# Supplementary material for: Transcriptome analysis of ripe and unripe fruit tissue of banana identifies major metabolic networks involved in fruit ripening process
Source: BMC Plant Biol. 2014 Dec 2;14:316. doi: 10.1186/s12870-014-0316-1 (PMC4263013; doi:10.1186/s12870-014-0316-1)
Supplement: Additional file 1: — Comparative transcripts queried against the CDD database at NCBI. [file 12870_2014_316_MOESM1_ESM.xlsx]

## Sheet: Sheet1
Additional file 1: Comparative transcripts querried against the CDD database
Contig	Subject id	E-value	Bit score	Description
contig00001	gnl|CDD|114482	5e-24	105	pfam05758	Ycf1
contig00002	gnl|CDD|100128	0	991	CHL00006	rpoC2
contig00003	gnl|CDD|112260	5e-70	261	pfam03435	Saccharop_dh
contig00005	gnl|CDD|31389	7e-12	68.9	COG1196	Smc
contig00007	gnl|CDD|111352	3e-90	328	pfam02446	Glyco_hydro_77
contig00008	gnl|CDD|103801	0	1363	PRK09277	PRK09277
contig00009	gnl|CDD|110494	0	634	pfam01496	V_ATPase_I
contig00011	gnl|CDD|30822	2e-80	296	COG0474	MgtA
contig00012	gnl|CDD|30822	1e-109	393	COG0474	MgtA
contig00013	gnl|CDD|109900	0	1065	pfam00862	Sucrose_synth
contig00015	gnl|CDD|112938	3e-39	159	pfam04146	YTH
contig00016	gnl|CDD|30828	1e-147	519	COG0480	FusA
contig00018	gnl|CDD|99938	7e-47	184	cd05506	Bromo_plant1
contig00019	gnl|CDD|103877	0	1194	PRK09404	kgd
contig00020	gnl|CDD|80347	2e-55	212	cd02125	PA_VSR
contig00021	gnl|CDD|30812	1e-136	483	COG0464	SpoVK
contig00023	gnl|CDD|109372	0	1647	pfam00311	PEPcase
contig00024	gnl|CDD|109900	0	1037	pfam00862	Sucrose_synth
contig00025	gnl|CDD|111716	1e-44	177	pfam02854	MIF4G
contig00027	gnl|CDD|30137	5e-89	324	cd01639	IMPase
contig00029	gnl|CDD|113639	0	674	pfam04873	EIN3
contig00030	gnl|CDD|31712	8e-180	626	COG1523	PulA
contig00031	gnl|CDD|47549	7e-40	161	smart00219	TyrKc
contig00032	gnl|CDD|101660	0	1268	PRK05222	PRK05222
contig00033	gnl|CDD|34713	7e-180	626	COG5110	RPN1
contig00034	gnl|CDD|103802	0	1329	PRK09279	PRK09279
contig00035	gnl|CDD|102273	7e-34	141	PRK06241	PRK06241
contig00036	gnl|CDD|47591	3e-12	69.6	smart00262	GEL
contig00039	gnl|CDD|100134	2e-76	279	CHL00013	rpoA
contig00040	gnl|CDD|29241	7e-48	187	cd01468	trunk_domain
contig00041	gnl|CDD|114207	9e-177	615	pfam05470	eIF-3c_N
contig00042	gnl|CDD|109705	7e-24	107	pfam00658	PABP
contig00043	gnl|CDD|104884	0	774	PRK10865	PRK10865
contig00044	gnl|CDD|111273	2e-105	377	pfam02364	Glucan_synthase
contig00045	gnl|CDD|31389	3e-11	66.2	COG1196	Smc
contig00046	gnl|CDD|109571	2e-19	93.5	pfam00520	Ion_trans
contig00047	gnl|CDD|113326	5e-106	381	pfam04551	GcpE
contig00048	gnl|CDD|115603	1e-168	588	pfam06957	COPI_C
contig00049	gnl|CDD|109705	1e-24	110	pfam00658	PABP
contig00050	gnl|CDD|114331	0	746	pfam05602	CLPTM1
contig00051	gnl|CDD|112851	5e-165	576	pfam04053	Coatomer_WDAD
contig00052	gnl|CDD|33700	4e-89	325	COG3914	Spy
contig00053	gnl|CDD|30656	3e-94	341	COG0308	PepN
contig00054	gnl|CDD|103801	0	1417	PRK09277	PRK09277
contig00055	gnl|CDD|109698	7e-36	147	pfam00650	CRAL_TRIO
contig00056	gnl|CDD|105097	3e-139	490	PRK11154	fadJ
contig00058	gnl|CDD|109366	0	922	pfam00305	Lipoxygenase
contig00060	gnl|CDD|73139	2e-26	116	cd04641	CBS_pair_28
contig00062	gnl|CDD|103635	0	647	PRK08978	PRK08978
contig00063	gnl|CDD|111836	1e-165	578	pfam02990	EMP70
contig00064	gnl|CDD|29257	8e-39	157	cd00200	WD40
contig00065	gnl|CDD|29051	9e-10	61.3	cd00138	PLDc
contig00066	gnl|CDD|109249	0	815	pfam00183	HSP90
contig00067	gnl|CDD|100168	1e-62	233	CHL00048	rps3
contig00068	gnl|CDD|100211	0	1158	CHL00095	clpC
contig00069	gnl|CDD|111274	3e-50	195	pfam02365	NAM
contig00071	gnl|CDD|73269	1e-129	459	cd01490	Ube1_repeat2
contig00072	gnl|CDD|109081	0	984	pfam00012	HSP70
contig00073	gnl|CDD|111873	0	919	pfam03030	H_PPase
contig00074	gnl|CDD|116266	1e-93	339	pfam07651	ANTH
contig00075	gnl|CDD|109081	0	990	pfam00012	HSP70
contig00076	gnl|CDD|116362	2e-60	228	pfam07748	Glyco_hydro_38C
contig00077	gnl|CDD|109195	2e-24	110	pfam00128	Alpha-amylase
contig00078	gnl|CDD|110082	2e-88	322	pfam01055	Glyco_hydro_31
contig00079	gnl|CDD|106504	3e-23	105	PRK13558	PRK13558
contig00080	gnl|CDD|113639	0	667	pfam04873	EIN3
contig00081	gnl|CDD|29934	6e-79	288	cd01663	Cyt_c_Oxidase_I
contig00082	gnl|CDD|100087	0	1036	cd03085	PGM1
contig00085	gnl|CDD|109081	0	984	pfam00012	HSP70
contig00086	gnl|CDD|47402	2e-69	259	smart00053	DYNc
contig00087	gnl|CDD|28920	6e-11	65.4	cd00038	CAP_ED
contig00088	gnl|CDD|109888	1e-68	257	pfam00850	Hist_deacetyl
contig00091	gnl|CDD|30834	4e-135	477	COG0488	Uup
contig00092	gnl|CDD|111836	0	705	pfam02990	EMP70
contig00093	gnl|CDD|30812	8e-60	227	COG0464	SpoVK
contig00094	gnl|CDD|111979	0	853	pfam03141	DUF248
contig00095	gnl|CDD|47500	6e-13	71.5	smart00164	TBC
contig00096	gnl|CDD|100104	3e-16	81.9	cd00590	RRM
contig00098	gnl|CDD|109151	7e-39	157	pfam00083	Sugar_tr
contig00099	gnl|CDD|48666	1e-36	150	cd03572	ENTH_epsin_related
contig00100	gnl|CDD|113502	0	673	pfam04734	Ceramidase_alk
contig00101	gnl|CDD|34643	5e-34	141	COG5038	COG5038
contig00103	gnl|CDD|116499	1e-113	406	pfam07887	Calmodulin_bind
contig00104	gnl|CDD|110681	3e-15	78.8	pfam01699	Na_Ca_ex
contig00105	gnl|CDD|30812	3e-136	480	COG0464	SpoVK
contig00106	gnl|CDD|116328	4e-71	264	pfam07714	Pkinase_Tyr
contig00108	gnl|CDD|30714	4e-74	274	COG0365	Acs
contig00109	gnl|CDD|103975	5e-06	48.7	PRK09510	tolA
contig00110	gnl|CDD|80345	6e-32	134	cd02123	PA_C_RZF_like
contig00111	gnl|CDD|109509	3e-31	132	pfam00454	PI3_PI4_kinase
contig00112	gnl|CDD|111273	3e-132	468	pfam02364	Glucan_synthase
contig00113	gnl|CDD|112004	1e-108	389	pfam03169	OPT
contig00114	gnl|CDD|29151	1e-10	63.9	cd00189	TPR
contig00116	gnl|CDD|111873	0	752	pfam03030	H_PPase
contig00117	gnl|CDD|29102	4e-08	55.5	cd00162	RING
contig00118	gnl|CDD|109705	3e-22	102	pfam00658	PABP
contig00119	gnl|CDD|48558	3e-52	201	cd03009	TryX_like_TryX_NRX
contig00120	gnl|CDD|116328	4e-74	274	pfam07714	Pkinase_Tyr
contig00122	gnl|CDD|102008	5e-147	516	PRK05826	PRK05826
contig00123	gnl|CDD|100422	0	1029	PRK00174	PRK00174
contig00124	gnl|CDD|29970	1e-98	356	cd01085	APP
contig00125	gnl|CDD|109249	0	709	pfam00183	HSP90
contig00127	gnl|CDD|88314	2e-33	139	cd00192	PTKc
contig00128	gnl|CDD|109081	0	984	pfam00012	HSP70
contig00129	gnl|CDD|101448	0	835	PRK04192	PRK04192
contig00132	gnl|CDD|109249	0	815	pfam00183	HSP90
contig00133	gnl|CDD|29261	7e-18	87.8	cd00204	ANK
contig00134	gnl|CDD|109249	0	814	pfam00183	HSP90
contig00136	gnl|CDD|79367	4e-44	174	cd03685	ClC_6_like
contig00137	gnl|CDD|112374	0	1093	pfam03552	Cellulose_synt
contig00138	gnl|CDD|114420	0	879	pfam05694	SBP56
contig00139	gnl|CDD|29370	0	654	cd00288	Pyruvate_Kinase
contig00140	gnl|CDD|119429	5e-159	556	cd05169	PIKKc_TOR
contig00141	gnl|CDD|48658	2e-42	169	cd03561	VHS
contig00142	gnl|CDD|113639	0	669	pfam04873	EIN3
contig00143	gnl|CDD|116145	5e-45	178	pfam07526	POX
contig00144	gnl|CDD|111714	2e-28	122	pfam02847	MA3
contig00146	gnl|CDD|101448	0	837	PRK04192	PRK04192
contig00147	gnl|CDD|111836	7e-172	599	pfam02990	EMP70
contig00148	gnl|CDD|109926	2e-137	484	pfam00888	Cullin
contig00149	gnl|CDD|28942	1e-14	76.6	cd00060	FHA
contig00150	gnl|CDD|109926	1e-148	522	pfam00888	Cullin
contig00151	gnl|CDD|30822	6e-91	330	COG0474	MgtA
contig00152	gnl|CDD|116328	3e-58	221	pfam07714	Pkinase_Tyr
contig00153	gnl|CDD|34837	3e-124	441	COG5240	SEC21
contig00154	gnl|CDD|34643	3e-39	158	COG5038	COG5038
contig00156	gnl|CDD|111274	4e-37	151	pfam02365	NAM
contig00158	gnl|CDD|57945	4e-76	281	cd01853	Toc34_like
contig00159	gnl|CDD|111587	2e-164	574	pfam02705	K_trans
contig00160	gnl|CDD|102716	4e-159	556	PRK07085	PRK07085
contig00161	gnl|CDD|109509	1e-40	163	pfam00454	PI3_PI4_kinase
contig00162	gnl|CDD|111369	1e-07	54.1	pfam02463	SMC_N
contig00164	gnl|CDD|116393	5e-71	264	pfam07779	Cas1p
contig00165	gnl|CDD|101448	0	839	PRK04192	PRK04192
contig00166	gnl|CDD|57975	6e-49	191	cd01892	Miro2
contig00167	gnl|CDD|114895	1e-15	80.3	pfam06203	CCT
contig00168	gnl|CDD|101813	2e-46	180	PRK05483	rplN
contig00169	gnl|CDD|100276	0	890	CHL00176	ftsH
contig00170	gnl|CDD|110314	4e-71	264	pfam01301	Glyco_hydro_35
contig00171	gnl|CDD|109698	1e-30	130	pfam00650	CRAL_TRIO
contig00173	gnl|CDD|99965	2e-151	531	cd03791	GT1_Glycogen_synthase_DULL1_like
contig00174	gnl|CDD|47819	2e-19	93.1	smart00516	SEC14
contig00175	gnl|CDD|34707	2e-23	106	COG5104	PRP40
contig00176	gnl|CDD|113557	3e-42	168	pfam04791	LMBR1
contig00177	gnl|CDD|30821	2e-65	246	COG0473	LeuB
contig00178	gnl|CDD|33954	4e-56	214	COG4229	COG4229
contig00179	gnl|CDD|112004	8e-119	423	pfam03169	OPT
contig00180	gnl|CDD|110060	1e-76	282	pfam01031	Dynamin_M
contig00181	gnl|CDD|110838	1e-34	143	pfam01873	eIF-5_eIF-2B
contig00182	gnl|CDD|114596	4e-175	610	pfam05879	RHD3
contig00184	gnl|CDD|29142	1e-67	253	cd00180	S_TKc
contig00185	gnl|CDD|109892	3e-52	202	pfam00854	PTR2
contig00186	gnl|CDD|106476	0	763	PRK13529	PRK13529
contig00187	gnl|CDD|100087	0	983	cd03085	PGM1
contig00189	gnl|CDD|47627	5e-26	114	smart00299	CLH
contig00190	gnl|CDD|100128	0	1295	CHL00006	rpoC2
contig00191	gnl|CDD|29370	2e-108	388	cd00288	Pyruvate_Kinase
contig00192	gnl|CDD|30812	4e-59	224	COG0464	SpoVK
contig00194	gnl|CDD|29142	4e-25	112	cd00180	S_TKc
contig00195	gnl|CDD|30375	8e-30	127	COG0025	NhaP
contig00197	gnl|CDD|111836	0	651	pfam02990	EMP70
contig00198	gnl|CDD|109963	3e-30	128	pfam00928	Adap_comp_sub
contig00199	gnl|CDD|116328	5e-44	174	pfam07714	Pkinase_Tyr
contig00200	gnl|CDD|30346	2e-25	112	cd02859	AMPKbeta_GBD_like
contig00201	gnl|CDD|116499	1e-128	455	pfam07887	Calmodulin_bind
contig00202	gnl|CDD|112938	2e-38	156	pfam04146	YTH
contig00203	gnl|CDD|30941	5e-18	88.2	COG0596	MhpC
contig00204	gnl|CDD|73248	0	670	cd01150	AXO
contig00205	gnl|CDD|113447	1e-42	167	pfam04678	DUF607
contig00206	gnl|CDD|73269	2e-94	341	cd01490	Ube1_repeat2
contig00207	gnl|CDD|47902	1e-56	216	smart00611	SEC63
contig00208	gnl|CDD|110378	3e-56	215	pfam01373	Glyco_hydro_14
contig00210	gnl|CDD|109237	0	654	pfam00171	Aldedh
contig00211	gnl|CDD|34965	2e-91	332	COG5406	COG5406
contig00212	gnl|CDD|99868	0	823	cd06115	AthCS_per_like
contig00213	gnl|CDD|102321	4e-177	616	PRK06327	PRK06327
contig00214	gnl|CDD|73269	1e-68	256	cd01490	Ube1_repeat2
contig00215	gnl|CDD|100479	0	908	PRK00290	dnaK
contig00216	gnl|CDD|111271	7e-11	64.4	pfam02362	B3
contig00217	gnl|CDD|29370	1e-108	389	cd00288	Pyruvate_Kinase
contig00218	gnl|CDD|109237	5e-180	626	pfam00171	Aldedh
contig00220	gnl|CDD|109324	4e-135	476	pfam00262	Calreticulin
contig00221	gnl|CDD|109137	3e-40	162	pfam00069	Pkinase
contig00223	gnl|CDD|29257	7e-10	60.8	cd00200	WD40
contig00224	gnl|CDD|99996	0	884	cd04300	GT1_Glycogen_Phosphorylase
contig00225	gnl|CDD|111587	6e-162	565	pfam02705	K_trans
contig00226	gnl|CDD|117308	7e-14	74.4	pfam08737	Rgp1
contig00227	gnl|CDD|115803	1e-54	210	pfam07173	DUF1399
contig00228	gnl|CDD|34783	3e-26	115	COG5184	ATS1
contig00229	gnl|CDD|109081	0	794	pfam00012	HSP70
contig00230	gnl|CDD|103842	9e-40	160	PRK09347	folE
contig00231	gnl|CDD|30812	5e-61	231	COG0464	SpoVK
contig00232	gnl|CDD|99996	2e-170	594	cd04300	GT1_Glycogen_Phosphorylase
contig00233	gnl|CDD|111418	1e-71	266	pfam02516	STT3
contig00234	gnl|CDD|34909	2e-96	348	COG5329	COG5329
contig00235	gnl|CDD|30957	7e-44	174	COG0612	PqqL
contig00236	gnl|CDD|29655	2e-169	591	cd01155	ACAD_FadE2
contig00237	gnl|CDD|30834	1e-145	512	COG0488	Uup
contig00239	gnl|CDD|117818	7e-25	110	pfam09273	Rubis-subs-bind
contig00240	gnl|CDD|102187	0	636	PRK06116	PRK06116
contig00241	gnl|CDD|110499	7e-60	227	pfam01501	Glyco_transf_8
contig00242	gnl|CDD|28920	7e-11	64.7	cd00038	CAP_ED
contig00243	gnl|CDD|33157	5e-116	413	COG3349	COG3349
contig00244	gnl|CDD|109210	5e-36	148	pfam00144	Beta-lactamase
contig00246	gnl|CDD|105063	7e-51	197	PRK11107	PRK11107
contig00248	gnl|CDD|102021	6e-116	413	PRK05852	PRK05852
contig00249	gnl|CDD|34718	1e-163	571	COG5116	RPN2
contig00251	gnl|CDD|101121	0	737	PRK02862	glgC
contig00252	gnl|CDD|34837	6e-94	340	COG5240	SEC21
contig00253	gnl|CDD|116145	5e-36	147	pfam07526	POX
contig00255	gnl|CDD|110595	5e-31	131	pfam01602	Adaptin_N
contig00256	gnl|CDD|100179	0	996	CHL00060	atpB
contig00257	gnl|CDD|103904	0	726	PRK09431	asnB
contig00258	gnl|CDD|34633	1e-80	296	COG5028	COG5028
contig00259	gnl|CDD|48152	0	890	cd03335	TCP1_alpha
contig00261	gnl|CDD|34631	9e-96	346	COG5026	COG5026
contig00262	gnl|CDD|34643	4e-38	154	COG5038	COG5038
contig00263	gnl|CDD|112369	1e-52	203	pfam03547	Mem_trans
contig00264	gnl|CDD|88314	4e-42	168	cd00192	PTKc
contig00265	gnl|CDD|109137	8e-69	256	pfam00069	Pkinase
contig00266	gnl|CDD|31225	7e-112	399	COG1022	FAA1
contig00267	gnl|CDD|100211	0	724	CHL00095	clpC
contig00268	gnl|CDD|34868	2e-06	49.7	COG5271	MDN1
contig00270	gnl|CDD|109900	2e-161	564	pfam00862	Sucrose_synth
contig00271	gnl|CDD|29257	3e-25	112	cd00200	WD40
contig00272	gnl|CDD|103219	0	756	PRK08162	PRK08162
contig00273	gnl|CDD|100297	0	693	PRK00013	groEL
contig00274	gnl|CDD|29370	0	645	cd00288	Pyruvate_Kinase
contig00275	gnl|CDD|103340	5e-66	247	PRK08310	PRK08310
contig00276	gnl|CDD|116511	1e-77	286	pfam07899	Frigida
contig00277	gnl|CDD|111860	2e-45	178	pfam03016	Exostosin
contig00281	gnl|CDD|109151	1e-92	336	pfam00083	Sugar_tr
contig00282	gnl|CDD|30079	1e-118	422	cd01583	IPMI
contig00283	gnl|CDD|100705	0	743	PRK00881	purH
contig00284	gnl|CDD|109137	3e-47	185	pfam00069	Pkinase
contig00286	gnl|CDD|31005	4e-113	404	COG0661	AarF
contig00287	gnl|CDD|109237	3e-28	121	pfam00171	Aldedh
contig00288	gnl|CDD|109151	3e-81	298	pfam00083	Sugar_tr
contig00289	gnl|CDD|100160	0	1031	CHL00040	rbcL
contig00290	gnl|CDD|109237	0	649	pfam00171	Aldedh
contig00291	gnl|CDD|114596	1e-133	472	pfam05879	RHD3
contig00292	gnl|CDD|101104	2e-104	375	PRK02769	PRK02769
contig00293	gnl|CDD|34868	1e-10	64	COG5271	MDN1
contig00294	gnl|CDD|30812	4e-135	477	COG0464	SpoVK
contig00295	gnl|CDD|109137	6e-43	170	pfam00069	Pkinase
contig00296	gnl|CDD|110188	1e-86	315	pfam01167	Tub
contig00297	gnl|CDD|103809	0	778	PRK09287	PRK09287
contig00298	gnl|CDD|30496	2e-108	388	COG0147	TrpE
contig00301	gnl|CDD|30666	3e-104	374	COG0318	CaiC
contig00302	gnl|CDD|105263	0	685	PRK11504	tynA
contig00303	gnl|CDD|109237	8e-141	495	pfam00171	Aldedh
contig00304	gnl|CDD|30812	8e-41	163	COG0464	SpoVK
contig00305	gnl|CDD|88314	2e-43	173	cd00192	PTKc
contig00306	gnl|CDD|110021	4e-17	85.1	pfam00989	PAS
contig00307	gnl|CDD|112050	0	665	pfam03219	TLC
contig00308	gnl|CDD|111836	4e-143	503	pfam02990	EMP70
contig00309	gnl|CDD|113370	2e-127	451	pfam04597	Ribophorin_I
contig00310	gnl|CDD|32754	3e-35	145	COG2930	COG2930
contig00312	gnl|CDD|100157	2e-172	599	CHL00037	petA
contig00313	gnl|CDD|111836	3e-152	533	pfam02990	EMP70
contig00315	gnl|CDD|47394	2e-53	205	smart00045	DAGKa
contig00316	gnl|CDD|110499	2e-34	142	pfam01501	Glyco_transf_8
contig00317	gnl|CDD|110838	3e-42	168	pfam01873	eIF-5_eIF-2B
contig00318	gnl|CDD|29257	4e-28	121	cd00200	WD40
contig00319	gnl|CDD|99854	5e-71	264	cd06100	CCL_ACL-C
contig00321	gnl|CDD|109081	0	786	pfam00012	HSP70
contig00322	gnl|CDD|109095	8e-82	299	pfam00026	Asp
contig00323	gnl|CDD|30246	1e-13	73.5	cd02342	ZZ_UBA_plant
contig00324	gnl|CDD|116391	2e-40	162	pfam07777	MFMR
contig00325	gnl|CDD|34854	4e-168	587	COG5257	GCD11
contig00326	gnl|CDD|101121	0	641	PRK02862	glgC
contig00327	gnl|CDD|29370	8e-101	363	cd00288	Pyruvate_Kinase
contig00328	gnl|CDD|73183	5e-86	314	cd00139	PIPKc
contig00329	gnl|CDD|34853	1e-126	448	COG5256	TEF1
contig00330	gnl|CDD|109081	0	771	pfam00012	HSP70
contig00332	gnl|CDD|103846	3e-126	447	PRK09354	recA
contig00333	gnl|CDD|29142	2e-22	102	cd00180	S_TKc
contig00334	gnl|CDD|111836	6e-175	609	pfam02990	EMP70
contig00335	gnl|CDD|32452	3e-31	131	COG2271	UhpC
contig00336	gnl|CDD|47394	2e-27	119	smart00045	DAGKa
contig00337	gnl|CDD|30812	3e-118	421	COG0464	SpoVK
contig00338	gnl|CDD|29142	3e-74	274	cd00180	S_TKc
contig00339	gnl|CDD|100974	4e-77	284	PRK02090	PRK02090
contig00340	gnl|CDD|109317	4e-37	152	pfam00254	FKBP_C
contig00341	gnl|CDD|30394	1e-44	176	COG0045	SucC
contig00342	gnl|CDD|110681	3e-16	82.3	pfam01699	Na_Ca_ex
contig00343	gnl|CDD|29015	5e-07	51.4	cd00116	LRR_RI
contig00344	gnl|CDD|29257	6e-21	97.8	cd00200	WD40
contig00345	gnl|CDD|116604	2e-163	571	pfam07994	NAD_binding_5
contig00346	gnl|CDD|110352	5e-08	55	pfam01344	Kelch_1
contig00347	gnl|CDD|48153	0	878	cd03336	TCP1_beta
contig00348	gnl|CDD|29142	6e-55	210	cd00180	S_TKc
contig00349	gnl|CDD|109505	3e-63	238	pfam00450	Peptidase_S10
contig00350	gnl|CDD|111356	7e-15	77.6	pfam02450	LACT
contig00351	gnl|CDD|34643	6e-40	160	COG5038	COG5038
contig00352	gnl|CDD|109082	1e-17	86.9	pfam00013	KH_1
contig00353	gnl|CDD|109343	7e-97	350	pfam00282	Pyridoxal_deC
contig00354	gnl|CDD|110352	6e-08	54.6	pfam01344	Kelch_1
contig00355	gnl|CDD|35095	7e-18	87.8	COG5536	BET4
contig00356	gnl|CDD|102321	2e-178	620	PRK06327	PRK06327
contig00357	gnl|CDD|105538	0	637	PRK12317	PRK12317
contig00358	gnl|CDD|31522	3e-83	304	COG1331	COG1331
contig00359	gnl|CDD|111836	5e-141	496	pfam02990	EMP70
contig00360	gnl|CDD|114515	5e-85	310	pfam05793	TFIIF_alpha
contig00361	gnl|CDD|73248	2e-167	584	cd01150	AXO
contig00362	gnl|CDD|105438	2e-120	428	PRK11856	PRK11856
contig00363	gnl|CDD|110595	2e-55	212	pfam01602	Adaptin_N
contig00364	gnl|CDD|100719	3e-163	570	PRK00913	PRK00913
contig00365	gnl|CDD|29139	3e-30	128	cd00177	START
contig00366	gnl|CDD|34912	7e-30	127	COG5333	CCL1
contig00369	gnl|CDD|100104	2e-14	76.1	cd00590	RRM
contig00370	gnl|CDD|103495	0	809	PRK08591	PRK08591
contig00371	gnl|CDD|101949	4e-69	257	PRK05724	PRK05724
contig00372	gnl|CDD|113639	3e-91	331	pfam04873	EIN3
contig00373	gnl|CDD|112050	2e-174	607	pfam03219	TLC
contig00374	gnl|CDD|30834	2e-108	388	COG0488	Uup
contig00376	gnl|CDD|34782	3e-12	68.9	COG5183	SSM4
contig00377	gnl|CDD|29062	7e-29	123	cd00143	PP2Cc
contig00378	gnl|CDD|113352	1e-76	283	pfam04577	DUF563
contig00379	gnl|CDD|100104	3e-09	56.8	cd00590	RRM
contig00380	gnl|CDD|115856	3e-152	534	pfam07227	DUF1423
contig00381	gnl|CDD|101405	1e-145	511	PRK04073	rocD
contig00384	gnl|CDD|109366	0	825	pfam00305	Lipoxygenase
contig00385	gnl|CDD|100104	2e-17	86.1	cd00590	RRM
contig00386	gnl|CDD|29051	1e-12	70.2	cd00138	PLDc
contig00388	gnl|CDD|116328	2e-56	216	pfam07714	Pkinase_Tyr
contig00389	gnl|CDD|112374	0	639	pfam03552	Cellulose_synt
contig00390	gnl|CDD|111587	0	704	pfam02705	K_trans
contig00391	gnl|CDD|109926	6e-100	360	pfam00888	Cullin
contig00392	gnl|CDD|47680	8e-09	57.5	smart00353	HLH
contig00394	gnl|CDD|116328	7e-71	263	pfam07714	Pkinase_Tyr
contig00395	gnl|CDD|35099	1e-09	59.7	COG5540	COG5540
contig00396	gnl|CDD|109469	6e-11	64.7	pfam00412	LIM
contig00398	gnl|CDD|110277	2e-168	587	pfam01264	Chorismate_synt
contig00399	gnl|CDD|30832	2e-119	424	COG0484	DnaJ
contig00401	gnl|CDD|111364	1e-58	222	pfam02458	Transferase
contig00402	gnl|CDD|114427	3e-10	62.2	pfam05701	DUF827
contig00403	gnl|CDD|30813	1e-120	428	COG0465	HflB
contig00404	gnl|CDD|106541	0	897	PRK13596	PRK13596
contig00405	gnl|CDD|109179	2e-93	338	pfam00112	Peptidase_C1
contig00406	gnl|CDD|101775	5e-135	476	PRK05434	PRK05434
contig00407	gnl|CDD|34840	2e-17	86.3	COG5243	HRD1
contig00408	gnl|CDD|111147	9e-73	269	pfam02219	MTHFR
contig00409	gnl|CDD|116328	6e-44	174	pfam07714	Pkinase_Tyr
contig00411	gnl|CDD|29630	7e-31	130	cd00780	NTF2
contig00412	gnl|CDD|115470	3e-101	364	pfam06814	Lung_7-TM_R
contig00413	gnl|CDD|111836	7e-129	455	pfam02990	EMP70
contig00414	gnl|CDD|29972	4e-85	310	cd01087	Prolidase
contig00415	gnl|CDD|30832	2e-84	308	COG0484	DnaJ
contig00416	gnl|CDD|109695	8e-44	173	pfam00647	EF1G
contig00417	gnl|CDD|109249	0	780	pfam00183	HSP90
contig00418	gnl|CDD|47627	4e-27	118	smart00299	CLH
contig00419	gnl|CDD|109135	3e-78	288	pfam00067	p450
contig00420	gnl|CDD|116953	1e-87	319	pfam08372	PRT_C
contig00422	gnl|CDD|29970	2e-94	341	cd01085	APP
contig00424	gnl|CDD|114621	1e-75	279	pfam05909	IWS1_C
contig00426	gnl|CDD|112230	0	658	pfam03405	FA_desaturase_2
contig00427	gnl|CDD|106455	0	715	PRK13504	PRK13504
contig00428	gnl|CDD|103909	2e-178	621	PRK09436	thrA
contig00429	gnl|CDD|109095	6e-88	320	pfam00026	Asp
contig00430	gnl|CDD|100575	0	873	PRK00485	fumC
contig00431	gnl|CDD|111934	1e-157	551	pfam03094	Mlo
contig00433	gnl|CDD|103809	0	779	PRK09287	PRK09287
contig00434	gnl|CDD|109312	1e-06	50.2	pfam00249	Myb_DNA-binding
contig00435	gnl|CDD|109137	1e-48	189	pfam00069	Pkinase
contig00436	gnl|CDD|32393	1e-21	100	COG2211	MelB
contig00437	gnl|CDD|34866	9e-14	73.6	COG5269	ZUO1
contig00438	gnl|CDD|113453	1e-146	515	pfam04685	DUF608
contig00440	gnl|CDD|34777	0	635	COG5178	PRP8
contig00441	gnl|CDD|80396	6e-29	124	cd04897	ACT_ACR_3
contig00442	gnl|CDD|106476	0	723	PRK13529	PRK13529
contig00443	gnl|CDD|100153	5e-44	172	CHL00033	ycf3
contig00444	gnl|CDD|101805	0	712	PRK05474	PRK05474
contig00446	gnl|CDD|109324	8e-121	429	pfam00262	Calreticulin
contig00447	gnl|CDD|29142	4e-44	174	cd00180	S_TKc
contig00450	gnl|CDD|116304	3e-11	65.2	pfam07690	MFS_1
contig00451	gnl|CDD|100635	4e-148	519	PRK00696	sucC
contig00452	gnl|CDD|35099	2e-09	59.3	COG5540	COG5540
contig00453	gnl|CDD|101947	8e-154	538	PRK05722	PRK05722
contig00455	gnl|CDD|117196	3e-56	214	pfam08623	TIP120
contig00456	gnl|CDD|30614	3e-24	108	COG0265	DegQ
contig00458	gnl|CDD|103803	0	971	PRK09280	PRK09280
contig00459	gnl|CDD|47627	7e-07	51	smart00299	CLH
contig00460	gnl|CDD|30822	1e-48	190	COG0474	MgtA
contig00461	gnl|CDD|109402	0	742	pfam00342	PGI
contig00463	gnl|CDD|119427	4e-138	486	cd05167	PI4Kc_III_alpha
contig00464	gnl|CDD|109091	0	638	pfam00022	Actin
contig00465	gnl|CDD|116332	7e-116	413	pfam07718	Coatamer_beta_C
contig00466	gnl|CDD|30812	5e-63	237	COG0464	SpoVK
contig00468	gnl|CDD|116451	9e-13	70.5	pfam07839	CaM_binding
contig00469	gnl|CDD|30408	5e-46	181	COG0059	IlvC
contig00470	gnl|CDD|105538	3e-179	623	PRK12317	PRK12317
contig00472	gnl|CDD|72991	9e-72	266	cd03232	ABC_PDR_domain2
contig00473	gnl|CDD|100348	0	664	PRK00073	pgk
contig00475	gnl|CDD|101451	0	793	PRK04196	PRK04196
contig00476	gnl|CDD|30777	3e-15	78.8	COG0428	COG0428
contig00477	gnl|CDD|48157	0	761	cd03340	TCP1_eta
contig00478	gnl|CDD|112437	9e-97	349	pfam03619	DUF300
contig00479	gnl|CDD|109137	6e-39	157	pfam00069	Pkinase
contig00480	gnl|CDD|103679	0	910	PRK09078	sdhA
contig00481	gnl|CDD|31438	0	767	COG1245	COG1245
contig00482	gnl|CDD|113625	1e-43	172	pfam04859	DUF641
contig00483	gnl|CDD|105538	0	630	PRK12317	PRK12317
contig00484	gnl|CDD|30859	2e-106	381	COG0513	SrmB
contig00485	gnl|CDD|117177	2e-62	235	pfam08603	CAP_C
contig00486	gnl|CDD|28959	2e-83	305	cd00078	HECTc
contig00487	gnl|CDD|112004	2e-92	335	pfam03169	OPT
contig00488	gnl|CDD|34857	6e-44	174	COG5260	TRF4
contig00489	gnl|CDD|34717	9e-34	140	COG5114	COG5114
contig00491	gnl|CDD|111873	5e-180	626	pfam03030	H_PPase
contig00492	gnl|CDD|109898	3e-46	182	pfam00860	Xan_ur_permease
contig00494	gnl|CDD|113619	0	814	pfam04853	Invertase_neut
contig00496	gnl|CDD|110239	6e-64	240	pfam01222	ERG4_ERG24
contig00497	gnl|CDD|105063	3e-42	168	PRK11107	PRK11107
contig00498	gnl|CDD|109698	3e-27	118	pfam00650	CRAL_TRIO
contig00499	gnl|CDD|29261	1e-20	96.7	cd00204	ANK
contig00500	gnl|CDD|118779	1e-145	511	pfam10255	Paf67
contig00501	gnl|CDD|109135	1e-32	136	pfam00067	p450
contig00502	gnl|CDD|112717	0	712	pfam03917	GSH_synth_ATP
contig00503	gnl|CDD|31829	4e-119	423	COG1643	HrpA
contig00505	gnl|CDD|73183	1e-82	302	cd00139	PIPKc
contig00507	gnl|CDD|29411	3e-127	450	cd00751	thiolase
contig00508	gnl|CDD|115696	4e-54	207	pfam07059	DUF1336
contig00509	gnl|CDD|111716	2e-15	79.3	pfam02854	MIF4G
contig00510	gnl|CDD|33213	1e-75	279	COG3407	MVD1
contig00511	gnl|CDD|30346	1e-19	93.4	cd02859	AMPKbeta_GBD_like
contig00512	gnl|CDD|109509	1e-28	123	pfam00454	PI3_PI4_kinase
contig00513	gnl|CDD|109095	1e-82	302	pfam00026	Asp
contig00514	gnl|CDD|30408	4e-37	151	COG0059	IlvC
contig00517	gnl|CDD|109195	8e-26	113	pfam00128	Alpha-amylase
contig00518	gnl|CDD|109137	2e-28	123	pfam00069	Pkinase
contig00519	gnl|CDD|110402	2e-16	82.8	pfam01398	Mov34
contig00520	gnl|CDD|34681	6e-129	456	COG5077	COG5077
contig00521	gnl|CDD|109137	2e-64	242	pfam00069	Pkinase
contig00522	gnl|CDD|34668	1e-164	575	COG5064	SRP1
contig00523	gnl|CDD|106526	2e-149	524	PRK13581	PRK13581
contig00524	gnl|CDD|34388	5e-30	127	COG4775	COG4775
contig00525	gnl|CDD|101773	3e-138	487	PRK05431	PRK05431
contig00526	gnl|CDD|103708	7e-174	605	PRK09130	PRK09130
contig00527	gnl|CDD|31415	1e-156	547	COG1222	RPT1
contig00528	gnl|CDD|29062	1e-43	173	cd00143	PP2Cc
contig00529	gnl|CDD|100214	2e-57	218	CHL00100	ilvH
contig00530	gnl|CDD|109505	3e-142	500	pfam00450	Peptidase_S10
contig00531	gnl|CDD|112781	9e-06	47.4	pfam03982	DAGAT
contig00532	gnl|CDD|110637	1e-123	438	pfam01650	Peptidase_C13
contig00533	gnl|CDD|109317	4e-24	108	pfam00254	FKBP_C
contig00534	gnl|CDD|110030	2e-27	119	pfam00999	Na_H_Exchanger
contig00535	gnl|CDD|57983	2e-157	551	cd01900	YchF
contig00536	gnl|CDD|105538	9e-178	618	PRK12317	PRK12317
contig00537	gnl|CDD|48544	8e-35	143	cd02995	PDI_a_PDI_a'_C
contig00539	gnl|CDD|112701	1e-38	156	pfam03901	Glyco_transf_22
contig00540	gnl|CDD|100015	0	965	cd02186	alpha_tubulin
contig00541	gnl|CDD|28959	1e-91	332	cd00078	HECTc
contig00544	gnl|CDD|110416	3e-37	152	pfam01412	ArfGap
contig00545	gnl|CDD|109296	1e-128	455	pfam00232	Glyco_hydro_1
contig00546	gnl|CDD|30375	2e-25	111	COG0025	NhaP
contig00547	gnl|CDD|100581	0	685	PRK00509	PRK00509
contig00548	gnl|CDD|30877	9e-25	110	COG0531	PotE
contig00549	gnl|CDD|48544	8e-37	150	cd02995	PDI_a_PDI_a'_C
contig00550	gnl|CDD|47627	1e-17	86.9	smart00299	CLH
contig00551	gnl|CDD|30785	4e-47	184	COG0436	COG0436
contig00552	gnl|CDD|30800	2e-46	181	COG0451	WcaG
contig00553	gnl|CDD|101243	9e-80	293	PRK03562	PRK03562
contig00554	gnl|CDD|113695	4e-12	68	pfam04931	DNA_pol_phi
contig00555	gnl|CDD|29211	1e-20	96.8	cd01809	Scythe_N
contig00556	gnl|CDD|30812	4e-64	240	COG0464	SpoVK
contig00558	gnl|CDD|48188	0	676	cd03313	enolase
contig00559	gnl|CDD|29257	4e-21	98.1	cd00200	WD40
contig00560	gnl|CDD|109091	0	634	pfam00022	Actin
contig00562	gnl|CDD|103781	1e-143	504	PRK09257	PRK09257
contig00563	gnl|CDD|116451	2e-16	82.8	pfam07839	CaM_binding
contig00564	gnl|CDD|29063	3e-114	407	cd00144	PP2Ac
contig00565	gnl|CDD|109137	6e-46	180	pfam00069	Pkinase
contig00567	gnl|CDD|30982	1e-24	109	COG0637	COG0637
contig00568	gnl|CDD|112004	2e-75	278	pfam03169	OPT
contig00570	gnl|CDD|111587	1e-149	525	pfam02705	K_trans
contig00571	gnl|CDD|28912	2e-12	69.3	cd00030	C2
contig00572	gnl|CDD|30408	4e-39	158	COG0059	IlvC
contig00573	gnl|CDD|109505	6e-130	459	pfam00450	Peptidase_S10
contig00574	gnl|CDD|100297	0	691	PRK00013	groEL
contig00575	gnl|CDD|110027	0	731	pfam00996	GDI
contig00576	gnl|CDD|111268	1e-67	253	pfam02358	Trehalose_PPase
contig00578	gnl|CDD|111714	6e-24	106	pfam02847	MA3
contig00579	gnl|CDD|29422	0	718	cd00328	catalase
contig00580	gnl|CDD|100016	0	938	cd02187	beta_tubulin
contig00581	gnl|CDD|109091	0	633	pfam00022	Actin
contig00582	gnl|CDD|113785	4e-101	364	pfam05028	PARG_cat
contig00583	gnl|CDD|30880	7e-48	186	COG0534	NorM
contig00585	gnl|CDD|109137	2e-59	225	pfam00069	Pkinase
contig00586	gnl|CDD|113630	7e-152	532	pfam04864	Alliinase_C
contig00587	gnl|CDD|111979	8e-171	595	pfam03141	DUF248
contig00588	gnl|CDD|30887	2e-146	515	COG0541	Ffh
contig00589	gnl|CDD|57931	6e-58	220	cd04178	Nucleostemin_like
contig00590	gnl|CDD|100297	0	709	PRK00013	groEL
contig00591	gnl|CDD|113637	6e-16	81.1	pfam04871	Uso1_p115_C
contig00592	gnl|CDD|110484	4e-07	51.7	pfam01485	IBR
contig00593	gnl|CDD|113963	6e-167	582	pfam05212	DUF707
contig00594	gnl|CDD|29151	7e-14	74.3	cd00189	TPR
contig00595	gnl|CDD|100016	0	950	cd02187	beta_tubulin
contig00596	gnl|CDD|109135	6e-77	283	pfam00067	p450
contig00597	gnl|CDD|100016	0	961	cd02187	beta_tubulin
contig00598	gnl|CDD|30877	1e-28	122	COG0531	PotE
contig00599	gnl|CDD|119215	5e-30	127	pfam10695	Cw-hydrolase
contig00600	gnl|CDD|29062	5e-66	246	cd00143	PP2Cc
contig00601	gnl|CDD|100459	1e-85	312	PRK00252	alaS
contig00602	gnl|CDD|101947	3e-144	507	PRK05722	PRK05722
contig00603	gnl|CDD|100534	1e-05	47.2	PRK00409	PRK00409
contig00604	gnl|CDD|112006	8e-07	50.2	pfam03171	2OG-FeII_Oxy
contig00605	gnl|CDD|112175	1e-54	207	pfam03348	Serinc
contig00606	gnl|CDD|106315	1e-119	425	PRK13357	PRK13357
contig00607	gnl|CDD|110810	5e-06	48.2	pfam01841	Transglut_core
contig00608	gnl|CDD|30406	2e-126	448	COG0057	GapA
contig00609	gnl|CDD|109290	2e-23	105	pfam00226	DnaJ
contig00610	gnl|CDD|58173	3e-54	208	cd03507	Delta12-FADS-like
contig00611	gnl|CDD|73351	4e-161	562	cd03337	TCP1_gamma
contig00613	gnl|CDD|88314	1e-25	112	cd00192	PTKc
contig00614	gnl|CDD|102960	1e-133	471	PRK07574	PRK07574
contig00615	gnl|CDD|28920	2e-12	69.7	cd00038	CAP_ED
contig00616	gnl|CDD|30656	4e-41	164	COG0308	PepN
contig00617	gnl|CDD|102177	0	632	PRK06105	PRK06105
contig00618	gnl|CDD|29151	1e-14	76.7	cd00189	TPR
contig00619	gnl|CDD|112172	2e-118	421	pfam03345	DDOST_48kD
contig00620	gnl|CDD|109617	1e-26	116	pfam00567	TUDOR
contig00621	gnl|CDD|47665	2e-10	61.8	smart00338	BRLZ
contig00622	gnl|CDD|113352	1e-67	253	pfam04577	DUF563
contig00623	gnl|CDD|109711	5e-21	98.2	pfam00665	rve
contig00624	gnl|CDD|34801	2e-46	182	COG5202	COG5202
contig00625	gnl|CDD|109215	3e-06	48.8	pfam00149	Metallophos
contig00626	gnl|CDD|109518	0	639	pfam00464	SHMT
contig00627	gnl|CDD|110119	6e-165	576	pfam01095	Pectinesterase
contig00628	gnl|CDD|100104	6e-15	77.6	cd00590	RRM
contig00629	gnl|CDD|115856	1e-55	213	pfam07227	DUF1423
contig00631	gnl|CDD|29257	5e-67	250	cd00200	WD40
contig00633	gnl|CDD|30859	1e-106	381	COG0513	SrmB
contig00634	gnl|CDD|118078	2e-12	68.9	pfam09542	FFD_TFG
contig00635	gnl|CDD|99750	6e-06	47.3	cd06259	YdcF-like
contig00636	gnl|CDD|47818	4e-17	84.9	smart00515	eIF5C
contig00637	gnl|CDD|111836	3e-144	506	pfam02990	EMP70
contig00638	gnl|CDD|109137	7e-64	240	pfam00069	Pkinase
contig00639	gnl|CDD|112938	7e-38	154	pfam04146	YTH
contig00640	gnl|CDD|30822	2e-35	145	COG0474	MgtA
contig00641	gnl|CDD|99965	3e-150	527	cd03791	GT1_Glycogen_synthase_DULL1_like
contig00642	gnl|CDD|103801	0	817	PRK09277	PRK09277
contig00643	gnl|CDD|111836	4e-161	563	pfam02990	EMP70
contig00645	gnl|CDD|115603	2e-161	564	pfam06957	COPI_C
contig00646	gnl|CDD|47550	6e-59	223	smart00220	S_TKc
contig00647	gnl|CDD|109296	6e-124	439	pfam00232	Glyco_hydro_1
contig00648	gnl|CDD|113763	1e-41	166	pfam05004	IFRD
contig00649	gnl|CDD|109951	1e-64	242	pfam00916	Sulfate_transp
contig00650	gnl|CDD|103781	5e-164	573	PRK09257	PRK09257
contig00652	gnl|CDD|29257	2e-13	72.3	cd00200	WD40
contig00653	gnl|CDD|111849	1e-50	195	pfam03005	DUF231
contig00654	gnl|CDD|29370	2e-83	305	cd00288	Pyruvate_Kinase
contig00656	gnl|CDD|100276	2e-31	131	CHL00176	ftsH
contig00657	gnl|CDD|73008	1e-94	342	cd03249	ABC_MTABC3_MDL1_MDL2
contig00658	gnl|CDD|109372	0	843	pfam00311	PEPcase
contig00660	gnl|CDD|109829	3e-07	52.3	pfam00789	UBX
contig00661	gnl|CDD|111860	1e-15	79.4	pfam03016	Exostosin
contig00662	gnl|CDD|34770	2e-86	315	COG5170	CDC55
contig00664	gnl|CDD|109336	0	663	pfam00274	Glycolytic
contig00665	gnl|CDD|109317	4e-24	108	pfam00254	FKBP_C
contig00666	gnl|CDD|109095	7e-90	326	pfam00026	Asp
contig00667	gnl|CDD|111224	2e-07	52.1	pfam02309	AUX_IAA
contig00668	gnl|CDD|31695	2e-37	153	COG1506	DAP2
contig00669	gnl|CDD|111594	3e-78	287	pfam02714	DUF221
contig00670	gnl|CDD|112798	1e-47	186	pfam03999	MAP65_ASE1
contig00671	gnl|CDD|117117	1e-111	399	pfam08540	HMG_CoA_synt_C
contig00672	gnl|CDD|34702	3e-61	231	COG5099	COG5099
contig00673	gnl|CDD|30949	1e-48	189	COG0604	Qor
contig00675	gnl|CDD|109091	8e-172	598	pfam00022	Actin
contig00676	gnl|CDD|110838	7e-35	144	pfam01873	eIF-5_eIF-2B
contig00677	gnl|CDD|29845	3e-21	98.4	cd00835	RanBD
contig00678	gnl|CDD|29232	9e-77	282	cd01459	vWA_copine_like
contig00679	gnl|CDD|109091	0	636	pfam00022	Actin
contig00680	gnl|CDD|31068	3e-18	88.6	COG0724	COG0724
contig00681	gnl|CDD|109087	1e-07	53.4	pfam00018	SH3_1
contig00682	gnl|CDD|115856	0	664	pfam07227	DUF1423
contig00683	gnl|CDD|30859	1e-97	352	COG0513	SrmB
contig00684	gnl|CDD|31415	1e-144	508	COG1222	RPT1
contig00686	gnl|CDD|116266	3e-49	191	pfam07651	ANTH
contig00687	gnl|CDD|111352	2e-127	451	pfam02446	Glyco_hydro_77
contig00688	gnl|CDD|109179	7e-103	369	pfam00112	Peptidase_C1
contig00690	gnl|CDD|117243	9e-64	239	pfam08670	MEKHLA
contig00691	gnl|CDD|72942	4e-140	494	cd04657	Piwi_ago-like
contig00692	gnl|CDD|114892	2e-09	59	pfam06200	tify
contig00694	gnl|CDD|34675	2e-83	305	COG5071	RPN5
contig00695	gnl|CDD|28870	3e-47	184	cd03135	GATase1_DJ-1
contig00696	gnl|CDD|109215	2e-07	53	pfam00149	Metallophos
contig00697	gnl|CDD|111946	4e-27	117	pfam03106	WRKY
contig00698	gnl|CDD|30111	2e-56	215	cd00757	ThiF_MoeB_HesA_family
contig00699	gnl|CDD|105145	0	630	PRK11241	gabD
contig00700	gnl|CDD|109395	7e-16	79.8	pfam00335	Tetraspannin
contig00701	gnl|CDD|31225	9e-103	369	COG1022	FAA1
contig00702	gnl|CDD|30812	3e-45	178	COG0464	SpoVK
contig00703	gnl|CDD|34760	2e-108	388	COG5159	RPN6
contig00704	gnl|CDD|118872	4e-22	101	pfam10351	Apt1
contig00705	gnl|CDD|34661	2e-40	162	COG5056	ARE1
contig00706	gnl|CDD|111922	1e-90	329	pfam03081	Exo70
contig00707	gnl|CDD|33157	1e-76	282	COG3349	COG3349
contig00709	gnl|CDD|30648	2e-27	119	COG0300	DltE
contig00710	gnl|CDD|88314	3e-43	171	cd00192	PTKc
contig00711	gnl|CDD|113352	1e-77	286	pfam04577	DUF563
contig00712	gnl|CDD|115179	3e-34	142	pfam06507	Auxin_resp
contig00713	gnl|CDD|115856	0	641	pfam07227	DUF1423
contig00714	gnl|CDD|110026	2e-50	195	pfam00995	Sec1
contig00715	gnl|CDD|47695	7e-24	107	smart00380	AP2
contig00716	gnl|CDD|117243	4e-67	251	pfam08670	MEKHLA
contig00717	gnl|CDD|30817	4e-92	333	COG0469	PykF
contig00718	gnl|CDD|116328	2e-45	178	pfam07714	Pkinase_Tyr
contig00719	gnl|CDD|110252	8e-58	219	pfam01237	Oxysterol_BP
contig00720	gnl|CDD|109219	2e-22	102	pfam00153	Mito_carr
contig00721	gnl|CDD|112337	1e-110	395	pfam03514	GRAS
contig00722	gnl|CDD|30832	1e-83	305	COG0484	DnaJ
contig00723	gnl|CDD|114617	3e-12	68.4	pfam05904	DUF863
contig00724	gnl|CDD|29257	1e-39	159	cd00200	WD40
contig00725	gnl|CDD|31068	8e-21	97	COG0724	COG0724
contig00726	gnl|CDD|103826	0	638	PRK09311	PRK09311
contig00727	gnl|CDD|111845	2e-51	198	pfam03000	NPH3
contig00728	gnl|CDD|109518	1e-166	581	pfam00464	SHMT
contig00729	gnl|CDD|102008	4e-97	350	PRK05826	PRK05826
contig00730	gnl|CDD|109835	3e-41	164	pfam00795	CN_hydrolase
contig00731	gnl|CDD|109215	3e-11	65	pfam00149	Metallophos
contig00732	gnl|CDD|103679	0	860	PRK09078	sdhA
contig00733	gnl|CDD|116956	1e-24	109	pfam08375	Rpn3_C
contig00735	gnl|CDD|111609	1e-57	219	pfam02733	Dak1
contig00736	gnl|CDD|109694	8e-06	47.2	pfam00646	F-box
contig00737	gnl|CDD|109091	0	635	pfam00022	Actin
contig00738	gnl|CDD|109091	0	634	pfam00022	Actin
contig00740	gnl|CDD|100104	8e-16	80.3	cd00590	RRM
contig00741	gnl|CDD|30859	1e-102	369	COG0513	SrmB
contig00743	gnl|CDD|34764	4e-40	161	COG5163	NOP7
contig00744	gnl|CDD|114351	9e-55	209	pfam05623	DUF789
contig00745	gnl|CDD|102578	2e-122	434	PRK06830	PRK06830
contig00746	gnl|CDD|100104	3e-13	71.5	cd00590	RRM
contig00747	gnl|CDD|31401	8e-83	302	COG1208	GCD1
contig00748	gnl|CDD|47680	6e-06	47.9	smart00353	HLH
contig00749	gnl|CDD|114539	4e-118	420	pfam05817	Ribophorin_II
contig00750	gnl|CDD|110082	8e-100	359	pfam01055	Glyco_hydro_31
contig00752	gnl|CDD|105538	1e-176	614	PRK12317	PRK12317
contig00753	gnl|CDD|58277	9e-88	319	cd01683	EF2_IV_snRNP
contig00754	gnl|CDD|101371	3e-80	294	PRK04004	PRK04004
contig00755	gnl|CDD|110794	7e-15	77.5	pfam01823	MACPF
contig00756	gnl|CDD|110352	2e-07	52.7	pfam01344	Kelch_1
contig00757	gnl|CDD|116388	2e-70	261	pfam07774	DUF1620
contig00758	gnl|CDD|101785	0	632	PRK05447	PRK05447
contig00760	gnl|CDD|31415	8e-145	509	COG1222	RPT1
contig00761	gnl|CDD|35099	1e-06	50.1	COG5540	COG5540
contig00762	gnl|CDD|111224	2e-07	52.1	pfam02309	AUX_IAA
contig00763	gnl|CDD|73382	2e-125	444	cd02940	DHPD_FMN
contig00765	gnl|CDD|88500	1e-160	561	cd05599	STKc_NDR_like
contig00766	gnl|CDD|34654	9e-22	100	COG5049	XRN1
contig00767	gnl|CDD|47876	8e-32	133	smart00577	CPDc
contig00769	gnl|CDD|114950	6e-91	330	pfam06258	DUF1022
contig00770	gnl|CDD|30898	4e-67	251	COG0552	FtsY
contig00772	gnl|CDD|110060	2e-77	285	pfam01031	Dynamin_M
contig00773	gnl|CDD|117069	4e-13	71.7	pfam08492	SRP72
contig00775	gnl|CDD|116328	1e-43	173	pfam07714	Pkinase_Tyr
contig00776	gnl|CDD|110336	4e-22	101	pfam01326	PPDK_N
contig00777	gnl|CDD|100574	2e-167	584	PRK00484	lysS
contig00778	gnl|CDD|100252	0	651	CHL00144	odpB
contig00780	gnl|CDD|100211	0	687	CHL00095	clpC
contig00781	gnl|CDD|111860	4e-70	260	pfam03016	Exostosin
contig00782	gnl|CDD|29142	2e-72	268	cd00180	S_TKc
contig00783	gnl|CDD|58492	1e-129	458	cd01337	MDH_glycosomal_mitochondrial
contig00784	gnl|CDD|100104	9e-15	76.1	cd00590	RRM
contig00786	gnl|CDD|109219	9e-22	100	pfam00153	Mito_carr
contig00787	gnl|CDD|100104	4e-10	61.5	cd00590	RRM
contig00788	gnl|CDD|111714	2e-27	119	pfam02847	MA3
contig00789	gnl|CDD|29142	1e-25	113	cd00180	S_TKc
contig00790	gnl|CDD|47680	1e-09	60.2	smart00353	HLH
contig00791	gnl|CDD|29102	2e-08	55.9	cd00162	RING
contig00792	gnl|CDD|111836	2e-116	414	pfam02990	EMP70
contig00793	gnl|CDD|109091	0	628	pfam00022	Actin
contig00794	gnl|CDD|30832	1e-81	299	COG0484	DnaJ
contig00795	gnl|CDD|29102	6e-08	53.9	cd00162	RING
contig00798	gnl|CDD|109392	2e-69	258	pfam00332	Glyco_hydro_17
contig00800	gnl|CDD|109151	2e-22	102	pfam00083	Sugar_tr
contig00801	gnl|CDD|29232	4e-76	281	cd01459	vWA_copine_like
contig00802	gnl|CDD|116352	7e-34	140	pfam07738	Sad1_UNC
contig00803	gnl|CDD|101668	0	663	PRK05250	PRK05250
contig00804	gnl|CDD|103783	4e-116	413	PRK09259	PRK09259
contig00805	gnl|CDD|31415	1e-153	538	COG1222	RPT1
contig00806	gnl|CDD|58492	2e-121	431	cd01337	MDH_glycosomal_mitochondrial
contig00807	gnl|CDD|111988	3e-25	111	pfam03151	TPT
contig00808	gnl|CDD|109091	0	629	pfam00022	Actin
contig00809	gnl|CDD|28904	2e-12	68.8	cd00020	ARM
contig00810	gnl|CDD|109135	5e-44	174	pfam00067	p450
contig00811	gnl|CDD|99858	0	841	cd06105	ScCit1-2_like
contig00812	gnl|CDD|115469	3e-14	75.1	pfam06813	Nodulin-like
contig00813	gnl|CDD|29151	2e-15	79	cd00189	TPR
contig00814	gnl|CDD|111922	8e-111	395	pfam03081	Exo70
contig00815	gnl|CDD|29261	5e-06	48.2	cd00204	ANK
contig00816	gnl|CDD|109670	2e-18	89	pfam00622	SPRY
contig00817	gnl|CDD|88475	8e-132	465	cd05574	STKc_phototropin_like
contig00818	gnl|CDD|30813	4e-116	413	COG0465	HflB
contig00819	gnl|CDD|99965	5e-105	376	cd03791	GT1_Glycogen_synthase_DULL1_like
contig00820	gnl|CDD|102324	4e-139	490	PRK06333	PRK06333
contig00821	gnl|CDD|29085	5e-09	58	cd01522	RHOD_1
contig00822	gnl|CDD|116362	4e-45	177	pfam07748	Glyco_hydro_38C
contig00823	gnl|CDD|114892	2e-09	59	pfam06200	tify
contig00824	gnl|CDD|110885	5e-08	54.5	pfam01925	DUF81
contig00825	gnl|CDD|109680	2e-119	424	pfam00632	HECT
contig00826	gnl|CDD|100104	7e-17	83.8	cd00590	RRM
contig00827	gnl|CDD|48658	1e-29	126	cd03561	VHS
contig00828	gnl|CDD|34862	3e-129	457	COG5265	ATM1
contig00829	gnl|CDD|109137	5e-64	240	pfam00069	Pkinase
contig00830	gnl|CDD|109219	1e-20	96.2	pfam00153	Mito_carr
contig00831	gnl|CDD|111922	1e-120	428	pfam03081	Exo70
contig00833	gnl|CDD|110026	9e-37	149	pfam00995	Sec1
contig00834	gnl|CDD|114412	2e-179	624	pfam05686	DUF821
contig00835	gnl|CDD|33700	1e-78	288	COG3914	Spy
contig00837	gnl|CDD|29821	6e-116	413	cd00776	AsxRS_core
contig00838	gnl|CDD|109797	2e-06	49.4	pfam00754	F5_F8_type_C
contig00839	gnl|CDD|30877	3e-26	115	COG0531	PotE
contig00840	gnl|CDD|114381	2e-86	314	pfam05653	DUF803
contig00842	gnl|CDD|47549	4e-46	181	smart00219	TyrKc
contig00843	gnl|CDD|112112	8e-159	555	pfam03283	PAE
contig00844	gnl|CDD|100016	0	956	cd02187	beta_tubulin
contig00845	gnl|CDD|107204	2e-123	437	cd01561	CBS_like
contig00846	gnl|CDD|114359	2e-99	358	pfam05631	DUF791
contig00847	gnl|CDD|101512	0	810	PRK04346	PRK04346
contig00848	gnl|CDD|31216	3e-83	304	COG1012	PutA
contig00849	gnl|CDD|111979	0	630	pfam03141	DUF248
contig00850	gnl|CDD|103708	4e-129	456	PRK09130	PRK09130
contig00851	gnl|CDD|29261	4e-09	58.2	cd00204	ANK
contig00853	gnl|CDD|110277	1e-169	591	pfam01264	Chorismate_synt
contig00854	gnl|CDD|58173	2e-58	221	cd03507	Delta12-FADS-like
contig00855	gnl|CDD|28904	5e-10	61.1	cd00020	ARM
contig00856	gnl|CDD|100708	0	699	PRK00885	PRK00885
contig00859	gnl|CDD|111850	7e-38	153	pfam03006	HlyIII
contig00860	gnl|CDD|109095	2e-13	72.7	pfam00026	Asp
contig00862	gnl|CDD|48577	3e-40	161	cd03028	GRX_PICOT_like
contig00865	gnl|CDD|107213	4e-177	616	cd06456	M3A_DCP_Oligopeptidase_A
contig00866	gnl|CDD|99965	1e-141	498	cd03791	GT1_Glycogen_synthase_DULL1_like
contig00867	gnl|CDD|103803	0	889	PRK09280	PRK09280
contig00869	gnl|CDD|101935	3e-147	516	PRK05704	PRK05704
contig00870	gnl|CDD|109991	2e-80	294	pfam00956	NAP
contig00871	gnl|CDD|112938	3e-36	148	pfam04146	YTH
contig00873	gnl|CDD|31263	4e-65	244	COG1063	Tdh
contig00874	gnl|CDD|33742	3e-117	417	COG3961	COG3961
contig00875	gnl|CDD|116602	6e-47	184	pfam07992	Pyr_redox_2
contig00878	gnl|CDD|109898	5e-39	157	pfam00860	Xan_ur_permease
contig00879	gnl|CDD|47549	2e-20	95.6	smart00219	TyrKc
contig00880	gnl|CDD|113045	5e-77	283	pfam04258	Peptidase_A22B
contig00882	gnl|CDD|35099	2e-11	63.6	COG5540	COG5540
contig00883	gnl|CDD|30822	9e-80	293	COG0474	MgtA
contig00884	gnl|CDD|34394	2e-08	56.1	COG4783	COG4783
contig00885	gnl|CDD|100479	0	703	PRK00290	dnaK
contig00886	gnl|CDD|29071	2e-22	102	cd00156	REC
contig00887	gnl|CDD|114705	2e-12	69.7	pfam05997	Nop52
contig00888	gnl|CDD|99836	2e-57	218	cd06133	ERI-1_3'hExo_like
contig00890	gnl|CDD|100104	2e-19	92.3	cd00590	RRM
contig00892	gnl|CDD|30503	3e-82	301	COG0154	GatA
contig00893	gnl|CDD|29355	3e-55	211	cd01171	YXKO-related
contig00894	gnl|CDD|119423	2e-91	331	cd05163	TRRAP
contig00895	gnl|CDD|47467	3e-51	197	smart00128	IPPc
contig00896	gnl|CDD|73003	1e-97	352	cd03244	ABCC_MRP_domain2
contig00897	gnl|CDD|116451	5e-35	144	pfam07839	CaM_binding
contig00898	gnl|CDD|100104	1e-17	86.5	cd00590	RRM
contig00899	gnl|CDD|99943	8e-18	87.3	cd05511	Bromo_TFIID
contig00900	gnl|CDD|110098	1e-34	143	pfam01073	3Beta_HSD
contig00901	gnl|CDD|109408	1e-70	262	pfam00348	polyprenyl_synt
contig00904	gnl|CDD|99985	2e-99	358	cd03814	GT1_like_2
contig00905	gnl|CDD|109680	1e-117	418	pfam00632	HECT
contig00906	gnl|CDD|48092	3e-14	75.2	cd03388	PAP2_SPPase1
contig00907	gnl|CDD|111988	5e-25	110	pfam03151	TPT
contig00908	gnl|CDD|115536	1e-15	79.7	pfam06886	TPX2
contig00909	gnl|CDD|110067	5e-69	256	pfam01039	Carboxyl_trans
contig00910	gnl|CDD|110416	9e-38	153	pfam01412	ArfGap
contig00911	gnl|CDD|29063	8e-115	408	cd00144	PP2Ac
contig00912	gnl|CDD|48577	1e-40	162	cd03028	GRX_PICOT_like
contig00913	gnl|CDD|100016	0	819	cd02187	beta_tubulin
contig00914	gnl|CDD|114307	2e-63	239	pfam05577	Peptidase_S28
contig00915	gnl|CDD|117670	1e-39	159	pfam09111	SLIDE
contig00916	gnl|CDD|30410	2e-51	199	COG0061	COG0061
contig00917	gnl|CDD|34408	2e-155	544	COG4799	COG4799
contig00918	gnl|CDD|103478	2e-93	338	PRK08568	PRK08568
contig00919	gnl|CDD|34668	2e-153	537	COG5064	SRP1
contig00920	gnl|CDD|109137	4e-58	220	pfam00069	Pkinase
contig00922	gnl|CDD|29257	6e-38	153	cd00200	WD40
contig00923	gnl|CDD|109930	2e-07	52.6	pfam00892	DUF6
contig00925	gnl|CDD|47554	2e-09	59.2	smart00225	BTB
contig00926	gnl|CDD|33716	6e-25	110	COG3934	COG3934
contig00928	gnl|CDD|110585	5e-83	303	pfam01591	6PF2K
contig00930	gnl|CDD|29063	5e-105	376	cd00144	PP2Ac
contig00931	gnl|CDD|113639	1e-73	272	pfam04873	EIN3
contig00932	gnl|CDD|110088	3e-29	125	pfam01061	ABC2_membrane
contig00934	gnl|CDD|99987	6e-10	60.7	cd03817	GT1_UGDG_like
contig00935	gnl|CDD|101121	1e-148	522	PRK02862	glgC
contig00938	gnl|CDD|47495	2e-59	225	smart00156	PP2Ac
contig00939	gnl|CDD|114307	2e-71	265	pfam05577	Peptidase_S28
contig00940	gnl|CDD|110712	2e-35	145	pfam01734	Patatin
contig00941	gnl|CDD|116604	5e-158	552	pfam07994	NAD_binding_5
contig00943	gnl|CDD|112938	1e-37	152	pfam04146	YTH
contig00944	gnl|CDD|112013	1e-67	252	pfam03178	CPSF_A
contig00945	gnl|CDD|109219	4e-21	97.8	pfam00153	Mito_carr
contig00946	gnl|CDD|111850	2e-34	142	pfam03006	HlyIII
contig00947	gnl|CDD|101904	2e-77	283	PRK05670	PRK05670
contig00948	gnl|CDD|110403	1e-09	59.6	pfam01399	PCI
contig00949	gnl|CDD|106315	3e-129	457	PRK13357	PRK13357
contig00950	gnl|CDD|30410	6e-54	207	COG0061	COG0061
contig00951	gnl|CDD|29004	5e-08	54.4	cd02394	vigilin_like_KH
contig00952	gnl|CDD|109091	0	635	pfam00022	Actin
contig00953	gnl|CDD|47769	2e-09	59.1	smart00463	SMR
contig00954	gnl|CDD|100104	5e-09	58	cd00590	RRM
contig00955	gnl|CDD|116511	2e-86	315	pfam07899	Frigida
contig00956	gnl|CDD|111594	4e-14	74.5	pfam02714	DUF221
contig00958	gnl|CDD|29791	3e-156	546	cd02892	SQCY_1
contig00959	gnl|CDD|111988	3e-26	114	pfam03151	TPT
contig00960	gnl|CDD|109137	2e-66	248	pfam00069	Pkinase
contig00961	gnl|CDD|105063	4e-52	201	PRK11107	PRK11107
contig00962	gnl|CDD|117164	3e-12	68.8	pfam08590	DUF1771
contig00963	gnl|CDD|111860	2e-42	169	pfam03016	Exostosin
contig00964	gnl|CDD|110403	1e-11	66.9	pfam01399	PCI
contig00965	gnl|CDD|110172	1e-60	229	pfam01150	GDA1_CD39
contig00966	gnl|CDD|31262	2e-118	421	COG1062	AdhC
contig00967	gnl|CDD|116304	6e-14	74.4	pfam07690	MFS_1
contig00968	gnl|CDD|110403	2e-15	79.2	pfam01399	PCI
contig00969	gnl|CDD|31005	7e-77	283	COG0661	AarF
contig00970	gnl|CDD|30394	4e-40	161	COG0045	SucC
contig00971	gnl|CDD|100297	8e-167	582	PRK00013	groEL
contig00972	gnl|CDD|101451	0	664	PRK04196	PRK04196
contig00973	gnl|CDD|109249	2e-108	387	pfam00183	HSP90
contig00975	gnl|CDD|116744	2e-23	105	pfam08155	NOGCT
contig00976	gnl|CDD|29257	1e-20	96.6	cd00200	WD40
contig00977	gnl|CDD|30785	4e-54	208	COG0436	COG0436
contig00978	gnl|CDD|113045	1e-85	311	pfam04258	Peptidase_A22B
contig00979	gnl|CDD|101947	1e-101	365	PRK05722	PRK05722
contig00980	gnl|CDD|34675	8e-70	259	COG5071	RPN5
contig00981	gnl|CDD|113541	2e-14	76	pfam04774	HABP4_PAI-RBP1
contig00982	gnl|CDD|103330	0	768	PRK08299	PRK08299
contig00983	gnl|CDD|99973	1e-121	432	cd03800	GT1_Sucrose_synthase
contig00984	gnl|CDD|31046	1e-17	86.5	COG0702	COG0702
contig00985	gnl|CDD|118719	1e-143	505	pfam10191	COG7
contig00986	gnl|CDD|100016	0	776	cd02187	beta_tubulin
contig00989	gnl|CDD|115718	6e-48	187	pfam07082	DUF1350
contig00990	gnl|CDD|29063	3e-116	413	cd00144	PP2Ac
contig00991	gnl|CDD|113557	1e-07	53.6	pfam04791	LMBR1
contig00992	gnl|CDD|114750	8e-72	266	pfam06046	Sec6
contig00993	gnl|CDD|34712	3e-38	155	COG5109	COG5109
contig00994	gnl|CDD|30812	7e-54	206	COG0464	SpoVK
contig00995	gnl|CDD|109219	6e-22	100	pfam00153	Mito_carr
contig00997	gnl|CDD|111845	4e-86	313	pfam03000	NPH3
contig00998	gnl|CDD|111369	2e-06	49	pfam02463	SMC_N
contig00999	gnl|CDD|29102	8e-10	60.1	cd00162	RING
contig01000	gnl|CDD|109091	0	635	pfam00022	Actin
contig01001	gnl|CDD|109091	0	635	pfam00022	Actin
contig01002	gnl|CDD|111849	1e-47	185	pfam03005	DUF231
contig01003	gnl|CDD|102822	1e-135	478	PRK07314	PRK07314
contig01004	gnl|CDD|29422	0	705	cd00328	catalase
contig01005	gnl|CDD|116499	2e-63	238	pfam07887	Calmodulin_bind
contig01006	gnl|CDD|109151	2e-40	161	pfam00083	Sugar_tr
contig01007	gnl|CDD|110542	4e-49	191	pfam01545	Cation_efflux
contig01008	gnl|CDD|110533	9e-128	451	pfam01536	SAM_decarbox
contig01009	gnl|CDD|57932	3e-55	211	cd00066	G-alpha
contig01011	gnl|CDD|48218	1e-130	462	cd03406	Band_7_3
contig01013	gnl|CDD|115696	1e-78	289	pfam07059	DUF1336
contig01015	gnl|CDD|111224	5e-32	133	pfam02309	AUX_IAA
contig01016	gnl|CDD|118302	2e-06	49	pfam09770	PAT1
contig01017	gnl|CDD|31692	2e-99	358	COG1503	eRF1
contig01018	gnl|CDD|30785	9e-49	189	COG0436	COG0436
contig01019	gnl|CDD|73223	1e-176	614	cd00653	RNA_pol_B_RPB2
contig01020	gnl|CDD|31662	1e-110	395	COG1473	AbgB
contig01021	gnl|CDD|100104	6e-17	84.2	cd00590	RRM
contig01022	gnl|CDD|101451	0	664	PRK04196	PRK04196
contig01023	gnl|CDD|102716	5e-104	373	PRK07085	PRK07085
contig01024	gnl|CDD|109081	2e-20	96.5	pfam00012	HSP70
contig01026	gnl|CDD|116602	4e-50	194	pfam07992	Pyr_redox_2
contig01027	gnl|CDD|110740	3e-35	144	pfam01764	Lipase_3
contig01029	gnl|CDD|88473	5e-57	217	cd05572	STKc_cGK_PKG
contig01030	gnl|CDD|29239	8e-13	70.7	cd01466	vWA_C3HC4_type
contig01031	gnl|CDD|48507	2e-40	161	cd02958	UAS
contig01032	gnl|CDD|29257	2e-07	52.3	cd00200	WD40
contig01034	gnl|CDD|116328	7e-69	256	pfam07714	Pkinase_Tyr
contig01036	gnl|CDD|113451	7e-06	47.6	pfam04683	ARM_1
contig01037	gnl|CDD|73092	9e-40	159	cd04592	CBS_pair_EriC_assoc_euk
contig01038	gnl|CDD|115469	6e-19	90.8	pfam06813	Nodulin-like
contig01039	gnl|CDD|48188	0	671	cd03313	enolase
contig01040	gnl|CDD|115695	2e-92	334	pfam07058	Myosin_HC-like
contig01041	gnl|CDD|114596	8e-111	396	pfam05879	RHD3
contig01043	gnl|CDD|101775	6e-99	356	PRK05434	PRK05434
contig01044	gnl|CDD|109235	1e-07	53.2	pfam00169	PH
contig01047	gnl|CDD|111364	2e-60	228	pfam02458	Transferase
contig01048	gnl|CDD|80347	9e-30	127	cd02125	PA_VSR
contig01050	gnl|CDD|114555	3e-134	473	pfam05834	Lycopene_cycl
contig01051	gnl|CDD|112054	9e-129	455	pfam03223	V-ATPase_C
contig01052	gnl|CDD|35099	2e-09	58.6	COG5540	COG5540
contig01053	gnl|CDD|31215	3e-18	87.7	COG1011	COG1011
contig01054	gnl|CDD|29142	5e-72	267	cd00180	S_TKc
contig01055	gnl|CDD|112597	3e-18	88.4	pfam03791	KNOX2
contig01057	gnl|CDD|34782	5e-10	61.6	COG5183	SSM4
contig01058	gnl|CDD|31225	7e-75	276	COG1022	FAA1
contig01059	gnl|CDD|110048	2e-109	391	pfam01019	G_glu_transpept
contig01060	gnl|CDD|30812	7e-54	206	COG0464	SpoVK
contig01061	gnl|CDD|101702	3e-09	58.7	PRK05306	infB
contig01062	gnl|CDD|110088	3e-25	111	pfam01061	ABC2_membrane
contig01063	gnl|CDD|115218	3e-14	74.6	pfam06547	DUF1117
contig01064	gnl|CDD|35099	2e-08	55.5	COG5540	COG5540
contig01065	gnl|CDD|109290	7e-13	70.3	pfam00226	DnaJ
contig01066	gnl|CDD|109894	6e-35	143	pfam00856	SET
contig01067	gnl|CDD|30859	2e-105	378	COG0513	SrmB
contig01068	gnl|CDD|30859	6e-101	362	COG0513	SrmB
contig01069	gnl|CDD|103834	4e-142	499	PRK09330	PRK09330
contig01070	gnl|CDD|29370	3e-139	490	cd00288	Pyruvate_Kinase
contig01071	gnl|CDD|112852	5e-152	532	pfam04054	Not1
contig01072	gnl|CDD|105757	4e-170	592	PRK12564	PRK12564
contig01076	gnl|CDD|30406	1e-124	441	COG0057	GapA
contig01078	gnl|CDD|99804	1e-140	494	cd06208	CYPOR_like_FNR
contig01079	gnl|CDD|100015	0	874	cd02186	alpha_tubulin
contig01080	gnl|CDD|31415	1e-147	518	COG1222	RPT1
contig01081	gnl|CDD|109991	7e-82	299	pfam00956	NAP
contig01082	gnl|CDD|102578	2e-116	413	PRK06830	PRK06830
contig01083	gnl|CDD|72942	1e-125	445	cd04657	Piwi_ago-like
contig01084	gnl|CDD|100326	1e-93	338	PRK00045	hemA
contig01087	gnl|CDD|100348	0	660	PRK00073	pgk
contig01088	gnl|CDD|112050	0	645	pfam03219	TLC
contig01089	gnl|CDD|34681	7e-14	73.5	COG5077	COG5077
contig01090	gnl|CDD|113149	7e-41	163	pfam04366	DUF500
contig01091	gnl|CDD|30062	5e-164	572	cd01319	AMPD
contig01092	gnl|CDD|116538	1e-41	165	pfam07928	Vps54
contig01093	gnl|CDD|29257	9e-11	63.9	cd00200	WD40
contig01094	gnl|CDD|110039	2e-72	268	pfam01008	IF-2B
contig01095	gnl|CDD|31425	3e-41	165	COG1232	HemY
contig01096	gnl|CDD|110944	2e-97	351	pfam01992	vATP-synt_AC39
contig01097	gnl|CDD|109137	2e-21	99.6	pfam00069	Pkinase
contig01098	gnl|CDD|109137	2e-40	162	pfam00069	Pkinase
contig01100	gnl|CDD|109963	9e-72	266	pfam00928	Adap_comp_sub
contig01101	gnl|CDD|47500	9e-53	202	smart00164	TBC
contig01104	gnl|CDD|109237	1e-115	411	pfam00171	Aldedh
contig01106	gnl|CDD|109296	5e-86	313	pfam00232	Glyco_hydro_1
contig01107	gnl|CDD|105461	1e-168	588	PRK11892	PRK11892
contig01108	gnl|CDD|110080	4e-149	523	pfam01053	Cys_Met_Meta_PP
contig01109	gnl|CDD|111988	1e-25	113	pfam03151	TPT
contig01110	gnl|CDD|103846	1e-138	488	PRK09354	recA
contig01111	gnl|CDD|109694	1e-08	56.4	pfam00646	F-box
contig01112	gnl|CDD|88475	4e-128	453	cd05574	STKc_phototropin_like
contig01113	gnl|CDD|100211	6e-172	598	CHL00095	clpC
contig01114	gnl|CDD|73381	3e-118	419	cd02933	OYE_like_FMN
contig01115	gnl|CDD|34773	2e-17	85.9	COG5174	TFA2
contig01117	gnl|CDD|113296	2e-21	96.2	pfam04520	DUF584
contig01118	gnl|CDD|29331	1e-120	428	cd00256	VATPase_H
contig01119	gnl|CDD|109137	1e-45	179	pfam00069	Pkinase
contig01120	gnl|CDD|103330	0	641	PRK08299	PRK08299
contig01121	gnl|CDD|111849	2e-43	172	pfam03005	DUF231
contig01122	gnl|CDD|28920	5e-12	68.1	cd00038	CAP_ED
contig01126	gnl|CDD|110533	6e-121	429	pfam01536	SAM_decarbox
contig01127	gnl|CDD|30821	1e-110	394	COG0473	LeuB
contig01128	gnl|CDD|29139	6e-25	110	cd00177	START
contig01129	gnl|CDD|111098	2e-109	390	pfam02167	Cytochrom_C1
contig01130	gnl|CDD|29062	2e-63	238	cd00143	PP2Cc
contig01131	gnl|CDD|111737	5e-23	103	pfam02883	Alpha_adaptinC2
contig01135	gnl|CDD|48155	0	641	cd03338	TCP1_delta
contig01136	gnl|CDD|35099	2e-08	55.9	COG5540	COG5540
contig01137	gnl|CDD|33742	3e-86	314	COG3961	COG3961
contig01139	gnl|CDD|109151	7e-64	240	pfam00083	Sugar_tr
contig01140	gnl|CDD|116304	2e-21	99.5	pfam07690	MFS_1
contig01141	gnl|CDD|116554	3e-26	115	pfam07944	DUF1680
contig01143	gnl|CDD|106541	0	782	PRK13596	PRK13596
contig01144	gnl|CDD|110231	2e-90	327	pfam01214	CK_II_beta
contig01147	gnl|CDD|31252	5e-62	233	COG1052	LdhA
contig01148	gnl|CDD|111224	5e-07	51.7	pfam02309	AUX_IAA
contig01149	gnl|CDD|110113	3e-65	243	pfam01088	Peptidase_C12
contig01150	gnl|CDD|30859	2e-104	374	COG0513	SrmB
contig01152	gnl|CDD|29102	3e-07	51.6	cd00162	RING
contig01153	gnl|CDD|110676	9e-09	56.8	pfam01694	Rhomboid
contig01154	gnl|CDD|117867	5e-17	84.2	pfam09325	Vps5
contig01155	gnl|CDD|111714	9e-15	76.9	pfam02847	MA3
contig01156	gnl|CDD|109095	2e-63	237	pfam00026	Asp
contig01157	gnl|CDD|31309	5e-23	104	COG1112	COG1112
contig01158	gnl|CDD|47818	2e-17	85.7	smart00515	eIF5C
contig01159	gnl|CDD|100104	3e-23	104	cd00590	RRM
contig01160	gnl|CDD|118915	9e-10	60.4	pfam10394	Hat1_N
contig01161	gnl|CDD|29062	5e-61	230	cd00143	PP2Cc
contig01163	gnl|CDD|100015	0	874	cd02186	alpha_tubulin
contig01164	gnl|CDD|29257	4e-23	104	cd00200	WD40
contig01165	gnl|CDD|117243	1e-62	235	pfam08670	MEKHLA
contig01166	gnl|CDD|115609	2e-33	138	pfam06964	Alpha-L-AF_C
contig01168	gnl|CDD|31262	2e-120	427	COG1062	AdhC
contig01170	gnl|CDD|34702	6e-79	289	COG5099	COG5099
contig01171	gnl|CDD|112230	0	676	pfam03405	FA_desaturase_2
contig01172	gnl|CDD|110402	3e-14	75.1	pfam01398	Mov34
contig01173	gnl|CDD|29102	6e-10	60.9	cd00162	RING
contig01174	gnl|CDD|111274	2e-62	234	pfam02365	NAM
contig01175	gnl|CDD|88475	5e-114	406	cd05574	STKc_phototropin_like
contig01176	gnl|CDD|109151	1e-56	215	pfam00083	Sugar_tr
contig01177	gnl|CDD|100104	7e-17	83.8	cd00590	RRM
contig01178	gnl|CDD|90507	4e-08	54.4	smart00326	SH3
contig01180	gnl|CDD|57945	8e-39	156	cd01853	Toc34_like
contig01181	gnl|CDD|111849	9e-55	209	pfam03005	DUF231
contig01182	gnl|CDD|31415	7e-158	552	COG1222	RPT1
contig01183	gnl|CDD|116511	7e-89	323	pfam07899	Frigida
contig01184	gnl|CDD|101469	2e-89	324	PRK04231	rpl3p
contig01185	gnl|CDD|100696	1e-166	581	PRK00855	PRK00855
contig01186	gnl|CDD|29261	3e-24	108	cd00204	ANK
contig01187	gnl|CDD|109219	5e-18	87	pfam00153	Mito_carr
contig01188	gnl|CDD|109428	0	653	pfam00368	HMG-CoA_red
contig01189	gnl|CDD|116328	3e-41	164	pfam07714	Pkinase_Tyr
contig01190	gnl|CDD|31415	7e-144	505	COG1222	RPT1
contig01191	gnl|CDD|103877	0	689	PRK09404	kgd
contig01192	gnl|CDD|109081	1e-15	79.2	pfam00012	HSP70
contig01193	gnl|CDD|30812	2e-60	228	COG0464	SpoVK
contig01194	gnl|CDD|110276	1e-59	225	pfam01263	Aldose_epim
contig01195	gnl|CDD|114895	5e-16	80.7	pfam06203	CCT
contig01196	gnl|CDD|29063	3e-102	367	cd00144	PP2Ac
contig01197	gnl|CDD|112175	2e-119	424	pfam03348	Serinc
contig01198	gnl|CDD|113610	3e-20	95.4	pfam04844	DUF623
contig01199	gnl|CDD|31408	4e-17	84.6	COG1215	COG1215
contig01200	gnl|CDD|47819	2e-26	115	smart00516	SEC14
contig01201	gnl|CDD|109137	2e-71	264	pfam00069	Pkinase
contig01203	gnl|CDD|30888	5e-116	413	COG0542	ClpA
contig01204	gnl|CDD|47549	9e-39	156	smart00219	TyrKc
contig01208	gnl|CDD|109135	1e-32	136	pfam00067	p450
contig01209	gnl|CDD|29261	8e-27	116	cd00204	ANK
contig01210	gnl|CDD|57932	5e-40	160	cd00066	G-alpha
contig01211	gnl|CDD|109081	1e-11	66.5	pfam00012	HSP70
contig01212	gnl|CDD|116388	2e-70	261	pfam07774	DUF1620
contig01214	gnl|CDD|117347	4e-17	84.7	pfam08777	RRM_3
contig01215	gnl|CDD|100668	2e-104	374	PRK00771	PRK00771
contig01216	gnl|CDD|107204	1e-130	462	cd01561	CBS_like
contig01217	gnl|CDD|100349	0	711	PRK00074	guaA
contig01218	gnl|CDD|47561	2e-07	52.3	smart00232	JAB_MPN
contig01220	gnl|CDD|29950	5e-92	332	cd00957	Transaldolase_TalAB
contig01221	gnl|CDD|100882	4e-32	134	PRK01490	tig
contig01222	gnl|CDD|111250	4e-29	124	pfam02338	OTU
contig01223	gnl|CDD|112856	5e-52	200	pfam04059	RRM_2
contig01225	gnl|CDD|112266	5e-68	253	pfam03441	FAD_binding_7
contig01226	gnl|CDD|29257	3e-10	61.5	cd00200	WD40
contig01227	gnl|CDD|30682	3e-121	430	COG0334	GdhA
contig01228	gnl|CDD|34668	3e-152	533	COG5064	SRP1
contig01230	gnl|CDD|112680	2e-36	147	pfam03878	YIF1
contig01231	gnl|CDD|99738	2e-111	398	cd00614	CGS_like
contig01232	gnl|CDD|102312	4e-129	456	PRK06300	PRK06300
contig01234	gnl|CDD|110027	0	766	pfam00996	GDI
contig01235	gnl|CDD|110252	3e-43	171	pfam01237	Oxysterol_BP
contig01236	gnl|CDD|111972	3e-24	107	pfam03134	TB2_DP1_HVA22
contig01238	gnl|CDD|102592	8e-40	160	PRK06847	PRK06847
contig01239	gnl|CDD|31004	4e-62	234	COG0659	SUL1
contig01241	gnl|CDD|109926	6e-84	306	pfam00888	Cullin
contig01242	gnl|CDD|31262	3e-81	297	COG1062	AdhC
contig01243	gnl|CDD|109518	2e-162	567	pfam00464	SHMT
contig01244	gnl|CDD|111472	1e-14	76.2	pfam02577	DUF151
contig01245	gnl|CDD|101695	4e-126	446	PRK05297	PRK05297
contig01246	gnl|CDD|101725	6e-149	522	PRK05342	clpX
contig01248	gnl|CDD|104410	7e-57	216	PRK10241	PRK10241
contig01249	gnl|CDD|30502	5e-46	180	COG0153	GalK
contig01250	gnl|CDD|35206	8e-68	253	COG5647	COG5647
contig01251	gnl|CDD|30406	4e-126	446	COG0057	GapA
contig01253	gnl|CDD|109179	2e-75	278	pfam00112	Peptidase_C1
contig01254	gnl|CDD|111369	3e-46	181	pfam02463	SMC_N
contig01255	gnl|CDD|33716	1e-21	99.7	COG3934	COG3934
contig01257	gnl|CDD|109963	5e-95	343	pfam00928	Adap_comp_sub
contig01258	gnl|CDD|112046	1e-169	591	pfam03214	RGP
contig01259	gnl|CDD|110711	7e-25	110	pfam01733	Nucleoside_tran
contig01261	gnl|CDD|34840	3e-06	48.5	COG5243	HRD1
contig01262	gnl|CDD|31829	2e-44	174	COG1643	HrpA
contig01263	gnl|CDD|111975	2e-08	56.2	pfam03137	OATP
contig01265	gnl|CDD|30242	3e-07	51.5	cd02338	ZZ_PCMF_like
contig01266	gnl|CDD|111979	3e-179	623	pfam03141	DUF248
contig01267	gnl|CDD|109137	3e-43	170	pfam00069	Pkinase
contig01268	gnl|CDD|112054	5e-127	449	pfam03223	V-ATPase_C
contig01270	gnl|CDD|72881	1e-56	215	cd02885	IPP_Isomerase
contig01271	gnl|CDD|30473	3e-54	207	COG0124	HisS
contig01272	gnl|CDD|30800	1e-55	212	COG0451	WcaG
contig01273	gnl|CDD|103471	2e-92	334	PRK08560	PRK08560
contig01274	gnl|CDD|29225	9e-61	229	cd01452	VWA_26S_proteasome_subunit
contig01275	gnl|CDD|110252	8e-30	126	pfam01237	Oxysterol_BP
contig01277	gnl|CDD|112983	3e-15	78.1	pfam04193	PQ-loop
contig01278	gnl|CDD|101371	1e-56	215	PRK04004	PRK04004
contig01279	gnl|CDD|109179	1e-85	311	pfam00112	Peptidase_C1
contig01280	gnl|CDD|109179	2e-85	311	pfam00112	Peptidase_C1
contig01281	gnl|CDD|31264	3e-85	310	COG1064	AdhP
contig01282	gnl|CDD|109137	6e-34	140	pfam00069	Pkinase
contig01283	gnl|CDD|105946	1e-157	551	PRK12810	gltD
contig01284	gnl|CDD|116328	2e-38	155	pfam07714	Pkinase_Tyr
contig01285	gnl|CDD|102578	1e-129	458	PRK06830	PRK06830
contig01286	gnl|CDD|31262	4e-145	509	COG1062	AdhC
contig01287	gnl|CDD|101343	7e-145	508	PRK03932	asnC
contig01289	gnl|CDD|34631	1e-73	272	COG5026	COG5026
contig01291	gnl|CDD|47832	2e-08	56.1	smart00531	TFIIE
contig01292	gnl|CDD|34495	2e-09	57.7	COG4886	COG4886
contig01293	gnl|CDD|113323	2e-61	231	pfam04548	AIG1
contig01295	gnl|CDD|109428	0	632	pfam00368	HMG-CoA_red
contig01296	gnl|CDD|30859	6e-54	206	COG0513	SrmB
contig01297	gnl|CDD|113352	5e-71	263	pfam04577	DUF563
contig01298	gnl|CDD|109137	3e-17	85.4	pfam00069	Pkinase
contig01302	gnl|CDD|111106	2e-06	49.4	pfam02176	zf-TRAF
contig01303	gnl|CDD|32307	8e-30	127	COG2124	CypX
contig01304	gnl|CDD|101727	1e-151	532	PRK05347	PRK05347
contig01305	gnl|CDD|102008	6e-106	379	PRK05826	PRK05826
contig01306	gnl|CDD|110030	1e-35	145	pfam00999	Na_H_Exchanger
contig01307	gnl|CDD|112046	2e-175	610	pfam03214	RGP
contig01308	gnl|CDD|29005	2e-38	155	cd02395	SF1_like-KH
contig01309	gnl|CDD|34780	2e-170	594	COG5181	HSH155
contig01310	gnl|CDD|112975	5e-65	243	pfam04185	Phosphoesterase
contig01312	gnl|CDD|110676	5e-39	157	pfam01694	Rhomboid
contig01313	gnl|CDD|110561	3e-99	357	pfam01564	Spermine_synth
contig01314	gnl|CDD|112337	2e-136	480	pfam03514	GRAS
contig01315	gnl|CDD|101935	9e-113	402	PRK05704	PRK05704
contig01317	gnl|CDD|31355	7e-29	123	COG1161	COG1161
contig01318	gnl|CDD|29257	1e-44	175	cd00200	WD40
contig01319	gnl|CDD|30941	2e-13	72	COG0596	MhpC
contig01321	gnl|CDD|101111	4e-119	423	PRK02813	PRK02813
contig01323	gnl|CDD|117949	1e-15	80	pfam09409	PUB
contig01325	gnl|CDD|117336	7e-09	57.2	pfam08766	DEK_C
contig01327	gnl|CDD|34674	1e-09	60	COG5070	VRG4
contig01329	gnl|CDD|29261	1e-13	72.8	cd00204	ANK
contig01331	gnl|CDD|110563	1e-73	271	pfam01566	Nramp
contig01332	gnl|CDD|109239	3e-20	94.2	pfam00173	Cyt-b5
contig01333	gnl|CDD|116499	6e-41	164	pfam07887	Calmodulin_bind
contig01334	gnl|CDD|113446	4e-41	164	pfam04677	CwfJ_C_1
contig01335	gnl|CDD|100104	2e-11	65.7	cd00590	RRM
contig01336	gnl|CDD|101743	2e-98	354	PRK05380	PRK05380
contig01337	gnl|CDD|110489	2e-66	248	pfam01490	Aa_trans
contig01339	gnl|CDD|48011	7e-14	73.4	smart00744	RINGv
contig01340	gnl|CDD|111587	8e-120	426	pfam02705	K_trans
contig01341	gnl|CDD|110188	1e-104	375	pfam01167	Tub
contig01342	gnl|CDD|110402	1e-15	79.4	pfam01398	Mov34
contig01343	gnl|CDD|73272	9e-79	289	cd01493	APPBP1_RUB
contig01345	gnl|CDD|34783	3e-07	50.8	COG5184	ATS1
contig01346	gnl|CDD|111274	8e-56	212	pfam02365	NAM
contig01348	gnl|CDD|115536	3e-17	84.7	pfam06886	TPX2
contig01349	gnl|CDD|103826	3e-159	557	PRK09311	PRK09311
contig01350	gnl|CDD|109081	2e-14	75.7	pfam00012	HSP70
contig01351	gnl|CDD|29536	7e-73	269	cd02176	GH16_XET
contig01352	gnl|CDD|34786	1e-84	308	COG5187	RPN7
contig01353	gnl|CDD|110352	1e-07	53.4	pfam01344	Kelch_1
contig01355	gnl|CDD|110489	9e-38	153	pfam01490	Aa_trans
contig01356	gnl|CDD|47827	2e-09	58.7	smart00526	H15
contig01358	gnl|CDD|117780	7e-29	123	pfam09229	Aha1_N
contig01359	gnl|CDD|34652	9e-115	409	COG5047	SEC23
contig01360	gnl|CDD|47808	2e-23	105	smart00504	Ubox
contig01361	gnl|CDD|109079	4e-14	74.8	pfam00010	HLH
contig01362	gnl|CDD|100104	4e-15	77.6	cd00590	RRM
contig01363	gnl|CDD|29102	7e-07	50.1	cd00162	RING
contig01364	gnl|CDD|111098	1e-110	395	pfam02167	Cytochrom_C1
contig01366	gnl|CDD|32130	2e-58	221	COG1947	IspE
contig01367	gnl|CDD|100104	4e-17	84.6	cd00590	RRM
contig01368	gnl|CDD|109311	4e-83	303	pfam00248	Aldo_ket_red
contig01369	gnl|CDD|34681	3e-11	64.6	COG5077	COG5077
contig01371	gnl|CDD|30785	1e-48	189	COG0436	COG0436
contig01372	gnl|CDD|105891	2e-130	460	PRK12740	PRK12740
contig01373	gnl|CDD|110378	5e-133	469	pfam01373	Glyco_hydro_14
contig01374	gnl|CDD|31162	6e-79	289	COG0820	COG0820
contig01375	gnl|CDD|47742	2e-104	375	smart00435	TOPEUc
contig01376	gnl|CDD|109219	3e-21	98.5	pfam00153	Mito_carr
contig01377	gnl|CDD|29006	8e-14	73.6	cd02396	PCBP_like_KH
contig01378	gnl|CDD|109509	4e-13	71.6	pfam00454	PI3_PI4_kinase
contig01379	gnl|CDD|110439	8e-33	136	pfam01435	Peptidase_M48
contig01380	gnl|CDD|116304	9e-26	113	pfam07690	MFS_1
contig01381	gnl|CDD|109699	1e-19	92.7	pfam00651	BTB
contig01382	gnl|CDD|101668	4e-146	512	PRK05250	PRK05250
contig01385	gnl|CDD|109410	2e-26	115	pfam00350	Dynamin_N
contig01386	gnl|CDD|117824	2e-18	89.3	pfam09280	XPC-binding
contig01387	gnl|CDD|30364	1e-106	382	COG0014	ProA
contig01389	gnl|CDD|29606	5e-36	146	cd00501	Peptidase_C15
contig01390	gnl|CDD|118293	1e-63	239	pfam09761	DUF2049
contig01391	gnl|CDD|112542	6e-11	64.3	pfam03732	Retrotrans_gag
contig01392	gnl|CDD|109721	2e-118	420	pfam00676	E1_dh
contig01393	gnl|CDD|30880	2e-28	121	COG0534	NorM
contig01394	gnl|CDD|29142	2e-74	275	cd00180	S_TKc
contig01395	gnl|CDD|109219	3e-10	61.5	pfam00153	Mito_carr
contig01396	gnl|CDD|111282	2e-15	78.5	pfam02373	JmjC
contig01397	gnl|CDD|109695	6e-43	170	pfam00647	EF1G
contig01398	gnl|CDD|34765	6e-12	67.4	COG5164	SPT5
contig01399	gnl|CDD|111250	7e-26	113	pfam02338	OTU
contig01400	gnl|CDD|112374	0	677	pfam03552	Cellulose_synt
contig01401	gnl|CDD|111274	4e-62	233	pfam02365	NAM
contig01402	gnl|CDD|110499	5e-58	220	pfam01501	Glyco_transf_8
contig01403	gnl|CDD|111587	0	650	pfam02705	K_trans
contig01404	gnl|CDD|29142	4e-30	127	cd00180	S_TKc
contig01405	gnl|CDD|29257	2e-17	85.4	cd00200	WD40
contig01406	gnl|CDD|47984	3e-24	108	smart00715	LA
contig01408	gnl|CDD|112003	1e-45	178	pfam03168	LEA_2
contig01409	gnl|CDD|109215	1e-06	49.6	pfam00149	Metallophos
contig01412	gnl|CDD|109388	1e-14	76.7	pfam00328	Acid_phosphat_A
contig01413	gnl|CDD|105868	6e-06	47.6	PRK12704	PRK12704
contig01414	gnl|CDD|29142	1e-40	163	cd00180	S_TKc
contig01415	gnl|CDD|110785	4e-56	213	pfam01813	ATP-synt_D
contig01416	gnl|CDD|28920	6e-08	54.3	cd00038	CAP_ED
contig01417	gnl|CDD|100256	1e-150	527	CHL00149	odpA
contig01418	gnl|CDD|116511	8e-41	163	pfam07899	Frigida
contig01419	gnl|CDD|115470	9e-34	139	pfam06814	Lung_7-TM_R
contig01420	gnl|CDD|111587	4e-126	446	pfam02705	K_trans
contig01421	gnl|CDD|48496	7e-24	106	cd02947	TRX_family
contig01422	gnl|CDD|112304	8e-40	159	pfam03479	DUF296
contig01424	gnl|CDD|116459	1e-75	278	pfam07847	DUF1637
contig01425	gnl|CDD|111476	2e-62	235	pfam02581	TMP-TENI
contig01427	gnl|CDD|113453	4e-136	480	pfam04685	DUF608
contig01429	gnl|CDD|29139	2e-24	108	cd00177	START
contig01430	gnl|CDD|109336	0	660	pfam00274	Glycolytic
contig01431	gnl|CDD|110276	1e-50	195	pfam01263	Aldose_epim
contig01433	gnl|CDD|102051	7e-07	50.4	PRK05901	PRK05901
contig01434	gnl|CDD|31979	2e-24	109	COG1794	RacX
contig01437	gnl|CDD|29142	2e-17	85.6	cd00180	S_TKc
contig01438	gnl|CDD|29015	2e-08	56.1	cd00116	LRR_RI
contig01439	gnl|CDD|109698	4e-19	91.2	pfam00650	CRAL_TRIO
contig01440	gnl|CDD|114381	1e-98	354	pfam05653	DUF803
contig01441	gnl|CDD|105746	2e-52	201	PRK12552	PRK12552
contig01442	gnl|CDD|102187	2e-138	487	PRK06116	PRK06116
contig01443	gnl|CDD|116328	8e-65	242	pfam07714	Pkinase_Tyr
contig01444	gnl|CDD|35099	8e-08	53.9	COG5540	COG5540
contig01445	gnl|CDD|47819	7e-21	96.6	smart00516	SEC14
contig01446	gnl|CDD|105396	1e-147	518	PRK11750	gltB
contig01447	gnl|CDD|116580	3e-59	224	pfam07970	DUF1692
contig01448	gnl|CDD|112112	2e-157	551	pfam03283	PAE
contig01449	gnl|CDD|111872	2e-71	264	pfam03029	ATP_bind_1
contig01451	gnl|CDD|101946	6e-98	353	PRK05720	mtnA
contig01452	gnl|CDD|116338	6e-07	50.7	pfam07724	AAA_2
contig01455	gnl|CDD|99973	4e-59	223	cd03800	GT1_Sucrose_synthase
contig01459	gnl|CDD|31225	8e-75	276	COG1022	FAA1
contig01461	gnl|CDD|29578	1e-105	378	cd02650	nuc_hydro_CaPnhB
contig01462	gnl|CDD|31438	2e-155	543	COG1245	COG1245
contig01463	gnl|CDD|109929	6e-97	349	pfam00891	Methyltransf_2
contig01464	gnl|CDD|110026	5e-31	130	pfam00995	Sec1
contig01465	gnl|CDD|109137	1e-44	176	pfam00069	Pkinase
contig01466	gnl|CDD|110075	1e-17	85.9	pfam01048	PNP_UDP_1
contig01467	gnl|CDD|110489	6e-39	157	pfam01490	Aa_trans
contig01469	gnl|CDD|112046	5e-176	612	pfam03214	RGP
contig01471	gnl|CDD|112851	6e-110	393	pfam04053	Coatomer_WDAD
contig01472	gnl|CDD|109372	0	738	pfam00311	PEPcase
contig01474	gnl|CDD|111983	2e-71	264	pfam03145	Sina
contig01475	gnl|CDD|119059	2e-52	201	pfam10539	Dev_Cell_Death
contig01476	gnl|CDD|103809	1e-153	537	PRK09287	PRK09287
contig01477	gnl|CDD|115521	6e-22	100	pfam06870	RNA_pol_I_A49
contig01478	gnl|CDD|116511	2e-92	335	pfam07899	Frigida
contig01479	gnl|CDD|110885	6e-11	64.1	pfam01925	DUF81
contig01480	gnl|CDD|113674	6e-50	193	pfam04910	DUF654
contig01481	gnl|CDD|109699	3e-17	85	pfam00651	BTB
contig01482	gnl|CDD|109219	3e-16	80.4	pfam00153	Mito_carr
contig01484	gnl|CDD|30880	1e-30	129	COG0534	NorM
contig01485	gnl|CDD|110596	6e-132	465	pfam01603	B56
contig01486	gnl|CDD|34702	7e-83	302	COG5099	COG5099
contig01487	gnl|CDD|109505	1e-105	378	pfam00450	Peptidase_S10
contig01488	gnl|CDD|47549	2e-44	175	smart00219	TyrKc
contig01492	gnl|CDD|33700	1e-30	128	COG3914	Spy
contig01493	gnl|CDD|116511	2e-22	102	pfam07899	Frigida
contig01496	gnl|CDD|109336	0	675	pfam00274	Glycolytic
contig01499	gnl|CDD|109219	7e-23	103	pfam00153	Mito_carr
contig01500	gnl|CDD|110229	2e-103	371	pfam01212	Beta_elim_lyase
contig01502	gnl|CDD|34870	9e-30	126	COG5273	COG5273
contig01503	gnl|CDD|109219	2e-20	95.4	pfam00153	Mito_carr
contig01504	gnl|CDD|111472	1e-15	79.3	pfam02577	DUF151
contig01509	gnl|CDD|100104	2e-12	69.2	cd00590	RRM
contig01510	gnl|CDD|116328	4e-63	236	pfam07714	Pkinase_Tyr
contig01511	gnl|CDD|103533	2e-130	460	PRK08661	PRK08661
contig01512	gnl|CDD|119408	2e-79	291	cd06660	Aldo_ket_red
contig01513	gnl|CDD|111369	8e-06	47.1	pfam02463	SMC_N
contig01515	gnl|CDD|110252	9e-41	163	pfam01237	Oxysterol_BP
contig01517	gnl|CDD|29063	6e-97	349	cd00144	PP2Ac
contig01518	gnl|CDD|29257	2e-50	195	cd00200	WD40
contig01524	gnl|CDD|111860	1e-30	127	pfam03016	Exostosin
contig01526	gnl|CDD|47984	5e-18	85.2	smart00715	LA
contig01527	gnl|CDD|73140	3e-29	124	cd04642	CBS_pair_29
contig01528	gnl|CDD|109428	0	664	pfam00368	HMG-CoA_red
contig01529	gnl|CDD|32754	1e-36	149	COG2930	COG2930
contig01531	gnl|CDD|29142	1e-40	162	cd00180	S_TKc
contig01532	gnl|CDD|109219	4e-23	104	pfam00153	Mito_carr
contig01533	gnl|CDD|109179	5e-85	309	pfam00112	Peptidase_C1
contig01535	gnl|CDD|109505	9e-124	438	pfam00450	Peptidase_S10
contig01536	gnl|CDD|30503	2e-65	245	COG0154	GatA
contig01537	gnl|CDD|111037	5e-14	73.5	pfam02096	60KD_IMP
contig01539	gnl|CDD|112879	5e-18	87.5	pfam04083	Abhydro_lipase
contig01540	gnl|CDD|112170	9e-14	73.4	pfam03343	SART-1
contig01541	gnl|CDD|111274	5e-58	219	pfam02365	NAM
contig01542	gnl|CDD|30859	3e-27	118	COG0513	SrmB
contig01543	gnl|CDD|111714	5e-23	103	pfam02847	MA3
contig01544	gnl|CDD|31284	5e-103	369	COG1087	GalE
contig01545	gnl|CDD|113179	2e-32	133	pfam04398	DUF538
contig01546	gnl|CDD|102021	2e-78	288	PRK05852	PRK05852
contig01547	gnl|CDD|114026	4e-76	280	pfam05277	DUF726
contig01548	gnl|CDD|114895	3e-16	81.5	pfam06203	CCT
contig01549	gnl|CDD|105844	3e-11	65	PRK12678	PRK12678
contig01550	gnl|CDD|112597	1e-16	82.7	pfam03791	KNOX2
contig01551	gnl|CDD|34887	8e-15	77.1	COG5296	COG5296
contig01553	gnl|CDD|100104	2e-13	71.9	cd00590	RRM
contig01554	gnl|CDD|35099	5e-09	57.8	COG5540	COG5540
contig01556	gnl|CDD|30834	2e-73	271	COG0488	Uup
contig01557	gnl|CDD|30923	2e-59	225	COG0578	GlpA
contig01558	gnl|CDD|107224	4e-34	140	cd06467	p23_NUDC_like
contig01560	gnl|CDD|103478	9e-84	306	PRK08568	PRK08568
contig01561	gnl|CDD|109317	2e-13	72.7	pfam00254	FKBP_C
contig01562	gnl|CDD|47549	8e-65	242	smart00219	TyrKc
contig01563	gnl|CDD|29656	9e-177	614	cd01156	IVD
contig01565	gnl|CDD|28884	1e-72	268	cd03169	GATase1_PfpI_1
contig01566	gnl|CDD|113516	1e-17	86.3	pfam04749	PLAC8
contig01567	gnl|CDD|48401	1e-34	142	cd02799	tRNA_bind_EMAP-II_like
contig01568	gnl|CDD|110944	3e-96	347	pfam01992	vATP-synt_AC39
contig01569	gnl|CDD|48094	4e-61	230	cd03390	PAP2_containing_1_like
contig01570	gnl|CDD|118587	1e-22	102	pfam10058	DUF2296
contig01571	gnl|CDD|111141	2e-07	52.2	pfam02212	GED
contig01576	gnl|CDD|29062	2e-45	178	cd00143	PP2Cc
contig01577	gnl|CDD|29062	6e-57	216	cd00143	PP2Cc
contig01578	gnl|CDD|30904	3e-13	70.8	COG0558	PgsA
contig01579	gnl|CDD|88475	3e-125	443	cd05574	STKc_phototropin_like
contig01580	gnl|CDD|109179	4e-103	370	pfam00112	Peptidase_C1
contig01582	gnl|CDD|110352	4e-08	54.2	pfam01344	Kelch_1
contig01583	gnl|CDD|112337	5e-130	459	pfam03514	GRAS
contig01584	gnl|CDD|48188	0	650	cd03313	enolase
contig01587	gnl|CDD|31357	2e-117	417	COG1163	DRG
contig01588	gnl|CDD|30813	2e-88	321	COG0465	HflB
contig01589	gnl|CDD|72903	2e-30	128	cd04666	Nudix_Hydrolase_9
contig01590	gnl|CDD|110499	2e-24	108	pfam01501	Glyco_transf_8
contig01591	gnl|CDD|113532	9e-116	412	pfam04765	DUF616
contig01592	gnl|CDD|109216	3e-10	62	pfam00150	Cellulase
contig01593	gnl|CDD|103205	9e-93	335	PRK08137	PRK08137
contig01594	gnl|CDD|111513	3e-28	121	pfam02622	DUF179
contig01595	gnl|CDD|110541	7e-66	246	pfam01544	CorA
contig01598	gnl|CDD|110368	4e-20	94.4	pfam01363	FYVE
contig01599	gnl|CDD|30869	2e-71	264	COG0523	COG0523
contig01600	gnl|CDD|110596	4e-130	459	pfam01603	B56
contig01602	gnl|CDD|109312	4e-07	50.6	pfam00249	Myb_DNA-binding
contig01603	gnl|CDD|109926	7e-73	269	pfam00888	Cullin
contig01605	gnl|CDD|31294	6e-30	127	COG1097	RRP4
contig01606	gnl|CDD|109219	2e-18	88.9	pfam00153	Mito_carr
contig01607	gnl|CDD|34812	3e-31	130	COG5215	KAP95
contig01609	gnl|CDD|113495	5e-54	207	pfam04727	ELMO_CED12
contig01611	gnl|CDD|109137	6e-38	153	pfam00069	Pkinase
contig01612	gnl|CDD|102578	5e-116	413	PRK06830	PRK06830
contig01613	gnl|CDD|47549	9e-41	163	smart00219	TyrKc
contig01614	gnl|CDD|29370	7e-90	326	cd00288	Pyruvate_Kinase
contig01615	gnl|CDD|101743	1e-110	394	PRK05380	PRK05380
contig01617	gnl|CDD|47665	2e-13	72.6	smart00338	BRLZ
contig01618	gnl|CDD|110812	5e-40	160	pfam01843	DIL
contig01620	gnl|CDD|30822	2e-30	128	COG0474	MgtA
contig01621	gnl|CDD|110368	1e-14	76.3	pfam01363	FYVE
contig01622	gnl|CDD|116602	4e-46	180	pfam07992	Pyr_redox_2
contig01625	gnl|CDD|100472	5e-103	369	PRK00278	trpC
contig01627	gnl|CDD|30785	1e-64	242	COG0436	COG0436
contig01630	gnl|CDD|111979	0	706	pfam03141	DUF248
contig01631	gnl|CDD|31415	8e-146	512	COG1222	RPT1
contig01632	gnl|CDD|100559	2e-107	384	PRK00450	dapF
contig01633	gnl|CDD|47549	1e-36	149	smart00219	TyrKc
contig01634	gnl|CDD|109137	2e-44	175	pfam00069	Pkinase
contig01635	gnl|CDD|88620	4e-65	244	cd05157	ETNK_euk
contig01636	gnl|CDD|31695	8e-54	206	COG1506	DAP2
contig01637	gnl|CDD|30859	6e-95	342	COG0513	SrmB
contig01639	gnl|CDD|34803	3e-58	221	COG5206	GPI8
contig01640	gnl|CDD|112206	8e-95	342	pfam03381	CDC50
contig01641	gnl|CDD|34857	1e-15	79.6	COG5260	TRF4
contig01642	gnl|CDD|111976	1e-106	381	pfam03138	DUF246
contig01643	gnl|CDD|35099	6e-11	64	COG5540	COG5540
contig01644	gnl|CDD|102050	6e-152	532	PRK05899	PRK05899
contig01645	gnl|CDD|113519	2e-62	234	pfam04752	ChaC
contig01647	gnl|CDD|109378	1e-73	271	pfam00318	Ribosomal_S2
contig01649	gnl|CDD|118587	7e-22	100	pfam10058	DUF2296
contig01650	gnl|CDD|103759	2e-124	440	PRK09224	PRK09224
contig01651	gnl|CDD|29257	7e-41	163	cd00200	WD40
contig01652	gnl|CDD|31291	1e-38	155	COG1094	COG1094
contig01653	gnl|CDD|34870	2e-25	112	COG5273	COG5273
contig01654	gnl|CDD|47852	2e-12	67.7	smart00551	ZnF_TAZ
contig01655	gnl|CDD|109505	4e-62	233	pfam00450	Peptidase_S10
contig01657	gnl|CDD|109753	9e-147	515	pfam00709	Adenylsucc_synt
contig01658	gnl|CDD|117075	5e-54	207	pfam08498	Sterol_MT_C
contig01659	gnl|CDD|113590	5e-12	67.4	pfam04824	Rad21_Rec8
contig01660	gnl|CDD|47549	5e-41	163	smart00219	TyrKc
contig01661	gnl|CDD|109256	5e-12	67.3	pfam00190	Cupin_1
contig01662	gnl|CDD|114464	3e-11	65.3	pfam05739	SNARE
contig01663	gnl|CDD|29006	4e-12	67.8	cd02396	PCBP_like_KH
contig01664	gnl|CDD|117867	8e-18	86.9	pfam09325	Vps5
contig01665	gnl|CDD|32208	4e-80	293	COG2025	FixB
contig01666	gnl|CDD|109963	4e-90	327	pfam00928	Adap_comp_sub
contig01667	gnl|CDD|47561	4e-14	74.3	smart00232	JAB_MPN
contig01669	gnl|CDD|102008	1e-92	335	PRK05826	PRK05826
contig01670	gnl|CDD|101794	3e-47	184	PRK05461	apaG
contig01671	gnl|CDD|117219	2e-34	141	pfam08646	Rep_fac-A_C
contig01673	gnl|CDD|117225	1e-14	76.2	pfam08652	RAI1
contig01674	gnl|CDD|29257	1e-29	125	cd00200	WD40
contig01675	gnl|CDD|73244	1e-50	195	cd01089	PA2G4-like
contig01676	gnl|CDD|116393	1e-26	115	pfam07779	Cas1p
contig01677	gnl|CDD|47495	4e-113	403	smart00156	PP2Ac
contig01678	gnl|CDD|29102	4e-10	60.9	cd00162	RING
contig01679	gnl|CDD|31829	2e-30	128	COG1643	HrpA
contig01680	gnl|CDD|29257	1e-39	159	cd00200	WD40
contig01681	gnl|CDD|73213	1e-40	163	cd00519	Lipase_3
contig01682	gnl|CDD|111849	5e-44	173	pfam03005	DUF231
contig01683	gnl|CDD|29142	5e-30	127	cd00180	S_TKc
contig01684	gnl|CDD|111156	1e-39	158	pfam02230	Abhydrolase_2
contig01685	gnl|CDD|34727	4e-11	63.7	COG5126	FRQ1
contig01686	gnl|CDD|29830	4e-160	559	cd00484	PEPCK_ATP
contig01687	gnl|CDD|30859	2e-31	131	COG0513	SrmB
contig01688	gnl|CDD|47695	2e-21	98.8	smart00380	AP2
contig01689	gnl|CDD|29142	7e-41	163	cd00180	S_TKc
contig01691	gnl|CDD|30800	3e-28	121	COG0451	WcaG
contig01692	gnl|CDD|31068	4e-19	90.9	COG0724	COG0724
contig01694	gnl|CDD|34870	2e-30	128	COG5273	COG5273
contig01695	gnl|CDD|101702	5e-08	54.4	PRK05306	infB
contig01696	gnl|CDD|29142	6e-55	210	cd00180	S_TKc
contig01697	gnl|CDD|111224	6e-23	103	pfam02309	AUX_IAA
contig01698	gnl|CDD|30294	2e-94	341	cd02620	Peptidase_C1A_CathepsinB
contig01699	gnl|CDD|111007	2e-26	115	pfam02065	Melibiase
contig01703	gnl|CDD|48547	8e-38	153	cd02998	PDI_a_ERp38
contig01705	gnl|CDD|106737	1e-45	178	PRK13796	PRK13796
contig01706	gnl|CDD|47882	3e-28	121	smart00584	TLDc
contig01707	gnl|CDD|114146	1e-19	90.8	pfam05405	Mt_ATP-synt_B
contig01710	gnl|CDD|101702	1e-07	52.9	PRK05306	infB
contig01711	gnl|CDD|111587	2e-55	211	pfam02705	K_trans
contig01714	gnl|CDD|31309	8e-15	74.6	COG1112	COG1112
contig01716	gnl|CDD|115096	3e-69	257	pfam06419	COG6
contig01718	gnl|CDD|109295	9e-87	315	pfam00231	ATP-synt
contig01719	gnl|CDD|99780	1e-88	321	cd06183	cyt_b5_reduct_like
contig01721	gnl|CDD|47495	6e-118	419	smart00156	PP2Ac
contig01722	gnl|CDD|116328	2e-37	151	pfam07714	Pkinase_Tyr
contig01723	gnl|CDD|100081	1e-23	105	cd06160	S2P-M50_like_2
contig01724	gnl|CDD|29261	4e-22	99.8	cd00204	ANK
contig01725	gnl|CDD|31208	2e-66	248	COG1004	Ugd
contig01727	gnl|CDD|88470	1e-103	372	cd05123	STKc_AGC
contig01729	gnl|CDD|47550	1e-53	205	smart00220	S_TKc
contig01730	gnl|CDD|111444	2e-24	109	pfam02544	Steroid_dh
contig01731	gnl|CDD|109137	2e-59	224	pfam00069	Pkinase
contig01732	gnl|CDD|107204	1e-130	461	cd01561	CBS_like
contig01734	gnl|CDD|105538	4e-166	579	PRK12317	PRK12317
contig01735	gnl|CDD|31133	2e-17	85.9	COG0790	COG0790
contig01738	gnl|CDD|110550	3e-19	91.2	pfam01553	Acyltransferase
contig01739	gnl|CDD|112374	0	722	pfam03552	Cellulose_synt
contig01740	gnl|CDD|73063	2e-80	295	cd02657	Peptidase_C19A
contig01745	gnl|CDD|111587	3e-114	406	pfam02705	K_trans
contig01746	gnl|CDD|110231	2e-90	327	pfam01214	CK_II_beta
contig01748	gnl|CDD|31444	4e-36	147	COG1252	Ndh
contig01749	gnl|CDD|112304	2e-38	155	pfam03479	DUF296
contig01750	gnl|CDD|30406	1e-126	448	COG0057	GapA
contig01752	gnl|CDD|48483	1e-91	331	cd01910	Wali7
contig01754	gnl|CDD|112374	0	651	pfam03552	Cellulose_synt
contig01755	gnl|CDD|30800	7e-44	173	COG0451	WcaG
contig01756	gnl|CDD|110403	2e-16	82.3	pfam01399	PCI
contig01757	gnl|CDD|111966	1e-13	72.4	pfam03127	GAT
contig01758	gnl|CDD|112006	2e-06	49	pfam03171	2OG-FeII_Oxy
contig01759	gnl|CDD|113507	2e-26	115	pfam04739	AMPKBI
contig01760	gnl|CDD|112112	4e-129	456	pfam03283	PAE
contig01761	gnl|CDD|114431	1e-27	119	pfam05705	DUF829
contig01762	gnl|CDD|110630	3e-80	293	pfam01643	Acyl-ACP_TE
contig01764	gnl|CDD|29569	1e-81	299	cd01558	D-AAT_like
contig01766	gnl|CDD|111607	7e-25	110	pfam02731	SKIP_SNW
contig01767	gnl|CDD|29257	7e-47	183	cd00200	WD40
contig01768	gnl|CDD|109502	1e-12	69.4	pfam00447	HSF_DNA-bind
contig01769	gnl|CDD|29257	9e-27	116	cd00200	WD40
contig01772	gnl|CDD|29780	2e-62	234	cd01053	AOX
contig01773	gnl|CDD|29062	5e-59	223	cd00143	PP2Cc
contig01775	gnl|CDD|32768	7e-12	66.9	COG2945	COG2945
contig01776	gnl|CDD|115641	5e-57	217	pfam06999	Suc_Fer-like
contig01777	gnl|CDD|111405	2e-26	114	pfam02502	LacAB_rpiB
contig01778	gnl|CDD|30821	3e-89	324	COG0473	LeuB
contig01779	gnl|CDD|112923	1e-70	261	pfam04129	Vps52
contig01780	gnl|CDD|110785	2e-57	217	pfam01813	ATP-synt_D
contig01781	gnl|CDD|109802	4e-70	260	pfam00759	Glyco_hydro_9
contig01782	gnl|CDD|109312	9e-08	53.3	pfam00249	Myb_DNA-binding
contig01783	gnl|CDD|101305	2e-62	234	PRK03767	PRK03767
contig01784	gnl|CDD|29062	2e-14	75.8	cd00143	PP2Cc
contig01785	gnl|CDD|109624	2e-35	143	pfam00574	CLP_protease
contig01786	gnl|CDD|100071	2e-13	71.9	cd02642	R3H_encore_like
contig01787	gnl|CDD|30910	5e-46	180	COG0564	RluA
contig01789	gnl|CDD|113370	1e-128	454	pfam04597	Ribophorin_I
contig01790	gnl|CDD|29651	2e-133	471	cd01151	GCD
contig01791	gnl|CDD|101110	1e-145	510	PRK02812	PRK02812
contig01792	gnl|CDD|30822	2e-48	188	COG0474	MgtA
contig01793	gnl|CDD|117096	1e-47	185	pfam08519	RFC1
contig01794	gnl|CDD|31165	4e-14	74.7	COG0823	TolB
contig01796	gnl|CDD|116266	2e-11	65.4	pfam07651	ANTH
contig01798	gnl|CDD|101806	5e-180	625	PRK05476	PRK05476
contig01799	gnl|CDD|109257	3e-17	84.4	pfam00191	Annexin
contig01800	gnl|CDD|31415	1e-141	498	COG1222	RPT1
contig01803	gnl|CDD|111268	4e-66	247	pfam02358	Trehalose_PPase
contig01804	gnl|CDD|29411	1e-121	431	cd00751	thiolase
contig01805	gnl|CDD|112856	7e-52	200	pfam04059	RRM_2
contig01806	gnl|CDD|109255	6e-26	113	pfam00189	Ribosomal_S3_C
contig01807	gnl|CDD|113628	4e-161	563	pfam04862	DUF642
contig01808	gnl|CDD|29261	4e-18	87.4	cd00204	ANK
contig01809	gnl|CDD|107204	6e-121	429	cd01561	CBS_like
contig01810	gnl|CDD|111141	4e-07	51.1	pfam02212	GED
contig01811	gnl|CDD|109081	8e-149	522	pfam00012	HSP70
contig01812	gnl|CDD|116511	4e-76	280	pfam07899	Frigida
contig01813	gnl|CDD|101951	5e-65	243	PRK05729	valS
contig01814	gnl|CDD|103049	8e-116	412	PRK07777	PRK07777
contig01815	gnl|CDD|116556	3e-43	170	pfam07946	DUF1682
contig01816	gnl|CDD|111929	3e-27	118	pfam03088	Str_synth
contig01818	gnl|CDD|116352	4e-36	147	pfam07738	Sad1_UNC
contig01819	gnl|CDD|110670	2e-36	148	pfam01687	Flavokinase
contig01820	gnl|CDD|100394	2e-41	165	PRK00131	aroK
contig01821	gnl|CDD|109963	1e-69	258	pfam00928	Adap_comp_sub
contig01822	gnl|CDD|29411	2e-122	434	cd00751	thiolase
contig01825	gnl|CDD|109137	1e-58	222	pfam00069	Pkinase
contig01826	gnl|CDD|109703	1e-39	159	pfam00656	Peptidase_C14
contig01827	gnl|CDD|31005	4e-61	230	COG0661	AarF
contig01828	gnl|CDD|110550	3e-16	81.2	pfam01553	Acyltransferase
contig01830	gnl|CDD|30772	8e-81	296	COG0423	GRS1
contig01831	gnl|CDD|110637	1e-121	431	pfam01650	Peptidase_C13
contig01832	gnl|CDD|110402	5e-35	143	pfam01398	Mov34
contig01834	gnl|CDD|30736	4e-41	163	COG0387	ChaA
contig01835	gnl|CDD|115696	3e-73	271	pfam07059	DUF1336
contig01836	gnl|CDD|114686	5e-07	50.8	pfam05978	DUF895
contig01837	gnl|CDD|28970	4e-08	54.6	cd00086	homeodomain
contig01838	gnl|CDD|29386	3e-62	234	cd00691	ascorbate_peroxidase
contig01839	gnl|CDD|116596	2e-36	147	pfam07986	TBCC
contig01840	gnl|CDD|109219	3e-24	108	pfam00153	Mito_carr
contig01841	gnl|CDD|111988	3e-20	94.9	pfam03151	TPT
contig01842	gnl|CDD|109312	3e-08	54.5	pfam00249	Myb_DNA-binding
contig01843	gnl|CDD|88314	1e-38	155	cd00192	PTKc
contig01845	gnl|CDD|100087	0	720	cd03085	PGM1
contig01846	gnl|CDD|73183	5e-75	276	cd00139	PIPKc
contig01847	gnl|CDD|111274	3e-28	121	pfam02365	NAM
contig01849	gnl|CDD|47908	4e-24	106	smart00631	Zn_pept
contig01851	gnl|CDD|100720	3e-87	317	PRK00915	PRK00915
contig01852	gnl|CDD|102947	2e-67	251	PRK07560	PRK07560
contig01853	gnl|CDD|112230	7e-179	621	pfam03405	FA_desaturase_2
contig01854	gnl|CDD|30957	3e-38	154	COG0612	PqqL
contig01856	gnl|CDD|109452	5e-29	123	pfam00394	Cu-oxidase
contig01857	gnl|CDD|112013	7e-57	216	pfam03178	CPSF_A
contig01858	gnl|CDD|100422	2e-177	616	PRK00174	PRK00174
contig01859	gnl|CDD|48532	4e-44	174	cd02983	P5_C
contig01861	gnl|CDD|105608	0	639	PRK12391	PRK12391
contig01862	gnl|CDD|117867	1e-23	106	pfam09325	Vps5
contig01863	gnl|CDD|47660	4e-59	223	smart00332	PP2Cc
contig01864	gnl|CDD|47660	9e-43	169	smart00332	PP2Cc
contig01865	gnl|CDD|101436	4e-117	416	PRK04172	pheS
contig01867	gnl|CDD|109187	7e-69	256	pfam00120	Gln-synt_C
contig01869	gnl|CDD|57944	2e-49	191	cd01852	AIG1
contig01870	gnl|CDD|72892	7e-52	199	cd03672	Dcp2p
contig01871	gnl|CDD|101660	0	679	PRK05222	PRK05222
contig01872	gnl|CDD|30957	3e-37	151	COG0612	PqqL
contig01873	gnl|CDD|111836	5e-109	389	pfam02990	EMP70
contig01874	gnl|CDD|30800	1e-56	215	COG0451	WcaG
contig01875	gnl|CDD|34702	1e-67	251	COG5099	COG5099
contig01876	gnl|CDD|118888	6e-32	133	pfam10367	Vps39_2
contig01880	gnl|CDD|31017	1e-30	129	COG0673	MviM
contig01881	gnl|CDD|110432	9e-13	69.3	pfam01428	zf-AN1
contig01882	gnl|CDD|116511	2e-63	238	pfam07899	Frigida
contig01883	gnl|CDD|112206	1e-99	358	pfam03381	CDC50
contig01884	gnl|CDD|31357	1e-122	435	COG1163	DRG
contig01886	gnl|CDD|112603	4e-21	97.4	pfam03798	TRAM_LAG1_CLN8
contig01887	gnl|CDD|99960	5e-19	90.9	cd03784	GT1_Gtf_like
contig01888	gnl|CDD|32313	5e-99	356	COG2130	COG2130
contig01889	gnl|CDD|109312	9e-06	46.8	pfam00249	Myb_DNA-binding
contig01891	gnl|CDD|112848	2e-21	99	pfam04050	Upf2
contig01893	gnl|CDD|34836	2e-17	86.2	COG5239	CCR4
contig01895	gnl|CDD|105844	4e-09	57.7	PRK12678	PRK12678
contig01896	gnl|CDD|100091	5e-107	383	cd03089	PMM_PGM
contig01898	gnl|CDD|30828	3e-32	134	COG0480	FusA
contig01900	gnl|CDD|109733	1e-32	135	pfam00689	Cation_ATPase_C
contig01901	gnl|CDD|58514	4e-80	294	cd01837	SGNH_plant_lipase_like
contig01903	gnl|CDD|29257	5e-07	50.8	cd00200	WD40
contig01904	gnl|CDD|115944	1e-10	63.1	pfam07320	Hin1
contig01905	gnl|CDD|110915	2e-149	524	pfam01960	ArgJ
contig01907	gnl|CDD|112464	8e-06	46.6	pfam03647	Tmemb_14
contig01908	gnl|CDD|104442	2e-38	154	PRK10291	PRK10291
contig01909	gnl|CDD|34787	1e-43	172	COG5188	PRP9
contig01910	gnl|CDD|29141	2e-13	71.8	cd00179	SynN
contig01911	gnl|CDD|112460	1e-121	431	pfam03643	Vps26
contig01913	gnl|CDD|100341	4e-166	579	PRK00062	PRK00062
contig01914	gnl|CDD|114493	7e-101	362	pfam05770	Ins134_P3_kin
contig01916	gnl|CDD|30949	1e-74	274	COG0604	Qor
contig01919	gnl|CDD|111979	5e-104	373	pfam03141	DUF248
contig01920	gnl|CDD|88595	4e-60	226	cd05795	Ribosomal_P0_L10e
contig01921	gnl|CDD|112175	3e-112	400	pfam03348	Serinc
contig01924	gnl|CDD|100282	8e-81	295	CHL00182	tatC
contig01925	gnl|CDD|80426	2e-30	129	cd04927	ACT_ACR-like_2
contig01926	gnl|CDD|29257	2e-13	72.3	cd00200	WD40
contig01927	gnl|CDD|29257	2e-20	95.4	cd00200	WD40
contig01929	gnl|CDD|109898	2e-30	128	pfam00860	Xan_ur_permease
contig01930	gnl|CDD|103846	1e-134	474	PRK09354	recA
contig01931	gnl|CDD|110563	3e-23	103	pfam01566	Nramp
contig01932	gnl|CDD|109151	5e-60	227	pfam00083	Sugar_tr
contig01934	gnl|CDD|31436	7e-118	419	COG1243	ELP3
contig01935	gnl|CDD|117069	2e-11	65.9	pfam08492	SRP72
contig01936	gnl|CDD|109237	2e-84	307	pfam00171	Aldedh
contig01937	gnl|CDD|31726	2e-52	201	COG1537	PelA
contig01938	gnl|CDD|110438	4e-20	94.6	pfam01434	Peptidase_M41
contig01940	gnl|CDD|31415	1e-155	545	COG1222	RPT1
contig01941	gnl|CDD|109925	2e-18	88.5	pfam00887	ACBP
contig01943	gnl|CDD|35099	1e-10	63.2	COG5540	COG5540
contig01944	gnl|CDD|34681	5e-10	59.6	COG5077	COG5077
contig01945	gnl|CDD|29062	6e-59	223	cd00143	PP2Cc
contig01946	gnl|CDD|31829	8e-64	239	COG1643	HrpA
contig01947	gnl|CDD|117979	2e-33	139	pfam09440	eIF3_N
contig01948	gnl|CDD|101668	0	656	PRK05250	PRK05250
contig01949	gnl|CDD|100297	2e-134	474	PRK00013	groEL
contig01950	gnl|CDD|34631	1e-83	305	COG5026	COG5026
contig01952	gnl|CDD|29142	1e-51	198	cd00180	S_TKc
contig01953	gnl|CDD|109237	5e-104	373	pfam00171	Aldedh
contig01955	gnl|CDD|34909	1e-06	49.5	COG5329	COG5329
contig01956	gnl|CDD|73003	2e-79	291	cd03244	ABCC_MRP_domain2
contig01957	gnl|CDD|112966	1e-57	218	pfam04176	TIP41
contig01958	gnl|CDD|34829	4e-13	71.6	COG5232	SEC62
contig01960	gnl|CDD|114895	3e-15	78.4	pfam06203	CCT
contig01961	gnl|CDD|117144	4e-113	403	pfam08569	Mo25
contig01962	gnl|CDD|32313	9e-99	355	COG2130	COG2130
contig01963	gnl|CDD|116596	8e-39	155	pfam07986	TBCC
contig01965	gnl|CDD|29102	9e-08	53.6	cd00162	RING
contig01966	gnl|CDD|110896	5e-36	146	pfam01937	DUF89
contig01968	gnl|CDD|114410	3e-62	234	pfam05684	DUF819
contig01969	gnl|CDD|29142	5e-58	220	cd00180	S_TKc
contig01970	gnl|CDD|103834	1e-137	485	PRK09330	PRK09330
contig01971	gnl|CDD|101991	6e-104	372	PRK05794	PRK05794
contig01972	gnl|CDD|117731	8e-06	46.9	pfam09177	Syntaxin-6_N
contig01975	gnl|CDD|103803	0	713	PRK09280	PRK09280
contig01976	gnl|CDD|100104	2e-11	64.2	cd00590	RRM
contig01977	gnl|CDD|31068	8e-16	80.5	COG0724	COG0724
contig01978	gnl|CDD|109378	3e-74	274	pfam00318	Ribosomal_S2
contig01979	gnl|CDD|88611	8e-90	325	cd04794	euk_LANCL
contig01980	gnl|CDD|109699	3e-17	84.6	pfam00651	BTB
contig01981	gnl|CDD|118681	2e-16	81.9	pfam10153	DUF2361
contig01982	gnl|CDD|111111	5e-18	87.3	pfam02181	FH2
contig01983	gnl|CDD|103812	2e-86	314	PRK09290	PRK09290
contig01984	gnl|CDD|116380	4e-12	67.7	pfam07766	LETM1
contig01985	gnl|CDD|109095	5e-47	184	pfam00026	Asp
contig01986	gnl|CDD|34702	3e-50	193	COG5099	COG5099
contig01987	gnl|CDD|111106	3e-08	54.8	pfam02176	zf-TRAF
contig01988	gnl|CDD|30837	1e-20	95.7	COG0491	GloB
contig01989	gnl|CDD|31284	6e-110	392	COG1087	GalE
contig01990	gnl|CDD|34668	8e-113	402	COG5064	SRP1
contig01991	gnl|CDD|47549	1e-39	158	smart00219	TyrKc
contig01992	gnl|CDD|111224	9e-69	255	pfam02309	AUX_IAA
contig01995	gnl|CDD|109137	2e-39	158	pfam00069	Pkinase
contig01996	gnl|CDD|31215	2e-14	75.7	COG1011	COG1011
contig01997	gnl|CDD|33294	1e-15	79.6	COG3491	PcbC
contig01999	gnl|CDD|90507	1e-08	56	smart00326	SH3
contig02000	gnl|CDD|112303	4e-06	47.4	pfam03478	DUF295
contig02001	gnl|CDD|113611	2e-24	108	pfam04845	PurA
contig02002	gnl|CDD|90507	4e-10	61	smart00326	SH3
contig02003	gnl|CDD|109850	8e-38	152	pfam00810	ER_lumen_recept
contig02004	gnl|CDD|72906	4e-39	155	cd04670	Nudix_Hydrolase_12
contig02005	gnl|CDD|109137	1e-71	265	pfam00069	Pkinase
contig02006	gnl|CDD|110439	2e-32	134	pfam01435	Peptidase_M48
contig02010	gnl|CDD|100899	8e-84	305	PRK01611	argS
contig02011	gnl|CDD|116463	2e-29	124	pfam07851	TMPIT
contig02012	gnl|CDD|109221	4e-80	293	pfam00155	Aminotran_1_2
contig02013	gnl|CDD|112912	3e-13	71.5	pfam04117	Mpv17_PMP22
contig02015	gnl|CDD|102058	1e-73	272	PRK05912	PRK05912
contig02016	gnl|CDD|112893	2e-36	148	pfam04097	Nic96
contig02017	gnl|CDD|112934	6e-24	106	pfam04142	Nuc_sug_transp
contig02018	gnl|CDD|35215	4e-06	46.9	COG5656	SXM1
contig02020	gnl|CDD|30800	2e-06	48.8	COG0451	WcaG
contig02021	gnl|CDD|31068	2e-18	88.6	COG0724	COG0724
contig02022	gnl|CDD|109137	6e-45	176	pfam00069	Pkinase
contig02026	gnl|CDD|110314	3e-26	114	pfam01301	Glyco_hydro_35
contig02029	gnl|CDD|31271	6e-07	50.1	COG1073	COG1073
contig02030	gnl|CDD|29440	3e-148	519	cd00765	Pyrophosphate_PFK
contig02031	gnl|CDD|114381	3e-126	447	pfam05653	DUF803
contig02033	gnl|CDD|113541	7e-13	70.3	pfam04774	HABP4_PAI-RBP1
contig02034	gnl|CDD|31017	4e-30	127	COG0673	MviM
contig02035	gnl|CDD|58492	7e-135	475	cd01337	MDH_glycosomal_mitochondrial
contig02036	gnl|CDD|100310	8e-97	349	PRK00029	PRK00029
contig02040	gnl|CDD|30493	2e-38	154	COG0144	Sun
contig02041	gnl|CDD|47549	6e-44	173	smart00219	TyrKc
contig02042	gnl|CDD|103952	7e-110	392	PRK09485	mmuM
contig02043	gnl|CDD|119408	1e-86	315	cd06660	Aldo_ket_red
contig02044	gnl|CDD|101206	2e-156	547	PRK03343	PRK03343
contig02045	gnl|CDD|100505	2e-24	108	PRK00346	surE
contig02046	gnl|CDD|101394	9e-53	202	PRK04042	rpl4lp
contig02047	gnl|CDD|30832	3e-78	287	COG0484	DnaJ
contig02048	gnl|CDD|57945	2e-97	351	cd01853	Toc34_like
contig02049	gnl|CDD|109308	3e-120	426	pfam00244	14-3-3
contig02050	gnl|CDD|33294	5e-08	53	COG3491	PcbC
contig02052	gnl|CDD|111587	2e-119	424	pfam02705	K_trans
contig02053	gnl|CDD|110088	8e-39	156	pfam01061	ABC2_membrane
contig02054	gnl|CDD|29257	7e-42	166	cd00200	WD40
contig02055	gnl|CDD|116414	3e-18	88.2	pfam07800	DUF1644
contig02056	gnl|CDD|109137	4e-59	223	pfam00069	Pkinase
contig02057	gnl|CDD|109534	2e-43	171	pfam00481	PP2C
contig02059	gnl|CDD|29386	1e-93	338	cd00691	ascorbate_peroxidase
contig02060	gnl|CDD|30941	3e-19	91.7	COG0596	MhpC
contig02061	gnl|CDD|117738	1e-08	55.7	pfam09184	PPP4R2
contig02062	gnl|CDD|113619	3e-143	502	pfam04853	Invertase_neut
contig02063	gnl|CDD|114479	3e-69	256	pfam05755	REF
contig02065	gnl|CDD|47549	4e-42	167	smart00219	TyrKc
contig02066	gnl|CDD|114104	1e-78	289	pfam05362	Lon_C
contig02068	gnl|CDD|73300	1e-61	231	cd02037	MRP-like
contig02071	gnl|CDD|31068	4e-19	90.9	COG0724	COG0724
contig02072	gnl|CDD|117075	4e-39	157	pfam08498	Sterol_MT_C
contig02073	gnl|CDD|112374	4e-151	528	pfam03552	Cellulose_synt
contig02074	gnl|CDD|29257	2e-17	84.3	cd00200	WD40
contig02075	gnl|CDD|110542	2e-51	198	pfam01545	Cation_efflux
contig02076	gnl|CDD|30458	2e-48	188	COG0109	CyoE
contig02079	gnl|CDD|34250	7e-105	375	COG4631	XdhB
contig02080	gnl|CDD|48547	2e-42	169	cd02998	PDI_a_ERp38
contig02081	gnl|CDD|112266	1e-73	272	pfam03441	FAD_binding_7
contig02082	gnl|CDD|111250	1e-23	106	pfam02338	OTU
contig02083	gnl|CDD|30130	8e-140	491	cd00354	FBPase
contig02084	gnl|CDD|113541	2e-14	75.7	pfam04774	HABP4_PAI-RBP1
contig02085	gnl|CDD|29063	4e-102	366	cd00144	PP2Ac
contig02086	gnl|CDD|109294	6e-82	299	pfam00230	MIP
contig02087	gnl|CDD|107204	3e-121	430	cd01561	CBS_like
contig02089	gnl|CDD|31091	1e-12	68.8	COG0748	HugZ
contig02090	gnl|CDD|116459	5e-74	273	pfam07847	DUF1637
contig02091	gnl|CDD|28822	4e-28	120	cd02064	Flavokinase_C
contig02094	gnl|CDD|47549	1e-16	82.5	smart00219	TyrKc
contig02095	gnl|CDD|105746	2e-60	228	PRK12552	PRK12552
contig02096	gnl|CDD|109611	3e-11	65.2	pfam00561	Abhydrolase_1
contig02097	gnl|CDD|110840	4e-66	246	pfam01875	Memo
contig02098	gnl|CDD|29142	3e-50	194	cd00180	S_TKc
contig02100	gnl|CDD|105456	2e-40	161	PRK11883	PRK11883
contig02102	gnl|CDD|110630	1e-102	368	pfam01643	Acyl-ACP_TE
contig02103	gnl|CDD|114039	1e-129	458	pfam05291	Bystin
contig02104	gnl|CDD|31712	3e-36	148	COG1523	PulA
contig02105	gnl|CDD|47984	2e-22	101	smart00715	LA
contig02106	gnl|CDD|100015	0	685	cd02186	alpha_tubulin
contig02109	gnl|CDD|113762	1e-32	136	pfam05003	DUF668
contig02110	gnl|CDD|88595	4e-60	227	cd05795	Ribosomal_P0_L10e
contig02111	gnl|CDD|28933	1e-06	50.2	cd00051	EFh
contig02112	gnl|CDD|29006	2e-14	75.9	cd02396	PCBP_like_KH
contig02113	gnl|CDD|113608	2e-125	443	pfam04842	DUF639
contig02114	gnl|CDD|114605	1e-57	219	pfam05890	Ebp2
contig02116	gnl|CDD|109215	1e-13	73.1	pfam00149	Metallophos
contig02117	gnl|CDD|30958	5e-18	87.4	COG0613	COG0613
contig02121	gnl|CDD|113352	3e-63	237	pfam04577	DUF563
contig02122	gnl|CDD|113608	8e-82	299	pfam04842	DUF639
contig02123	gnl|CDD|112680	9e-50	192	pfam03878	YIF1
contig02124	gnl|CDD|57929	7e-84	306	cd01858	NGP_1
contig02125	gnl|CDD|109498	9e-46	179	pfam00443	UCH
contig02126	gnl|CDD|109151	2e-32	134	pfam00083	Sugar_tr
contig02127	gnl|CDD|110896	4e-60	227	pfam01937	DUF89
contig02128	gnl|CDD|31389	4e-08	54.6	COG1196	Smc
contig02129	gnl|CDD|115641	2e-48	188	pfam06999	Suc_Fer-like
contig02130	gnl|CDD|47549	1e-33	138	smart00219	TyrKc
contig02131	gnl|CDD|112033	4e-119	423	pfam03200	Glyco_hydro_63
contig02132	gnl|CDD|100276	1e-108	388	CHL00176	ftsH
contig02134	gnl|CDD|48018	3e-07	51.7	smart00751	BSD
contig02135	gnl|CDD|116120	3e-29	124	pfam07500	TFIIS_M
contig02139	gnl|CDD|116451	5e-13	70.5	pfam07839	CaM_binding
contig02140	gnl|CDD|31229	1e-36	148	COG1026	COG1026
contig02142	gnl|CDD|100463	2e-71	264	PRK00258	aroE
contig02144	gnl|CDD|29370	1e-127	451	cd00288	Pyruvate_Kinase
contig02145	gnl|CDD|110113	5e-53	203	pfam01088	Peptidase_C12
contig02149	gnl|CDD|111268	7e-61	229	pfam02358	Trehalose_PPase
contig02151	gnl|CDD|47597	9e-106	378	smart00268	ACTIN
contig02152	gnl|CDD|34965	9e-59	222	COG5406	COG5406
contig02153	gnl|CDD|109179	7e-95	342	pfam00112	Peptidase_C1
contig02154	gnl|CDD|109308	4e-116	412	pfam00244	14-3-3
contig02155	gnl|CDD|116328	8e-42	166	pfam07714	Pkinase_Tyr
contig02157	gnl|CDD|30375	4e-23	104	COG0025	NhaP
contig02158	gnl|CDD|116328	4e-55	210	pfam07714	Pkinase_Tyr
contig02160	gnl|CDD|109257	1e-21	99.1	pfam00191	Annexin
contig02162	gnl|CDD|34770	5e-76	280	COG5170	CDC55
contig02164	gnl|CDD|29257	4e-40	160	cd00200	WD40
contig02166	gnl|CDD|116328	7e-54	206	pfam07714	Pkinase_Tyr
contig02167	gnl|CDD|34870	4e-29	123	COG5273	COG5273
contig02169	gnl|CDD|109236	1e-11	65.4	pfam00170	bZIP_1
contig02170	gnl|CDD|111273	4e-45	177	pfam02364	Glucan_synthase
contig02171	gnl|CDD|111897	2e-134	474	pfam03055	RPE65
contig02172	gnl|CDD|29062	3e-56	213	cd00143	PP2Cc
contig02173	gnl|CDD|34648	2e-14	75.4	COG5043	MRS6
contig02174	gnl|CDD|29063	5e-114	406	cd00144	PP2Ac
contig02175	gnl|CDD|114427	8e-17	83.4	pfam05701	DUF827
contig02176	gnl|CDD|102050	5e-133	469	PRK05899	PRK05899
contig02180	gnl|CDD|109683	2e-24	108	pfam00635	Motile_Sperm
contig02182	gnl|CDD|47550	2e-27	118	smart00220	S_TKc
contig02183	gnl|CDD|30813	9e-81	295	COG0465	HflB
contig02185	gnl|CDD|100107	3e-12	68.2	cd02440	AdoMet_MTases
contig02186	gnl|CDD|29257	1e-20	95.8	cd00200	WD40
contig02187	gnl|CDD|31415	4e-108	386	COG1222	RPT1
contig02189	gnl|CDD|35099	6e-09	57	COG5540	COG5540
contig02190	gnl|CDD|109324	1e-101	365	pfam00262	Calreticulin
contig02192	gnl|CDD|31389	4e-10	61.2	COG1196	Smc
contig02194	gnl|CDD|30736	1e-48	188	COG0387	ChaA
contig02195	gnl|CDD|110529	5e-69	256	pfam01532	Glyco_hydro_47
contig02198	gnl|CDD|109733	9e-39	155	pfam00689	Cation_ATPase_C
contig02199	gnl|CDD|109395	1e-14	76.3	pfam00335	Tetraspannin
contig02200	gnl|CDD|47495	4e-41	163	smart00156	PP2Ac
contig02201	gnl|CDD|116326	2e-108	387	pfam07712	SURNod19
contig02202	gnl|CDD|113541	1e-13	72.6	pfam04774	HABP4_PAI-RBP1
contig02203	gnl|CDD|111213	3e-15	77	pfam02296	Alpha_adaptin_C
contig02204	gnl|CDD|110681	2e-11	64.9	pfam01699	Na_Ca_ex
contig02205	gnl|CDD|110336	5e-23	103	pfam01326	PPDK_N
contig02206	gnl|CDD|110838	2e-49	190	pfam01873	eIF-5_eIF-2B
contig02207	gnl|CDD|105051	1e-19	92.8	PRK11091	PRK11091
contig02208	gnl|CDD|115856	5e-99	356	pfam07227	DUF1423
contig02209	gnl|CDD|29006	4e-11	64.3	cd02396	PCBP_like_KH
contig02210	gnl|CDD|99977	4e-120	426	cd03805	GT1_ALG2_like
contig02212	gnl|CDD|111120	2e-24	108	pfam02190	LON
contig02214	gnl|CDD|109215	2e-10	62.3	pfam00149	Metallophos
contig02215	gnl|CDD|29029	4e-18	87.6	cd00127	DSPc
contig02216	gnl|CDD|101868	2e-77	285	PRK05617	PRK05617
contig02217	gnl|CDD|109502	9e-37	149	pfam00447	HSF_DNA-bind
contig02218	gnl|CDD|113628	1e-138	488	pfam04862	DUF642
contig02219	gnl|CDD|100293	8e-140	491	PRK00009	PRK00009
contig02220	gnl|CDD|101394	3e-69	257	PRK04042	rpl4lp
contig02221	gnl|CDD|114895	2e-17	85.7	pfam06203	CCT
contig02224	gnl|CDD|101911	7e-145	508	PRK05678	PRK05678
contig02225	gnl|CDD|111966	3e-06	48.1	pfam03127	GAT
contig02226	gnl|CDD|110551	8e-24	106	pfam01554	MatE
contig02228	gnl|CDD|29973	2e-132	466	cd01088	MetAP2
contig02230	gnl|CDD|116543	7e-66	246	pfam07933	DUF1681
contig02232	gnl|CDD|110529	8e-44	172	pfam01532	Glyco_hydro_47
contig02233	gnl|CDD|100104	1e-07	52.2	cd00590	RRM
contig02236	gnl|CDD|111966	5e-13	70.9	pfam03127	GAT
contig02238	gnl|CDD|113639	5e-13	70.9	pfam04873	EIN3
contig02239	gnl|CDD|107204	1e-130	461	cd01561	CBS_like
contig02242	gnl|CDD|34674	9e-10	60	COG5070	VRG4
contig02244	gnl|CDD|30859	8e-42	165	COG0513	SrmB
contig02245	gnl|CDD|73139	3e-20	94.5	cd04641	CBS_pair_28
contig02246	gnl|CDD|109179	9e-66	245	pfam00112	Peptidase_C1
contig02247	gnl|CDD|29020	7e-32	132	cd00265	MADS_MEF2_like
contig02248	gnl|CDD|114381	2e-102	367	pfam05653	DUF803
contig02250	gnl|CDD|112003	1e-46	182	pfam03168	LEA_2
contig02251	gnl|CDD|110416	1e-29	125	pfam01412	ArfGap
contig02252	gnl|CDD|119408	2e-87	317	cd06660	Aldo_ket_red
contig02254	gnl|CDD|34702	7e-35	143	COG5099	COG5099
contig02256	gnl|CDD|31444	1e-51	198	COG1252	Ndh
contig02258	gnl|CDD|35099	1e-07	50.9	COG5540	COG5540
contig02259	gnl|CDD|112975	2e-47	185	pfam04185	Phosphoesterase
contig02262	gnl|CDD|29062	9e-43	169	cd00143	PP2Cc
contig02263	gnl|CDD|109290	8e-16	79.9	pfam00226	DnaJ
contig02266	gnl|CDD|111389	3e-35	144	pfam02485	Branch
contig02267	gnl|CDD|101630	5e-07	50.7	PRK05101	PRK05101
contig02268	gnl|CDD|29062	8e-12	66.6	cd00143	PP2Cc
contig02269	gnl|CDD|47863	3e-15	78.1	smart00563	PlsC
contig02270	gnl|CDD|114674	4e-20	94.3	pfam05965	FYRC
contig02271	gnl|CDD|109505	2e-70	261	pfam00450	Peptidase_S10
contig02272	gnl|CDD|31216	4e-62	233	COG1012	PutA
contig02273	gnl|CDD|110541	1e-33	139	pfam01544	CorA
contig02274	gnl|CDD|29548	4e-20	93.9	cd00431	cysteine_hydrolases
contig02276	gnl|CDD|100296	6e-104	372	PRK00012	gatA
contig02279	gnl|CDD|32267	1e-62	235	COG2084	MmsB
contig02280	gnl|CDD|109215	1e-07	53	pfam00149	Metallophos
contig02281	gnl|CDD|104005	7e-120	425	PRK09550	mtnK
contig02282	gnl|CDD|100104	9e-13	69.5	cd00590	RRM
contig02283	gnl|CDD|118688	2e-72	267	pfam10160	Tmemb_40
contig02286	gnl|CDD|111989	1e-85	311	pfam03152	UFD1
contig02288	gnl|CDD|115829	1e-34	142	pfam07200	Mod_r
contig02290	gnl|CDD|31389	2e-06	49.6	COG1196	Smc
contig02292	gnl|CDD|113389	1e-08	55.4	pfam04616	Glyco_hydro_43
contig02293	gnl|CDD|34783	2e-23	105	COG5184	ATS1
contig02294	gnl|CDD|111946	2e-27	118	pfam03106	WRKY
contig02295	gnl|CDD|29257	2e-12	68.9	cd00200	WD40
contig02296	gnl|CDD|29793	3e-129	456	cd02894	GGTase-II
contig02298	gnl|CDD|29390	3e-30	127	cd00317	cyclophilin
contig02299	gnl|CDD|31215	1e-17	86.1	COG1011	COG1011
contig02301	gnl|CDD|109151	2e-52	201	pfam00083	Sugar_tr
contig02302	gnl|CDD|112597	8e-18	86.9	pfam03791	KNOX2
contig02303	gnl|CDD|30821	4e-115	409	COG0473	LeuB
contig02304	gnl|CDD|100104	2e-08	55.3	cd00590	RRM
contig02305	gnl|CDD|109699	4e-21	98.1	pfam00651	BTB
contig02306	gnl|CDD|100471	3e-89	323	PRK00277	clpP
contig02307	gnl|CDD|29151	1e-06	49.3	cd00189	TPR
contig02308	gnl|CDD|114396	2e-23	104	pfam05670	DUF814
contig02310	gnl|CDD|111714	2e-15	78.4	pfam02847	MA3
contig02314	gnl|CDD|111836	4e-70	258	pfam02990	EMP70
contig02315	gnl|CDD|34633	3e-27	116	COG5028	COG5028
contig02316	gnl|CDD|48223	3e-70	260	cd00884	beta_CA_cladeB
contig02317	gnl|CDD|109188	1e-81	298	pfam00121	TIM
contig02318	gnl|CDD|100051	1e-69	258	cd04645	LbH_gamma_CA_like
contig02319	gnl|CDD|34868	1e-07	51.6	COG5271	MDN1
contig02320	gnl|CDD|109850	1e-32	135	pfam00810	ER_lumen_recept
contig02322	gnl|CDD|88314	4e-26	113	cd00192	PTKc
contig02323	gnl|CDD|29557	2e-74	274	cd00325	chitinase_glyco_hydro_19
contig02324	gnl|CDD|28904	4e-10	61.1	cd00020	ARM
contig02325	gnl|CDD|114110	5e-76	279	pfam05368	NmrA
contig02326	gnl|CDD|29141	6e-16	80.3	cd00179	SynN
contig02327	gnl|CDD|113846	7e-123	435	pfam05091	eIF-3_zeta
contig02328	gnl|CDD|48156	2e-156	546	cd03339	TCP1_epsilon
contig02329	gnl|CDD|111111	4e-45	177	pfam02181	FH2
contig02333	gnl|CDD|100505	2e-49	191	PRK00346	surE
contig02334	gnl|CDD|112934	1e-43	172	pfam04142	Nuc_sug_transp
contig02336	gnl|CDD|30406	8e-116	412	COG0057	GapA
contig02337	gnl|CDD|113158	6e-36	147	pfam04377	ATE_C
contig02338	gnl|CDD|101806	1e-139	491	PRK05476	PRK05476
contig02339	gnl|CDD|32445	1e-12	69.9	COG2264	PrmA
contig02341	gnl|CDD|100146	1e-146	514	CHL00026	ycf2
contig02342	gnl|CDD|101338	3e-68	254	PRK03910	PRK03910
contig02343	gnl|CDD|99734	6e-67	249	cd00609	AAT_like
contig02344	gnl|CDD|73362	4e-89	323	cd00311	TIM
contig02348	gnl|CDD|110188	1e-77	285	pfam01167	Tub
contig02349	gnl|CDD|28942	2e-17	85.1	cd00060	FHA
contig02350	gnl|CDD|111979	3e-79	290	pfam03141	DUF248
contig02351	gnl|CDD|99747	2e-76	280	cd06454	KBL_like
contig02352	gnl|CDD|116328	2e-37	151	pfam07714	Pkinase_Tyr
contig02354	gnl|CDD|111141	1e-26	115	pfam02212	GED
contig02355	gnl|CDD|110676	1e-30	128	pfam01694	Rhomboid
contig02357	gnl|CDD|110543	8e-21	96.4	pfam01546	Peptidase_M20
contig02360	gnl|CDD|109314	1e-111	398	pfam00251	Glyco_hydro_32N
contig02361	gnl|CDD|34770	1e-34	142	COG5170	CDC55
contig02362	gnl|CDD|31603	4e-14	74.6	COG1413	COG1413
contig02363	gnl|CDD|112016	4e-67	250	pfam03181	BURP
contig02364	gnl|CDD|30869	1e-65	245	COG0523	COG0523
contig02365	gnl|CDD|116509	5e-10	60.8	pfam07897	DUF1675
contig02366	gnl|CDD|35099	7e-06	46.6	COG5540	COG5540
contig02367	gnl|CDD|29406	3e-122	433	cd02111	eukary_SO_Moco
contig02369	gnl|CDD|113501	3e-118	419	pfam04733	Coatomer_E
contig02370	gnl|CDD|115396	2e-28	121	pfam06735	DUF1210
contig02371	gnl|CDD|34720	1e-12	69.1	COG5118	BDP1
contig02374	gnl|CDD|112224	1e-26	115	pfam03399	SAC3_GANP
contig02375	gnl|CDD|100281	5e-38	154	CHL00181	cbbX
contig02376	gnl|CDD|112337	5e-68	252	pfam03514	GRAS
contig02377	gnl|CDD|100338	2e-44	174	PRK00058	PRK00058
contig02378	gnl|CDD|31208	2e-80	294	COG1004	Ugd
contig02379	gnl|CDD|112437	7e-38	152	pfam03619	DUF300
contig02381	gnl|CDD|30832	6e-22	100	COG0484	DnaJ
contig02382	gnl|CDD|29062	4e-32	133	cd00143	PP2Cc
contig02383	gnl|CDD|100104	1e-16	82.3	cd00590	RRM
contig02384	gnl|CDD|34709	3e-41	164	COG5106	RPF2
contig02385	gnl|CDD|119059	7e-53	203	pfam10539	Dev_Cell_Death
contig02386	gnl|CDD|110231	4e-89	323	pfam01214	CK_II_beta
contig02387	gnl|CDD|100104	1e-19	92.7	cd00590	RRM
contig02388	gnl|CDD|110352	2e-08	55.4	pfam01344	Kelch_1
contig02389	gnl|CDD|116145	6e-22	100	pfam07526	POX
contig02390	gnl|CDD|47971	2e-31	131	smart00702	P4Hc
contig02391	gnl|CDD|109137	1e-12	69.6	pfam00069	Pkinase
contig02392	gnl|CDD|113411	9e-57	215	pfam04640	PLATZ
contig02394	gnl|CDD|111946	1e-26	115	pfam03106	WRKY
contig02395	gnl|CDD|101668	3e-140	493	PRK05250	PRK05250
contig02398	gnl|CDD|113522	2e-66	247	pfam04755	PAP_fibrillin
contig02400	gnl|CDD|102313	1e-37	152	PRK06302	PRK06302
contig02401	gnl|CDD|31216	1e-70	262	COG1012	PutA
contig02402	gnl|CDD|118281	4e-54	207	pfam09749	HVSL
contig02404	gnl|CDD|29063	7e-116	412	cd00144	PP2Ac
contig02405	gnl|CDD|110126	3e-32	134	pfam01103	Bac_surface_Ag
contig02406	gnl|CDD|31389	2e-06	48.5	COG1196	Smc
contig02407	gnl|CDD|113411	2e-54	207	pfam04640	PLATZ
contig02408	gnl|CDD|113208	2e-32	134	pfam04427	Brix
contig02410	gnl|CDD|109308	1e-123	437	pfam00244	14-3-3
contig02411	gnl|CDD|109188	1e-88	322	pfam00121	TIM
contig02412	gnl|CDD|110580	8e-11	63.3	pfam01585	G-patch
contig02413	gnl|CDD|115410	1e-20	94.7	pfam06749	DUF1218
contig02414	gnl|CDD|29257	4e-24	106	cd00200	WD40
contig02416	gnl|CDD|34727	2e-10	61.4	COG5126	FRQ1
contig02417	gnl|CDD|102200	1e-79	291	PRK06136	PRK06136
contig02418	gnl|CDD|116901	1e-14	76.2	pfam08318	COG4
contig02419	gnl|CDD|57985	2e-62	234	cd04102	RabL3
contig02421	gnl|CDD|116328	1e-37	152	pfam07714	Pkinase_Tyr
contig02422	gnl|CDD|112811	3e-36	147	pfam04012	PspA_IM30
contig02424	gnl|CDD|47665	8e-12	66	smart00338	BRLZ
contig02425	gnl|CDD|31005	2e-21	98.9	COG0661	AarF
contig02426	gnl|CDD|101787	4e-93	336	PRK05450	PRK05450
contig02427	gnl|CDD|109294	4e-77	283	pfam00230	MIP
contig02428	gnl|CDD|73122	3e-34	140	cd04623	CBS_pair_10
contig02430	gnl|CDD|30648	6e-39	156	COG0300	DltE
contig02431	gnl|CDD|117650	5e-26	114	pfam09090	MIF4G_like_2
contig02432	gnl|CDD|99960	1e-21	99.4	cd03784	GT1_Gtf_like
contig02433	gnl|CDD|113522	5e-62	233	pfam04755	PAP_fibrillin
contig02436	gnl|CDD|47492	4e-09	57.2	smart00153	VHP
contig02437	gnl|CDD|117875	1e-25	112	pfam09333	ATG_C
contig02438	gnl|CDD|115470	5e-51	195	pfam06814	Lung_7-TM_R
contig02440	gnl|CDD|111444	1e-23	105	pfam02544	Steroid_dh
contig02441	gnl|CDD|30800	9e-54	206	COG0451	WcaG
contig02442	gnl|CDD|47735	2e-38	153	smart00428	H3
contig02443	gnl|CDD|115633	6e-59	223	pfam06991	MFAP1_C
contig02445	gnl|CDD|73183	1e-65	245	cd00139	PIPKc
contig02446	gnl|CDD|31284	3e-73	270	COG1087	GalE
contig02447	gnl|CDD|100104	1e-19	92.7	cd00590	RRM
contig02448	gnl|CDD|109219	3e-18	88.1	pfam00153	Mito_carr
contig02450	gnl|CDD|113623	3e-92	333	pfam04857	CAF1
contig02451	gnl|CDD|100536	1e-145	511	PRK00413	thrS
contig02452	gnl|CDD|110541	5e-22	100	pfam01544	CorA
contig02453	gnl|CDD|100115	1e-60	228	cd05804	StaR_like
contig02454	gnl|CDD|47695	1e-24	109	smart00380	AP2
contig02456	gnl|CDD|113623	1e-93	338	pfam04857	CAF1
contig02457	gnl|CDD|110432	5e-12	65.9	pfam01428	zf-AN1
contig02461	gnl|CDD|109974	2e-78	288	pfam00939	Na_sulph_symp
contig02462	gnl|CDD|29578	2e-102	368	cd02650	nuc_hydro_CaPnhB
contig02463	gnl|CDD|29388	7e-114	405	cd00693	secretory_peroxidase
contig02464	gnl|CDD|30539	2e-100	361	COG0190	FolD
contig02465	gnl|CDD|111182	4e-09	57.8	pfam02260	FATC
contig02466	gnl|CDD|106541	5e-174	605	PRK13596	PRK13596
contig02467	gnl|CDD|109317	7e-13	70	pfam00254	FKBP_C
contig02468	gnl|CDD|29261	5e-09	57.4	cd00204	ANK
contig02469	gnl|CDD|102952	5e-109	389	PRK07566	PRK07566
contig02470	gnl|CDD|29102	5e-08	53.9	cd00162	RING
contig02471	gnl|CDD|103053	2e-57	217	PRK07787	PRK07787
contig02472	gnl|CDD|48213	3e-83	303	cd03401	Band_7_prohibitin
contig02474	gnl|CDD|112938	1e-17	84.6	pfam04146	YTH
contig02479	gnl|CDD|29257	3e-08	55	cd00200	WD40
contig02480	gnl|CDD|29557	6e-75	275	cd00325	chitinase_glyco_hydro_19
contig02481	gnl|CDD|113967	2e-78	288	pfam05216	UNC-50
contig02483	gnl|CDD|29411	6e-97	349	cd00751	thiolase
contig02484	gnl|CDD|114334	6e-36	146	pfam05605	Di19
contig02485	gnl|CDD|101702	2e-10	61	PRK05306	infB
contig02486	gnl|CDD|110281	3e-156	546	pfam01268	FTHFS
contig02487	gnl|CDD|100088	2e-128	453	cd03086	PGM3
contig02490	gnl|CDD|34693	2e-24	107	COG5090	TFG2
contig02491	gnl|CDD|112856	5e-47	182	pfam04059	RRM_2
contig02492	gnl|CDD|73213	8e-45	176	cd00519	Lipase_3
contig02493	gnl|CDD|30866	3e-10	61.9	COG0520	CsdB
contig02494	gnl|CDD|100104	9e-06	46	cd00590	RRM
contig02495	gnl|CDD|47515	2e-08	55.6	smart00184	RING
contig02496	gnl|CDD|34495	5e-12	67.3	COG4886	COG4886
contig02497	gnl|CDD|100276	9e-96	345	CHL00176	ftsH
contig02498	gnl|CDD|109137	2e-38	155	pfam00069	Pkinase
contig02499	gnl|CDD|110170	1e-32	135	pfam01148	CTP_transf_1
contig02500	gnl|CDD|35133	1e-09	58.9	COG5574	PEX10
contig02503	gnl|CDD|48496	3e-11	64.1	cd02947	TRX_family
contig02504	gnl|CDD|29606	8e-35	142	cd00501	Peptidase_C15
contig02506	gnl|CDD|113516	6e-10	60.5	pfam04749	PLAC8
contig02508	gnl|CDD|109236	5e-06	46.9	pfam00170	bZIP_1
contig02510	gnl|CDD|113516	9e-26	112	pfam04749	PLAC8
contig02511	gnl|CDD|111860	8e-23	102	pfam03016	Exostosin
contig02513	gnl|CDD|100057	6e-29	123	cd04652	LbH_eIF2B_gamma_C
contig02514	gnl|CDD|115696	7e-62	232	pfam07059	DUF1336
contig02515	gnl|CDD|112967	8e-65	243	pfam04177	TAP42
contig02516	gnl|CDD|101737	1e-147	517	PRK05367	PRK05367
contig02519	gnl|CDD|100016	1e-158	553	cd02187	beta_tubulin
contig02520	gnl|CDD|112781	2e-70	261	pfam03982	DAGAT
contig02522	gnl|CDD|31252	4e-48	187	COG1052	LdhA
contig02524	gnl|CDD|112919	3e-22	100	pfam04124	Dor1
contig02525	gnl|CDD|109611	2e-23	104	pfam00561	Abhydrolase_1
contig02526	gnl|CDD|30188	5e-23	104	cd00464	SK
contig02528	gnl|CDD|35099	2e-07	52	COG5540	COG5540
contig02529	gnl|CDD|29062	1e-31	132	cd00143	PP2Cc
contig02530	gnl|CDD|109402	2e-114	407	pfam00342	PGI
contig02531	gnl|CDD|111274	8e-61	229	pfam02365	NAM
contig02532	gnl|CDD|101469	7e-63	235	PRK04231	rpl3p
[truncated: 15,961 more rows]
