# Supplementary material for: Transcriptome analysis of ripe and unripe fruit tissue of banana identifies major metabolic networks involved in fruit ripening process
Source: BMC Plant Biol. 2014 Dec 2;14:316. doi: 10.1186/s12870-014-0316-1 (PMC4263013; doi:10.1186/s12870-014-0316-1)
Supplement: Additional file 2: — Comparative transcripts queried against the NCBI NR database. [file 12870_2014_316_MOESM2_ESM.xlsx]

## Sheet: Sheet1
ID	SSR nr.	SSR type	SSR	size	start	end	GeneNames	value1	value2	tpm1	tpm 2	logtpm1	logtpm2	foldchange	r_vlaue	p-value	FDR	Descr
contig17908	1	p3	(GAC)7	21	38	58	contig17908	7	6197	9.17288	8601.5	3.19737	13.0704	9.873	1843.92	0	0	>AT2G36870.1	xyloglucan:xyloglucosyl transferase, putative / xyloglucan endotransglycosylase, putative / endo-xyloglucan transferase, putative | chr2:15472869-15474630 REVERSE
contig03660	1	p2	(CT)12	24	934	957	contig03660	1	4735	1.31041	6572.23	0.39002	12.6822	12.2921	1421.57	0	0	>AT4G01630.1	ATEXPA17, ATEXP17, ATHEXP ALPHA 1.13 | ATEXPA17 (ARABIDOPSIS THALIANA EXPANSIN A17) | chr4:700653-701527 FORWARD
contig13317	1	p2	(TA)14	28	89	116	contig13317	772	1080	1011.64	1499.05	9.98248	10.5498	0.567356	11.1747	6.53082e-08	5.34529e-07	>AT1G05010.1	EFE, ACO4, EAT1 | EFE (ETHYLENE-FORMING ENZYME); 1-aminocyclopropane-1-carboxylate oxidase | chr1:1431419-1432695 REVERSE
contig15067	1	p2	(TA)15	30	10	39	contig15067	285	226	373.467	313.69	8.54484	8.2932	-0.251641	1.48254	0.000383704	0.00162098	>AT1G05010.1	EFE, ACO4, EAT1 | EFE (ETHYLENE-FORMING ENZYME); 1-aminocyclopropane-1-carboxylate oxidase | chr1:1431419-1432695 REVERSE
contig08152	1	p6	(TAGCAG)5	30	308	337	contig08152	1	105	1.31041	145.741	0.39002	7.18726	6.79724	29.4516	4.15291e-25	1.06499e-23	>gi|148537182	hypothetical protein [Potamogeton distinctus]
contig02607	1	p6	(CCCATC)5	30	900	929	contig02607	30	69	39.3123	95.7727	5.29691	6.58154	1.28463	3.42831	0.000346321	0.00148438	>AT5G47310.1	unknown protein | chr5:19201325-19202674 FORWARD
contig02098	1	p6	(GACGAA)5	30	52	81	contig02098	19	33	24.8978	45.8043	4.63795	5.51741	0.879464	0.828664	0.0968849	0.167647	>AT4G30960.1	CIPK6, SIP3, SNRK3.14, ATCIPK6 | SIP3 (SOS3-INTERACTING PROTEIN 3); ATP binding / kinase/ protein kinase/ protein serine/threonine kinase | chr4:15067400-15068725 FORWARD
contig10729	1	p6	(AGAAAC)5	30	194	223	contig10729	9	8	11.7937	11.1041	3.55995	3.47302	-0.0869273	0.0127807	0.678919	0.760284	nohit
contig05380	1	p6	(GTGCCG)7	42	580	621	contig05380	53	38	69.4518	52.7444	6.11794	5.72095	-0.396995	0.539361	0.0487778	0.0955306	>AT3G48890.1	ATMP2, ATMAPR3, MSBP2, MAPR3 | ATMP2; heme binding | chr3:18129669-18131353 FORWARD
contig00395	1	p6	(GCATCA)5	30	123	152	contig00395	80	27	104.833	37.4763	6.71195	5.22791	-1.48404	5.96017	1.70834e-08	1.49743e-07	>AT4G32600.1	zinc finger (C3HC4-type RING finger) family protein | chr4:15724010-15725737 FORWARD
contig00001	1	p6	(CTTCTG)6	36	2634	2669	contig00001	625	115	819.007	159.621	9.67773	7.31851	-2.35922	83.936	4.72224e-94	3.81075e-92	>ATCG01130.1	YCF1.2 | hypothetical protein | chrC:123884-129244 REVERSE
contig06058	1	p6	(TCCAGC)5	30	731	760	contig06058	13	1	17.0354	1.38801	4.09046	0.473018	-3.61744	2.64989	0.000375111	0.00159177	>AT3G23640.2	HGL1 | HGL1 (heteroglycan glucosidase 1); hydrolase, hydrolyzing O-glycosyl compounds | chr3:8502355-8509358 FORWARD
contig15477	1	p5	(GTGTA)5	25	249	273	contig15477	10	47	13.1041	65.2365	3.71195	6.02761	2.31566	5.66244	1.40897e-06	9.55638e-06	nohit
contig12027	1	p5	(ATTTT)6	30	104	133	contig12027	8	20	10.4833	27.7602	3.39002	4.79495	1.40493	1.15373	0.0360554	0.075324	>AT5G01750.2	unknown protein | chr5:290034-291109 FORWARD
contig17292	1	p5	(GAATA)5	25	66	90	contig17292	27	11	35.3811	15.2681	5.14491	3.93245	-1.21246	1.5095	0.00396355	0.0124486	>AT1G79470.1	inosine-5'-monophosphate dehydrogenase | chr1:29894772-29896661 REVERSE
contig00724	1	p5	(AAAAT)5	25	145	169	contig00724	20	7	26.2082	9.71607	4.71195	3.28037	-1.43158	1.41727	0.00583704	0.0169723	>AT2G33340.2	nucleotide binding / ubiquitin-protein ligase | chr2:14126584-14131000 REVERSE
contig01796	1	p5	(AAAAC)6	30	174	203	contig01796	33	6	43.2436	8.32806	5.43441	3.05798	-2.37643	4.46852	2.09237e-06	1.38959e-05	>AT2G25430.1	epsin N-terminal homology (ENTH) domain-containing protein | chr2:10822716-10824677 FORWARD
contig17152	2	p4	(ATCT)6	24	169	192	contig17152	2	3	2.62082	4.16403	1.39002	2.05798	0.66796	0.0437237	0.721153	0.796178	nohit
contig00490	1	p4	(GATA)6	24	221	244	contig00490	2	163	2.62082	226.246	1.39002	7.82175	6.43173	44.9737	1.62618e-38	6.39146e-37	>AT5G22090.1	unknown protein | chr5:7315003-7316394 REVERSE
contig08095	1	p4	(TAAT)5	20	170	189	contig08095	1	43	1.31041	59.6844	0.39002	5.89928	5.50926	11.1725	2.6841e-11	3.10279e-10	>AT4G28290.1	unknown protein | chr4:14012032-14012464 REVERSE
contig17112	1	p4	(CATC)6	24	92	115	contig17112	2	20	2.62082	27.7602	1.39002	4.79495	3.40493	3.71202	7.86108e-05	0.000397699	nohit
contig19038	1	p4	(ACCG)5	20	34	53	contig19038	0	4	0	5.55204	0	2.47302	2.47302	1.20412	NA	NA	nohit
contig18994	1	p4	(TATG)6	24	2	25	contig18994	4	14	5.24165	19.4321	2.39002	4.28037	1.89035	1.27767	0.0236035	0.0526113	nohit
contig15877	1	p4	(TGCC)5	20	90	109	contig15877	3	9	3.93123	12.4921	1.97498	3.64294	1.66796	0.681731	0.101509	0.174843	nohit
contig13604	1	p4	(ATCC)6	24	293	316	contig13604	3	7	3.93123	9.71607	1.97498	3.28037	1.30539	0.35735	0.247158	0.359165	>gi|125563726	hypothetical protein OsI_31371 [Oryza sativa Indica Group]
contig02788	1	p4	(TGTT)5	20	496	515	contig02788	11	23	14.4145	31.9242	3.84945	4.99658	1.14713	0.939796	0.0648065	0.121966	>AT5G65630.1	GTE7 | GTE7 (Global transcription factor group E 7); DNA binding | chr5:26226311-26228257 REVERSE
contig07867	1	p4	(CTGT)5	20	263	282	contig07867	32	45	41.9332	62.4604	5.39002	5.96487	0.574851	0.478886	0.261181	0.37283	nohit
contig17960	1	p4	(TACA)5	20	59	78	contig17960	4	5	5.24165	6.94005	2.39002	2.79495	0.404926	0.0241774	0.834046	0.893178	nohit
contig09978	1	p4	(TCTT)5	20	250	269	contig09978	34	40	44.554	55.5204	5.47748	5.79495	0.317463	0.105755	0.732941	0.807054	nohit
contig03275	1	p4	(TATG)9	36	956	991	contig03275	15	15	19.6562	20.8201	4.29691	4.37991	0.0829977	2.89298e-15	0.819911	0.882827	>AT2G38440.1	ITB1, SCAR2, DIS3, WAVE4, ATSCAR2 | SCAR2 (SCAR HOMOLOG 2) | chr2:16095550-16100851 FORWARD
contig18851	1	p4	(ATCT)8	32	85	116	contig18851	4	3	5.24165	4.16403	2.39002	2.05798	-0.33204	0.0311274	0.625423	0.723357	nohit
contig01375	1	p4	(AAGA)5	20	1032	1051	contig01375	21	13	27.5186	18.0441	4.78234	4.17346	-0.60888	0.412605	0.105671	0.181	>AT5G55310.1	TOP1BETA, TOP1 | TOP1BETA (DNA TOPOISOMERASE 1 BETA); DNA topoisomerase type I | chr5:22430389-22434590 REVERSE
contig02245	1	p4	(TTTC)6	24	1046	1069	contig02245	20	11	26.2082	15.2681	4.71195	3.93245	-0.779499	0.575637	0.0635715	0.120101	>AT1G09020.1	SNF4, ATSNF4 | SNF4 (HOMOLOG OF YEAST SUCROSE NONFERMENTING 4); protein kinase activator | chr1:2900149-2904212 REVERSE
contig07434	1	p4	(CGAT)5	20	610	629	contig07434	45	18	58.9685	24.9842	5.88187	4.64294	-1.23893	2.5959	0.000162159	0.000758553	>AT3G11750.1	dihydroneopterin aldolase, putative | chr3:3715071-3715904 REVERSE
contig03104	1	p4	(TCTT)5	20	972	991	contig03104	22	7	28.8291	9.71607	4.84945	3.28037	-1.56908	1.76931	0.00220752	0.00748361	nohit
contig16390	1	p4	(CCTT)5	20	18	37	contig16390	10	2	13.1041	2.77602	3.71195	1.47302	-2.23893	1.26424	0.0113406	0.0292167	nohit
contig07762	1	p4	(AAAC)5	20	76	95	contig07762	17	3	22.277	4.16403	4.47748	2.05798	-2.4195	2.349	0.000589777	0.00238298	>AT4G08280.1	FUNCTIONS IN: molecular_function unknown; INVOLVED IN: biological_process unknown; LOCATED IN: chloroplast; EXPRESSED IN: 22 plant structures; EXPRESSED DURING: 13 growth stages; CONTAINS InterPro DOMAIN/s: Glutaredoxin 2 (InterPro:IPR008554), Thioredoxin fold (InterPro:IPR012335), Thioredoxin-like fold (InterPro:IPR012336); Has 214 Blast hits to 214 proteins in 65 species: Archae - 0; Bacteria -…
contig01948	1	p4	(ATCT)5	20	1202	1221	contig01948	450	76	589.685	105.489	9.2038	6.72095	-2.48286	63.9907	9.69137e-72	6.20903e-70	>AT4G01850.2	SAM-2, MAT2 | SAM-2 (S-ADENOSYLMETHIONINE SYNTHETASE 2); methionine adenosyltransferase | chr4:796298-797479 REVERSE
contig05013	1	p4	(GCGT)5	20	627	646	contig05013	31	0	40.6228	0	5.34422	0	-5.34422	9.33193	3.42831e-09	3.25316e-08	>AT4G37790.1	HAT22 | HAT22; transcription factor | chr4:17768241-17769272 FORWARD
contig04398	3	p3	(CGT)7	21	680	700	contig04398	53	27	69.4518	37.4763	6.11794	5.22791	-0.890035	1.86864	0.000980306	0.00375452	nohit
contig01450	3	p3	(CCT)5	15	1000	1014	contig01450	106	5	138.904	6.94005	7.11794	2.79495	-4.32299	24.5608	1.77815e-26	4.76282e-25	>AT2G24550.1	unknown protein | chr2:10428060-10429051 REVERSE
contig14514	2	p3	(GTG)5	15	183	197	contig14514	0	24	0	33.3122	0	5.05798	5.05798	7.22472	6.11363e-07	4.43955e-06	nohit
contig07542	2	p3	(GCT)5	15	302	316	contig07542	6	13	7.86247	18.0441	2.97498	4.17346	1.19847	0.573423	0.146835	0.234441	>AT1G11650.2	ATRBP45B, RBP45B | RNA-binding protein 45 (RBP45), putative | chr1:3914895-3917941 FORWARD
contig02247	2	p3	(GCA)7	21	706	726	contig02247	106	226	138.904	313.69	7.11794	8.2932	1.17526	9.63504	2.98536e-09	2.85068e-08	>AT1G24260.1	SEP3, AGL9 | SEP3 (SEPALLATA3); DNA binding / protein binding / transcription factor | chr1:8593790-8595862 REVERSE
contig00134	2	p3	(TCT)5	15	1559	1573	contig00134	172	218	225.391	302.586	7.81628	8.2412	0.424917	1.18091	0.129711	0.21169	>AT5G56030.1	HSP81-2, ERD8, HSP90.2 | HSP81-2 (HEAT SHOCK PROTEIN 81-2); ATP binding | chr5:22686923-22689433 FORWARD
contig02319	2	p3	(TCA)5	15	911	925	contig02319	42	50	55.0373	69.4005	5.78234	6.11687	0.334536	0.15125	0.662081	0.751704	nohit
contig02509	2	p3	(CAG)6	18	275	292	contig02509	22	21	28.8291	29.1482	4.84945	4.86534	0.0158835	0.00505039	0.670767	0.754831	>AT1G65430.1	zinc finger protein-related | chr1:24301165-24306159 REVERSE
contig05095	2	p3	(TCT)6	18	478	495	contig05095	11	8	14.4145	11.1041	3.84945	3.47302	-0.376434	0.103291	0.384287	0.499032	nohit
contig11849	2	p3	(AAG)9	27	422	448	contig11849	7	5	9.17288	6.94005	3.19737	2.79495	-0.402429	0.0727213	0.470342	0.580663	nohit
contig13050	2	p3	(GAT)6	18	297	314	contig13050	7	4	9.17288	5.55204	3.19737	2.47302	-0.724357	0.179937	0.295621	0.408925	>AT4G32610.1	unknown protein | chr4:15728376-15729897 REVERSE
contig01330	2	p3	(CAT)6	18	1235	1252	contig01330	27	11	35.3811	15.2681	5.14491	3.93245	-1.21246	1.5095	0.00396355	0.0124486	>AT5G65630.1	GTE7 | GTE7 (Global transcription factor group E 7); DNA binding | chr5:26226311-26228257 REVERSE
contig09073	2	p3	(TCT)5	15	392	406	contig09073	9	3	11.7937	4.16403	3.55995	2.05798	-1.50196	0.681731	0.0567066	0.109571	nohit
contig06445	2	p3	(CTT)6	18	705	722	contig06445	105	22	137.593	30.5362	7.10427	4.93245	-2.17182	12.8059	6.87343e-16	1.13692e-14	>AT1G19530.1	unknown protein | chr1:6763976-6764686 FORWARD
contig00001	2	p3	(TTC)10	30	3416	3445	contig00001	625	115	819.007	159.621	9.67773	7.31851	-2.35922	83.936	4.72224e-94	3.81075e-92	>ATCG01130.1	YCF1.2 | hypothetical protein | chrC:123884-129244 REVERSE
contig14308	2	p3	(TTC)6	18	241	258	contig14308	7	0	9.17288	0	3.19737	0	-3.19737	2.10721	0.00844063	0.0231129	nohit
contig01117	2	p3	(CTC)5	15	831	845	contig01117	119	10	155.939	13.8801	7.28484	3.79495	-3.48989	23.5569	2.0437e-26	5.45869e-25	>AT3G15040.1	unknown protein | chr3:5065445-5066176 REVERSE
contig06951	2	p3	(TCC)6	18	631	648	contig06951	9	0	11.7937	0	3.55995	0	-3.55995	2.70927	0.00218656	0.00748821	>AT4G32110.1	transferase, transferring glycosyl groups | chr4:15515769-15516408 REVERSE
contig08456	2	p3	(CCT)5	15	544	558	contig08456	10	0	13.1041	0	3.71195	0	-3.71195	3.0103	0.00112648	0.00420315	>gi|223547788	conserved hypothetical protein [Ricinus communis]
contig01450	2	p3	(TCG)6	18	687	704	contig01450	106	5	138.904	6.94005	7.11794	2.79495	-4.32299	24.5608	1.77815e-26	4.76282e-25	>AT2G24550.1	unknown protein | chr2:10428060-10429051 REVERSE
contig00935	2	p3	(TGG)5	15	272	286	contig00935	537	10	703.691	13.8801	9.4588	3.79495	-5.66385	142.981	6.52782e-134	7.19731e-132	>AT1G27680.1	APL2 | APL2 (ADPGLC-PPASE LARGE SUBUNIT); glucose-1-phosphate adenylyltransferase | chr1:9631630-9634450 FORWARD
contig12687	1	p3	(AGA)5	15	77	91	contig12687	6	4626	7.86247	6420.93	2.97498	12.6486	9.67358	1374.44	0	0	nohit
contig14200	1	p3	(AAG)7	21	140	160	contig14200	0	273	0	378.927	0	8.56577	8.56577	82.1812	4.08285e-51	1.97016e-49	nohit
contig06219	1	p3	(AGC)5	15	131	145	contig06219	0	88	0	122.145	0	6.93245	6.93245	26.4906	1.87914e-20	3.9728e-19	>AT4G34710.2	ADC2, SPE2, ATADC2 | ADC2 (ARGININE DECARBOXYLASE 2); arginine decarboxylase | chr4:16560315-16562450 REVERSE
contig15394	1	p3	(CTG)5	15	233	247	contig15394	1	110	1.31041	152.681	0.39002	7.25438	6.86436	30.9367	3.75336e-26	9.94116e-25	>AT3G22240.1	unknown protein | chr3:7863788-7864675 REVERSE
contig02654	1	p3	(GAG)5	15	211	225	contig02654	0	72	0	99.9367	0	6.64294	6.64294	21.6742	2.50216e-17	4.50413e-16	>AT4G34320.1	unknown protein | chr4:16422436-16423824 FORWARD
contig14342	1	p3	(AAG)5	15	140	154	contig14342	0	69	0	95.7727	0	6.58154	6.58154	20.7711	9.96963e-17	1.73374e-15	nohit
contig08536	1	p3	(TCC)6	18	421	438	contig08536	0	61	0	84.6686	0	6.40376	6.40376	18.3628	4.21676e-15	6.65279e-14	>AT3G26510.4	octicosapeptide/Phox/Bem1p (PB1) domain-containing protein | chr3:9711886-9712588 REVERSE
contig00156	1	p3	(AGG)7	21	562	582	contig00156	1	61	1.31041	84.6686	0.39002	6.40376	6.01374	16.4407	1.68015e-15	2.71862e-14	>AT5G61430.1	ANAC100, ATNAC5 | ANAC100 (ARABIDOPSIS NAC DOMAIN CONTAINING PROTEIN 100); transcription factor | chr5:24701328-24702553 REVERSE
contig13667	1	p3	(GGC)6	18	17	34	contig13667	1	54	1.31041	74.9525	0.39002	6.22791	5.83789	14.386	6.87728e-14	1.00093e-12	>AT5G48930.1	HCT | HCT (HYDROXYCINNAMOYL-COA SHIKIMATE/QUINATE HYDROXYCINNAMOYL TRANSFERASE); quinate O-hydroxycinnamoyltransferase/ shikimate O-hydroxycinnamoyltransferase/ transferase | chr5:19836654-19838092 REVERSE
contig05935	1	p3	(CCA)5	15	657	671	contig05935	0	40	0	55.5204	0	5.79495	5.79495	12.0412	1.26603e-10	1.3878e-09	>AT5G42650.1	AOS, CYP74A, DDE2 | AOS (ALLENE OXIDE SYNTHASE); allene oxide synthase/ hydro-lyase/ oxygen binding | chr5:17097803-17099359 REVERSE
contig14808	1	p3	(GTG)5	15	169	183	contig14808	0	34	0	47.1923	0	5.56048	5.56048	10.235	2.82103e-09	2.70124e-08	nohit
contig07829	1	p3	(CCT)5	15	291	305	contig07829	0	30	0	41.6403	0	5.37991	5.37991	9.0309	2.34515e-08	2.0206e-07	>AT1G27380.1	RIC2 | RIC2 (ROP-INTERACTIVE CRIB MOTIF-CONTAINING PROTEIN 2) | chr1:9508903-9509827 REVERSE
contig07325	1	p3	(GAA)6	18	80	97	contig07325	0	21	0	29.1482	0	4.86534	4.86534	6.32163	3.25874e-06	2.11133e-05	nohit
contig05451	1	p3	(TCT)5	15	645	659	contig05451	2	47	2.62082	65.2365	1.39002	6.02761	4.63759	11.1215	1.27964e-11	1.52289e-10	>AT2G30490.1	ATC4H, C4H, CYP73A5 | C4H (CINNAMATE-4-HYDROXYLASE); trans-cinnamate 4-monooxygenase | chr2:12993861-12995683 REVERSE
contig04705	1	p3	(TCT)5	15	779	793	contig04705	0	17	0	23.5962	0	4.56048	4.56048	5.11751	3.19513e-05	0.000174367	>AT1G60000.1	29 kDa ribonucleoprotein, chloroplast, putative / RNA-binding protein cp29, putative | chr1:22093678-22094540 REVERSE
contig07249	1	p3	(CGT)5	15	87	101	contig07249	0	17	0	23.5962	0	4.56048	4.56048	5.11751	3.19513e-05	0.000174367	>AT2G28710.1	zinc finger (C2H2 type) family protein | chr2:12322974-12323444 FORWARD
contig05909	1	p3	(ATA)7	21	124	144	contig05909	1	20	1.31041	27.7602	0.39002	4.79495	4.40493	4.57562	1.31675e-05	7.64685e-05	>AT3G27960.1	kinesin light chain-related | chr3:10380513-10382593 REVERSE
contig17180	1	p3	(CAT)7	21	169	189	contig17180	8	139	10.4833	192.933	3.39002	7.59196	4.20194	30.7595	1.0006e-29	2.99296e-28	nohit
contig10334	1	p3	(GCG)5	15	116	130	contig10334	1	17	1.31041	23.5962	0.39002	4.56048	4.17046	3.74127	7.80315e-05	0.000395295	>gi|225424709	PREDICTED: hypothetical protein [Vitis vinifera] >gi|157350796|emb|CAO40911.1| unnamed protein product [Vitis vinifera]
contig04223	1	p3	(CCG)5	15	556	570	contig04223	4	66	5.24165	91.6086	2.39002	6.51741	4.12739	14.4134	8.70153e-15	1.33833e-13	>AT5G51060.1	RHD2, ATRBOHC, RBOHC | RHD2 (ROOT HAIR DEFECTIVE 2); NAD(P)H oxidase | chr5:20757484-20762175 REVERSE
contig08592	1	p3	(GCA)5	15	257	271	contig08592	0	12	0	16.6561	0	4.05798	4.05798	3.61236	0.000611142	0.00244922	>AT1G54540.1	FUNCTIONS IN: molecular_function unknown; INVOLVED IN: biological_process unknown; LOCATED IN: cellular_component unknown; EXPRESSED IN: hypocotyl, flower, root; EXPRESSED DURING: petal differentiation and expansion stage; CONTAINS InterPro DOMAIN/s: Harpin-induced 1 (InterPro:IPR010847); BEST Arabidopsis thaliana protein match is: harpin-induced protein-related / HIN1-related / harpin-responsive…
contig18887	1	p3	(CTG)5	15	78	92	contig18887	0	12	0	16.6561	0	4.05798	4.05798	3.61236	0.000611142	0.00244922	nohit
contig10210	1	p3	(AAG)5	15	1	15	contig10210	1	15	1.31041	20.8201	0.39002	4.37991	3.98989	3.19193	0.000257764	0.0011537	>AT3G18215.1	unknown protein | chr3:6240968-6242358 FORWARD
contig07240	1	p3	(CTT)11	33	164	196	contig07240	0	11	0	15.2681	0	3.93245	3.93245	3.31133	0.00111954	0.00422087	nohit
contig13665	1	p3	(GGT)7	21	306	326	contig13665	0	11	0	15.2681	0	3.93245	3.93245	3.31133	0.00111954	0.00422087	nohit
contig03958	1	p3	(CGG)5	15	841	855	contig03958	92	1285	120.558	1783.59	6.91358	10.8006	3.88699	267.815	4.19529e-246	9.14478e-244	>AT2G22670.3	IAA8 | IAA8; transcription factor | chr2:9637136-9638459 FORWARD
contig04731	1	p3	(TCC)5	15	739	753	contig04731	0	10	0	13.8801	0	3.79495	3.79495	3.0103	0.00206255	0.0071605	>AT3G07880.1	Rho GDP-dissociation inhibitor family protein | chr3:2514175-2515544 FORWARD
contig13068	1	p3	(AGG)5	15	150	164	contig13068	0	10	0	13.8801	0	3.79495	3.79495	3.0103	0.00206255	0.0071605	>AT1G58340.1	ZF14 | ZF14; antiporter/ drug transporter/ transporter | chr1:21653162-21655117 FORWARD
contig11519	1	p3	(GCA)5	15	114	128	contig11519	0	10	0	13.8801	0	3.79495	3.79495	3.0103	0.00206255	0.0071605	nohit
contig17028	1	p3	(AAG)5	15	162	176	contig17028	0	10	0	13.8801	0	3.79495	3.79495	3.0103	0.00206255	0.0071605	nohit
contig11371	1	p3	(CAC)5	15	168	182	contig11371	2	26	2.62082	36.0883	1.39002	5.17346	3.78344	5.29978	2.42096e-06	1.59358e-05	>AT5G64410.1	ATOPT4, OPT4 | OPT4 (OLIGOPEPTIDE TRANSPORTER 4); oligopeptide transporter | chr5:25750921-25754974 REVERSE
contig02459	1	p3	(CTG)6	18	140	157	contig02459	1	13	1.31041	18.0441	0.39002	4.17346	3.78344	2.64989	0.00085677	0.00333527	nohit
contig07218	1	p3	(TTC)5	15	299	313	contig07218	3	38	3.93123	52.7444	1.97498	5.72095	3.74596	7.68123	1.37183e-08	1.2134e-07	>AT5G24300.1	SSI1, SSI, ATSS1 | SSI1 (SUPPRESSOR OF SALICYLIC ACID INSENSITIVITY 1); starch synthase/ transferase, transferring glycosyl groups | chr5:8266934-8270860 FORWARD
contig13846	1	p3	(TGT)7	21	225	245	contig13846	0	9	0	12.4921	0	3.64294	3.64294	2.70927	0.00382284	0.0120999	nohit
contig11132	1	p3	(CAG)5	15	116	130	contig11132	0	8	0	11.1041	0	3.47302	3.47302	2.40824	0.00713109	0.0201616	nohit
contig16731	1	p3	(TGG)8	24	1	24	contig16731	0	8	0	11.1041	0	3.47302	3.47302	2.40824	0.00713109	0.0201616	nohit
contig05124	1	p3	(GAT)5	15	193	207	contig05124	9	86	11.7937	119.369	3.55995	6.89928	3.33934	15.6692	4.97716e-16	8.3014e-15	>AT2G32070.1	CCR4-NOT transcription complex protein, putative | chr2:13640829-13641656 REVERSE
contig06725	1	p3	(CGA)7	21	171	191	contig06725	17	162	22.277	224.858	4.47748	7.81287	3.33538	29.4827	9.22357e-29	2.6664e-27	>AT4G11680.1	zinc finger (C3HC4-type RING finger) family protein | chr4:7053737-7055516 REVERSE
contig13421	1	p3	(TCC)5	15	264	278	contig13421	0	7	0	9.71607	0	3.28037	3.28037	2.10721	0.013394	0.0337794	nohit
contig16358	1	p3	(AAG)12	36	142	177	contig16358	0	7	0	9.71607	0	3.28037	3.28037	2.10721	0.013394	0.0337794	nohit
contig11351	1	p3	(CAT)6	18	32	49	contig11351	1	9	1.31041	12.4921	0.39002	3.64294	3.25292	1.59848	0.00958661	0.0255445	>AT1G71110.1	unknown protein | chr1:26818244-26820852 FORWARD
contig17501	1	p3	(GCC)7	21	16	36	contig17501	0	6	0	8.32806	0	3.05798	3.05798	1.80618	0.0253448	0.055833	nohit
contig13468	1	p3	(GGC)6	18	190	207	contig13468	13	81	17.0354	112.429	4.09046	6.81287	2.72241	11.8914	1.95369e-12	2.51355e-11	nohit
contig18627	1	p3	(TTA)7	21	1	21	contig18627	2	12	2.62082	16.6561	1.39002	4.05798	2.66796	1.72086	0.00746468	0.0209548	nohit
contig15254	1	p3	(TCT)5	15	232	246	contig15254	1	6	1.31041	8.32806	0.39002	3.05798	2.66796	0.860431	0.0585217	0.11209	>AT1G19020.1	unknown protein | chr1:6568142-6568402 FORWARD
contig10664	1	p3	(ACA)6	18	58	75	contig10664	3	17	3.93123	23.5962	1.97498	4.56048	2.5855	2.349	0.00179562	0.00634238	>AT2G41350.2	unknown protein | chr2:17231565-17233458 FORWARD
contig05223	1	p3	(GAG)6	18	110	127	contig05223	8	45	10.4833	62.4604	3.39002	5.96487	2.57485	6.18725	4.05673e-07	2.99929e-06	>AT1G44350.1	ILL6 | ILL6; IAA-amino acid conjugate hydrolase/ metallopeptidase | chr1:16834749-16838201 REVERSE
contig09932	1	p3	(TAT)5	15	276	290	contig09932	240	1243	314.499	1725.3	8.29691	10.7526	2.45572	161.303	4.57739e-147	5.45947e-145	>AT1G69830.1	ATAMY3, AMY3 | AMY3 (ALPHA-AMYLASE-LIKE 3); alpha-amylase | chr1:26288518-26293003 REVERSE
contig14134	1	p3	(CTT)5	15	272	286	contig14134	1	5	1.31041	6.94005	0.39002	2.79495	2.40493	0.632122	0.106395	0.181266	nohit
contig16070	1	p3	(GAA)7	21	200	220	contig16070	1	5	1.31041	6.94005	0.39002	2.79495	2.40493	0.632122	0.106395	0.181266	nohit
contig17067	1	p3	(GCG)5	15	52	66	contig17067	1	5	1.31041	6.94005	0.39002	2.79495	2.40493	0.632122	0.106395	0.181266	nohit
contig10282	1	p3	(CTT)5	15	456	470	contig10282	3	15	3.93123	20.8201	1.97498	4.37991	2.40493	1.89637	0.00516437	0.0155308	>AT2G28720.1	histone H2B, putative | chr2:12327043-12327498 FORWARD
contig15011	1	p3	(TGG)7	21	252	272	contig15011	2	10	2.62082	13.8801	1.39002	3.79495	2.40493	1.26424	0.0224063	0.0502855	>AT2G30942.1	unknown protein | chr2:13170953-13171835 FORWARD
contig15379	1	p3	(CTG)7	21	92	112	contig15379	6	28	7.86247	38.8643	2.97498	5.28037	2.30539	3.35407	0.000205907	0.000934505	nohit
contig09802	1	p3	(TGA)5	15	259	273	contig09802	2	9	2.62082	12.4921	1.39002	3.64294	2.25292	1.04625	0.038403	0.0773813	>AT5G50310.1	kelch repeat-containing protein | chr5:20474562-20479281 FORWARD
contig02339	1	p3	(CTG)6	18	943	960	contig02339	30	120	39.3123	166.561	5.29691	7.37991	2.083	12.5562	9.24653e-13	1.22967e-11	>AT3G20020.1	ATPRMT6, PRMT6 | PRMT6 (PROTEIN ARGININE METHYLTRANSFERASE 6); methyltransferase | chr3:6984055-6987945 REVERSE
contig06420	1	p3	(CAG)7	21	404	424	contig06420	5	20	6.55206	27.7602	2.71195	4.79495	2.083	2.0927	0.00355321	0.0113373	>AT1G54830.3	NF-YC3 | NF-YC3 (NUCLEAR FACTOR Y, SUBUNIT C3); DNA binding / transcription factor | chr1:20451672-20452325 FORWARD
contig15299	1	p3	(CAC)7	21	7	27	contig15299	1	4	1.31041	5.55204	0.39002	2.47302	2.083	0.41854	0.192314	0.29243	nohit
contig12312	1	p3	(TGA)5	15	230	244	contig12312	17	63	22.277	87.4446	4.47748	6.4503	1.97281	6.11129	6.8728e-07	4.94633e-06	nohit
contig07085	1	p3	(TCT)6	18	299	316	contig07085	6	22	7.86247	30.5362	2.97498	4.93245	1.95747	2.11062	0.00354299	0.0113123	>AT3G12630.1	zinc finger (AN1-like) family protein | chr3:4012707-4013189 FORWARD
contig03644	1	p3	(AGA)5	15	100	114	contig03644	3	11	3.93123	15.2681	1.97498	3.93245	1.95747	1.05531	0.0392009	0.0786339	>AT5G54840.1	ATSGP1, SGP1 | SGP1; GTP binding | chr5:22276611-22278328 REVERSE
contig08570	1	p3	(CTG)5	15	370	384	contig08570	2	7	2.62082	9.71607	1.39002	3.28037	1.89035	0.638834	0.109477	0.184676	>AT3G12560.1	TRFL9, ATTBP2 | TRFL9 (TRF-LIKE 9); DNA bending/ DNA binding / telomeric DNA binding | chr3:3982272-3984848 REVERSE
contig13427	1	p3	(CCA)6	18	296	313	contig13427	2	7	2.62082	9.71607	1.39002	3.28037	1.89035	0.638834	0.109477	0.184676	nohit
contig08943	1	p3	(ATA)7	21	78	98	contig08943	10	34	13.1041	47.1923	3.71195	5.56048	1.84853	3.00369	0.000530094	0.0021887	>AT3G56360.1	unknown protein | chr3:20896641-20897342 FORWARD
contig02673	1	p3	(CCT)5	15	439	453	contig02673	13	44	17.0354	61.0724	4.09046	5.93245	1.84199	3.86702	8.47221e-05	0.000427022	>gi|102140019	hypothetical protein MA4_112I10.22 [Musa acuminata]
contig02273	1	p3	(TTC)6	18	606	623	contig02273	13	41	17.0354	56.9084	4.09046	5.83057	1.74011	3.31176	0.000292544	0.00129561	>AT5G22830.1	ATMGT10, GMN10 | ATMGT10 (MAGNESIUM (MG) TRANSPORTER 10); magnesium ion transmembrane transporter | chr5:7627676-7630633 FORWARD
contig12314	1	p3	(GCT)6	18	384	401	contig12314	7	22	9.17288	30.5362	3.19737	4.93245	1.73507	1.76931	0.00812933	0.022653	>AT2G16700.1	ADF5, ATADF5 | ADF5 (ACTIN DEPOLYMERIZING FACTOR 5); actin binding | chr2:7244717-7245467 FORWARD
contig10725	1	p3	(TCT)5	15	486	500	contig10725	2	6	2.62082	8.32806	1.39002	3.05798	1.66796	0.454488	0.181197	0.280062	>AT3G07490.1	AGD11 | AGD11 (ARF-GAP domain 11); calcium ion binding | chr3:2391189-2391650 FORWARD
contig13155	1	p3	(AGC)7	21	372	392	contig13155	2	6	2.62082	8.32806	1.39002	3.05798	1.66796	0.454488	0.181197	0.280062	>AT1G08320.3	bZIP family transcription factor | chr1:2622113-2627451 REVERSE
contig19234	1	p3	(TGG)6	18	65	82	contig19234	2	6	2.62082	8.32806	1.39002	3.05798	1.66796	0.454488	0.181197	0.280062	nohit
contig05990	1	p3	(CTG)5	15	297	311	contig05990	27	80	35.3811	111.041	5.14491	6.79495	1.65004	5.96017	1.31331e-06	8.946e-06	>AT5G64400.1	FUNCTIONS IN: molecular_function unknown; INVOLVED IN: biological_process unknown; EXPRESSED IN: 25 plant structures; EXPRESSED DURING: 15 growth stages; CONTAINS InterPro DOMAIN/s: CHCH (InterPro:IPR010625); BEST Arabidopsis thaliana protein match is: unknown protein (TAIR:AT5G09570.1); Has 218 Blast hits to 216 proteins in 80 species: Archae - 0; Bacteria - 10; Metazoa - 66; Fungi - 60; Plants …
contig16517	1	p3	(GCT)5	15	32	46	contig16517	7	20	9.17288	27.7602	3.19737	4.79495	1.59757	1.41727	0.0186523	0.0435325	nohit
contig01574	1	p3	(TGC)5	15	399	413	contig01574	51	144	66.831	199.873	6.06245	7.64294	1.5805	10.0344	4.00927e-10	4.21696e-09	>AT3G09770.1	zinc finger (C3HC4-type RING finger) family protein | chr3:2996402-2997835 REVERSE
contig00519	1	p3	(TCG)5	15	159	173	contig00519	21	59	27.5186	81.8926	4.78234	6.35566	1.57332	4.08207	6.69356e-05	0.000342101	>AT1G48790.1	mov34 family protein | chr1:18043925-18047427 REVERSE
contig03219	1	p3	(TGG)6	18	631	648	contig03219	28	77	36.6915	106.877	5.19737	6.7398	1.54243	5.16348	7.60804e-06	4.62284e-05	>AT2G35940.3	BLH1 | BLH1 (BEL1-LIKE HOMEODOMAIN 1); DNA binding / protein heterodimerization/ protein homodimerization/ transcription factor | chr2:15089171-15091699 REVERSE
contig05151	1	p3	(AAG)5	15	209	223	contig05151	32	84	41.9332	116.593	5.39002	6.86534	1.47532	5.24661	7.03284e-06	4.31481e-05	>AT2G28720.1	histone H2B, putative | chr2:12327043-12327498 FORWARD
contig10089	1	p3	(AGC)5	15	364	378	contig10089	7	18	9.17288	24.9842	3.19737	4.64294	1.44557	1.08784	0.0411975	0.0823082	>AT2G20320.1	FUNCTIONS IN: molecular_function unknown; INVOLVED IN: biological_process unknown; LOCATED IN: cellular_component unknown; EXPRESSED IN: 15 plant structures; EXPRESSED DURING: 8 growth stages; CONTAINS InterPro DOMAIN/s: uDENN (InterPro:IPR005113), dDENN (InterPro:IPR005112), DENN (InterPro:IPR001194); BEST Arabidopsis thaliana protein match is: DENN (AEX-3) domain-containing protein (TAIR:AT5G35…
contig08196	1	p3	(TCA)9	27	436	462	contig08196	7	18	9.17288	24.9842	3.19737	4.64294	1.44557	1.08784	0.0411975	0.0823082	nohit
contig04453	1	p3	(TCA)9	27	391	417	contig04453	14	36	18.3458	49.9684	4.19737	5.64294	1.44557	2.17568	0.003887	0.0122498	>AT1G80060.1	FUNCTIONS IN: molecular_function unknown; INVOLVED IN: protein modification process; LOCATED IN: cellular_component unknown; EXPRESSED IN: 17 plant structures; EXPRESSED DURING: 7 growth stages; CONTAINS InterPro DOMAIN/s: Ubiquitin (InterPro:IPR000626); BEST Arabidopsis thaliana protein match is: unknown protein (TAIR:AT4G32270.1); Has 97 Blast hits to 97 proteins in 32 species: Archae - 0; Bact…
contig06556	1	p3	(CTC)6	18	603	620	contig06556	8	20	10.4833	27.7602	3.39002	4.79495	1.40493	1.15373	0.0360554	0.075324	>AT1G80940.1	unknown protein | chr1:30410959-30411943 FORWARD
contig13562	1	p3	(CTC)7	21	143	163	contig13562	2	5	2.62082	6.94005	1.39002	2.79495	1.40493	0.288434	0.294572	0.410845	>gi|125570073	hypothetical protein OsJ_01452 [Oryza sativa Japonica Group]
contig16242	1	p3	(TTG)7	21	156	176	contig16242	2	5	2.62082	6.94005	1.39002	2.79495	1.40493	0.288434	0.294572	0.410845	nohit
contig18514	1	p3	(TGG)5	15	1	15	contig18514	2	5	2.62082	6.94005	1.39002	2.79495	1.40493	0.288434	0.294572	0.410845	nohit
contig05087	1	p3	(TCC)7	21	821	841	contig05087	28	66	36.6915	91.6086	5.19737	6.51741	1.32004	3.43313	0.000328517	0.001424	>AT3G06760.1	INVOLVED IN: response to water deprivation; EXPRESSED IN: 24 plant structures; EXPRESSED DURING: 15 growth stages; CONTAINS InterPro DOMAIN/s: Drought induced 19 (InterPro:IPR008598); BEST Arabidopsis thaliana protein match is: HRB1 (HYPERSENSITIVE TO RED AND BLUE); protein binding (TAIR:AT5G49230.1); Has 133 Blast hits to 133 proteins in 15 species: Archae - 0; Bacteria - 0; Metazoa - 6; Fungi -…
contig16712	1	p3	(GAC)5	15	6	20	contig16712	82	190	107.454	263.722	6.74757	8.04287	1.2953	9.57334	2.16354e-09	2.09547e-08	>AT4G08230.1	glycine-rich protein | chr4:5188047-5189574 REVERSE
contig05052	1	p3	(AGT)6	18	681	698	contig05052	18	41	23.5874	56.9084	4.55995	5.83057	1.27062	1.99954	0.00635447	0.0182088	>AT1G56300.1	DNAJ heat shock N-terminal domain-containing protein | chr1:21079022-21080168 REVERSE
contig07615	1	p3	(CCG)5	15	41	55	contig07615	112	255	146.766	353.943	7.19737	8.46737	1.27	12.4257	1.02494e-11	1.23253e-10	>AT2G25110.1	SDF2 | SDF2 (STROMAL CELL-DERIVED FACTOR 2-LIKE PROTEIN PRECURSOR) | chr2:10684428-10685838 FORWARD
contig03320	1	p3	(GCC)5	15	130	144	contig03320	96	218	125.8	302.586	6.97498	8.2412	1.26622	10.5691	3.56854e-10	3.77223e-09	>AT5G52240.1	MSBP1, ATMP1, AtMAPR5 | MSBP1 (membrane steroid binding protein 1); steroid binding | chr5:21213121-21214557 FORWARD
contig11737	1	p3	(CAG)5	15	252	266	contig11737	4	9	5.24165	12.4921	2.39002	3.64294	1.25292	0.428549	0.207237	0.312304	>AT3G61600.2	ATPOB1 | ATPOB1; protein binding | chr3:22795704-22798069 FORWARD
contig08712	1	p3	(AGC)5	15	33	47	contig08712	5	11	6.55206	15.2681	2.71195	3.93245	1.2205	0.50073	0.174187	0.271317	>AT2G28830.1	binding / structural constituent of ribosome / ubiquitin-protein ligase | chr2:12367001-12370608 REVERSE
contig06127	1	p3	(GCC)5	15	115	129	contig06127	5	11	6.55206	15.2681	2.71195	3.93245	1.2205	0.50073	0.174187	0.271317	>AT2G36835.1	unknown protein | chr2:15449839-15451307 REVERSE
contig10756	1	p3	(AGT)6	18	246	263	contig10756	20	44	26.2082	61.0724	4.71195	5.93245	1.2205	2.00292	0.00657209	0.0188125	>AT1G02130.1	ATRAB1B, ARA5, ARA-5, ATRABD2A, RABD2A | ARA-5 (ARABIDOPSIS RAS 5); GTP binding | chr1:400350-401788 REVERSE
contig15167	1	p3	(TCT)5	15	169	183	contig15167	7	15	9.17288	20.8201	3.19737	4.37991	1.18253	0.646416	0.124121	0.203522	nohit
contig02247	1	p3	(GGA)5	15	15	29	contig02247	106	226	138.904	313.69	7.11794	8.2932	1.17526	9.63504	2.98536e-09	2.85068e-08	>AT1G24260.1	SEP3, AGL9 | SEP3 (SEPALLATA3); DNA binding / protein binding / transcription factor | chr1:8593790-8595862 REVERSE
contig14320	1	p3	(TCT)5	15	268	282	contig14320	9	19	11.7937	26.3722	3.55995	4.72095	1.161	0.792916	0.0893345	0.157185	>AT3G01780.1	TPLATE | TPLATE; binding | chr3:279171-283399 FORWARD
contig04486	1	p3	(TCA)5	15	675	689	contig04486	32	66	41.9332	91.6086	5.39002	6.51741	1.12739	2.61548	0.00211737	0.00731667	nohit
contig03762	1	p3	(TGA)6	18	91	108	contig03762	17	34	22.277	47.1923	4.47748	5.56048	1.083	1.25437	0.0343391	0.0719804	>AT3G47860.1	apolipoprotein D-related | chr3:17656778-17658269 REVERSE
contig05895	1	p3	(TCT)6	18	722	739	contig05895	17	34	22.277	47.1923	4.47748	5.56048	1.083	1.25437	0.0343391	0.0719804	>AT1G65820.1	microsomal glutathione s-transferase, putative | chr1:24485213-24486682 FORWARD
contig06806	1	p3	(CTT)5	15	641	655	contig06806	11	22	14.4145	30.5362	3.84945	4.93245	1.083	0.811648	0.0887264	0.156209	>gi|83753559	Chain A, Structure Of Banana Lectin- Methyl-Alpha-Mannose Complex >gi|83753560|pdb|1X1V|B Chain B, Structure Of Banana Lectin- Methyl-Alpha-Mannose Complex >gi|21392369|gb|AAM48480.1| lectin [Musa acuminata]
contig01061	1	p3	(CTT)5	15	887	901	contig01061	15	30	19.6562	41.6403	4.29691	5.37991	1.083	1.10679	0.0468454	0.0921839	nohit
contig15782	1	p3	(TTA)5	15	123	137	contig15782	2	4	2.62082	5.55204	1.39002	2.47302	1.083	0.147572	0.467964	0.58199	>AT5G62540.1	UBC3 | UBC3 (ubiquitin-conjugating enzyme 3); ubiquitin-protein ligase | chr5:25104679-25105465 FORWARD
contig13808	1	p3	(GTG)5	15	311	325	contig13808	2	4	2.62082	5.55204	1.39002	2.47302	1.083	0.147572	0.467964	0.58199	nohit
contig14522	1	p3	(GCT)6	18	3	20	contig14522	2	4	2.62082	5.55204	1.39002	2.47302	1.083	0.147572	0.467964	0.58199	nohit
contig18502	1	p3	(AGA)5	15	1	15	contig18502	1	2	1.31041	2.77602	0.39002	1.47302	1.083	0.0737862	0.607801	0.712206	>AT2G30490.1	ATC4H, C4H, CYP73A5 | C4H (CINNAMATE-4-HYDROXYLASE); trans-cinnamate 4-monooxygenase | chr2:12993861-12995683 REVERSE
contig09260	1	p3	(AGG)5	15	58	72	contig09260	3	6	3.93123	8.32806	1.97498	3.05798	1.083	0.221359	0.374049	0.488362	>AT5G62910.1	protein binding / zinc ion binding | chr5:25250830-25252015 FORWARD
contig09579	1	p3	(CAG)5	15	110	124	contig09579	5	10	6.55206	13.8801	2.71195	3.79495	1.083	0.368931	0.251139	0.36317	>AT1G55080.1	unknown protein | chr1:20553121-20554174 REVERSE
contig06401	1	p3	(CTG)6	18	572	589	contig06401	3	6	3.93123	8.32806	1.97498	3.05798	1.083	0.221359	0.374049	0.488362	>gi|195614724	chitin-inducible gibberellin-responsive protein 2 [Zea mays]
contig16832	1	p3	(TCT)10	30	32	61	contig16832	3	6	3.93123	8.32806	1.97498	3.05798	1.083	0.221359	0.374049	0.488362	nohit
contig03453	1	p3	(GAG)5	15	188	202	contig03453	22	42	28.8291	58.2964	4.84945	5.86534	1.01588	1.38017	0.0279522	0.0605674	>AT1G03350.1	BSD domain-containing protein | chr1:822834-824246 REVERSE
contig16701	1	p3	(TTG)5	15	12	26	contig16701	11	21	14.4145	29.1482	3.84945	4.86534	1.01588	0.690085	0.120143	0.198224	nohit
contig06434	1	p3	(AGC)5	15	19	33	contig06434	30	54	39.3123	74.9525	5.29691	6.22791	0.930995	1.50996	0.0235057	0.0524703	>AT1G17550.1	HAB2 | HAB2; catalytic/ protein serine/threonine phosphatase | chr1:6034917-6036939 FORWARD
contig08151	1	p3	(CTG)5	15	383	397	contig08151	10	18	13.1041	24.9842	3.71195	4.64294	0.930995	0.50332	0.190961	0.292566	nohit
contig10545	1	p3	(CAG)7	21	3	23	contig10545	8	14	10.4833	19.4321	3.39002	4.28037	0.890353	0.359873	0.272799	0.385612	>gi|224111730	predicted protein [Populus trichocarpa] >gi|222864996|gb|EEF02127.1| predicted protein [Populus trichocarpa]
contig15847	1	p3	(GAA)7	21	241	261	contig15847	68	119	89.108	165.173	6.47748	7.36784	0.890353	3.05892	0.0013868	0.00505657	>AT3G05890.1	RCI2B | RCI2B (RARE-COLD-INDUCIBLE 2B) | chr3:1758179-1758452 REVERSE
contig16638	1	p3	(GGC)9	27	128	154	contig16638	17	29	22.277	40.2523	4.47748	5.331	0.853516	0.687693	0.132752	0.216336	nohit
contig08495	1	p3	(TCA)8	24	47	70	contig08495	3	5	3.93123	6.94005	1.97498	2.79495	0.819963	0.109734	0.551521	0.658112	>AT1G67660.2	DNA binding / nuclease | chr1:25364152-25365069 FORWARD
contig10059	1	p3	(GCG)6	18	176	193	contig10059	3	5	3.93123	6.94005	1.97498	2.79495	0.819963	0.109734	0.551521	0.658112	>gi|225424025	PREDICTED: hypothetical protein [Vitis vinifera]
contig14480	1	p3	(AAG)5	15	85	99	contig14480	3	5	3.93123	6.94005	1.97498	2.79495	0.819963	0.109734	0.551521	0.658112	nohit
contig01599	1	p3	(ATC)5	15	645	659	contig01599	52	85	68.1414	117.981	6.09046	6.88241	0.791949	1.74317	0.0185091	0.0433128	>AT1G80480.1	PTAC17 | PTAC17 (PLASTID TRANSCRIPTIONALLY ACTIVE17) | chr1:30258272-30260570 REVERSE
contig07492	1	p3	(CGC)5	15	577	591	contig07492	13	21	17.0354	29.1482	4.09046	4.86534	0.774875	0.412605	0.254249	0.366883	>AT4G36020.1	CSDP1 | CSDP1 (cold shock domain protein 1); RNA binding / double-stranded DNA binding / nucleic acid binding / single-stranded DNA binding | chr4:17043443-17044342 REVERSE
contig08090	1	p3	(CAG)5	15	612	626	contig08090	10	16	13.1041	22.2082	3.71195	4.47302	0.76107	0.303393	0.330326	0.447547	>AT3G27200.1	plastocyanin-like domain-containing protein | chr3:10043738-10044340 REVERSE
contig06197	1	p3	(CTC)5	15	741	755	contig06197	9	14	11.7937	19.4321	3.55995	4.28037	0.720428	0.237925	0.395185	0.512045	>AT4G17170.1	AT-RAB2, ATRABB1C, ATRAB2A, RAB2A, RABB1C, ATRAB-B1B, RAB-B1B | RABB1C (ARABIDOPSIS RAB GTPASE HOMOLOG B1C); GTP binding / GTPase | chr4:9644908-9646220 REVERSE
contig16744	1	p3	(TGT)7	21	98	118	contig16744	9	14	11.7937	19.4321	3.55995	4.28037	0.720428	0.237925	0.395185	0.512045	nohit
contig11483	1	p3	(CAT)5	15	12	26	contig11483	4	6	5.24165	8.32806	2.39002	3.05798	0.66796	0.0874474	0.613728	0.71513	>AT4G38480.1	transducin family protein / WD-40 repeat family protein | chr4:18003957-18006002 FORWARD
contig10691	1	p3	(GCT)5	15	15	29	contig10691	18	27	23.5874	37.4763	4.55995	5.22791	0.66796	0.393513	0.284274	0.399998	>AT1G01360.1	unknown protein | chr1:142138-142914 FORWARD
contig06548	1	p3	(ACA)9	27	129	155	contig06548	10	15	13.1041	20.8201	3.71195	4.37991	0.66796	0.218619	0.424814	0.540809	>AT4G15030.1	unknown protein | chr4:8578989-8581180 FORWARD
contig10163	1	p3	(GCC)7	21	459	479	contig10163	66	98	86.4872	136.025	6.43441	7.08773	0.653313	1.36458	0.0476102	0.0935869	>AT1G68300.1	universal stress protein (USP) family protein | chr1:25598518-25599261 REVERSE
contig08423	1	p3	(AAG)5	15	114	128	contig08423	13	19	17.0354	26.3722	4.09046	4.72095	0.630486	0.245743	0.40584	0.523241	>AT1G07790.1	HTB1 | HTB1; DNA binding | chr1:2413049-2413495 FORWARD
contig11764	1	p3	(CTT)8	24	410	433	contig11764	11	16	14.4145	22.2082	3.84945	4.47302	0.623566	0.202228	0.452442	0.567374	>AT5G55290.2	ATP synthase subunit H family protein | chr5:22423037-22424086 REVERSE
contig01490	1	p3	(TCA)8	24	547	570	contig01490	9	13	11.7937	18.0441	3.55995	4.17346	0.613512	0.158807	0.507827	0.617969	>gi|225449941	PREDICTED: hypothetical protein [Vitis vinifera]
contig02414	1	p3	(TTC)5	15	740	754	contig02414	18	26	23.5874	36.0883	4.55995	5.17346	0.613512	0.317614	0.348999	0.468626	>AT4G22910.1	FZR2 | FZR2 (FIZZY-RELATED 2); signal transducer | chr4:12012743-12015663 FORWARD
contig16723	1	p3	(GGC)5	15	128	142	contig16723	18	26	23.5874	36.0883	4.55995	5.17346	0.613512	0.317614	0.348999	0.468626	nohit
contig01643	1	p3	(ATC)6	18	462	479	contig01643	44	63	57.6581	87.4446	5.84945	6.4503	0.600846	0.736518	0.156777	0.249005	>AT5G17600.1	zinc finger (C3HC4-type RING finger) family protein | chr5:5800029-5801117 REVERSE
contig02087	1	p3	(AGC)6	18	434	451	contig02087	72	103	94.3496	142.965	6.55995	7.15952	0.599573	1.19876	0.0710444	0.131353	>AT4G14880.2	OASA1, CYTACS1, ATCYS-3A | OASA1 (O-ACETYLSERINE (THIOL) LYASE (OAS-TL) ISOFORM A1); cysteine synthase | chr4:8518209-8520050 REVERSE
contig08435	1	p3	(CAG)6	18	132	149	contig08435	7	10	9.17288	13.8801	3.19737	3.79495	0.597571	0.115565	0.575612	0.680204	>AT2G37190.1	60S ribosomal protein L12 (RPL12A) | chr2:15619559-15620059 REVERSE
contig08026	1	p3	(ACC)5	15	509	523	contig08026	5	7	6.55206	9.71607	2.71195	3.28037	0.568425	0.0727213	0.662854	0.751098	nohit
contig11139	1	p3	(AGA)7	21	358	378	contig11139	5	7	6.55206	9.71607	2.71195	3.28037	0.568425	0.0727213	0.662854	0.751098	nohit
contig04848	1	p3	(GTC)6	18	1	18	contig04848	11	15	14.4145	20.8201	3.84945	4.37991	0.530457	0.134161	0.564822	0.668662	>AT2G20740.1	FUNCTIONS IN: molecular_function unknown; INVOLVED IN: biological_process unknown; LOCATED IN: endomembrane system, integral to membrane; EXPRESSED IN: 23 plant structures; EXPRESSED DURING: 15 growth stages; CONTAINS InterPro DOMAIN/s: Tetraspanin (InterPro:IPR018499); BEST Arabidopsis thaliana protein match is: unknown protein (TAIR:AT2G20230.1); Has 91 Blast hits to 91 proteins in 11 species: …
contig01403	1	p3	(CGC)7	21	899	919	contig01403	90	122	117.937	169.337	6.88187	7.40376	0.521882	1.05288	0.109307	0.184849	>AT1G70300.1	KUP6 | KUP6; potassium ion transmembrane transporter | chr1:26477993-26481233 REVERSE
contig07730	1	p3	(GAG)6	18	585	602	contig07730	65	88	85.1768	122.145	6.41239	6.93245	0.520062	0.753644	0.176171	0.273778	>AT3G11780.1	MD-2-related lipid recognition domain-containing protein / ML domain-containing protein | chr3:3724326-3725476 REVERSE
contig03713	1	p3	(GAT)5	15	961	975	contig03713	17	23	22.277	31.9242	4.47748	4.99658	0.519097	0.196172	0.490504	0.600279	>AT2G04780.2	FLA7 | FLA7 (FASCICLIN-LIKE ARABINOOGALACTAN 7) | chr2:1677488-1678252 FORWARD
contig03441	1	p3	(TGA)5	15	708	722	contig03441	17	23	22.277	31.9242	4.47748	4.99658	0.519097	0.196172	0.490504	0.600279	>AT5G55190.1	RAN3, ATRAN3 | RAN3 (RAN GTPASE 3); GTP binding / GTPase/ protein binding | chr5:22392285-22393957 FORWARD
contig02107	1	p3	(TCT)5	15	1146	1160	contig02107	20	27	26.2082	37.4763	4.71195	5.22791	0.515957	0.227232	0.45927	0.575328	>AT3G03940.1	protein kinase family protein | chr3:1014412-1018244 REVERSE
contig02203	1	p3	(AGA)9	27	226	252	contig02203	15	20	19.6562	27.7602	4.29691	4.79495	0.498035	0.155637	0.546949	0.655109	>AT5G22780.1	adaptin family protein | chr5:7590100-7597828 REVERSE
contig01795	1	p3	(TTC)7	21	1153	1173	contig01795	12	16	15.7249	22.2082	3.97498	4.47302	0.498035	0.12451	0.590062	0.693541	>AT5G55610.1	unknown protein | chr5:22525981-22527858 FORWARD
contig05319	1	p3	(CCG)5	15	811	825	contig05319	18	24	23.5874	33.3122	4.55995	5.05798	0.498035	0.186765	0.509363	0.619441	>AT3G20430.1	unknown protein | chr3:7121480-7123074 FORWARD
contig03294	1	p3	(CTG)6	18	286	303	contig03294	13	17	17.0354	23.5962	4.09046	4.56048	0.470021	0.116157	0.613513	0.71631	>AT4G38900.3	bZIP protein | chr4:18139564-18141520 REVERSE
contig11342	1	p3	(AGC)6	18	360	377	contig11342	10	13	13.1041	18.0441	3.71195	4.17346	0.461509	0.0852133	0.668487	0.755607	nohit
contig06210	1	p3	(CAA)5	15	97	111	contig06210	7	9	9.17288	12.4921	3.19737	3.64294	0.445568	0.0544291	0.737423	0.811048	>AT1G30540.1	ATPase, BadF/BadG/BcrA/BcrD-type family | chr1:10816951-10819172 REVERSE
contig07054	1	p3	(CAC)5	15	105	119	contig07054	7	9	9.17288	12.4921	3.19737	3.64294	0.445568	0.0544291	0.737423	0.811048	>AT1G21065.1	unknown protein | chr1:7374210-7375644 FORWARD
contig10296	1	p3	(AGA)6	18	123	140	contig10296	7	9	9.17288	12.4921	3.19737	3.64294	0.445568	0.0544291	0.737423	0.811048	nohit
contig17986	1	p3	(TCC)5	15	1	15	contig17986	318	407	416.711	564.92	8.7029	9.1419	0.439	2.37844	0.0280518	0.0607485	nohit
contig04943	1	p3	(TGC)5	15	681	695	contig04943	26	33	34.0707	45.8043	5.09046	5.51741	0.426952	0.180768	0.552066	0.656799	>AT5G63470.2	NF-YC4 | NF-YC4 (NUCLEAR FACTOR Y, SUBUNIT C4); DNA binding / transcription factor | chr5:25416332-25417084 REVERSE
contig10128	1	p3	(TAT)5	15	7	21	contig10128	4	5	5.24165	6.94005	2.39002	2.79495	0.404926	0.0241774	0.834046	0.893178	>AT5G08160.2	ATPK3 | ATPK3; ATP binding / kinase/ protein kinase/ protein serine/threonine kinase | chr5:2625903-2627942 REVERSE
contig04639	1	p3	(TGC)5	15	627	641	contig04639	12	15	15.7249	20.8201	3.97498	4.37991	0.404926	0.0725321	0.716684	0.792975	>AT5G42790.1	PAF1, ATPSM30 | PAF1; endopeptidase/ peptidase/ threonine-type endopeptidase | chr5:17159270-17160975 REVERSE
contig06422	1	p3	(GGC)5	15	496	510	contig06422	28	35	36.6915	48.5803	5.19737	5.6023	0.404926	0.169242	0.579349	0.684023	>AT1G13360.1	unknown protein | chr1:4577229-4577813 REVERSE
contig00031	1	p3	(AGC)5	15	2089	2103	contig00031	159	196	208.355	272.05	7.7029	8.08773	0.384825	0.838916	0.235811	0.345188	>AT3G13690.1	protein kinase family protein | chr3:4486920-4490011 FORWARD
contig03725	1	p3	(CTT)7	21	6	26	contig03725	29	35	38.0019	48.5803	5.248	5.6023	0.3543	0.122325	0.675142	0.757754	>AT3G07470.1	unknown protein | chr3:2387291-2388343 REVERSE
contig02319	1	p3	(TCG)7	21	724	744	contig02319	42	50	55.0373	69.4005	5.78234	6.11687	0.334536	0.15125	0.662081	0.751704	nohit
contig14332	1	p3	(TTA)5	15	248	262	contig14332	6	7	7.86247	9.71607	2.97498	3.28037	0.30539	0.0167201	0.898175	0.934672	>AT1G48300.1	unknown protein | chr1:17847391-17848338 FORWARD
contig05080	1	p3	(CTT)5	15	320	334	contig05080	46	52	60.2789	72.1765	5.91358	6.17346	0.259875	0.0798183	0.845026	0.901197	>AT5G18520.1	LOCATED IN: endomembrane system, integral to membrane; EXPRESSED IN: 24 plant structures; EXPRESSED DURING: 14 growth stages; CONTAINS InterPro DOMAIN/s: Transmembrane receptor, eukaryota (InterPro:IPR009637); BEST Arabidopsis thaliana protein match is: unknown protein (TAIR:AT3G09570.1); Has 385 Blast hits to 381 proteins in 83 species: Archae - 0; Bacteria - 2; Metazoa - 213; Fungi - 14; Plants…
contig08394	1	p3	(AGG)6	18	417	434	contig08394	9	10	11.7937	13.8801	3.55995	3.79495	0.235001	0.0114341	0.961303	0.966911	>AT3G15780.1	unknown protein | chr3:5341434-5342351 FORWARD
contig00999	1	p3	(CTT)6	18	14	31	contig00999	19	21	24.8978	29.1482	4.63795	4.86534	0.227388	0.0217238	0.957159	0.96397	>AT5G01960.1	zinc finger (C3HC4-type RING finger) family protein | chr5:370811-372775 FORWARD
contig04686	1	p3	(GAC)5	15	7	21	contig04686	42	45	55.0373	62.4604	5.78234	5.96487	0.182533	0.022468	0.947562	0.959195	>AT5G45360.1	F-box family protein | chr5:18384783-18386670 REVERSE
contig14602	1	p3	(TCT)7	21	169	189	contig14602	14	15	18.3458	20.8201	4.19737	4.37991	0.182533	0.00748932	0.969711	0.974128	nohit
contig18771	1	p3	(GCT)7	21	32	52	contig18771	15	16	19.6562	22.2082	4.29691	4.47302	0.176107	0.00700597	0.958798	0.965083	nohit
contig08645	1	p3	(GAA)7	21	582	602	contig08645	16	17	20.9666	23.5962	4.39002	4.56048	0.170461	0.00658123	0.948533	0.959897	>AT5G16110.1	unknown protein | chr5:5261171-5262668 REVERSE
contig03658	1	p3	(AGA)5	15	534	548	contig03658	19	20	24.8978	27.7602	4.63795	4.79495	0.156998	0.00556849	0.920883	0.940877	>AT1G53820.1	zinc finger (C3HC4-type RING finger) family protein | chr1:20091491-20092423 FORWARD
contig08111	1	p3	(CGG)5	15	12	26	contig08111	25	26	32.7603	36.0883	5.03388	5.17346	0.139581	0.00425806	0.875473	0.922129	>AT5G62300.2	40S ribosomal protein S20 (RPS20C) | chr5:25021388-25022235 REVERSE
contig00341	1	p3	(CTG)5	15	1546	1560	contig00341	128	133	167.733	184.605	7.39002	7.5283	0.13828	0.0208008	0.717482	0.793511	>AT1G09430.1	ACLA-3 | ACLA-3; ATP citrate synthase | chr1:3042135-3044978 FORWARD
contig05437	1	p3	(GGA)5	15	2	16	contig05437	23	23	30.1395	31.9242	4.91358	4.99658	0.0829977	0	0.778014	0.849925	>AT1G42990.1	ATBZIP60, BZIP60 | ATBZIP60 (BASIC REGION/LEUCINE ZIPPER MOTIF 60); DNA binding / transcription factor | chr1:16136062-16137459 REVERSE
contig00722	1	p3	(TCC)5	15	1170	1184	contig00722	32	32	41.9332	44.4163	5.39002	5.47302	0.0829977	0	0.739495	0.812032	>AT3G44110.1	ATJ3, ATJ | ATJ3; protein binding | chr3:15869115-15871059 REVERSE
contig03527	1	p3	(GGT)6	18	550	567	contig03527	13	13	17.0354	18.0441	4.09046	4.17346	0.0829977	0	0.832154	0.893929	>AT2G32600.1	hydroxyproline-rich glycoprotein family protein | chr2:13833779-13835525 REVERSE
contig12826	1	p3	(TCC)5	15	248	262	contig12826	4	4	5.24165	5.55204	2.39002	2.47302	0.0829977	0	0.906415	0.939123	>AT4G39730.1	lipid-associated family protein | chr4:18432950-18433581 FORWARD
contig14021	1	p3	(CTA)6	18	201	218	contig14021	3	3	3.93123	4.16403	1.97498	2.05798	0.0829977	0	0.918906	0.944097	nohit
contig15100	1	p3	(CGT)5	15	216	230	contig15100	3	3	3.93123	4.16403	1.97498	2.05798	0.0829977	0	0.918906	0.944097	nohit
contig18283	1	p3	(TTC)5	15	22	36	contig18283	3	3	3.93123	4.16403	1.97498	2.05798	0.0829977	0	0.918906	0.944097	nohit
contig12008	1	p3	(CTC)6	18	393	410	contig12008	6	6	7.86247	8.32806	2.97498	3.05798	0.0829977	0	0.885513	0.928784	>AT2G28450.1	zinc finger (CCCH-type) family protein | chr2:12162180-12165761 REVERSE
contig17148	1	p3	(GAT)7	21	72	92	contig17148	2	2	2.62082	2.77602	1.39002	1.47302	0.0829977	0	0.933749	0.94947	nohit
contig07473	1	p3	(AAG)5	15	107	121	contig07473	14	14	18.3458	19.4321	4.19737	4.28037	0.0829977	0	0.825918	0.888085	>AT2G25720.1	unknown protein | chr2:10955664-10956017 REVERSE
contig02509	1	p3	(TAC)5	15	78	92	contig02509	22	21	28.8291	29.1482	4.84945	4.86534	0.0158835	0.00505039	0.670767	0.754831	>AT1G65430.1	zinc finger protein-related | chr1:24301165-24306159 REVERSE
contig16152	1	p3	(ATA)6	18	27	44	contig16152	41	39	53.7269	54.1324	5.74757	5.75842	0.0108479	0.0108585	0.551553	0.65623	nohit
contig10319	1	p3	(TCA)5	15	80	94	contig10319	19	18	24.8978	24.9842	4.63795	4.64294	0.00499521	0.00586956	0.676485	0.7587	>AT5G39040.1	ATTAP2, TAP2 | ATTAP2; ATPase, coupled to transmembrane movement of substances / transporter | chr5:15625660-15629621 FORWARD
contig09751	1	p3	(GAG)6	18	71	88	contig09751	36	34	47.1748	47.1923	5.55995	5.56048	0.000535563	0.0124101	0.557298	0.662048	>AT1G79340.1	AtMC4 | AtMC4 (metacaspase 4); cysteine-type peptidase | chr1:29842849-29844368 FORWARD
contig09119	1	p3	(GCG)5	15	16	30	contig09119	47	44	61.5893	61.0724	5.94461	5.93245	-0.0121595	0.02148	0.477046	0.586534	>AT2G20820.1	unknown protein | chr2:8964450-8965166 FORWARD
contig04128	1	p3	(AGA)5	15	322	336	contig04128	11	10	14.4145	13.8801	3.84945	3.79495	-0.0545058	0.0103443	0.682745	0.761555	>AT3G24740.2	FUNCTIONS IN: molecular_function unknown; INVOLVED IN: biological_process unknown; LOCATED IN: cellular_component unknown; EXPRESSED IN: 24 plant structures; EXPRESSED DURING: 15 growth stages; CONTAINS InterPro DOMAIN/s: Protein of unknown function DUF1644 (InterPro:IPR012866); BEST Arabidopsis thaliana protein match is: zinc ion binding (TAIR:AT3G25910.1); Has 135 Blast hits to 134 proteins in …
contig06255	1	p3	(AGG)5	15	87	101	contig06255	11	10	14.4145	13.8801	3.84945	3.79495	-0.0545058	0.0103443	0.682745	0.761555	nohit
contig06721	1	p3	(AAT)6	18	153	170	contig06721	9	8	11.7937	11.1041	3.55995	3.47302	-0.0869273	0.0127807	0.678919	0.760284	nohit
contig00686	1	p3	(GCT)8	24	556	579	contig00686	26	23	34.0707	31.9242	5.09046	4.99658	-0.09388	0.0399091	0.471784	0.581214	>AT2G01600.1	epsin N-terminal homology (ENTH) domain-containing protein | chr2:268975-272356 FORWARD
contig03279	1	p3	(TCC)5	15	788	802	contig03279	7	6	9.17288	8.32806	3.19737	3.05798	-0.139395	0.0167201	0.669198	0.754589	>AT2G26660.1	ATSPX2, SPX2 | SPX2 (SPX DOMAIN GENE 2) | chr2:11338932-11340703 FORWARD
contig05218	1	p3	(TCC)5	15	589	603	contig05218	7	6	9.17288	8.32806	3.19737	3.05798	-0.139395	0.0167201	0.669198	0.754589	>AT1G76810.1	eukaryotic translation initiation factor 2 family protein / eIF-2 family protein | chr1:28831366-28836310 REVERSE
contig10761	1	p3	(TTC)5	15	251	265	contig10761	7	6	9.17288	8.32806	3.19737	3.05798	-0.139395	0.0167201	0.669198	0.754589	>AT3G55420.1	unknown protein | chr3:20547920-20548570 FORWARD
contig10097	1	p3	(AGA)6	18	74	91	contig10097	20	17	26.2082	23.5962	4.71195	4.56048	-0.151468	0.0528776	0.455608	0.570985	nohit
contig10152	1	p3	(TTC)5	15	1	15	contig10152	13	11	17.0354	15.2681	4.09046	3.93245	-0.15801	0.0362332	0.540581	0.648567	>AT3G23820.1	GAE6 | GAE6 (UDP-D-GLUCURONATE 4-EPIMERASE 6); UDP-glucuronate 4-epimerase/ catalytic | chr3:8603645-8605027 FORWARD
contig02971	1	p3	(GCT)5	15	50	64	contig02971	24	20	31.4499	27.7602	4.97498	4.79495	-0.180037	0.0790718	0.379484	0.493929	>AT5G12370.2	SEC10 | SEC10 (EXOCYST COMPLEX COMPONENT SEC10) | chr5:4003002-4008445 REVERSE
contig16609	1	p3	(ACA)10	30	100	129	contig16609	6	5	7.86247	6.94005	2.97498	2.79495	-0.180037	0.0197679	0.660358	0.751141	nohit
contig01362	1	p3	(CAA)6	18	19	36	contig01362	46	38	60.2789	52.7444	5.91358	5.72095	-0.192637	0.165697	0.209835	0.310944	>AT4G00830.2	RNA recognition motif (RRM)-containing protein | chr4:352782-354965 FORWARD
contig18886	1	p3	(TGG)6	18	89	106	contig18886	94	77	123.179	106.877	6.94461	6.7398	-0.204805	0.367598	0.0651927	0.12265	nohit
contig05012	1	p3	(TGC)5	15	225	239	contig05012	11	9	14.4145	12.4921	3.84945	3.64294	-0.206509	0.0435021	0.526603	0.635173	>AT1G72390.1	unknown protein | chr1:27245455-27251218 FORWARD
contig01941	1	p3	(GAG)5	15	31	45	contig01941	105	85	137.593	117.981	7.10427	6.88241	-0.221857	0.458	0.0429314	0.0855741	>AT4G24230.6	ACBP3 | ACBP3 (ACYL-COA-BINDING DOMAIN 3); acyl-CoA binding | chr4:12567122-12568754 REVERSE
contig03087	1	p3	(CCG)6	18	959	976	contig03087	68	55	89.108	76.3405	6.47748	6.25438	-0.223105	0.298915	0.102361	0.175831	>AT3G48680.1	GAMMA CAL2 | GAMMA CAL2 (GAMMA CARBONIC ANHYDRASE-LIKE 2); transferase | chr3:18035107-18036773 FORWARD
contig09363	1	p3	(TCT)7	21	144	164	contig09363	5	4	6.55206	5.55204	2.71195	2.47302	-0.23893	0.0241774	0.64686	0.740406	>AT2G24090.1	ribosomal protein L35 family protein | chr2:10242038-10243416 FORWARD
contig09210	1	p3	(TTC)5	15	460	474	contig09210	5	4	6.55206	5.55204	2.71195	2.47302	-0.23893	0.0241774	0.64686	0.740406	>AT5G52370.1	unknown protein | chr5:21260558-21261203 REVERSE
contig12610	1	p3	(TCT)5	15	264	278	contig12610	34	27	44.554	37.4763	5.47748	5.22791	-0.249578	0.174815	0.222006	0.326291	nohit
contig04509	1	p3	(CAG)7	21	227	247	contig04509	264	209	345.949	290.094	8.43441	8.18038	-0.254037	1.39188	0.000594169	0.0023969	>AT1G24260.1	SEP3, AGL9 | SEP3 (SEPALLATA3); DNA binding / protein binding / transcription factor | chr1:8593790-8595862 REVERSE
contig03399	1	p3	(CTC)5	15	92	106	contig03399	81	63	106.143	87.4446	6.72987	6.4503	-0.279572	0.489862	0.0455529	0.0904097	>gi|116317809	OSIGBa0147B06.5 [Oryza sativa (indica cultivar-group)]
contig11780	1	p3	(GGC)5	15	46	60	contig11780	9	7	11.7937	9.71607	3.55995	3.28037	-0.279572	0.0544291	0.505106	0.615487	nohit
contig01278	1	p3	(AAT)10	30	138	167	contig01278	31	24	40.6228	33.3122	5.34422	5.05798	-0.286236	0.193984	0.210358	0.311524	>AT1G76810.1	eukaryotic translation initiation factor 2 family protein / eIF-2 family protein | chr1:28831366-28836310 REVERSE
contig03079	1	p3	(CTC)6	18	748	765	contig03079	228	176	298.774	244.29	8.22291	7.93245	-0.290461	1.45742	0.000616634	0.00246706	>AT4G13530.1	unknown protein | chr4:7866808-7868555 FORWARD
contig08373	1	p3	(CTC)5	15	48	62	contig08373	16	12	20.9666	16.6561	4.39002	4.05798	-0.33204	0.12451	0.328884	0.446007	>AT1G53670.1	MSRB1, ATMSRB1 | MSRB1 (methionine sulfoxide reductase B 1); peptide-methionine-(S)-S-oxide reductase | chr1:20036687-20038074 FORWARD
contig08251	1	p3	(GGC)5	15	37	51	contig08251	15	11	19.6562	15.2681	4.29691	3.93245	-0.364461	0.134161	0.318744	0.435354	>AT3G47370.3	40S ribosomal protein S20 (RPS20B) | chr3:17453671-17454437 REVERSE
contig07265	1	p3	(CCT)5	15	503	517	contig07265	11	8	14.4145	11.1041	3.84945	3.47302	-0.376434	0.103291	0.384287	0.499032	>AT1G18650.1	PDCB3 | PDCB3 (PLASMODESMATA CALLOSE-BINDING PROTEIN 3); callose binding / polysaccharide binding | chr1:6419036-6420413 REVERSE
contig05095	1	p3	(GAC)7	21	163	183	contig05095	11	8	14.4145	11.1041	3.84945	3.47302	-0.376434	0.103291	0.384287	0.499032	nohit
contig13264	1	p3	(AAT)8	24	64	87	contig13264	17	12	22.277	16.6561	4.47748	4.05798	-0.419503	0.188135	0.248764	0.360408	nohit
contig03470	1	p3	(GGT)8	24	99	122	contig03470	10	7	13.1041	9.71607	3.71195	3.28037	-0.431575	0.115565	0.368197	0.482666	>AT4G19140.1	unknown protein | chr4:10469830-10471275 FORWARD
contig00637	1	p3	(AAT)6	18	1554	1571	contig00637	101	69	132.352	95.7727	7.04823	6.58154	-0.466689	1.31583	0.00270073	0.00894144	>AT1G14670.1	endomembrane protein 70, putative | chr1:5037669-5040199 FORWARD
contig05779	1	p3	(TCT)10	30	647	676	contig05779	85	58	111.385	80.5046	6.79941	6.331	-0.468412	1.11367	0.00581073	0.0169166	>AT5G54770.1	THI1, TZ, THI4 | THI1; protein homodimerization | chr5:22246634-22247891 FORWARD
contig02249	1	p3	(CCT)5	15	122	136	contig02249	47	32	61.5893	44.4163	5.94461	5.47302	-0.471591	0.622228	0.0394377	0.0790254	>AT2G14910.1	unknown protein | chr2:6406957-6409015 REVERSE
contig19145	1	p3	(CTG)8	24	29	52	contig19145	25	17	32.7603	23.5962	5.03388	4.56048	-0.473396	0.332922	0.132159	0.215454	nohit
contig08069	1	p3	(GAG)5	15	610	624	contig08069	6	4	7.86247	5.55204	2.97498	2.47302	-0.501965	0.0874474	0.444291	0.559651	>AT1G07960.1	ATPDIL5-1 | ATPDIL5-1 (PDI-like 5-1) | chr1:2467681-2468831 FORWARD
contig00609	1	p3	(CGC)6	18	1576	1593	contig00609	135	90	176.906	124.921	7.46684	6.96487	-0.501965	1.96757	0.000284742	0.0012646	>AT1G21080.1	DNAJ heat shock N-terminal domain-containing protein | chr1:7378822-7382275 REVERSE
contig17679	1	p3	(ACC)5	15	138	152	contig17679	3	2	3.93123	2.77602	1.97498	1.47302	-0.501965	0.0437237	0.588568	0.693181	nohit
contig01921	1	p3	(GAA)5	15	22	36	contig01921	229	152	300.084	210.977	8.22922	7.72095	-0.508279	3.40256	1.90195e-06	1.27541e-05	>AT1G16180.1	TMS membrane family protein / tumour differentially expressed (TDE) family protein | chr1:5540905-5542670 FORWARD
contig06287	1	p3	(CTT)5	15	542	556	contig06287	29	19	38.0019	26.3722	5.248	4.72095	-0.527056	0.455721	0.0829003	0.146783	>AT1G07790.1	HTB1 | HTB1; DNA binding | chr1:2413049-2413495 FORWARD
contig11930	1	p3	(CCG)6	18	33	50	contig11930	37	24	48.4852	33.3122	5.59947	5.05798	-0.541493	0.606243	0.0463167	0.0912762	nohit
contig01891	1	p3	(GAT)5	15	128	142	contig01891	40	25	52.4165	34.7002	5.71195	5.11687	-0.595074	0.758481	0.0277856	0.0603131	>AT2G39260.1	RNA binding / binding / protein binding | chr2:16392288-16399588 REVERSE
contig02281	1	p3	(GGC)8	24	57	80	contig02281	335	209	438.988	290.094	8.77804	8.18038	-0.59766	6.3951	1.69945e-10	1.8469e-09	>AT1G49820.1	ATMTK | ATMTK (ARABIDOPSIS THALIANA S-METHYL-5-THIORIBOSE KINASE); S-methyl-5-thioribose kinase | chr1:18443005-18444907 FORWARD
contig04677	1	p3	(TCA)7	21	720	740	contig04677	45	27	58.9685	37.4763	5.88187	5.22791	-0.653968	0.987605	0.0131169	0.0332909	>AT3G12390.1	nascent polypeptide associated complex alpha chain protein, putative / alpha-NAC, putative | chr3:3942344-3943595 FORWARD
contig06289	1	p3	(CAT)8	24	263	286	contig06289	5	3	6.55206	4.16403	2.71195	2.05798	-0.653968	0.109734	0.408326	0.523899	>AT2G17220.2	protein kinase, putative | chr2:7487866-7489768 REVERSE
contig09426	1	p3	(AGC)5	15	56	70	contig09426	5	3	6.55206	4.16403	2.71195	2.05798	-0.653968	0.109734	0.408326	0.523899	nohit
contig08243	1	p3	(ATC)5	15	501	515	contig08243	10	6	13.1041	8.32806	3.71195	3.05798	-0.653968	0.219468	0.242268	0.353251	>AT1G29820.2	unknown protein | chr1:10438219-10440625 FORWARD
contig03522	1	p3	(ATT)7	21	739	759	contig03522	25	15	32.7603	20.8201	5.03388	4.37991	-0.653968	0.548669	0.0644729	0.121543	>AT3G11910.1	UBP13 | UBP13 (UBIQUITIN-SPECIFIC PROTEASE 13); ubiquitin thiolesterase/ ubiquitin-specific protease | chr3:3761758-3770290 REVERSE
contig04265	1	p3	(GTG)5	15	604	618	contig04265	52	31	68.1414	43.0283	6.09046	5.42721	-0.663246	1.16639	0.00712182	0.0202365	nohit
contig00795	1	p3	(ACA)7	21	251	271	contig00795	42	25	55.0373	34.7002	5.78234	5.11687	-0.665464	0.946968	0.0153599	0.0379598	>AT2G44950.1	RDO4, HUB1 | HUB1 (HISTONE MONO-UBIQUITINATION 1); protein binding / protein homodimerization/ ubiquitin-protein ligase/ zinc ion binding | chr2:18542602-18548247 REVERSE
contig03381	1	p3	(GGC)5	15	748	762	contig03381	41	24	53.7269	33.3122	5.74757	5.05798	-0.689592	0.976789	0.0142451	0.0355288	>AT1G26665.1	FUNCTIONS IN: molecular_function unknown; INVOLVED IN: biological_process unknown; LOCATED IN: cellular_component unknown; EXPRESSED IN: 24 plant structures; EXPRESSED DURING: 15 growth stages; BEST Arabidopsis thaliana protein match is: RNA polymerase II mediator complex protein-related (TAIR:AT5G41910.1); Has 223 Blast hits to 223 proteins in 105 species: Archae - 0; Bacteria - 0; Metazoa - 112…
contig01463	1	p3	(CGC)6	18	1264	1281	contig01463	136	79	178.216	109.653	7.47748	6.7768	-0.700684	3.32101	6.45163e-06	3.97882e-05	>AT5G54160.1	ATOMT1, OMT1 | ATOMT1 (O-METHYLTRANSFERASE 1); caffeate O-methyltransferase/ myricetin 3'-O-methyltransferase/ quercetin 3-O-methyltransferase | chr5:21982075-21984167 FORWARD
contig09294	1	p3	(GTG)6	18	99	116	contig09294	7	4	9.17288	5.55204	3.19737	2.47302	-0.724357	0.179937	0.295621	0.408925	>AT3G51550.1	FER | FER (FERONIA); kinase/ protein kinase | chr3:19117877-19120564 REVERSE
contig13050	1	p3	(AAG)5	15	171	185	contig13050	7	4	9.17288	5.55204	3.19737	2.47302	-0.724357	0.179937	0.295621	0.408925	>AT4G32610.1	unknown protein | chr4:15728376-15729897 REVERSE
contig12930	1	p3	(GAT)5	15	83	97	contig12930	7	4	9.17288	5.55204	3.19737	2.47302	-0.724357	0.179937	0.295621	0.408925	nohit
contig01536	1	p3	(TTG)8	24	1198	1221	contig01536	28	16	36.6915	22.2082	5.19737	4.47302	-0.724357	0.719747	0.03646	0.0759393	>AT5G64440.1	AtFAAH | AtFAAH (Arabidopsis thaliana fatty acid amide hydrolase); N-(long-chain-acyl)ethanolamine deacylase/ amidase | chr5:25766229-25770260 FORWARD
contig06588	1	p3	(AAC)7	21	85	105	contig06588	21	12	27.5186	16.6561	4.78234	4.05798	-0.724357	0.53981	0.0700617	0.129612	>AT5G41340.1	UBC4, ATUBC4 | UBC4 (UBIQUITIN CONJUGATING ENZYME 4); ubiquitin-protein ligase | chr5:16538296-16539956 REVERSE
contig02853	1	p3	(ACT)7	21	883	903	contig02853	28	16	36.6915	22.2082	5.19737	4.47302	-0.724357	0.719747	0.03646	0.0759393	>AT1G65270.1	unknown protein | chr1:24241855-24244504 FORWARD
contig00586	1	p3	(TGG)7	21	1493	1513	contig00586	1320	754	1729.74	1046.56	10.7563	10.0314	-0.724904	33.9704	7.09195e-47	3.2175e-45	>AT1G34060.1	alliinase family protein | chr1:12396561-12398299 REVERSE
contig16743	1	p3	(TGC)5	15	168	182	contig16743	32	18	41.9332	24.9842	5.39002	4.64294	-0.747077	0.862704	0.0224905	0.0504237	nohit
contig02116	1	p3	(AAC)5	15	16	30	contig02116	27	15	35.3811	20.8201	5.14491	4.37991	-0.764999	0.75498	0.03325	0.0703977	>AT5G34850.1	ATPAP26, PAP26 | PAP26 (PURPLE ACID PHOSPHATASE 26); acid phosphatase/ protein serine/threonine phosphatase | chr5:13108475-13111217 REVERSE
contig03463	1	p3	(TCG)5	15	441	455	contig03463	29	16	38.0019	22.2082	5.248	4.47302	-0.774983	0.827248	0.026054	0.0569422	>AT4G29520.1	LOCATED IN: endoplasmic reticulum, plasma membrane; EXPRESSED IN: 23 plant structures; EXPRESSED DURING: 13 growth stages; CONTAINS InterPro DOMAIN/s: Saposin B (InterPro:IPR008139); Has 120 Blast hits to 120 proteins in 43 species: Archae - 2; Bacteria - 0; Metazoa - 42; Fungi - 10; Plants - 19; Viruses - 0; Other Eukaryotes - 47 (source: NCBI BLink). | chr4:14494056-14495657 REVERSE
contig08324	1	p3	(TGC)5	15	340	354	contig08324	11	6	14.4145	8.32806	3.84945	3.05798	-0.791471	0.324105	0.164617	0.257755	nohit
contig00305	1	p3	(TTC)5	15	1254	1268	contig00305	70	38	91.7288	52.7444	6.5193	5.72095	-0.798358	2.09011	0.000422076	0.00177833	>AT3G51550.1	FER | FER (FERONIA); kinase/ protein kinase | chr3:19117877-19120564 REVERSE
contig02095	1	p3	(CCG)5	15	31	45	contig02095	37	20	48.4852	27.7602	5.59947	4.79495	-0.804528	1.11791	0.00998296	0.0264483	>AT1G09130.2	ATP-dependent Clp protease proteolytic subunit, putative | chr1:2940063-2942217 REVERSE
contig07092	1	p3	(GCA)5	15	132	146	contig07092	13	7	17.0354	9.71607	4.09046	3.28037	-0.810087	0.39695	0.125005	0.204661	>AT2G33845.1	DNA-binding protein-related | chr2:14317781-14318712 FORWARD
contig11789	1	p3	(TCA)6	18	262	279	contig11789	17	9	22.277	12.4921	4.47748	3.64294	-0.83454	0.543287	0.0736039	0.132187	>AT2G35360.1	ubiquitin family protein | chr2:14889311-14890799 REVERSE
contig05639	1	p3	(CCA)5	15	292	306	contig05639	40	21	52.4165	29.1482	5.71195	4.86534	-0.846613	1.30671	0.00559756	0.0164195	>AT3G53020.1	STV1, RPL24B, RPL24 | STV1 (SHORT VALVE1); structural constituent of ribosome | chr3:19660749-19661912 REVERSE
contig06304	1	p3	(AAT)5	15	574	588	contig06304	106	55	138.904	76.3405	7.11794	6.25438	-0.863563	3.56923	4.88812e-06	3.06238e-05	>AT3G24160.1	PMP | PMP (PUTATIVE TYPE 1 MEMBRANE PROTEIN) | chr3:8726241-8729023 FORWARD
contig16816	1	p3	(AGG)7	21	174	194	contig16816	29	15	38.0019	20.8201	5.248	4.37991	-0.868093	0.984313	0.0164716	0.0405726	>AT2G04690.2	cellular repressor of E1A-stimulated genes (CREG) family | chr2:1644628-1646035 FORWARD
contig03131	1	p3	(CCA)5	15	728	742	contig03131	177	91	231.943	126.309	7.85763	6.98081	-0.876813	6.09995	2.45157e-09	2.35998e-08	>gi|24417262	unknown [Arabidopsis thaliana]
contig11609	1	p3	(ATT)9	27	199	225	contig11609	194	99	254.22	137.413	7.98993	7.10237	-0.887558	6.811	3.0743e-10	3.26251e-09	nohit
contig04398	1	p3	(CGT)9	27	293	319	contig04398	53	27	69.4518	37.4763	6.11794	5.22791	-0.890035	1.86864	0.000980306	0.00375452	nohit
contig03290	1	p3	(GGA)5	15	65	79	contig03290	57	29	74.6935	40.2523	6.22291	5.331	-0.891911	2.01612	0.000619343	0.00247737	>AT4G24770.1	RBP31, ATRBP31, CP31, ATRBP33 | RBP31 (31-KDA RNA BINDING PROTEIN); RNA binding / poly(U) binding | chr4:12766223-12767952 REVERSE
contig02780	1	p3	(ACA)5	15	69	83	contig02780	46	23	60.2789	31.9242	5.91358	4.99658	-0.917002	1.69708	0.00173718	0.00617272	>AT4G33950.1	OST1, SNRK2-6, SRK2E, SNRK2.6, P44 | OST1 (OPEN STOMATA 1); calcium-dependent protein serine/threonine kinase/ kinase/ protein kinase | chr4:16272364-16274657 FORWARD
contig08386	1	p3	(TCA)5	15	200	214	contig08386	6	3	7.86247	4.16403	2.97498	2.05798	-0.917002	0.221359	0.258028	0.370321	nohit
contig11144	1	p3	(AGC)5	15	158	172	contig11144	6	3	7.86247	4.16403	2.97498	2.05798	-0.917002	0.221359	0.258028	0.370321	nohit
contig15663	1	p3	(TAT)5	15	60	74	contig15663	6	3	7.86247	4.16403	2.97498	2.05798	-0.917002	0.221359	0.258028	0.370321	nohit
contig10642	1	p3	(CTT)6	18	185	202	contig10642	4	2	5.24165	2.77602	2.39002	1.47302	-0.917002	0.147572	0.355741	0.472429	>AT5G66090.1	unknown protein | chr5:26425831-26426955 FORWARD
contig12124	1	p3	(GAA)6	18	344	361	contig12124	4	2	5.24165	2.77602	2.39002	1.47302	-0.917002	0.147572	0.355741	0.472429	nohit
contig14988	1	p3	(CTT)5	15	166	180	contig14988	4	2	5.24165	2.77602	2.39002	1.47302	-0.917002	0.147572	0.355741	0.472429	nohit
contig15171	1	p3	(TCT)6	18	1	18	contig15171	8	4	10.4833	5.55204	3.39002	2.47302	-0.917002	0.295145	0.191538	0.292399	>AT5G09220.1	AAP2 | AAP2 (AMINO ACID PERMEASE 2); amino acid transmembrane transporter | chr5:2866867-2868863 FORWARD
contig04516	1	p3	(GCA)5	15	386	400	contig04516	10	5	13.1041	6.94005	3.71195	2.79495	-0.917002	0.368931	0.144235	0.23143	>AT5G28640.1	AN3, GIF, GIF1 | AN3 (ANGUSTIFOLIA 3); protein binding / transcription coactivator | chr5:10647831-10649620 REVERSE
contig04547	1	p3	(TTC)5	15	654	668	contig04547	12	6	15.7249	8.32806	3.97498	3.05798	-0.917002	0.442717	0.109693	0.184344	nohit
contig06809	1	p3	(GAT)7	21	6	26	contig06809	8	4	10.4833	5.55204	3.39002	2.47302	-0.917002	0.295145	0.191538	0.292399	nohit
contig15754	1	p3	(CAG)9	27	55	81	contig15754	8	4	10.4833	5.55204	3.39002	2.47302	-0.917002	0.295145	0.191538	0.292399	nohit
contig16684	1	p3	(AGT)5	15	83	97	contig16684	2	1	2.62082	1.38801	1.39002	0.473018	-0.917002	0.0737862	0.513744	0.623409	nohit
contig05463	1	p3	(ACT)5	15	86	100	contig05463	14	7	18.3458	9.71607	4.19737	3.28037	-0.917002	0.516503	0.0840354	0.14855	>AT3G08880.1	unknown protein | chr3:2703169-2704165 FORWARD
contig05759	1	p3	(GCA)5	15	157	171	contig05759	134	65	175.595	90.2206	7.45611	6.49539	-0.960724	5.30462	3.54209e-08	2.99341e-07	>AT4G13200.1	unknown protein | chr4:7668292-7669166 REVERSE
contig00877	1	p3	(GCA)5	15	236	250	contig00877	48	23	62.8998	31.9242	5.97498	4.99658	-0.978403	1.95311	0.000841153	0.00328122	>AT4G13350.2	NIG | NIG (NSP (NUCLEAR SHUTTLE PROTEIN)-INTERACTING GTPASE); GTP binding / GTPase | chr4:7770170-7773321 REVERSE
contig01363	1	p3	(TCT)6	18	1281	1298	contig01363	59	28	77.3143	38.8643	6.27266	5.28037	-0.99229	2.45213	0.000186761	0.000862995	>AT3G47160.1	protein binding / zinc ion binding | chr3:17360238-17361879 REVERSE
contig01053	1	p3	(AGA)8	24	1356	1379	contig01053	60	28	78.6247	38.8643	6.29691	5.28037	-1.01654	2.58566	0.000129117	0.000621545	>AT5G44730.1	haloacid dehalogenase-like hydrolase family protein | chr5:18045588-18046519 REVERSE
contig00155	1	p3	(CTG)5	15	767	781	contig00155	58	27	76.0039	37.4763	6.248	5.22791	-1.0201	2.51259	0.000161656	0.000756574	>AT1G04300.3	FUNCTIONS IN: molecular_function unknown; INVOLVED IN: biological_process unknown; EXPRESSED IN: 24 plant structures; EXPRESSED DURING: 15 growth stages; CONTAINS InterPro DOMAIN/s: TRAF-like (InterPro:IPR008974), MATH (InterPro:IPR002083); BEST Arabidopsis thaliana protein match is: meprin and TRAF homology domain-containing protein / MATH domain-containing protein (TAIR:AT5G43560.2); Has 15485 …
contig01161	1	p3	(TTA)5	15	1240	1254	contig01161	72	33	94.3496	45.8043	6.55995	5.51741	-1.04253	3.22217	2.01086e-05	0.000113697	>AT4G31860.1	protein phosphatase 2C, putative / PP2C, putative | chr4:15406685-15408589 REVERSE
contig03724	1	p3	(AGC)6	18	32	49	contig03724	46	21	60.2789	29.1482	5.91358	4.86534	-1.04825	2.07546	0.000625771	0.00250255	>AT4G33250.1	EIF3K, TIF3K1, ATTIF3K1 | EIF3K (EUKARYOTIC TRANSLATION INITIATION FACTOR 3K); translation initiation factor | chr4:16039066-16040617 REVERSE
contig04704	1	p3	(CTC)6	18	156	173	contig04704	101	46	132.352	63.8485	7.04823	5.99658	-1.05165	4.57908	3.79699e-07	2.81825e-06	>AT4G29670.1	ACHT2 | thioredoxin family protein | chr4:14535772-14537108 REVERSE
contig00897	1	p3	(GAT)5	15	691	705	contig00897	33	15	43.2436	20.8201	5.43441	4.37991	-1.05451	1.50219	0.00363532	0.0115671	>AT2G38800.1	calmodulin-binding protein-related | chr2:16216999-16218837 FORWARD
contig05540	1	p3	(ATG)6	18	486	503	contig05540	53	24	69.4518	33.3122	6.11794	5.05798	-1.05996	2.43121	0.000217237	0.000984861	>AT1G80230.1	cytochrome c oxidase family protein | chr1:30169784-30170999 REVERSE
contig02141	1	p3	(GAT)5	15	676	690	contig02141	91	41	119.247	56.9084	6.89781	5.83057	-1.06724	4.21711	1.12955e-06	7.84647e-06	>AT3G55000.1	TON1A, TON1 | TON1A (TONNEAU 1) | chr3:20381612-20383577 FORWARD
contig17819	1	p3	(ATG)9	27	2	28	contig17819	9	4	11.7937	5.55204	3.55995	2.47302	-1.08693	0.428549	0.121341	0.199655	nohit
contig13502	1	p3	(CGC)5	15	227	241	contig13502	25	11	32.7603	15.2681	5.03388	3.93245	-1.10143	1.21401	0.00920254	0.024658	>AT4G29130.1	ATHXK1, GIN2, HXK1 | HXK1 (HEXOKINASE 1); ATP binding / fructokinase/ glucokinase/ hexokinase | chr4:14352338-14354865 REVERSE
contig03296	1	p3	(GGA)5	15	75	89	contig03296	506	218	663.068	302.586	9.37301	8.2412	-1.13181	25.5787	8.3113e-33	2.77981e-31	>AT3G46830.1	ATRAB11A, ATRABA2C, ATRAB-A2C, RAB-A2C | ATRABA2C (ARABIDOPSIS RAB GTPASE HOMOLOG A2C); GTP binding | chr3:17246699-17248362 REVERSE
contig15694	1	p3	(GCC)6	18	164	181	contig15694	14	6	18.3458	8.32806	4.19737	3.05798	-1.13939	0.7147	0.0463103	0.0913727	>AT5G07490.1	unknown protein | chr5:2370248-2371003 FORWARD
contig13854	1	p3	(CCG)5	15	206	220	contig13854	31	13	40.6228	18.0441	5.34422	4.17346	-1.17076	1.64688	0.00254557	0.00855242	>AT5G06710.1	HAT14 | HAT14 (HOMEOBOX FROM ARABIDOPSIS THALIANA); DNA binding / transcription factor | chr5:2068305-2070284 REVERSE
contig01977	1	p3	(CAG)7	21	4	24	contig01977	60	25	78.6247	34.7002	6.29691	5.11687	-1.18004	3.22452	2.44161e-05	0.000135507	>AT1G17370.1	UBP1B | UBP1B (oligouridylate binding protein 1B); mRNA 3'-UTR binding | chr1:5951842-5954825 REVERSE
contig17331	1	p3	(AGC)5	15	106	120	contig17331	1088	453	1425.73	628.768	10.4775	9.29639	-1.1811	58.5481	2.38639e-72	1.5393e-70	nohit
contig00132	1	p3	(TCT)6	18	1562	1579	contig00132	189	78	247.668	108.265	7.95226	6.75842	-1.19384	10.3312	4.45113e-14	6.54351e-13	>AT5G56030.1	HSP81-2, ERD8, HSP90.2 | HSP81-2 (HEAT SHOCK PROTEIN 81-2); ATP binding | chr5:22686923-22689433 FORWARD
contig01330	1	p3	(GCA)5	15	1003	1017	contig01330	27	11	35.3811	15.2681	5.14491	3.93245	-1.21246	1.5095	0.00396355	0.0124486	>AT5G65630.1	GTE7 | GTE7 (Global transcription factor group E 7); DNA binding | chr5:26226311-26228257 REVERSE
contig03914	1	p3	(TTC)7	21	125	145	contig03914	32	13	41.9332	18.0441	5.39002	4.17346	-1.21656	1.79785	0.00167024	0.00596393	>AT5G20720.2	CPN20, CPN10, CHCPN10, ATCPN21, CPN21 | CPN20 (CHAPERONIN 20); calmodulin binding | chr5:7015015-7016354 FORWARD
contig09900	1	p3	(GAA)5	15	82	96	contig09900	10	4	13.1041	5.55204	3.71195	2.47302	-1.23893	0.576867	0.0754109	0.134825	>AT5G58990.1	unknown protein | chr5:23815028-23815819 FORWARD
contig03900	1	p3	(CAT)5	15	307	321	contig03900	10	4	13.1041	5.55204	3.71195	2.47302	-1.23893	0.576867	0.0754109	0.134825	>AT3G12630.1	zinc finger (AN1-like) family protein | chr3:4012707-4013189 FORWARD
contig14748	1	p3	(AGG)5	15	254	268	contig14748	5	2	6.55206	2.77602	2.71195	1.47302	-1.23893	0.288434	0.20868	0.311865	>AT4G31590.1	ATCSLC05, CSLC05, ATCSLC5 | ATCSLC5 (CELLULOSE-SYNTHASE LIKE C5); cellulose synthase/ transferase, transferring glycosyl groups | chr4:15309889-15312336 REVERSE
contig11190	1	p3	(CTC)5	15	223	237	contig11190	5	2	6.55206	2.77602	2.71195	1.47302	-1.23893	0.288434	0.20868	0.311865	>AT3G27160.1	GHS1 | GHS1 (GLUCOSE HYPERSENSITIVE 1); structural constituent of ribosome | chr3:10017531-10018854 FORWARD
contig14180	1	p3	(TGC)5	15	332	346	contig14180	5	2	6.55206	2.77602	2.71195	1.47302	-1.23893	0.288434	0.20868	0.311865	>AT1G03600.1	photosystem II family protein | chr1:898916-899440 FORWARD
contig10671	1	p3	(CTC)5	15	379	393	contig10671	5	2	6.55206	2.77602	2.71195	1.47302	-1.23893	0.288434	0.20868	0.311865	>AT1G22910.3	RNA recognition motif (RRM)-containing protein | chr1:8105808-8107949 FORWARD
contig12632	1	p3	(CTT)6	18	389	406	contig12632	73	29	95.66	40.2523	6.57984	5.331	-1.24885	4.25995	1.37475e-06	9.33433e-06	>AT5G16650.1	DNAJ heat shock N-terminal domain-containing protein | chr5:5463446-5465075 REVERSE
contig03855	1	p3	(AGG)5	15	574	588	contig03855	18	7	23.5874	9.71607	4.55995	3.28037	-1.27957	1.08784	0.0148747	0.0368449	>AT2G33580.1	protein kinase family protein / peptidoglycan-binding LysM domain-containing protein | chr2:14219848-14221842 REVERSE
contig01496	1	p3	(GTC)5	15	1	15	contig01496	148	57	193.941	79.1166	7.59947	6.30591	-1.29357	9.08521	2.02696e-12	2.60428e-11	>AT2G36460.1	fructose-bisphosphate aldolase, putative | chr2:15296929-15298387 REVERSE
contig05322	1	p3	(TGC)5	15	604	618	contig05322	26	10	34.0707	13.8801	5.09046	3.79495	-1.29551	1.5995	0.00317437	0.0103257	nohit
contig09298	1	p3	(TCA)5	15	312	326	contig09298	8	3	10.4833	4.16403	3.39002	2.05798	-1.33204	0.512094	0.0957429	0.166232	>AT4G01037.1	ubiquitin thiolesterase | chr4:451444-453030 REVERSE
contig00756	1	p3	(CTT)5	15	1319	1333	contig00756	59	22	77.3143	30.5362	6.27266	4.93245	-1.34021	3.80971	5.58051e-06	3.47778e-05	>AT1G14330.1	kelch repeat-containing F-box family protein | chr1:4890375-4891700 REVERSE
contig06724	1	p3	(ACA)10	30	75	104	contig06724	22	8	28.8291	11.1041	4.84945	3.47302	-1.37643	1.47528	0.00479287	0.0145392	>AT5G57330.1	aldose 1-epimerase family protein | chr5:23218392-23220664 FORWARD
contig01917	1	p3	(CAT)5	15	478	492	contig01917	55	20	72.0726	27.7602	6.17138	4.79495	-1.37643	3.6882	8.20088e-06	4.9474e-05	>AT2G46800.2	ZAT, ATMTP1, MTP1, ZAT1, ATCDF1 | ZAT (ZINC TRANSPORTER OF ARABIDOPSIS THALIANA); inorganic anion transmembrane transporter/ metal ion transmembrane transporter/ zinc ion transmembrane transporter | chr2:19238128-19239324 FORWARD
contig01710	1	p3	(GCA)7	21	465	485	contig01710	47	17	61.5893	23.5962	5.94461	4.56048	-1.38413	3.17663	3.51369e-05	0.000190273	>AT4G11420.1	EIF3A, ATEIF3A-1, EIF3A-1, ATTIF3A1, TIF3A1 | EIF3A (EUKARYOTIC TRANSLATION INITIATION FACTOR 3A); translation initiation factor | chr4:6947834-6952053 REVERSE
contig17002	1	p3	(CAG)5	15	17	31	contig17002	2	0	2.62082	0	1.39002	0	-1.39002	0.60206	NA	NA	>AT2G30110.1	ATUBA1, MOS5 | ATUBA1; ubiquitin activating enzyme/ ubiquitin-protein ligase | chr2:12852632-12857369 REVERSE
contig16881	1	p3	(AGA)5	15	149	163	contig16881	28	10	36.6915	13.8801	5.19737	3.79495	-1.40243	1.92779	0.00128212	0.00470931	nohit
contig04627	1	p3	(AAG)6	18	170	187	contig04627	29	10	38.0019	13.8801	5.248	3.79495	-1.45306	2.09819	0.000805882	0.00316151	>AT4G29510.1	ATPRMT11, PRMT11, ATPRMT1B, PRMT1B | PRMT11 (ARGININE METHYLTRANSFERASE 11); protein-arginine N-methyltransferase | chr4:14491739-14493752 FORWARD
contig07631	1	p3	(CTC)6	18	634	651	contig07631	41	14	53.7269	19.4321	5.74757	4.28037	-1.4672	3.00663	6.1138e-05	0.000313951	>AT4G15000.1	60S ribosomal protein L27 (RPL27C) | chr4:8571896-8572303 FORWARD
contig06167	1	p3	(TTG)5	15	636	650	contig06167	24	8	31.4499	11.1041	4.97498	3.47302	-1.50196	1.81795	0.00185955	0.00654866	>AT4G35260.1	IDH1 | IDH1 (ISOCITRATE DEHYDROGENASE 1); isocitrate dehydrogenase (NAD+)/ oxidoreductase, acting on the CH-OH group of donors, NAD or NADP as acceptor | chr4:16774494-16776233 REVERSE
contig15253	1	p3	(GAG)5	15	12	26	contig15253	6	2	7.86247	2.77602	2.97498	1.47302	-1.50196	0.454488	0.119735	0.19864	nohit
contig16383	1	p3	(GAA)5	15	1	15	contig16383	6	2	7.86247	2.77602	2.97498	1.47302	-1.50196	0.454488	0.119735	0.19864	nohit
contig17481	1	p3	(TCT)9	27	149	175	contig17481	3	1	3.93123	1.38801	1.97498	0.473018	-1.50196	0.227244	0.271255	0.384648	nohit
contig06424	1	p3	(GGA)5	15	57	71	contig06424	15	5	19.6562	6.94005	4.29691	2.79495	-1.50196	1.13622	0.0138906	0.0347293	>AT5G62270.1	FUNCTIONS IN: molecular_function unknown; INVOLVED IN: biological_process unknown; LOCATED IN: cellular_component unknown; BEST Arabidopsis thaliana protein match is: mucin-related (TAIR:AT2G02880.1); Has 48 Blast hits to 48 proteins in 16 species: Archae - 0; Bacteria - 0; Metazoa - 3; Fungi - 4; Plants - 40; Viruses - 0; Other Eukaryotes - 1 (source: NCBI BLink). | chr5:25012227-25014007 FORWARD
contig09073	1	p3	(GGC)7	21	59	79	contig09073	9	3	11.7937	4.16403	3.55995	2.05798	-1.50196	0.681731	0.0567066	0.109571	nohit
contig16912	1	p3	(TGC)5	15	158	172	contig16912	15	5	19.6562	6.94005	4.29691	2.79495	-1.50196	1.13622	0.0138906	0.0347293	nohit
contig00680	1	p3	(TGC)6	18	1457	1474	contig00680	126	42	165.112	58.2964	7.3673	5.86534	-1.50196	9.54424	1.00165e-12	1.32649e-11	>AT1G17370.1	UBP1B | UBP1B (oligouridylate binding protein 1B); mRNA 3'-UTR binding | chr1:5951842-5954825 REVERSE
contig04952	1	p3	(AGA)5	15	818	832	contig04952	58	19	76.0039	26.3722	6.248	4.72095	-1.52706	4.49467	1.02157e-06	7.154e-06	>AT5G54760.2	eukaryotic translation initiation factor SUI1, putative | chr5:22244732-22245517 FORWARD
contig03016	1	p3	(TAA)8	24	15	38	contig03016	22	7	28.8291	9.71607	4.84945	3.28037	-1.56908	1.76931	0.00220752	0.00748361	>AT1G18450.1	ATARP4, ARP4 | ATARP4; structural constituent of cytoskeleton | chr1:6348199-6351766 FORWARD
contig17007	1	p3	(GAA)5	15	175	189	contig17007	16	5	20.9666	6.94005	4.39002	2.79495	-1.59507	1.31579	0.00837324	0.0232762	nohit
contig02712	1	p3	(TCA)6	18	703	720	contig02712	77	24	100.902	33.3122	6.65681	5.05798	-1.59883	6.35243	6.93351e-09	6.3459e-08	>AT1G30230.2	elongation factor 1-beta / EF-1-beta | chr1:10639286-10640601 FORWARD
contig11827	1	p3	(TCC)5	15	106	120	contig11827	13	4	17.0354	5.55204	4.09046	2.47302	-1.61744	1.08938	0.016535	0.0406257	>AT2G31090.1	unknown protein | chr2:13256282-13256595 FORWARD
contig18219	1	p3	(CAC)5	15	36	50	contig18219	1113	335	1458.49	464.983	10.5103	8.86104	-1.64922	95.7377	1.28098e-111	1.22073e-109	nohit
contig05491	1	p3	(TAT)6	18	42	59	contig05491	10	3	13.1041	4.16403	3.71195	2.05798	-1.65397	0.86349	0.0331007	0.0702542	>AT1G73390.3	FUNCTIONS IN: molecular_function unknown; LOCATED IN: cellular_component unknown; EXPRESSED IN: 24 plant structures; EXPRESSED DURING: 13 growth stages; CONTAINS InterPro DOMAIN/s: BRO1 (InterPro:IPR004328); BEST Arabidopsis thaliana protein match is: unknown protein (TAIR:AT1G17940.1); Has 95 Blast hits to 95 proteins in 25 species: Archae - 0; Bacteria - 0; Metazoa - 19; Fungi - 23; Plants - 53…
contig06460	1	p3	(TGC)5	15	430	444	contig06460	10	3	13.1041	4.16403	3.71195	2.05798	-1.65397	0.86349	0.0331007	0.0702542	>gi|223538676	Pinin, putative [Ricinus communis]
contig02488	1	p3	(CCA)6	18	276	293	contig02488	17	5	22.277	6.94005	4.47748	2.79495	-1.68254	1.50184	0.00499861	0.0150717	>AT2G20760.1	protein binding / structural molecule | chr2:8943279-8945108 REVERSE
contig10776	1	p3	(TCA)5	15	258	272	contig10776	55	16	72.0726	22.2082	6.17138	4.47302	-1.69836	4.91965	3.82125e-07	2.83514e-06	>AT5G39740.1	OLI7, RPL5B | 60S ribosomal protein L5 (RPL5B) | chr5:15903365-15905185 FORWARD
contig12861	1	p3	(AGC)8	24	177	200	contig12861	7	2	9.17288	2.77602	3.19737	1.47302	-1.72436	0.638834	0.0675566	0.125942	nohit
contig03167	1	p3	(CAC)5	15	996	1010	contig03167	14	4	18.3458	5.55204	4.19737	2.47302	-1.72436	1.27767	0.00973446	0.0258405	>AT3G44850.1	protein kinase-related | chr3:16374617-16376931 REVERSE
contig07108	1	p3	(TGG)5	15	119	133	contig07108	14	4	18.3458	5.55204	4.19737	2.47302	-1.72436	1.27767	0.00973446	0.0258405	>gi|209882487	hypothetical protein [Cryptosporidium muris RN66] >gi|209558286|gb|EEA08331.1| hypothetical protein, conserved [Cryptosporidium muris RN66]>SLPILAGIS
contig18542	1	p3	(GTA)5	15	54	68	contig18542	14	4	18.3458	5.55204	4.19737	2.47302	-1.72436	1.27767	0.00973446	0.0258405	nohit
contig02092	1	p3	(CGA)5	15	839	853	contig02092	295	84	386.571	116.593	8.59459	6.86534	-1.72926	27.0231	1.36887e-32	4.54627e-31	>AT3G06760.1	INVOLVED IN: response to water deprivation; EXPRESSED IN: 24 plant structures; EXPRESSED DURING: 15 growth stages; CONTAINS InterPro DOMAIN/s: Drought induced 19 (InterPro:IPR008598); BEST Arabidopsis thaliana protein match is: HRB1 (HYPERSENSITIVE TO RED AND BLUE); protein binding (TAIR:AT5G49230.1); Has 133 Blast hits to 133 proteins in 15 species: Archae - 0; Bacteria - 0; Metazoa - 6; Fungi -…
contig02206	1	p3	(TTC)6	18	946	963	contig02206	51	14	66.831	19.4321	6.06245	4.28037	-1.78207	4.85945	4.87203e-07	3.58044e-06	>AT5G20920.3	EIF2 BETA | EIF2 BETA; translation initiation factor | chr5:7094994-7096661 REVERSE
contig12664	1	p3	(TCA)6	18	175	192	contig12664	22	6	28.8291	8.32806	4.84945	3.05798	-1.79147	2.11062	0.000917392	0.00355122	>AT5G39740.1	OLI7, RPL5B | 60S ribosomal protein L5 (RPL5B) | chr5:15903365-15905185 FORWARD
contig05116	1	p3	(GAG)8	24	171	194	contig05116	26	7	34.0707	9.71607	5.09046	3.28037	-1.81009	2.52802	0.000288522	0.00127944	>AT3G11410.1	ATPP2CA, AHG3, PP2CA | PP2CA (ARABIDOPSIS THALIANA PROTEIN PHOSPHATASE 2CA); protein binding / protein serine/threonine phosphatase | chr3:3584181-3585649 REVERSE
contig01749	1	p3	(CCA)5	15	1120	1134	contig01749	19	5	24.8978	6.94005	4.63795	2.79495	-1.843	1.89082	0.00173666	0.00617783	>AT2G45850.2	DNA-binding family protein | chr2:18871901-18873457 REVERSE
contig03786	1	p3	(GAA)6	18	934	951	contig03786	46	12	60.2789	16.6561	5.91358	4.05798	-1.8556	4.61795	9.95386e-07	6.98225e-06	>AT1G01490.2	heavy-metal-associated domain-containing protein | chr1:180401-182066 REVERSE
contig03004	1	p3	(CCG)5	15	887	901	contig03004	35	9	45.8644	12.4921	5.5193	3.64294	-1.87636	3.56397	1.7453e-05	0.000100054	>AT2G24060.1	translation initiation factor 3 (IF-3) family protein | chr2:10229453-10231390 FORWARD
contig16482	1	p3	(ACC)6	18	41	58	contig16482	4	1	5.24165	1.38801	2.39002	0.473018	-1.917	0.41854	0.141555	0.228503	nohit
contig13349	1	p3	(GAA)7	21	105	125	contig13349	8	2	10.4833	2.77602	3.39002	1.47302	-1.917	0.83708	0.0376238	0.0776513	>AT4G32260.1	ATP synthase family | chr4:15573859-15574586 REVERSE
contig11333	1	p3	(CTT)7	21	364	384	contig11333	8	2	10.4833	2.77602	3.39002	1.47302	-1.917	0.83708	0.0376238	0.0776513	nohit
contig14350	1	p3	(GGC)7	21	108	128	contig14350	16	4	20.9666	5.55204	4.39002	2.47302	-1.917	1.67416	0.00328151	0.010635	nohit
contig07947	1	p3	(CTT)5	15	499	513	contig07947	33	8	43.2436	11.1041	5.43441	3.47302	-1.9614	3.55377	1.88794e-05	0.000107275	>gi|224137836	predicted protein [Populus trichocarpa] >gi|222833774|gb|EEE72251.1| predicted protein [Populus trichocarpa]
contig17301	1	p3	(ACG)7	21	165	185	contig17301	3	0	3.93123	0	1.97498	0	-1.97498	0.90309	NA	NA	nohit
contig18457	1	p3	(GTC)5	15	4	18	contig18457	3	0	3.93123	0	1.97498	0	-1.97498	0.90309	NA	NA	nohit
contig01875	1	p3	(GAC)5	15	382	396	contig01875	34	8	44.554	11.1041	5.47748	3.47302	-2.00447	3.76179	1.10489e-05	6.54478e-05	>AT2G29200.1	APUM1 | APUM1 (Arabidopsis Pumilio 1); RNA binding / binding | chr2:12549483-12553185 REVERSE
contig07269	1	p3	(TAA)7	21	58	78	contig07269	13	3	17.0354	4.16403	4.09046	2.05798	-2.03248	1.46319	0.00616026	0.0178125	>AT2G35500.1	shikimate kinase-related | chr2:14914038-14915909 FORWARD
contig14040	1	p3	(CAC)5	15	163	177	contig14040	13	3	17.0354	4.16403	4.09046	2.05798	-2.03248	1.46319	0.00616026	0.0178125	>AT1G10970.1	ZIP4, ATZIP4 | ZIP4 (ZINC TRANSPORTER 4 PRECURSOR); cation transmembrane transporter/ copper ion transmembrane transporter | chr1:3665201-3666933 REVERSE
contig04647	1	p3	(ATA)6	18	669	686	contig04647	48	11	62.8998	15.2681	5.97498	3.93245	-2.04253	5.4354	1.307e-07	1.03017e-06	>AT5G11810.1	unknown protein | chr5:3808739-3810440 FORWARD
contig06608	1	p3	(CCA)5	15	269	283	contig06608	27	6	35.3811	8.32806	5.14491	3.05798	-2.08693	3.13876	6.18347e-05	0.000317142	>AT3G53020.1	STV1, RPL24B, RPL24 | STV1 (SHORT VALVE1); structural constituent of ribosome | chr3:19660749-19661912 REVERSE
contig05851	1	p3	(GTG)7	21	112	132	contig05851	114	25	149.387	34.7002	7.22291	5.11687	-2.10604	13.3998	1.31299e-16	2.26153e-15	nohit
contig02955	1	p3	(CGG)5	15	1037	1051	contig02955	51	11	66.831	15.2681	6.06245	3.93245	-2.13	6.07697	2.58883e-08	2.21446e-07	>AT2G20760.1	protein binding / structural molecule | chr2:8943279-8945108 REVERSE
contig06445	1	p3	(AAT)5	15	42	56	contig06445	105	22	137.593	30.5362	7.10427	4.93245	-2.17182	12.8059	6.87343e-16	1.13692e-14	>AT1G19530.1	unknown protein | chr1:6763976-6764686 FORWARD
contig06022	1	p3	(CAT)6	18	277	294	contig06022	39	8	51.1061	11.1041	5.67542	3.47302	-2.2024	4.83605	7.16402e-07	5.12867e-06	>AT1G73230.1	nascent polypeptide-associated complex (NAC) domain-containing protein | chr1:27540506-27541364 REVERSE
contig02676	1	p3	(GTG)7	21	786	806	contig02676	64	13	83.8663	18.0441	6.39002	4.17346	-2.21656	7.99631	1.8702e-10	2.02665e-09	>AT3G13224.2	RNA recognition motif (RRM)-containing protein | chr3:4254848-4256621 FORWARD
contig07763	1	p3	(GTC)6	18	551	568	contig07763	5	1	6.55206	1.38801	2.71195	0.473018	-2.23893	0.632122	0.0733883	0.133564	>AT1G53910.2	RAP2.12 | RAP2.12; DNA binding / transcription factor | chr1:20135242-20136581 FORWARD
contig10854	1	p3	(TGA)6	18	295	312	contig10854	5	1	6.55206	1.38801	2.71195	0.473018	-2.23893	0.632122	0.0733883	0.133564	>AT5G05830.1	zinc finger (C3HC4-type RING finger) family protein | chr5:1755910-1756825 FORWARD
contig11886	1	p3	(GAA)6	18	21	38	contig11886	5	1	6.55206	1.38801	2.71195	0.473018	-2.23893	0.632122	0.0733883	0.133564	nohit
contig15313	1	p3	(TTC)7	21	271	291	contig15313	5	1	6.55206	1.38801	2.71195	0.473018	-2.23893	0.632122	0.0733883	0.133564	nohit
contig07026	1	p3	(AAG)6	18	124	141	contig07026	117	22	153.318	30.5362	7.26038	4.93245	-2.32794	15.4752	9.6219e-19	1.86765e-17	>AT5G02280.1	synbindin, putative | chr5:469377-470129 FORWARD
contig17330	1	p3	(CAC)7	21	42	62	contig17330	744	136	974.946	188.769	9.92918	7.56048	-2.3687	100.373	4.7745e-112	4.57291e-110	nohit
contig09079	1	p3	(AAG)5	15	477	491	contig09079	11	2	14.4145	2.77602	3.84945	1.47302	-2.37643	1.48951	0.00616072	0.0177327	>AT2G41430.2	ERD15, LSR1, CID1 | ERD15 (EARLY RESPONSIVE TO DEHYDRATION 15); protein binding | chr2:17269736-17270314 FORWARD
contig06436	1	p3	(GAA)7	21	64	84	contig06436	23	4	30.1395	5.55204	4.91358	2.47302	-2.44056	3.20897	5.96061e-05	0.000306749	>AT5G24490.1	30S ribosomal protein, putative | chr5:8365690-8367178 FORWARD
contig08336	1	p3	(GTC)6	18	211	228	contig08336	23	4	30.1395	5.55204	4.91358	2.47302	-2.44056	3.20897	5.96061e-05	0.000306749	>AT3G12030.1	unknown protein | chr3:3834465-3835055 REVERSE
contig16444	1	p3	(GGC)5	15	19	33	contig16444	6	1	7.86247	1.38801	2.97498	0.473018	-2.50196	0.860431	0.0379158	0.0771704	>AT1G76200.1	unknown protein | chr1:28593351-28593980 FORWARD
contig11864	1	p3	(GAA)5	15	149	163	contig11864	6	1	7.86247	1.38801	2.97498	0.473018	-2.50196	0.860431	0.0379158	0.0771704	>AT2G20835.1	unknown protein | chr2:8971059-8971265 REVERSE
contig15196	1	p3	(CAT)7	21	11	31	contig15196	6	1	7.86247	1.38801	2.97498	0.473018	-2.50196	0.860431	0.0379158	0.0771704	nohit
contig15371	1	p3	(GGC)7	21	88	108	contig15371	6	1	7.86247	1.38801	2.97498	0.473018	-2.50196	0.860431	0.0379158	0.0771704	nohit
contig15985	1	p3	(AGC)7	21	48	68	contig15985	6	1	7.86247	1.38801	2.97498	0.473018	-2.50196	0.860431	0.0379158	0.0771704	nohit
contig03649	1	p3	(CAT)6	18	741	758	contig03649	18	3	23.5874	4.16403	4.55995	2.05798	-2.50196	2.58129	0.000323969	0.00140654	>AT3G28730.1	ATHMG, SSRP1, NFD | ATHMG (ARABIDOPSIS THALIANA HIGH MOBILITY GROUP); transcription factor | chr3:10784954-10788498 FORWARD
contig03177	1	p3	(CAT)5	15	740	754	contig03177	18	3	23.5874	4.16403	4.55995	2.05798	-2.50196	2.58129	0.000323969	0.00140654	>AT3G06670.1	binding | chr3:2105908-2113136 REVERSE
contig11769	1	p3	(TCT)5	15	17	31	contig11769	54	9	70.7622	12.4921	6.14491	3.64294	-2.50196	7.74388	4.74334e-10	4.9588e-09	>AT1G01490.2	heavy-metal-associated domain-containing protein | chr1:180401-182066 REVERSE
contig00261	1	p3	(GGA)9	27	1608	1634	contig00261	109	18	142.835	24.9842	7.1582	4.64294	-2.51526	15.7221	7.27108e-19	1.42153e-17	>AT4G29130.1	ATHXK1, GIN2, HXK1 | HXK1 (HEXOKINASE 1); ATP binding / fructokinase/ glucokinase/ hexokinase | chr4:14352338-14354865 REVERSE
contig01382	1	p3	(GCT)6	18	988	1005	contig01382	478	76	626.377	105.489	9.29089	6.72095	-2.56994	70.5746	1.25758e-78	8.60964e-77	>AT4G01850.2	SAM-2, MAT2 | SAM-2 (S-ADENOSYLMETHIONINE SYNTHETASE 2); methionine adenosyltransferase | chr4:796298-797479 REVERSE
contig07448	1	p3	(TGC)5	15	408	422	contig07448	19	3	24.8978	4.16403	4.63795	2.05798	-2.57997	2.81704	0.000177286	0.000825751	nohit
contig16431	1	p3	(GAG)5	15	161	175	contig16431	200	31	262.082	43.0283	8.03388	5.42721	-2.60666	29.9818	2.28308e-34	8.15372e-33	>AT3G22240.1	unknown protein | chr3:7863788-7864675 REVERSE
contig08575	1	p3	(CCG)8	24	331	354	contig08575	165	25	216.218	34.7002	7.75634	5.11687	-2.63947	25.0659	5.72643e-29	1.66814e-27	nohit
contig01136	1	p3	(GAC)5	15	1	15	contig01136	48	7	62.8998	9.71607	5.97498	3.28037	-2.69461	7.45197	1.18046e-09	1.17946e-08	>AT5G08139.1	zinc finger (C3HC4-type RING finger) family protein | chr5:2616487-2617617 FORWARD
contig18599	1	p3	(AAT)6	18	57	74	contig18599	5	0	6.55206	0	2.71195	0	-2.71195	1.50515	0.0338278	0.0711919	nohit
contig01997	1	p3	(AGC)5	15	44	58	contig01997	28	4	36.6915	5.55204	5.19737	2.47302	-2.72436	4.39683	3.02058e-06	1.96475e-05	>AT1G52820.1	2-oxoglutarate-dependent dioxygenase, putative | chr1:19669216-19670321 FORWARD
contig09535	1	p3	(TTC)5	15	200	214	contig09535	7	1	9.17288	1.38801	3.19737	0.473018	-2.72436	1.09921	0.0195593	0.0449685	>AT5G22640.1	emb1211 | emb1211 (embryo defective 1211) | chr5:7529423-7533641 FORWARD
contig08374	1	p3	(GCT)5	15	585	599	contig08374	7	1	9.17288	1.38801	3.19737	0.473018	-2.72436	1.09921	0.0195593	0.0449685	>AT1G54830.3	NF-YC3 | NF-YC3 (NUCLEAR FACTOR Y, SUBUNIT C3); DNA binding / transcription factor | chr1:20451672-20452325 FORWARD
contig08185	1	p3	(TCA)5	15	104	118	contig08185	14	2	18.3458	2.77602	4.19737	1.47302	-2.72436	2.19841	0.000960789	0.0036977	>AT5G08010.1	unknown protein | chr5:2569606-2571613 FORWARD
contig12067	1	p3	(TTC)11	33	381	413	contig12067	21	3	27.5186	4.16403	4.78234	2.05798	-2.72436	3.29762	5.25861e-05	0.000275672	nohit
contig03823	1	p3	(GAG)5	15	907	921	contig03823	70	10	91.7288	13.8801	6.5193	3.79495	-2.72436	10.9921	1.54683e-13	2.18422e-12	>AT1G07080.1	gamma interferon responsive lysosomal thiol reductase family protein / GILT family protein | chr1:2170069-2171861 FORWARD
contig06000	1	p3	(GGC)5	15	604	618	contig06000	80	11	104.833	15.2681	6.71195	3.93245	-2.7795	12.8235	1.6515e-15	2.67569e-14	>AT5G05360.1	unknown protein | chr5:1588356-1589178 FORWARD
contig02452	1	p3	(ATC)5	15	985	999	contig02452	59	8	77.3143	11.1041	6.27266	3.47302	-2.79965	9.52699	6.77183e-12	8.29593e-11	>AT3G19640.1	magnesium transporter CorA-like family protein (MRS2-3) | chr3:6820969-6823104 FORWARD
contig00002	1	p3	(TAA)5	15	123	137	contig00002	662	88	867.492	122.145	9.76071	6.93245	-2.82826	107.999	5.28346e-118	5.27345e-116	>ATCG00170.1	RPOC2 | RNA polymerase beta' subunit-2 | chrC:15938-20068 REVERSE
contig11565	1	p3	(CCG)6	18	324	341	contig11565	8	1	10.4833	1.38801	3.39002	0.473018	-2.917	1.34581	0.0100875	0.026527	>AT1G78300.1	GRF2, 14-3-3OMEGA, GF14 OMEGA | GRF2 (GENERAL REGULATORY FACTOR 2); protein binding / protein phosphorylated amino acid binding | chr1:29461883-29463052 FORWARD
contig12005	1	p3	(CAC)5	15	159	173	contig12005	6	0	7.86247	0	2.97498	0	-2.97498	1.80618	0.0168105	0.0404228	>AT3G61460.1	BRH1 | BRH1 (BRASSINOSTEROID-RESPONSIVE RING-H2); protein binding / zinc ion binding | chr3:22741701-22742213 REVERSE
contig14706	1	p3	(GAG)7	21	29	49	contig14706	6	0	7.86247	0	2.97498	0	-2.97498	1.80618	0.0168105	0.0404228	>AT1G78600.1	LZF1, STH3 | LZF1 (LIGHT-REGULATED ZINC FINGER PROTEIN 1); transcription factor/ zinc ion binding | chr1:29567370-29568662 FORWARD
contig12025	1	p3	(CCA)11	33	1	33	contig12025	6	0	7.86247	0	2.97498	0	-2.97498	1.80618	0.0168105	0.0404228	nohit
contig13871	1	p3	(ATC)6	18	197	214	contig13871	6	0	7.86247	0	2.97498	0	-2.97498	1.80618	0.0168105	0.0404228	nohit
contig19221	1	p3	(GGC)6	18	78	95	contig19221	6	0	7.86247	0	2.97498	0	-2.97498	1.80618	0.0168105	0.0404228	nohit
contig10200	1	p3	(TTC)9	27	351	377	contig10200	17	2	22.277	2.77602	4.47748	1.47302	-3.00447	2.94294	0.000146078	0.000695512	>AT2G39705.1	RTFL8, DVL11 | RTFL8 (ROTUNDIFOLIA LIKE 8) | chr2:16557038-16557301 FORWARD
contig18343	1	p3	(GAT)7	21	1	21	contig18343	52	6	68.1414	8.32806	6.09046	3.05798	-3.03248	9.082	2.60191e-11	3.01605e-10	nohit
contig07034	1	p3	(GAA)8	24	560	583	contig07034	9	1	11.7937	1.38801	3.55995	0.473018	-3.08693	1.59848	0.00520577	0.0155248	>AT2G45650.1	AGL6 | AGL6 (AGAMOUS-LIKE 6); DNA binding / transcription factor | chr2:18804453-18806291 FORWARD
contig12854	1	p3	(GAT)10	30	222	251	contig12854	9	1	11.7937	1.38801	3.55995	0.473018	-3.08693	1.59848	0.00520577	0.0155248	nohit
contig12384	1	p3	(TAC)5	15	390	404	contig12384	7	0	9.17288	0	3.19737	0	-3.19737	2.10721	0.00844063	0.0231129	>AT4G18960.1	AG | AG (AGAMOUS); DNA binding / transcription factor | chr4:10383917-10388272 FORWARD
contig12216	1	p3	(TTC)7	21	214	234	contig12216	7	0	9.17288	0	3.19737	0	-3.19737	2.10721	0.00844063	0.0231129	>AT5G48545.1	histidine triad family protein / HIT family protein | chr5:19676228-19677945 FORWARD
contig13640	1	p3	(TCA)5	15	35	49	contig13640	7	0	9.17288	0	3.19737	0	-3.19737	2.10721	0.00844063	0.0231129	>gi|222630980	hypothetical protein OsJ_17920 [Oryza sativa Japonica Group]
contig14308	1	p3	(CTT)5	15	25	39	contig14308	7	0	9.17288	0	3.19737	0	-3.19737	2.10721	0.00844063	0.0231129	nohit
contig07603	1	p3	(TCC)8	24	381	404	contig07603	10	1	13.1041	1.38801	3.71195	0.473018	-3.23893	1.85601	0.00268978	0.00895366	>gi|225442299	PREDICTED: hypothetical protein isoform 2 [Vitis vinifera]
contig14925	1	p3	(ATC)6	18	187	204	contig14925	71	7	93.0392	9.71607	6.53977	3.28037	-3.25939	13.252	1.09305e-15	1.78542e-14	nohit
contig08933	1	p3	(CTT)6	18	135	152	contig08933	21	2	27.5186	2.77602	4.78234	1.47302	-3.30932	3.97261	1.16412e-05	6.84855e-05	>AT5G11720.1	alpha-glucosidase 1 (AGLU1) | chr5:3776840-3780025 FORWARD
contig05263	1	p3	(TCA)5	15	672	686	contig05263	53	5	69.4518	6.94005	6.11794	2.79495	-3.32299	10.0624	3.0462e-12	3.87186e-11	>AT3G12390.1	nascent polypeptide associated complex alpha chain protein, putative / alpha-NAC, putative | chr3:3942344-3943595 FORWARD
contig03160	1	p3	(GCA)5	15	979	993	contig03160	43	4	56.3477	5.55204	5.81628	2.47302	-3.34327	8.20719	3.0329e-10	3.22218e-09	>AT5G60860.1	AtRABA1f | AtRABA1f (Arabidopsis Rab GTPase homolog A1f); GTP binding | chr5:24484750-24485565 FORWARD
contig18968	1	p3	(GAA)9	27	1	27	contig18968	11	1	14.4145	1.38801	3.84945	0.473018	-3.37643	2.1175	0.00139207	0.00505588	nohit
contig14395	1	p3	(TCT)5	15	326	340	contig14395	8	0	10.4833	0	3.39002	0	-3.39002	2.40824	0.00427777	0.0132382	>AT5G43700.1	ATAUX2-11, IAA4 | ATAUX2-11 (AUXIN INDUCIBLE 2-11); DNA binding / transcription factor | chr5:17550465-17551206 FORWARD
contig11681	1	p3	(CCT)5	15	216	230	contig11681	8	0	10.4833	0	3.39002	0	-3.39002	2.40824	0.00427777	0.0132382	nohit
contig02623	1	p3	(AGC)5	15	812	826	contig02623	23	2	30.1395	2.77602	4.91358	1.47302	-3.44056	4.49905	3.2769e-06	2.11876e-05	>AT5G58380.1	CIPK10, PKS2, SIP1, SNRK3.8 | SIP1 (SOS3-INTERACTING PROTEIN 1); ATP binding / kinase/ protein kinase/ protein serine/threonine kinase | chr5:23597092-23598531 REVERSE
contig06241	1	p3	(CCA)5	15	97	111	contig06241	12	1	15.7249	1.38801	3.97498	0.473018	-3.50196	2.3823	0.000721849	0.00285637	>AT5G26742.2	emb1138 | emb1138 (embryo defective 1138); ATP binding / ATP-dependent helicase/ RNA binding / helicase/ nucleic acid binding / zinc ion binding | chr5:9285540-9288871 REVERSE
contig08658	1	p3	(AGA)7	21	211	231	contig08658	12	1	15.7249	1.38801	3.97498	0.473018	-3.50196	2.3823	0.000721849	0.00285637	>AT5G11930.1	glutaredoxin family protein | chr5:3845165-3845611 REVERSE
contig06951	1	p3	(TCC)5	15	208	222	contig06951	9	0	11.7937	0	3.55995	0	-3.55995	2.70927	0.00218656	0.00748821	>AT4G32110.1	transferase, transferring glycosyl groups | chr4:15515769-15516408 REVERSE
contig02905	1	p3	(GAT)6	18	220	237	contig02905	13	1	17.0354	1.38801	4.09046	0.473018	-3.61744	2.64989	0.000375111	0.00159177	>AT3G18520.2	HDA15, ATHDA15 | HDA15; histone deacetylase | chr3:6361605-6365399 FORWARD
contig09501	1	p3	(ATC)5	15	73	87	contig09501	13	1	17.0354	1.38801	4.09046	0.473018	-3.61744	2.64989	0.000375111	0.00159177	>AT4G16070.1	lipase class 3 family protein | chr4:9096808-9100596 REVERSE
contig08456	1	p3	(GGC)5	15	409	423	contig08456	10	0	13.1041	0	3.71195	0	-3.71195	3.0103	0.00112648	0.00420315	>gi|223547788	conserved hypothetical protein [Ricinus communis]
contig00046	1	p3	(TTA)5	15	13	27	contig00046	199	14	260.772	19.4321	8.02664	4.28037	-3.74627	41.6921	5.89561e-45	2.61225e-43	>AT4G03560.1	ATTPC1, TPC1, ATCCH1, FOU2 | ATTPC1 (TWO-PORE CHANNEL 1); calcium channel/ voltage-gated calcium channel | chr4:1580253-1585691 FORWARD
contig07412	1	p3	(TCT)5	15	159	173	contig07412	29	2	38.0019	2.77602	5.248	1.47302	-3.77498	6.11132	7.3346e-08	5.95816e-07	nohit
contig15183	1	p3	(TAT)6	18	95	112	contig15183	15	1	19.6562	1.38801	4.29691	0.473018	-3.82389	3.19193	0.000102001	0.000502299	nohit
contig11250	1	p3	(GCT)5	15	146	160	contig11250	11	0	14.4145	0	3.84945	0	-3.84945	3.31133	0.000584603	0.00238341	>AT4G24660.1	ATHB22, MEE68 | ATHB22 (HOMEOBOX PROTEIN 22); DNA binding / transcription factor | chr4:12724851-12725513 REVERSE
contig14707	1	p3	(AAG)6	18	282	299	contig14707	11	0	14.4145	0	3.84945	0	-3.84945	3.31133	0.000584603	0.00238341	nohit
contig14868	1	p3	(CCG)6	18	141	158	contig14868	12	0	15.7249	0	3.97498	0	-3.97498	3.61236	0.000305472	0.00134314	nohit
contig15907	1	p3	(CTT)7	21	245	265	contig15907	12	0	15.7249	0	3.97498	0	-3.97498	3.61236	0.000305472	0.00134314	nohit
contig01201	1	p3	(CAG)5	15	1366	1380	contig01201	120	7	157.249	9.71607	7.29691	3.28037	-4.01654	26.4652	8.14564e-29	2.35838e-27	>AT1G10940.1	ASK1, SNRK2-4, SNRK2.4, SRK2A | SNRK2.4 (SNF1-RELATED PROTEIN KINASE 2.4); kinase | chr1:3656050-3658170 REVERSE
contig10318	1	p3	(CAG)5	15	26	40	contig10318	13	0	17.0354	0	4.09046	0	-4.09046	3.91339	0.000160647	0.000755772	>gi|218193700	hypothetical protein OsI_13407 [Oryza sativa Indica Group]
contig08183	1	p3	(GGA)5	15	4	18	contig08183	13	0	17.0354	0	4.09046	0	-4.09046	3.91339	0.000160647	0.000755772	nohit
contig04432	1	p3	(GGA)6	18	179	196	contig04432	19	1	24.8978	1.38801	4.63795	0.473018	-4.16493	4.29632	7.76824e-06	4.70736e-05	>AT3G03990.1	esterase/lipase/thioesterase family protein | chr3:1033788-1034591 FORWARD
contig07156	1	p3	(GCA)7	21	458	478	contig07156	14	0	18.3458	0	4.19737	0	-4.19737	4.21442	8.49984e-05	0.000426431	>AT2G45130.1	ATSPX3, SPX3 | SPX3 (SPX DOMAIN GENE 3) | chr2:18606489-18607754 FORWARD
contig01433	1	p3	(CAT)6	18	715	732	contig01433	46	2	60.2789	2.77602	5.91358	1.47302	-4.44056	10.8388	1.76881e-12	2.28499e-11	>AT3G44750.1	HD2A, ATHD2A, HDA3, HDT1 | HDA3 (HISTONE DEACETYLASE 3); histone deacetylase/ nucleic acid binding / zinc ion binding | chr3:16298045-16299585 FORWARD
contig05808	1	p3	(CCG)7	21	261	281	contig05808	46	2	60.2789	2.77602	5.91358	1.47302	-4.44056	10.8388	1.76881e-12	2.28499e-11	>AT5G42610.1	unknown protein | chr5:17062507-17063934 FORWARD
contig06852	1	p3	(GAA)5	15	454	468	contig06852	17	0	22.277	0	4.47748	0	-4.47748	5.11751	1.30165e-05	7.58938e-05	>AT1G10940.1	ASK1, SNRK2-4, SNRK2.4, SRK2A | SNRK2.4 (SNF1-RELATED PROTEIN KINASE 2.4); kinase | chr1:3656050-3658170 REVERSE
contig03904	1	p3	(GCC)6	18	709	726	contig03904	17	0	22.277	0	4.47748	0	-4.47748	5.11751	1.30165e-05	7.58938e-05	>AT5G47910.1	RBOHD, ATRBOHD | RBOHD (RESPIRATORY BURST OXIDASE HOMOLOGUE D); NAD(P)H oxidase | chr5:19397585-19401768 FORWARD
contig10589	1	p3	(TGC)5	15	359	373	contig10589	17	0	22.277	0	4.47748	0	-4.47748	5.11751	1.30165e-05	7.58938e-05	>gi|223549742	bel1 homeotic protein, putative [Ricinus communis]
contig10901	1	p3	(ATT)5	15	315	329	contig10901	18	0	23.5874	0	4.55995	0	-4.55995	5.41854	7.03555e-06	4.30186e-05	>AT3G60245.1	60S ribosomal protein L37a (RPL37aC) | chr3:22268803-22269750 FORWARD
contig03679	1	p3	(AGC)5	15	764	778	contig03679	25	1	32.7603	1.38801	5.03388	0.473018	-4.56086	5.98597	1.75914e-07	1.36555e-06	>AT3G02930.1	unknown protein | chr3:655306-658319 FORWARD
contig04379	1	p3	(GCT)5	15	413	427	contig04379	29	1	38.0019	1.38801	5.248	0.473018	-4.77498	7.1268	1.47681e-08	1.3008e-07	>AT2G26580.2	YAB5 | YAB5 (YABBY5); transcription factor | chr2:11303923-11306739 REVERSE
contig06646	1	p3	(GAG)5	15	497	511	contig06646	34	1	44.554	1.38801	5.47748	0.473018	-5.00447	8.56395	7.01547e-10	7.19726e-09	>AT5G46230.1	unknown protein | chr5:18742593-18743024 REVERSE
contig01782	1	p3	(CCG)5	15	795	809	contig01782	72	2	94.3496	2.77602	6.55995	1.47302	-5.08693	18.2831	2.58095e-19	5.16571e-18	>AT2G38090.1	myb family transcription factor | chr2:15945278-15946775 FORWARD
contig00219	1	p3	(TCT)5	15	1582	1596	contig00219	221	6	289.601	8.32806	8.17792	3.05798	-5.11994	56.2955	6.84927e-56	3.5684e-54	>AT2G02070.1	AtIDD5 | AtIDD5 (Arabidopsis thaliana Indeterminate(ID)-Domain 5); nucleic acid binding / transcription factor/ zinc ion binding | chr2:505523-509154 FORWARD
contig06694	1	p3	(CTT)8	24	609	632	contig06694	28	0	36.6915	0	5.19737	0	-5.19737	8.42884	1.88873e-08	1.64907e-07	>AT1G78440.1	ATGA2OX1 | ATGA2OX1 (gibberellin 2-oxidase 1); gibberellin 2-beta-dioxygenase | chr1:29511772-29512990 REVERSE
contig06758	1	p3	(ATT)8	24	412	435	contig06758	29	0	38.0019	0	5.248	0	-5.248	8.72987	1.06603e-08	9.57203e-08	nohit
contig09193	1	p3	(CTT)6	18	417	434	contig09193	33	0	43.2436	0	5.43441	0	-5.43441	9.93399	1.11589e-09	1.11937e-08	>AT2G17450.1	RHA3A | RHA3A; protein binding / zinc ion binding | chr2:7576640-7577197 REVERSE
contig16898	1	p3	(AAG)7	21	179	199	contig16898	33	0	43.2436	0	5.43441	0	-5.43441	9.93399	1.11589e-09	1.11937e-08	nohit
contig02571	1	p3	(TTC)5	15	174	188	contig02571	37	0	48.4852	0	5.59947	0	-5.59947	11.1381	1.2226e-10	1.34136e-09	>AT3G05060.1	SAR DNA-binding protein, putative | chr3:1413174-1415564 REVERSE
contig00935	1	p3	(GTT)6	18	105	122	contig00935	537	10	703.691	13.8801	9.4588	3.79495	-5.66385	142.981	6.52782e-134	7.19731e-132	>AT1G27680.1	APL2 | APL2 (ADPGLC-PPASE LARGE SUBUNIT); glucose-1-phosphate adenylyltransferase | chr1:9631630-9634450 FORWARD
contig17285	1	p3	(AAG)10	30	145	174	contig17285	43	0	56.3477	0	5.81628	0	-5.81628	12.9443	4.78381e-12	5.96647e-11	nohit
contig07083	1	p3	(ATG)9	27	578	604	contig07083	65	1	85.1768	1.38801	6.41239	0.473018	-5.93937	17.6174	1.21225e-17	2.23194e-16	>AT3G26740.1	CCL | CCL (CCR-LIKE) | chr3:9827868-9828461 FORWARD
contig06564	1	p3	(AAG)8	24	494	517	contig06564	65	1	85.1768	1.38801	6.41239	0.473018	-5.93937	17.6174	1.21225e-17	2.23194e-16	>AT1G07090.1	LSH6 | LSH6 (LIGHT SENSITIVE HYPOCOTYLS 6) | chr1:2174202-2174792 REVERSE
contig12110	1	p3	(TGC)6	18	356	373	contig12110	97	1	127.11	1.38801	6.98993	0.473018	-6.51692	27.0776	4.6124e-25	1.17963e-23	nohit
contig10082	1	p3	(GGA)7	21	1	21	contig10082	292	1	382.64	1.38801	8.57984	0.473018	-8.10683	85.3014	1.16995e-63	6.60327e-62	>AT4G17940.1	binding | chr4:9965787-9966778 FORWARD
contig08797	1	p3	(TCT)5	15	580	594	contig08797	761	1	997.223	1.38801	9.96177	0.473018	-9.48875	226.069	1.65392e-137	1.87814e-135	>AT1G27680.1	APL2 | APL2 (ADPGLC-PPASE LARGE SUBUNIT); glucose-1-phosphate adenylyltransferase | chr1:9631630-9634450 FORWARD
contig07240	2	p2	(CT)6	12	348	359	contig07240	0	11	0	15.2681	0	3.93245	3.93245	3.31133	0.00111954	0.00422087	nohit
contig03725	2	p2	(AT)6	12	957	968	contig03725	29	35	38.0019	48.5803	5.248	5.6023	0.3543	0.122325	0.675142	0.757754	>AT3G07470.1	unknown protein | chr3:2387291-2388343 REVERSE
contig00516	2	p2	(TC)6	12	332	343	contig00516	81	65	106.143	90.2206	6.72987	6.49539	-0.234484	0.381517	0.0677201	0.125611	>AT2G02070.1	AtIDD5 | AtIDD5 (Arabidopsis thaliana Indeterminate(ID)-Domain 5); nucleic acid binding / transcription factor/ zinc ion binding | chr2:505523-509154 FORWARD
contig10134	2	p2	(TA)7	14	345	358	contig10134	255	158	334.155	219.306	8.38437	7.7768	-0.607575	4.99358	1.79256e-08	1.56727e-07	nohit
contig00772	2	p2	(TC)6	12	1330	1341	contig00772	39	22	51.1061	30.5362	5.67542	4.93245	-0.742973	1.04253	0.0120681	0.0308082	>AT5G42080.1	ADL1, ADL1A, AG68, DRP1A, RSW9 | ADL1 (ARABIDOPSIS DYNAMIN-LIKE PROTEIN); GTP binding / GTPase/ protein binding | chr5:16820661-16824536 REVERSE
contig01710	2	p2	(CT)7	14	596	609	contig01710	47	17	61.5893	23.5962	5.94461	4.56048	-1.38413	3.17663	3.51369e-05	0.000190273	>AT4G11420.1	EIF3A, ATEIF3A-1, EIF3A-1, ATTIF3A1, TIF3A1 | EIF3A (EUKARYOTIC TRANSLATION INITIATION FACTOR 3A); translation initiation factor | chr4:6947834-6952053 REVERSE
contig08091	2	p2	(GA)6	12	577	588	contig08091	9	0	11.7937	0	3.55995	0	-3.55995	2.70927	0.00218656	0.00748821	nohit
contig11319	2	p2	(AT)18	36	427	462	contig11319	18	0	23.5874	0	4.55995	0	-4.55995	5.41854	7.03555e-06	4.30186e-05	nohit
contig03679	2	p2	(TA)6	12	908	919	contig03679	25	1	32.7603	1.38801	5.03388	0.473018	-4.56086	5.98597	1.75914e-07	1.36555e-06	>AT3G02930.1	unknown protein | chr3:655306-658319 FORWARD
contig05013	2	p2	(AG)26	52	795	846	contig05013	31	0	40.6228	0	5.34422	0	-5.34422	9.33193	3.42831e-09	3.25316e-08	>AT4G37790.1	HAT22 | HAT22; transcription factor | chr4:17768241-17769272 FORWARD
contig02025	1	p2	(GA)7	14	1	14	contig02025	1	756	1.31041	1049.34	0.39002	10.0353	9.64524	224.567	3.33112e-130	3.63053e-128	>AT3G52780.1	ATPAP20, PAP20 | PAP20; acid phosphatase/ protein serine/threonine phosphatase | chr3:19561525-19564195 REVERSE
contig17309	1	p2	(AT)9	18	168	185	contig17309	3	729	3.93123	1011.86	1.97498	9.98279	8.00781	211.892	5.49182e-151	6.89715e-149	nohit
contig18774	1	p2	(CT)13	26	98	123	contig18774	0	148	0	205.425	0	7.68247	7.68247	44.5524	2.76398e-31	8.82426e-30	nohit
contig02363	1	p2	(CT)12	24	113	136	contig02363	0	86	0	119.369	0	6.89928	6.89928	25.8886	4.54832e-20	9.45252e-19	>AT5G25610.1	RD22 | RD22; nutrient reservoir | chr5:8914498-8916684 REVERSE
contig04666	1	p2	(TA)10	20	746	765	contig04666	0	78	0	108.265	0	6.75842	6.75842	23.4803	1.62912e-18	3.12541e-17	>AT3G05950.1	germin-like protein, putative | chr3:1781130-1781964 REVERSE
contig08813	1	p2	(GA)6	12	529	540	contig08813	0	58	0	80.5046	0	6.331	6.331	17.4597	1.75799e-14	2.64697e-13	>AT2G28710.1	zinc finger (C2H2 type) family protein | chr2:12322974-12323444 FORWARD
contig05544	1	p2	(AT)11	22	67	88	contig05544	2	125	2.62082	173.501	1.39002	7.4388	6.04878	33.7635	4.26495e-30	1.29824e-28	>AT5G52510.1	scarecrow-like transcription factor 8 (SCL8) | chr5:21307196-21309118 FORWARD
contig17349	1	p2	(CT)7	14	12	25	contig17349	0	47	0	65.2365	0	6.02761	6.02761	14.1484	3.73225e-12	4.71699e-11	nohit
contig10949	1	p2	(TC)7	14	390	403	contig10949	3	156	3.93123	216.53	1.97498	7.75842	5.78344	41.4004	4.15932e-37	1.59671e-35	>AT1G02860.1	NLA, BAH1 | NLA (nitrogen limitation adaptation); ubiquitin-protein ligase | chr1:635474-637083 FORWARD
contig10782	1	p2	(AC)6	12	311	322	contig10782	1	46	1.31041	63.8485	0.39002	5.99658	5.60656	12.0467	5.18282e-12	6.42819e-11	>AT5G05820.1	phosphate translocator-related | chr5:1752106-1753857 REVERSE
contig04206	1	p2	(AT)18	36	890	925	contig04206	0	35	0	48.5803	0	5.6023	5.6023	10.536	1.67192e-09	1.63984e-08	>AT3G48690.1	ATCXE12, CXE12 | CXE12; carboxylesterase | chr3:18037186-18038160 REVERSE
contig16540	1	p2	(CT)13	26	204	229	contig16540	0	23	0	31.9242	0	4.99658	4.99658	6.92369	1.06429e-06	7.42847e-06	nohit
contig09854	1	p2	(AG)6	12	435	446	contig09854	0	22	0	30.5362	0	4.93245	4.93245	6.62266	1.85905e-06	1.24775e-05	>AT4G33220.1	PME44, ATPME44 | enzyme inhibitor/ pectinesterase | chr4:16022506-16026130 FORWARD
contig08057	1	p2	(TA)28	56	1	56	contig08057	0	19	0	26.3722	0	4.72095	4.72095	5.71957	1.01242e-05	6.02813e-05	>AT3G13600.1	calmodulin-binding family protein | chr3:4445102-4447383 FORWARD
contig12627	1	p2	(TA)6	12	246	257	contig12627	0	16	0	22.2082	0	4.47302	4.47302	4.81648	5.71193e-05	0.000295959	nohit
contig18172	1	p2	(CT)12	24	105	128	contig18172	0	15	0	20.8201	0	4.37991	4.37991	4.51545	0.000102566	0.000502599	nohit
contig18508	1	p2	(AG)19	38	90	127	contig18508	0	12	0	16.6561	0	4.05798	4.05798	3.61236	0.000611142	0.00244922	nohit
contig02771	1	p2	(TC)9	18	941	958	contig02771	16	237	20.9666	328.958	4.39002	8.36176	3.97174	50.2524	1.16835e-47	5.3648e-46	>AT3G53420.2	PIP2A, PIP2, PIP2;1 | PIP2A (PLASMA MEMBRANE INTRINSIC PROTEIN 2A); water channel | chr3:19803906-19805454 REVERSE
contig18901	1	p2	(GA)11	22	89	110	contig18901	0	10	0	13.8801	0	3.79495	3.79495	3.0103	0.00206255	0.0071605	nohit
contig08604	1	p2	(AG)7	14	29	42	contig08604	1	12	1.31041	16.6561	0.39002	4.05798	3.66796	2.3823	0.00156509	0.00561013	>AT2G05810.2	armadillo/beta-catenin repeat family protein | chr2:2215225-2216967 REVERSE
contig15378	1	p2	(TC)12	24	189	212	contig15378	1	12	1.31041	16.6561	0.39002	4.05798	3.66796	2.3823	0.00156509	0.00561013	nohit
contig06977	1	p2	(TA)16	32	645	676	contig06977	4	47	5.24165	65.2365	2.39002	6.02761	3.63759	9.26329	4.47865e-10	4.68597e-09	>AT4G25570.1	ACYB-2 | ACYB-2; carbon-monoxide oxygenase | chr4:13053887-13055518 REVERSE
contig06752	1	p2	(GA)13	26	469	494	contig06752	3	34	3.93123	47.1923	1.97498	5.56048	3.5855	6.61629	1.35582e-07	1.06467e-06	nohit
contig00279	1	p2	(AG)13	26	1265	1290	contig00279	9	99	11.7937	137.413	3.55995	7.10237	3.54243	19.0575	3.66195e-19	7.27175e-18	>AT1G33240.1	AT-GTL1, AT-GTL2 | AT-GTL1 (GT2-LIKE 1); DNA binding / transcription factor | chr1:12051859-12054320 REVERSE
contig13326	1	p2	(TA)6	12	102	113	contig13326	0	8	0	11.1041	0	3.47302	3.47302	2.40824	0.00713109	0.0201616	>AT1G23965.1	FUNCTIONS IN: molecular_function unknown; INVOLVED IN: biological_process unknown; LOCATED IN: cellular_component unknown; BEST Arabidopsis thaliana protein match is: ATP binding / DNA binding (TAIR:AT1G70270.1). | chr1:8480570-8480923 REVERSE
contig15284	1	p2	(TC)11	22	157	178	contig15284	0	8	0	11.1041	0	3.47302	3.47302	2.40824	0.00713109	0.0201616	>AT5G55570.1	unknown protein | chr5:22514587-22515260 REVERSE
contig10184	1	p2	(TC)8	16	454	469	contig10184	1	10	1.31041	13.8801	0.39002	3.79495	3.40493	1.85601	0.00523715	0.0154832	>AT5G10310.1	unknown protein | chr5:3241666-3242127 REVERSE
contig15598	1	p2	(TC)12	24	176	199	contig15598	0	7	0	9.71607	0	3.28037	3.28037	2.10721	0.013394	0.0337794	nohit
contig16102	1	p2	(GA)9	18	144	161	contig16102	1	9	1.31041	12.4921	0.39002	3.64294	3.25292	1.59848	0.00958661	0.0255445	nohit
contig04013	1	p2	(TG)9	18	870	887	contig04013	10	89	13.1041	123.533	3.71195	6.94875	3.2368	15.7298	4.44926e-16	7.44711e-15	>AT4G37790.1	HAT22 | HAT22; transcription factor | chr4:17768241-17769272 FORWARD
contig01039	1	p2	(TC)8	16	1387	1402	contig01039	97	863	127.11	1197.85	6.98993	10.2262	3.2363	152.503	2.81227e-141	3.2719e-139	>AT2G36530.1	LOS2 | LOS2; copper ion binding / phosphopyruvate hydratase | chr2:15321081-15323786 REVERSE
contig09762	1	p2	(TA)15	30	514	543	contig09762	3	26	3.93123	36.0883	1.97498	5.17346	3.19847	4.541	1.26986e-05	7.43489e-05	>AT4G21620.1	glycine-rich protein | chr4:11491519-11491914 FORWARD
contig03400	1	p2	(AC)10	20	249	268	contig03400	2	17	2.62082	23.5962	1.39002	4.56048	3.17046	2.94294	0.000441808	0.00185344	>AT5G27320.1	ATGID1C, GID1C | GID1C (GA INSENSITIVE DWARF1C); hydrolase | chr5:9629254-9630746 FORWARD
contig09265	1	p2	(GT)7	14	242	255	contig09265	3	24	3.93123	33.3122	1.97498	5.05798	3.083	4.03742	3.89182e-05	0.000209167	nohit
contig10080	1	p2	(TA)6	12	126	137	contig10080	2	16	2.62082	22.2082	1.39002	4.47302	3.083	2.69161	0.000782518	0.00307526	nohit
contig17715	1	p2	(TC)9	18	3	20	contig17715	1	8	1.31041	11.1041	0.39002	3.47302	3.083	1.34581	0.0175442	0.0413096	nohit
contig13643	1	p2	(CA)8	16	76	91	contig13643	0	6	0	8.32806	0	3.05798	3.05798	1.80618	0.0253448	0.055833	>AT1G11250.1	SYP125, ATSYP125 | SYP125 (SYNTAXIN OF PLANTS 125); SNAP receptor | chr1:3768724-3769706 FORWARD
contig09504	1	p2	(GA)9	18	318	335	contig09504	0	6	0	8.32806	0	3.05798	3.05798	1.80618	0.0253448	0.055833	nohit
contig18556	1	p2	(TA)16	32	98	129	contig18556	0	6	0	8.32806	0	3.05798	3.05798	1.80618	0.0253448	0.055833	nohit
contig03149	1	p2	(CA)9	18	368	385	contig03149	10	72	13.1041	99.9367	3.71195	6.64294	2.93099	11.4797	4.22341e-12	5.29363e-11	>AT5G19855.1	unknown protein | chr5:6712166-6713445 REVERSE
contig02599	1	p2	(TC)6	12	1078	1089	contig02599	26	171	34.0707	237.35	5.09046	7.89087	2.80041	25.9247	2.45658e-25	6.34696e-24	>AT4G21320.1	HSA32 | HSA32 (HEAT-STRESS-ASSOCIATED 32); catalytic | chr4:11340492-11341732 FORWARD
contig16478	1	p2	(GA)7	14	187	200	contig16478	0	5	0	6.94005	0	2.79495	2.79495	1.50515	0.0483485	0.0948662	nohit
contig14285	1	p2	(TC)7	14	293	306	contig14285	2	13	2.62082	18.0441	1.39002	4.17346	2.78344	1.9574	0.00427253	0.0133792	nohit
contig03314	1	p2	(AG)10	20	10	29	contig03314	14	84	18.3458	116.593	4.19737	6.86534	2.66796	12.046	1.45728e-12	1.89611e-11	>AT1G74950.1	JAZ2, TIFY10B | TIFY10B | chr1:28148919-28150258 REVERSE
contig11296	1	p2	(AG)6	12	445	456	contig11296	2	12	2.62082	16.6561	1.39002	4.05798	2.66796	1.72086	0.00746468	0.0209548	nohit
contig13395	1	p2	(GA)15	30	357	386	contig13395	1	6	1.31041	8.32806	0.39002	3.05798	2.66796	0.860431	0.0585217	0.11209	>gi|195642858	hypothetical protein [Zea mays]
contig18208	1	p2	(GA)24	48	99	146	contig18208	1	6	1.31041	8.32806	0.39002	3.05798	2.66796	0.860431	0.0585217	0.11209	nohit
contig09369	1	p2	(TG)6	12	84	95	contig09369	3	17	3.93123	23.5962	1.97498	4.56048	2.5855	2.349	0.00179562	0.00634238	>AT1G68840.1	RAV2, RAP2.8, TEM2 | RAV2 (REGULATOR OF THE ATPASE OF THE VACUOLAR MEMBRANE); DNA binding / transcription factor/ transcription repressor | chr1:25880442-25881500 FORWARD
contig07202	1	p2	(AG)8	16	23	38	contig07202	2	11	2.62082	15.2681	1.39002	3.93245	2.54243	1.48951	0.0129736	0.032969	>AT4G31290.1	ChaC-like family protein | chr4:15186851-15188278 FORWARD
contig07991	1	p2	(GT)12	24	550	573	contig07991	49	267	64.2102	370.599	6.00473	8.53371	2.52898	35.9225	3.1337e-34	1.10872e-32	>AT5G12380.1	annexin, putative | chr5:4009223-4010687 FORWARD
contig19257	1	p2	(CT)7	14	1	14	contig19257	0	4	0	5.55204	0	2.47302	2.47302	1.20412	NA	NA	nohit
contig01996	1	p2	(AT)6	12	1119	1130	contig01996	9	46	11.7937	63.8485	3.55995	5.99658	2.43663	5.91174	7.78362e-07	5.53256e-06	>AT5G59480.1	haloacid dehalogenase-like hydrolase family protein | chr5:23979619-23981156 REVERSE
contig14599	1	p2	(AG)8	16	1	16	contig14599	1	5	1.31041	6.94005	0.39002	2.79495	2.40493	0.632122	0.106395	0.181266	>AT2G29390.5	ATSMO2 | SMO2-2 (STEROL 4-ALPHA-METHYL-OXIDASE 2-2); 4-alpha-methyl-delta7-sterol-4alpha-methyl oxidase/ C-4 methylsterol oxidase | chr2:12610758-12611929 REVERSE
contig15835	1	p2	(AG)7	14	96	109	contig15835	1	5	1.31041	6.94005	0.39002	2.79495	2.40493	0.632122	0.106395	0.181266	nohit
contig03089	1	p2	(TG)6	12	864	875	contig03089	8	36	10.4833	49.9684	3.39002	5.64294	2.25292	4.18501	3.45662e-05	0.000187396	>AT4G00660.1	DEAD/DEAH box helicase, putative | chr4:274638-277438 FORWARD
contig10567	1	p2	(AT)6	12	377	388	contig10567	2	8	2.62082	11.1041	1.39002	3.47302	2.083	0.83708	0.0652115	0.122455	nohit
contig18244	1	p2	(CT)6	12	10	21	contig18244	0	3	0	4.16403	0	2.05798	2.05798	0.90309	NA	NA	nohit
contig03605	1	p2	(TC)12	24	198	221	contig03605	20	77	26.2082	106.877	4.71195	6.7398	2.02786	7.76344	2.07148e-08	1.80159e-07	>AT5G47530.1	auxin-responsive protein, putative | chr5:19281471-19282870 FORWARD
contig07546	1	p2	(AG)7	14	121	134	contig07546	9	33	11.7937	45.8043	3.55995	5.51741	1.95747	3.16593	0.000354753	0.00151794	>AT4G37300.1	MEE59 | MEE59 (maternal effect embryo arrest 59) | chr4:17554805-17555498 FORWARD
contig08475	1	p2	(AG)7	14	77	90	contig08475	3	11	3.93123	15.2681	1.97498	3.93245	1.95747	1.05531	0.0392009	0.0786339	>ATCG00160.1	RPS2 | Chloroplast ribosomal protein S2 | chrC:15013-15723 REVERSE
contig08078	1	p2	(TG)11	22	614	635	contig08078	3	11	3.93123	15.2681	1.97498	3.93245	1.95747	1.05531	0.0392009	0.0786339	>AT5G64180.1	unknown protein | chr5:25677163-25678204 FORWARD
contig15447	1	p2	(CT)6	12	1	12	contig15447	4	14	5.24165	19.4321	2.39002	4.28037	1.89035	1.27767	0.0236035	0.0526113	nohit
contig09757	1	p2	(AT)12	24	1	24	contig09757	2	7	2.62082	9.71607	1.39002	3.28037	1.89035	0.638834	0.109477	0.184676	>AT5G65970.1	MLO10, ATMLO10 | MLO10 (MILDEW RESISTANCE LOCUS O 10); calmodulin binding | chr5:26387509-26390407 REVERSE
contig09475	1	p2	(GA)6	12	283	294	contig09475	2	7	2.62082	9.71607	1.39002	3.28037	1.89035	0.638834	0.109477	0.184676	>AT1G24620.1	polcalcin, putative / calcium-binding pollen allergen, putative | chr1:8723893-8724453 REVERSE
contig09789	1	p2	(TC)11	22	259	280	contig09789	30	100	39.3123	138.801	5.29691	7.11687	1.81996	8.6349	4.39764e-09	4.11633e-08	>AT2G38400.1	AGT3 | AGT3 (ALANINE:GLYOXYLATE AMINOTRANSFERASE 3); alanine-glyoxylate transaminase/ catalytic/ pyridoxal phosphate binding / transaminase | chr2:16083779-16085974 FORWARD
contig14805	1	p2	(TC)11	22	164	185	contig14805	18	58	23.5874	80.5046	4.55995	6.331	1.77105	4.81018	1.23699e-05	7.25475e-05	nohit
contig05276	1	p2	(AT)7	14	746	759	contig05276	51	162	66.831	224.858	6.06245	7.81287	1.75042	13.202	4.65557e-13	6.33345e-12	>AT3G58680.1	MBF1B, ATMBF1B | MBF1B (MULTIPROTEIN BRIDGING FACTOR 1B); DNA binding / transcription coactivator | chr3:21707367-21708625 FORWARD
contig08304	1	p2	(AC)6	12	211	222	contig08304	6	18	7.86247	24.9842	2.97498	4.64294	1.66796	1.36346	0.0205639	0.0468408	>AT1G07370.1	PCNA1 | PCNA1 (PROLIFERATING CELLULAR NUCLEAR ANTIGEN); DNA binding / DNA polymerase processivity factor/ protein binding | chr1:2263204-2264382 FORWARD
contig12849	1	p2	(CT)9	18	124	141	contig12849	2	6	2.62082	8.32806	1.39002	3.05798	1.66796	0.454488	0.181197	0.280062	nohit
contig10397	1	p2	(GA)10	20	372	391	contig10397	6	17	7.86247	23.5962	2.97498	4.56048	1.5855	1.19049	0.0311979	0.0668366	>AT2G41330.1	glutaredoxin family protein | chr2:17227067-17228275 FORWARD
contig15060	1	p2	(TC)17	34	280	313	contig15060	5	14	6.55206	19.4321	2.71195	4.28037	1.56842	0.963894	0.0527713	0.102879	nohit
contig08305	1	p2	(TA)6	12	600	611	contig08305	12	33	15.7249	45.8043	3.97498	5.51741	1.54243	2.21292	0.00338817	0.0109052	>AT2G31670.1	FUNCTIONS IN: molecular_function unknown; INVOLVED IN: biological_process unknown; LOCATED IN: peroxisome, chloroplast stroma, chloroplast; EXPRESSED IN: 22 plant structures; EXPRESSED DURING: 16 growth stages; CONTAINS InterPro DOMAIN/s: Stress responsive alpha-beta barrel (InterPro:IPR013097), Dimeric alpha-beta barrel (InterPro:IPR011008); BEST Arabidopsis thaliana protein match is: DABB1 (DIM…
contig10939	1	p2	(GA)10	20	101	120	contig10939	4	11	5.24165	15.2681	2.39002	3.93245	1.54243	0.737641	0.0907034	0.159254	>AT2G01080.1	FUNCTIONS IN: molecular_function unknown; INVOLVED IN: biological_process unknown; LOCATED IN: plasma membrane; EXPRESSED IN: 14 plant structures; EXPRESSED DURING: 6 growth stages; CONTAINS InterPro DOMAIN/s: Harpin-induced 1 (InterPro:IPR010847); BEST Arabidopsis thaliana protein match is: unknown protein (TAIR:AT3G54200.1); Has 388 Blast hits to 387 proteins in 21 species: Archae - 0; Bacteria…
contig07499	1	p2	(CT)11	22	470	491	contig07499	9	23	11.7937	31.9242	3.55995	4.99658	1.43663	1.37608	0.0217507	0.0490055	>AT4G12730.1	FLA2 | FLA2 (FASCICLIN-LIKE ARABINOGALACTAN 2) | chr4:7491598-7492809 REVERSE
contig02857	1	p2	(GA)8	16	1	16	contig02857	106	270	138.904	374.763	7.11794	8.54983	1.43189	16.0673	4.53541e-15	7.13772e-14	>AT4G15470.1	EXPRESSED IN: 24 plant structures; EXPRESSED DURING: 15 growth stages; CONTAINS InterPro DOMAIN/s: Uncharacterised protein family UPF0005 (InterPro:IPR006214); BEST Arabidopsis thaliana protein match is: glutamate binding (TAIR:AT1G03070.1); Has 4000 Blast hits to 3999 proteins in 955 species: Archae - 0; Bacteria - 1775; Metazoa - 750; Fungi - 92; Plants - 143; Viruses - 77; Other Eukaryotes - 1…
contig12241	1	p2	(TC)6	12	365	376	contig12241	2	5	2.62082	6.94005	1.39002	2.79495	1.40493	0.288434	0.294572	0.410845	>AT4G32180.3	ATPANK2 | ATPANK2 (PANTOTHENATE KINASE 2); pantothenate kinase | chr4:15538340-15543715 REVERSE
contig10146	1	p2	(TC)17	34	168	201	contig10146	2	5	2.62082	6.94005	1.39002	2.79495	1.40493	0.288434	0.294572	0.410845	>AT5G06390.1	FLA17 | FLA17 (FASCICLIN-LIKE ARABINOGALACTAN PROTEIN 17 PRECURSOR) | chr5:1952939-1955047 FORWARD
contig14423	1	p2	(TC)6	12	275	286	contig14423	2	5	2.62082	6.94005	1.39002	2.79495	1.40493	0.288434	0.294572	0.410845	nohit
contig15784	1	p2	(TC)8	16	1	16	contig15784	2	5	2.62082	6.94005	1.39002	2.79495	1.40493	0.288434	0.294572	0.410845	nohit
contig03313	1	p2	(TA)6	12	175	186	contig03313	11	27	14.4145	37.4763	3.84945	5.22791	1.37845	1.5095	0.0167111	0.0409497	>AT5G65910.1	BSD domain-containing protein | chr5:26361592-26363341 REVERSE
contig16885	1	p2	(CT)16	32	115	146	contig16885	3	7	3.93123	9.71607	1.97498	3.28037	1.30539	0.35735	0.247158	0.359165	nohit
contig04735	1	p2	(AG)11	22	839	860	contig04735	128	293	167.733	406.687	7.39002	8.66777	1.27775	14.426	2.20879e-13	3.08222e-12	>AT2G37110.1	unknown protein | chr2:15592689-15593726 FORWARD
contig11695	1	p2	(AT)7	14	125	138	contig11695	4	9	5.24165	12.4921	2.39002	3.64294	1.25292	0.428549	0.207237	0.312304	nohit
contig01702	1	p2	(TC)6	12	817	828	contig01702	18	39	23.5874	54.1324	4.55995	5.75842	1.19847	1.72027	0.0119745	0.0305818	>AT5G32470.1	FUNCTIONS IN: molecular_function unknown; INVOLVED IN: biological_process unknown; LOCATED IN: mitochondrion; EXPRESSED IN: 23 plant structures; EXPRESSED DURING: 13 growth stages; CONTAINS InterPro DOMAIN/s: Haem oxygenase-like, multi-helical (InterPro:IPR016084), TENA/THI-4 protein/Coenzyme PQQ biosynthesis protein C (InterPro:IPR004305); Has 1039 Blast hits to 1039 proteins in 384 species: Arc…
contig13408	1	p2	(GA)14	28	213	240	contig13408	12	26	15.7249	36.0883	3.97498	5.17346	1.19847	1.14685	0.0401932	0.0804331	nohit
contig19068	1	p2	(AG)8	16	19	34	contig19068	9	19	11.7937	26.3722	3.55995	4.72095	1.161	0.792916	0.0893345	0.157185	nohit
contig01155	1	p2	(GA)9	18	209	226	contig01155	20	42	26.2082	58.2964	4.71195	5.86534	1.15339	1.73265	0.0121009	0.0308796	>AT3G60240.4	EIF4G, CUM2 | EIF4G (EUKARYOTIC TRANSLATION INITIATION FACTOR 4G); translation initiation factor | chr3:22261842-22268295 FORWARD
contig10990	1	p2	(TC)21	42	1	42	contig10990	11	22	14.4145	30.5362	3.84945	4.93245	1.083	0.811648	0.0887264	0.156209	>gi|147866201	hypothetical protein [Vitis vinifera]
contig09809	1	p2	(AG)12	24	405	428	contig09809	4	8	5.24165	11.1041	2.39002	3.47302	1.083	0.295145	0.304688	0.418613	nohit
contig17329	1	p2	(AG)6	12	3	14	contig17329	2	4	2.62082	5.55204	1.39002	2.47302	1.083	0.147572	0.467964	0.58199	>AT3G11270.1	MEE34 | MEE34 (maternal effect embryo arrest 34) | chr3:3528989-3531317 FORWARD
contig14204	1	p2	(AG)9	18	278	295	contig14204	2	4	2.62082	5.55204	1.39002	2.47302	1.083	0.147572	0.467964	0.58199	nohit
contig14261	1	p2	(TC)7	14	340	353	contig14261	2	4	2.62082	5.55204	1.39002	2.47302	1.083	0.147572	0.467964	0.58199	nohit
contig16972	1	p2	(TC)14	28	175	202	contig16972	2	4	2.62082	5.55204	1.39002	2.47302	1.083	0.147572	0.467964	0.58199	nohit
contig04185	1	p2	(GT)7	14	740	753	contig04185	5	10	6.55206	13.8801	2.71195	3.79495	1.083	0.368931	0.251139	0.36317	>AT1G12240.1	ATBETAFRUCT4, VAC-INV | ATBETAFRUCT4; beta-fructofuranosidase/ hydrolase, hydrolyzing O-glycosyl compounds | chr1:4153699-4157457 FORWARD
contig06533	1	p2	(TA)10	20	700	719	contig06533	3	6	3.93123	8.32806	1.97498	3.05798	1.083	0.221359	0.374049	0.488362	>AT4G22590.1	trehalose-6-phosphate phosphatase, putative | chr4:11893707-11895371 REVERSE
contig19067	1	p2	(CT)6	12	1	12	contig19067	1	2	1.31041	2.77602	0.39002	1.47302	1.083	0.0737862	0.607801	0.712206	nohit
contig00563	1	p2	(AT)7	14	1427	1440	contig00563	18	36	23.5874	49.9684	4.55995	5.64294	1.083	1.32815	0.0294495	0.0633448	>AT5G39380.1	calmodulin-binding protein-related | chr5:15759163-15760686 REVERSE
contig17998	1	p2	(TC)6	12	88	99	contig17998	40	79	52.4165	109.653	5.71195	6.7768	1.06485	2.82742	0.00152936	0.00551277	nohit
contig10162	1	p2	(CT)7	14	1	14	contig10162	129	251	169.043	348.39	7.40125	8.44456	1.04331	8.65781	3.22699e-08	2.74178e-07	>AT5G27200.1	ACP5 | ACP5 (acyl carrier protein 5); acyl carrier | chr5:9571185-9571989 FORWARD
contig01876	1	p2	(AT)11	22	202	223	contig01876	10	19	13.1041	26.3722	3.71195	4.72095	1.009	0.616646	0.142229	0.228889	>AT4G36630.1	EMB2754 | EMB2754 (EMBRYO DEFECTIVE 2754); binding / small GTPase regulator | chr4:17272088-17276524 REVERSE
contig18756	1	p2	(TA)14	28	69	96	contig18756	60	109	78.6247	151.293	6.29691	7.2412	0.944291	3.12978	0.00107751	0.00407946	nohit
contig00196	1	p2	(CT)6	12	1585	1596	contig00196	48	87	62.8998	120.757	5.97498	6.91596	0.940979	2.48175	0.00361972	0.0115252	>AT5G16680.1	PHD finger family protein | chr5:5467534-5472956 REVERSE
contig03429	1	p2	(AT)9	18	78	95	contig03429	10	18	13.1041	24.9842	3.71195	4.64294	0.930995	0.50332	0.190961	0.292566	>AT4G32480.1	unknown protein | chr4:15676488-15677776 FORWARD
contig06966	1	p2	(TC)16	32	667	698	contig06966	174	306	228.012	424.731	7.83296	8.73041	0.897442	7.98493	2.28891e-07	1.74535e-06	>AT5G01650.1	macrophage migration inhibitory factor family protein / MIF family protein | chr5:242734-244033 REVERSE
contig06363	1	p2	(TA)6	12	503	514	contig06363	4	7	5.24165	9.71607	2.39002	3.28037	0.890353	0.179937	0.438081	0.555666	nohit
contig11119	1	p2	(TC)9	18	175	192	contig11119	4	7	5.24165	9.71607	2.39002	3.28037	0.890353	0.179937	0.438081	0.555666	nohit
contig05977	1	p2	(CT)8	16	277	292	contig05977	16	28	20.9666	38.8643	4.39002	5.28037	0.890353	0.719747	0.120928	0.199441	>AT1G30100.1	NCED5, ATNCED5 | NCED5 (NINE-CIS-EPOXYCAROTENOID DIOXYGENASE 5); 9-cis-epoxycarotenoid dioxygenase | chr1:10571383-10573152 FORWARD
contig02948	1	p2	(AG)8	16	24	39	contig02948	16	28	20.9666	38.8643	4.39002	5.28037	0.890353	0.719747	0.120928	0.199441	>AT5G62460.1	zinc finger (C3HC4-type RING finger) family protein | chr5:25075545-25077072 FORWARD
contig05837	1	p2	(CT)12	24	109	132	contig05837	30	51	39.3123	70.7885	5.29691	6.14544	0.848532	1.19586	0.0476942	0.0937375	>AT3G02555.1	unknown protein | chr3:540024-540955 REVERSE
contig09715	1	p2	(GA)6	12	535	546	contig09715	3	5	3.93123	6.94005	1.97498	2.79495	0.819963	0.109734	0.551521	0.658112	>AT1G79650.1	RAD23 | RAD23; damaged DNA binding | chr1:29972406-29975132 REVERSE
contig15342	1	p2	(AG)10	20	269	288	contig15342	3	5	3.93123	6.94005	1.97498	2.79495	0.819963	0.109734	0.551521	0.658112	nohit
contig02886	1	p2	(AT)14	28	835	862	contig02886	403	670	528.096	929.967	9.04466	9.86104	0.816379	14.5797	6.90188e-12	8.44978e-11	nohit
contig10425	1	p2	(CT)12	24	58	81	contig10425	201	333	263.393	462.207	8.04107	8.8524	0.811324	7.15932	1.58997e-06	1.07571e-05	>AT5G59845.1	gibberellin-regulated family protein | chr5:24111443-24111808 FORWARD
contig04382	1	p2	(GT)7	14	730	743	contig04382	32	53	41.9332	73.5645	5.39002	6.20094	0.810918	1.13836	0.0557003	0.108006	>AT1G31340.1	RUB1, NEDD8, ATRUB1 | RUB1 (RELATED TO UBIQUITIN 1); protein binding | chr1:11218076-11219417 REVERSE
contig02063	1	p2	(TA)7	14	1179	1192	contig02063	108	176	141.524	244.29	7.14491	7.93245	0.787542	3.57011	0.000761296	0.00299839	>AT3G05500.1	rubber elongation factor (REF) family protein | chr3:1593540-1594802 FORWARD
contig06730	1	p2	(AG)8	16	703	718	contig06730	43	70	56.3477	97.1607	5.81628	6.6023	0.786016	1.41453	0.0341743	0.0716508	>AT5G45190.2	cyclin family protein | chr5:18277808-18280733 REVERSE
contig06663	1	p2	(AG)6	12	572	583	contig06663	10	16	13.1041	22.2082	3.71195	4.47302	0.76107	0.303393	0.330326	0.447547	>AT4G27940.1	ATMTM1, MTM1 | mitochondrial substrate carrier family protein | chr4:13904745-13907036 FORWARD
contig12287	1	p2	(GA)13	26	404	429	contig12287	10	16	13.1041	22.2082	3.71195	4.47302	0.76107	0.303393	0.330326	0.447547	>AT5G67590.1	FRO1 | FRO1 (FROSTBITE1); NADH dehydrogenase (ubiquinone) | chr5:26958073-26959356 FORWARD
contig12281	1	p2	(TC)9	18	216	233	contig12281	5	8	6.55206	11.1041	2.71195	3.47302	0.76107	0.151696	0.491242	0.600445	nohit
contig13588	1	p2	(AG)14	28	348	375	contig13588	5	8	6.55206	11.1041	2.71195	3.47302	0.76107	0.151696	0.491242	0.600445	nohit
contig08219	1	p2	(TC)17	34	1	34	contig08219	6	9	7.86247	12.4921	2.97498	3.64294	0.66796	0.131171	0.536442	0.645091	>AT1G79650.1	RAD23 | RAD23; damaged DNA binding | chr1:29972406-29975132 REVERSE
contig08840	1	p2	(AG)13	26	556	581	contig08840	6	9	7.86247	12.4921	2.97498	3.64294	0.66796	0.131171	0.536442	0.645091	>AT1G73030.1	VPS46.2 | VPS46.2 | chr1:27473938-27474848 FORWARD
contig05353	1	p2	(GA)12	24	1	24	contig05353	158	235	207.045	326.182	7.6938	8.34953	0.655734	3.29728	0.00205066	0.00713947	>AT4G20260.3	ATPCAP1, PCAP1 | DREPP plasma membrane polypeptide family protein | chr4:10941593-10943227 FORWARD
contig05192	1	p2	(TC)12	24	770	793	contig05192	39	58	51.1061	80.5046	5.67542	6.331	0.655576	0.813395	0.125795	0.205707	>AT1G78870.2	UBC35, UBC13A | UBC35 (UBIQUITIN-CONJUGATING ENZYME 35); protein binding / ubiquitin-protein ligase | chr1:29650589-29652203 FORWARD
contig07139	1	p2	(TA)6	12	562	573	contig07139	14	20	18.3458	27.7602	4.19737	4.79495	0.597571	0.231129	0.428543	0.545026	nohit
contig04252	1	p2	(CT)9	18	897	914	contig04252	80	114	104.833	158.233	6.71195	7.30591	0.59396	1.30064	0.0609164	0.115545	>AT2G02760.1	ATUBC2, UBC2 | ATUBC2 (UBIQUITING-CONJUGATING ENZYME 2); ubiquitin-protein ligase | chr2:774271-775149 FORWARD
contig04729	1	p2	(GA)6	12	829	840	contig04729	17	24	22.277	33.3122	4.47748	5.05798	0.580497	0.260793	0.405298	0.522756	>AT3G48410.1	hydrolase, alpha/beta fold family protein | chr3:17925786-17928100 REVERSE
contig07512	1	p2	(AG)17	34	472	505	contig07512	5	7	6.55206	9.71607	2.71195	3.28037	0.568425	0.0727213	0.662854	0.751098	>AT5G07970.1	dentin sialophosphoprotein-related | chr5:2544126-2547916 REVERSE
contig04872	1	p2	(TA)8	16	527	542	contig04872	5	7	6.55206	9.71607	2.71195	3.28037	0.568425	0.0727213	0.662854	0.751098	>AT1G08640.1	unknown protein | chr1:2748714-2751209 REVERSE
contig18039	1	p2	(TC)9	18	85	102	contig18039	5	7	6.55206	9.71607	2.71195	3.28037	0.568425	0.0727213	0.662854	0.751098	nohit
contig08783	1	p2	(TG)7	14	377	390	contig08783	23	32	30.1395	44.4163	4.91358	5.47302	0.559436	0.321241	0.362473	0.476579	>AT2G42680.1	MBF1A, ATMBF1A | MBF1A (MULTIPROTEIN BRIDGING FACTOR 1A); DNA binding / transcription coactivator | chr2:17774972-17776116 FORWARD
contig14381	1	p2	(GA)6	12	1	12	contig14381	175	241	229.322	334.51	7.84123	8.38591	0.544676	2.28342	0.0163013	0.0401634	>AT1G71950.1	identical protein binding / serine-type endopeptidase | chr1:27080453-27081573 REVERSE
contig04787	1	p2	(AC)7	14	22	35	contig04787	11	15	14.4145	20.8201	3.84945	4.37991	0.530457	0.134161	0.564822	0.668662	>AT3G49590.1	FUNCTIONS IN: molecular_function unknown; INVOLVED IN: biological_process unknown; LOCATED IN: cellular_component unknown; EXPRESSED IN: 23 plant structures; EXPRESSED DURING: 15 growth stages; CONTAINS InterPro DOMAIN/s: Autophagy-related protein 13 (InterPro:IPR018731); BEST Arabidopsis thaliana protein match is: unknown protein (TAIR:AT3G18770.1); Has 1841 Blast hits to 549 proteins in 149 spe…
contig04678	1	p2	(CT)9	18	788	805	contig04678	14	19	18.3458	26.3722	4.19737	4.72095	0.52357	0.165141	0.525389	0.634334	>AT5G14720.1	protein kinase family protein | chr5:4748212-4752642 REVERSE
contig03584	1	p2	(TC)6	12	667	678	contig03584	20	27	26.2082	37.4763	4.71195	5.22791	0.515957	0.227232	0.45927	0.575328	>AT5G18610.1	protein kinase family protein | chr5:6192736-6195371 FORWARD
contig00123	1	p2	(TC)11	22	1876	1897	contig00123	63	85	82.5559	117.981	6.3673	6.88241	0.515109	0.712769	0.190282	0.291738	>AT5G36880.2	acetyl-CoA synthetase, putative / acetate-CoA ligase, putative | chr5:14534961-14540296 REVERSE
contig08694	1	p2	(AG)11	22	67	88	contig08694	6	8	7.86247	11.1041	2.97498	3.47302	0.498035	0.0622548	0.703241	0.779716	>gi|125527589	hypothetical protein OsI_03609 [Oryza sativa Indica Group]
contig13434	1	p2	(AC)7	14	72	85	contig13434	3	4	3.93123	5.55204	1.97498	2.47302	0.498035	0.0311274	0.787644	0.856055	nohit
contig17417	1	p2	(AT)12	24	147	170	contig17417	3	4	3.93123	5.55204	1.97498	2.47302	0.498035	0.0311274	0.787644	0.856055	nohit
contig04882	1	p2	(TG)6	12	807	818	contig04882	7	9	9.17288	12.4921	3.19737	3.64294	0.445568	0.0544291	0.737423	0.811048	>AT1G74250.1	DNAJ heat shock N-terminal domain-containing protein | chr1:27920328-27922414 FORWARD
contig06656	1	p2	(AT)9	18	19	36	contig06656	73	93	95.66	129.085	6.57984	7.01218	0.432332	0.52452	0.307091	0.421029	>AT2G02760.1	ATUBC2, UBC2 | ATUBC2 (UBIQUITING-CONJUGATING ENZYME 2); ubiquitin-protein ligase | chr2:774271-775149 FORWARD
contig13147	1	p2	(TC)8	16	265	280	contig13147	4	5	5.24165	6.94005	2.39002	2.79495	0.404926	0.0241774	0.834046	0.893178	>gi|102140015	hypothetical protein MA4_112I10.14 [Musa acuminata]
contig10188	1	p2	(AT)7	14	509	522	contig10188	4	5	5.24165	6.94005	2.39002	2.79495	0.404926	0.0241774	0.834046	0.893178	>gi|225441662	PREDICTED: hypothetical protein [Vitis vinifera]
contig11983	1	p2	(TA)12	24	1	24	contig11983	8	10	10.4833	13.8801	3.39002	3.79495	0.404926	0.0483547	0.767001	0.839682	>AT1G52240.2	ATROPGEF11, ROPGEF11 | ROPGEF11 (RHO GUANYL-NUCLEOTIDE EXCHANGE FACTOR 11); Rho guanyl-nucleotide exchange factor | chr1:19458844-19459235 REVERSE
contig05771	1	p2	(CT)6	12	775	786	contig05771	40	48	52.4165	66.6245	5.71195	6.05798	0.346032	0.158144	0.642166	0.737549	>AT1G64230.2	UBC28 | ubiquitin-conjugating enzyme, putative | chr1:23833792-23835220 FORWARD
contig13342	1	p2	(AT)6	12	214	225	contig13342	256	303	335.465	420.567	8.39002	8.71619	0.326172	0.859115	0.312914	0.428239	>AT3G30390.2	amino acid transporter family protein | chr3:11977112-11978827 REVERSE
contig04966	1	p2	(TA)6	12	3	14	contig04966	33	39	43.2436	54.1324	5.43441	5.75842	0.324006	0.1087	0.722021	0.795839	>AT4G02020.1	EZA1, SWN, SDG10 | SWN (SWINGER); transcription factor | chr4:886693-891743 FORWARD
contig10603	1	p2	(CT)7	14	84	97	contig10603	6	7	7.86247	9.71607	2.97498	3.28037	0.30539	0.0167201	0.898175	0.934672	>AT3G15920.1	phox (PX) domain-containing protein | chr3:5383768-5386955 REVERSE
contig01475	1	p2	(AT)8	16	279	294	contig01475	62	72	81.2455	99.9367	6.34422	6.64294	0.298726	0.162201	0.700839	0.777803	>AT5G42050.1	FUNCTIONS IN: molecular_function unknown; EXPRESSED IN: 22 plant structures; EXPRESSED DURING: 13 growth stages; CONTAINS InterPro DOMAIN/s: Development and cell death domain (InterPro:IPR013989), Kelch related (InterPro:IPR013089); BEST Arabidopsis thaliana protein match is: unknown protein (TAIR:AT3G27090.1); Has 5084 Blast hits to 2870 proteins in 85 species: Archae - 0; Bacteria - 24; Metazoa…
contig06894	1	p2	(AC)7	14	49	62	contig06894	15	17	19.6562	23.5962	4.29691	4.56048	0.26357	0.0271611	0.905332	0.940494	>AT3G01740.1	FUNCTIONS IN: molecular_function unknown; INVOLVED IN: biological_process unknown; EXPRESSED IN: 22 plant structures; EXPRESSED DURING: 13 growth stages; CONTAINS InterPro DOMAIN/s: Ribosomal protein L37, mitochondrial (InterPro:IPR013870); BEST Arabidopsis thaliana protein match is: unknown protein (TAIR:AT5G14290.1); Has 117 Blast hits to 117 proteins in 58 species: Archae - 0; Bacteria - 0; Me…
contig06698	1	p2	(GA)6	12	1	12	contig06698	75	84	98.2809	116.593	6.61884	6.86534	0.246496	0.110681	0.848864	0.904526	>AT5G03455.1	CDC25, ARATH;CDC25, ACR2 | CDC25; arsenate reductase/ protein tyrosine phosphatase | chr5:862592-863949 FORWARD
contig04113	1	p2	(TG)6	12	649	660	contig04113	502	562	657.827	780.062	9.36156	9.60744	0.24588	0.735099	0.626858	0.721299	nohit
contig05710	1	p2	(TC)10	20	771	790	contig05710	12	13	15.7249	18.0441	3.97498	4.17346	0.198475	0.00868821	0.993916	0.994414	>AT1G77140.1	VPS45, ATVPS45 | VPS45 (VACUOLAR PROTEIN SORTING 45); protein transporter | chr1:28984163-28987681 FORWARD
contig06982	1	p2	(CT)6	12	654	665	contig06982	83	84	108.764	116.593	6.76506	6.86534	0.100276	0.00130029	0.645707	0.741504	>AT3G10940.1	protein phosphatase-related | chr3:3422259-3423394 REVERSE
contig09554	1	p2	(GT)9	18	5	22	contig09554	17	17	22.277	23.5962	4.47748	4.56048	0.0829977	0	0.808499	0.872919	>AT1G31200.1	ATPP2-A9 | ATPP2-A9 (Phloem protein 2-A9); carbohydrate binding | chr1:11146923-11147678 REVERSE
contig15059	1	p2	(TA)21	42	270	311	contig15059	3	3	3.93123	4.16403	1.97498	2.05798	0.0829977	0	0.918906	0.944097	>AT2G33740.2	CUTA | CUTA; copper ion binding | chr2:14269590-14271523 FORWARD
contig12522	1	p2	(CA)6	12	1	12	contig12522	4	4	5.24165	5.55204	2.39002	2.47302	0.0829977	0	0.906415	0.939123	>AT5G17170.1	ENH1 | ENH1 (enhancer of sos3-1); electron carrier/ metal ion binding / protein binding | chr5:5649335-5650975 FORWARD
contig13049	1	p2	(TC)16	32	336	367	contig13049	3	3	3.93123	4.16403	1.97498	2.05798	0.0829977	0	0.918906	0.944097	>AT2G02500.1	ISPD, ATMEPCT, MCT | ISPD; 2-C-methyl-D-erythritol 4-phosphate cytidylyltransferase | chr2:671054-673124 REVERSE
contig00569	1	p2	(GT)8	16	1338	1353	contig00569	17	17	22.277	23.5962	4.47748	4.56048	0.0829977	0	0.808499	0.872919	>AT3G02420.1	unknown protein | chr3:496179-498772 REVERSE
contig16212	1	p2	(GA)15	30	158	187	contig16212	3	3	3.93123	4.16403	1.97498	2.05798	0.0829977	0	0.918906	0.944097	nohit
contig17617	1	p2	(AG)11	22	39	60	contig17617	3	3	3.93123	4.16403	1.97498	2.05798	0.0829977	0	0.918906	0.944097	nohit
contig06133	1	p2	(CT)9	18	732	749	contig06133	21	20	27.5186	27.7602	4.78234	4.79495	0.0126084	0.0052968	0.672765	0.756698	>AT5G14680.1	universal stress protein (USP) family protein | chr5:4731620-4733025 REVERSE
contig03551	1	p2	(AT)6	12	738	749	contig03551	27	24	35.3811	33.3122	5.14491	5.05798	-0.0869273	0.0383422	0.473393	0.583119	>AT1G26940.1	peptidyl-prolyl cis-trans isomerase cyclophilin-type family protein | chr1:9343193-9344962 FORWARD
contig09465	1	p2	(CT)11	22	430	451	contig09465	8	7	10.4833	9.71607	3.39002	3.28037	-0.109647	0.0144872	0.675065	0.758386	>AT1G06030.1	pfkB-type carbohydrate kinase family protein | chr1:1826880-1828130 FORWARD
contig03648	1	p2	(TA)6	12	957	968	contig03648	15	13	19.6562	18.0441	4.29691	4.17346	-0.123453	0.0310475	0.549873	0.658237	>AT1G53590.1	NTMC2TYPE6.1, NTMC2T6.1 | NTMC2T6.1 | chr1:19996556-20000127 FORWARD
contig00166	1	p2	(GT)9	18	1891	1908	contig00166	134	115	175.595	159.621	7.45611	7.31851	-0.137601	0.315126	0.0628507	0.119012	>AT5G27540.2	MIRO1 | MIRO1 (Miro-related GTP-ase 1); GTP binding | chr5:9722816-9727112 FORWARD
contig07573	1	p2	(AG)7	14	198	211	contig07573	28	24	36.6915	33.3122	5.19737	5.05798	-0.139395	0.0668806	0.392823	0.509263	>AT5G42850.2	INVOLVED IN: cell redox homeostasis; LOCATED IN: cellular_component unknown; EXPRESSED IN: 22 plant structures; EXPRESSED DURING: 13 growth stages; CONTAINS InterPro DOMAIN/s: Thioredoxin fold (InterPro:IPR012335), Thioredoxin-like fold (InterPro:IPR012336), Protein of unknown function DUF953, thioredoxin-like (InterPro:IPR010357); Has 237 Blast hits to 237 proteins in 83 species: Archae - 0; Bac…
contig09054	1	p2	(TC)14	28	270	297	contig09054	7	6	9.17288	8.32806	3.19737	3.05798	-0.139395	0.0167201	0.669198	0.754589	nohit
contig02254	1	p2	(TG)7	14	978	991	contig02254	26	22	34.0707	30.5362	5.09046	4.93245	-0.15801	0.0724664	0.386812	0.501779	>AT5G56510.1	APUM12 | APUM12 (ARABIDOPSIS PUMILIO 12); RNA binding / binding | chr5:22881721-22883842 FORWARD
contig18953	1	p2	(TA)11	22	1	22	contig18953	41	34	53.7269	47.1923	5.74757	5.56048	-0.187091	0.142076	0.242635	0.353458	nohit
contig14945	1	p2	(AT)7	14	17	30	contig14945	29	24	38.0019	33.3122	5.248	5.05798	-0.190021	0.10258	0.322397	0.440089	nohit
contig04649	1	p2	(GA)10	20	769	788	contig04649	23	19	30.1395	26.3722	4.91358	4.72095	-0.192637	0.0828483	0.375233	0.488596	>AT4G38260.1	unknown protein | chr4:17937077-17938210 REVERSE
contig04396	1	p2	(TC)10	20	880	899	contig04396	1471	1199	1927.62	1664.22	10.9126	10.7006	-0.211968	6.02746	1.17834e-13	1.68649e-12	>AT1G77120.1	ADH1, ADH, ATADH, ATADH1 | ADH1 (ALCOHOL DEHYDROGENASE 1); alcohol dehydrogenase | chr1:28975509-28977216 FORWARD
contig03705	1	p2	(TC)27	54	1	54	contig03705	16	13	20.9666	18.0441	4.39002	4.17346	-0.216563	0.0675112	0.434766	0.552478	>AT3G06760.1	INVOLVED IN: response to water deprivation; EXPRESSED IN: 24 plant structures; EXPRESSED DURING: 15 growth stages; CONTAINS InterPro DOMAIN/s: Drought induced 19 (InterPro:IPR008598); BEST Arabidopsis thaliana protein match is: HRB1 (HYPERSENSITIVE TO RED AND BLUE); protein binding (TAIR:AT5G49230.1); Has 133 Blast hits to 133 proteins in 15 species: Archae - 0; Bacteria - 0; Metazoa - 6; Fungi -…
contig01670	1	p2	(AT)10	20	1189	1208	contig01670	37	30	48.4852	41.6403	5.59947	5.37991	-0.219565	0.159099	0.231834	0.339655	>AT1G06110.1	SKIP16 | SKIP16 (SKP1/ASK-interacting protein 16); protein binding | chr1:1853237-1854938 REVERSE
contig00516	1	p2	(AT)14	28	159	186	contig00516	81	65	106.143	90.2206	6.72987	6.49539	-0.234484	0.381517	0.0677201	0.125611	>AT2G02070.1	AtIDD5 | AtIDD5 (Arabidopsis thaliana Indeterminate(ID)-Domain 5); nucleic acid binding / transcription factor/ zinc ion binding | chr2:505523-509154 FORWARD
contig12617	1	p2	(TC)14	28	389	416	contig12617	5	4	6.55206	5.55204	2.71195	2.47302	-0.23893	0.0241774	0.64686	0.740406	>AT4G38350.1	hedgehog receptor | chr4:17958324-17966417 REVERSE
contig13566	1	p2	(CT)11	22	164	185	contig13566	5	4	6.55206	5.55204	2.71195	2.47302	-0.23893	0.0241774	0.64686	0.740406	nohit
contig05196	1	p2	(AT)11	22	675	696	contig05196	14	11	18.3458	15.2681	4.19737	3.93245	-0.264926	0.0783617	0.419057	0.534001	>AT4G22590.1	trehalose-6-phosphate phosphatase, putative | chr4:11893707-11895371 REVERSE
contig18984	1	p2	(TA)8	16	1	16	contig18984	232	182	304.015	252.618	8.248	7.98081	-0.267189	1.31448	0.000951571	0.00367452	nohit
contig07633	1	p2	(GA)6	12	633	644	contig07633	271	209	355.122	290.094	8.47217	8.18038	-0.291792	1.74386	0.000182235	0.000847868	>AT1G30220.1	ATINT2, INT2 | INT2 (INOSITOL TRANSPORTER 2); carbohydrate transmembrane transporter/ sugar:hydrogen symporter | chr1:10632957-10635439 REVERSE
contig03821	1	p2	(TC)11	22	834	855	contig03821	17	13	22.277	18.0441	4.47748	4.17346	-0.304025	0.116157	0.337888	0.457236	>AT1G18650.1	PDCB3 | PDCB3 (PLASMODESMATA CALLOSE-BINDING PROTEIN 3); callose binding / polysaccharide binding | chr1:6419036-6420413 REVERSE
contig03134	1	p2	(AT)14	28	1010	1037	contig03134	52	39	68.1414	54.1324	6.09046	5.75842	-0.33204	0.404656	0.0783738	0.139426	>AT3G15140.1	exonuclease family protein | chr3:5099712-5101717 REVERSE
contig15697	1	p2	(TA)7	14	90	103	contig15697	4	3	5.24165	4.16403	2.39002	2.05798	-0.33204	0.0311274	0.625423	0.723357	>AT3G01200.1	AtRP2 | AtRP2 (PPDK regulatory protein 2); protein kinase | chr3:69826-71348 REVERSE
contig11889	1	p2	(AT)6	12	126	137	contig11889	4	3	5.24165	4.16403	2.39002	2.05798	-0.33204	0.0311274	0.625423	0.723357	nohit
contig17299	1	p2	(TC)6	12	116	127	contig17299	4	3	5.24165	4.16403	2.39002	2.05798	-0.33204	0.0311274	0.625423	0.723357	nohit
contig18535	1	p2	(AT)17	34	98	131	contig18535	8	6	10.4833	8.32806	3.39002	3.05798	-0.33204	0.0622548	0.489948	0.600548	nohit
contig15109	1	p2	(GA)13	26	240	265	contig15109	30	22	39.3123	30.5362	5.29691	4.93245	-0.364461	0.268323	0.158528	0.251701	nohit
contig02334	1	p2	(AG)8	16	1070	1085	contig02334	11	8	14.4145	11.1041	3.84945	3.47302	-0.376434	0.103291	0.384287	0.499032	>AT5G41760.2	nucleotide-sugar transporter family protein | chr5:16706978-16709204 FORWARD
contig04898	1	p2	(AT)15	30	710	739	contig04898	11	8	14.4145	11.1041	3.84945	3.47302	-0.376434	0.103291	0.384287	0.499032	>AT2G04340.1	unknown protein | chr2:1514411-1515203 FORWARD
contig02981	1	p2	(AG)10	20	122	141	contig02981	33	24	43.2436	33.3122	5.43441	5.05798	-0.376434	0.309873	0.131825	0.21502	>AT1G11020.1	zinc finger (C3HC4-type RING finger) family protein | chr1:3676968-3678350 FORWARD
contig09234	1	p2	(AG)14	28	1	28	contig09234	18	13	23.5874	18.0441	4.55995	4.17346	-0.386488	0.175886	0.258355	0.368948	>AT4G21620.1	glycine-rich protein | chr4:11491519-11491914 FORWARD
contig16013	1	p2	(TA)7	14	57	70	contig16013	18	13	23.5874	18.0441	4.55995	4.17346	-0.386488	0.175886	0.258355	0.368948	nohit
contig10960	1	p2	(AG)16	32	1	32	contig10960	7	5	9.17288	6.94005	3.19737	2.79495	-0.402429	0.0727213	0.470342	0.580663	>AT3G05800.1	transcription factor | chr3:1727476-1728111 FORWARD
contig11849	1	p2	(AG)10	20	10	29	contig11849	7	5	9.17288	6.94005	3.19737	2.79495	-0.402429	0.0727213	0.470342	0.580663	nohit
contig03945	1	p2	(AG)7	14	185	198	contig03945	17	12	22.277	16.6561	4.47748	4.05798	-0.419503	0.188135	0.248764	0.360408	>AT1G20225.1	FUNCTIONS IN: molecular_function unknown; INVOLVED IN: biological_process unknown; LOCATED IN: vacuole; CONTAINS InterPro DOMAIN/s: Thioredoxin-like fold (InterPro:IPR012336); BEST Arabidopsis thaliana protein match is: unknown protein (TAIR:AT1G76020.1); Has 156 Blast hits to 152 proteins in 51 species: Archae - 0; Bacteria - 81; Metazoa - 14; Fungi - 6; Plants - 28; Viruses - 0; Other Eukaryote…
contig15969	1	p2	(GA)14	28	13	40	contig15969	10	7	13.1041	9.71607	3.71195	3.28037	-0.431575	0.115565	0.368197	0.482666	nohit
contig02192	1	p2	(GA)8	16	138	153	contig02192	13	9	17.0354	12.4921	4.09046	3.64294	-0.447517	0.158807	0.294237	0.412547	>AT1G55250.2	HUB2 | HUB2 (HISTONE MONO-UBIQUITINATION 2); protein binding / zinc ion binding | chr1:20610166-20612302 FORWARD
contig10808	1	p2	(AT)13	26	469	494	contig10808	6	4	7.86247	5.55204	2.97498	2.47302	-0.501965	0.0874474	0.444291	0.559651	>AT1G78380.1	ATGSTU19, GST8 | ATGSTU19 (GLUTATHIONE S-TRANSFERASE TAU 19); glutathione binding / glutathione transferase | chr1:29486659-29487819 REVERSE
contig04583	1	p2	(TC)10	20	742	761	contig04583	15	10	19.6562	13.8801	4.29691	3.79495	-0.501965	0.218619	0.226461	0.332388	>AT5G20990.1	B73, SIR4, CNX, CHL6, CNX1 | B73; molybdenum ion binding | chr5:7128737-7133397 REVERSE
contig16458	1	p2	(AT)16	32	203	234	contig16458	21	14	27.5186	19.4321	4.78234	4.28037	-0.501965	0.306066	0.152392	0.242457	nohit
contig04883	1	p2	(GA)11	22	1	22	contig04883	154	101	201.803	140.189	7.65681	7.13123	-0.525577	2.40955	6.6275e-05	0.000338953	>AT3G50830.1	COR413-PM2, ATCOR413-PM2 | COR413-PM2 (COLD-REGULATED 413-PLASMA MEMBRANE 2) | chr3:18894109-18895355 REVERSE
contig01894	1	p2	(GT)6	12	1085	1096	contig01894	29	19	38.0019	26.3722	5.248	4.72095	-0.527056	0.455721	0.0829003	0.146783	>AT1G15080.1	ATPAP2, ATLPP2, LPP2 | LPP2 (LIPID PHOSPHATE PHOSPHATASE 2); acid phosphatase/ phosphatidate phosphatase | chr1:5188080-5189476 FORWARD
contig07481	1	p2	(GA)6	12	55	66	contig07481	16	10	20.9666	13.8801	4.39002	3.79495	-0.595074	0.303393	0.164051	0.257389	>AT1G66070.1	translation initiation factor-related | chr1:24596194-24597520 REVERSE
contig10134	1	p2	(TA)13	26	128	153	contig10134	255	158	334.155	219.306	8.38437	7.7768	-0.607575	4.99358	1.79256e-08	1.56727e-07	nohit
contig12387	1	p2	(AG)8	16	87	102	contig12387	21	13	27.5186	18.0441	4.78234	4.17346	-0.60888	0.412605	0.105671	0.181	nohit
contig04361	1	p2	(AG)7	14	605	618	contig04361	13	8	17.0354	11.1041	4.09046	3.47302	-0.617442	0.261008	0.19896	0.300955	>AT1G03970.1	GBF4 | GBF4; DNA binding / sequence-specific DNA binding / transcription factor | chr1:1018237-1019049 FORWARD
contig10980	1	p2	(GA)8	16	466	481	contig10980	5	3	6.55206	4.16403	2.71195	2.05798	-0.653968	0.109734	0.408326	0.523899	nohit
contig02632	1	p2	(CA)7	14	150	163	contig02632	22	13	28.8291	18.0441	4.84945	4.17346	-0.675994	0.508231	0.0763575	0.135992	>AT4G28400.1	protein phosphatase 2C, putative / PP2C, putative | chr4:14048499-14050118 FORWARD
contig01005	1	p2	(TA)7	14	153	166	contig01005	29	17	38.0019	23.5962	5.248	4.56048	-0.68752	0.687693	0.0396568	0.0794393	>AT5G57580.1	calmodulin-binding protein | chr5:23314994-23317683 REVERSE
contig14398	1	p2	(AT)17	34	306	339	contig14398	40	23	52.4165	31.9242	5.71195	4.99658	-0.715368	1.00857	0.0131468	0.0333532	nohit
contig00253	1	p2	(TC)15	30	1495	1524	contig00253	155	89	203.114	123.533	7.66614	6.94875	-0.717393	3.92533	1.00453e-06	7.0425e-06	>AT2G35940.3	BLH1 | BLH1 (BEL1-LIKE HOMEODOMAIN 1); DNA binding / protein heterodimerization/ protein homodimerization/ transcription factor | chr2:15089171-15091699 REVERSE
contig16177	1	p2	(TA)11	22	43	64	contig16177	7	4	9.17288	5.55204	3.19737	2.47302	-0.724357	0.179937	0.295621	0.408925	nohit
contig07447	1	p2	(TC)10	20	1	20	contig07447	53	30	69.4518	41.6403	6.11794	5.37991	-0.738032	1.40227	0.00357478	0.0114013	>AT4G09830.1	FUNCTIONS IN: molecular_function unknown; INVOLVED IN: biological_process unknown; LOCATED IN: cellular_component unknown; EXPRESSED IN: 24 plant structures; EXPRESSED DURING: 15 growth stages; CONTAINS InterPro DOMAIN/s: Uncharacterised conserved protein UCP009193 (InterPro:IPR016549); BEST Arabidopsis thaliana protein match is: unknown protein (TAIR:AT5G64780.1); Has 56 Blast hits to 56 protein…
contig00772	1	p2	(GA)12	24	194	217	contig00772	39	22	51.1061	30.5362	5.67542	4.93245	-0.742973	1.04253	0.0120681	0.0308082	>AT5G42080.1	ADL1, ADL1A, AG68, DRP1A, RSW9 | ADL1 (ARABIDOPSIS DYNAMIN-LIKE PROTEIN); GTP binding / GTPase/ protein binding | chr5:16820661-16824536 REVERSE
contig02513	1	p2	(TC)11	22	172	193	contig02513	39	22	51.1061	30.5362	5.67542	4.93245	-0.742973	1.04253	0.0120681	0.0308082	>AT5G19485.1	transferase | chr5:6573907-6576352 REVERSE
contig13146	1	p2	(CT)8	16	383	398	contig13146	71	40	93.0392	55.5204	6.53977	5.79495	-0.744821	1.90522	0.000692744	0.0027605	>AT5G63500.1	unknown protein | chr5:25423460-25423669 FORWARD
contig02838	1	p2	(AG)10	20	991	1010	contig02838	59	33	77.3143	45.8043	6.27266	5.51741	-0.755251	1.61751	0.00180323	0.00635977	>AT1G31910.1	GHMP kinase family protein | chr1:11459050-11461649 FORWARD
contig04484	1	p2	(GA)6	12	13	24	contig04484	34	19	44.554	26.3722	5.47748	4.72095	-0.756538	0.93457	0.0177041	0.0415239	>AT3G60820.1	PBF1 | PBF1; peptidase/ threonine-type endopeptidase | chr3:22472038-22473809 REVERSE
contig03151	1	p2	(AG)6	12	185	196	contig03151	31	17	40.6228	23.5962	5.34422	4.56048	-0.783736	0.899705	0.0204524	0.0466121	>AT3G22435.1	XS domain-containing protein | chr3:7956249-7957605 FORWARD
contig01492	1	p2	(GA)8	16	367	382	contig01492	24	13	31.4499	18.0441	4.97498	4.17346	-0.801525	0.720979	0.0384622	0.0773978	>AT3G11540.1	SPY | SPY (SPINDLY); protein N-acetylglucosaminyltransferase/ protein binding / transferase, transferring glycosyl groups | chr3:3632842-3637547 FORWARD
contig07284	1	p2	(TA)6	12	622	633	contig07284	13	7	17.0354	9.71607	4.09046	3.28037	-0.810087	0.39695	0.125005	0.204661	nohit
contig14618	1	p2	(AT)12	24	262	285	contig14618	21	11	27.5186	15.2681	4.78234	3.93245	-0.849888	0.690085	0.0441673	0.0878021	nohit
contig18124	1	p2	(AG)8	16	23	38	contig18124	411	212	538.579	294.258	9.07301	8.20094	-0.872076	14.0478	1.33362e-19	2.70779e-18	nohit
contig11295	1	p2	(AT)18	36	440	475	contig11295	6	3	7.86247	4.16403	2.97498	2.05798	-0.917002	0.221359	0.258028	0.370321	>AT4G24990.1	ATGP4 | ATGP4 | chr4:12849973-12851249 REVERSE
contig10708	1	p2	(AT)6	12	406	417	contig10708	4	2	5.24165	2.77602	2.39002	1.47302	-0.917002	0.147572	0.355741	0.472429	>AT5G48470.1	unknown protein | chr5:19641810-19644127 FORWARD
contig10517	1	p2	(CT)6	12	495	506	contig10517	4	2	5.24165	2.77602	2.39002	1.47302	-0.917002	0.147572	0.355741	0.472429	>gi|57013954	hypothetical protein NitaMp085 [Nicotiana tabacum] >gi|56806590|dbj|BAD83491.1| hypothetical protein [Nicotiana tabacum]
contig16503	1	p2	(AG)20	40	193	232	contig16503	8	4	10.4833	5.55204	3.39002	2.47302	-0.917002	0.295145	0.191538	0.292399	nohit
contig03728	1	p2	(AG)13	26	762	787	contig03728	16	8	20.9666	11.1041	4.39002	3.47302	-0.917002	0.59029	0.0647427	0.121937	>AT1G61770.1	DNAJ heat shock N-terminal domain-containing protein | chr1:22810220-22812370 FORWARD
contig02729	1	p2	(TG)8	16	1020	1035	contig02729	28	14	36.6915	19.4321	5.19737	4.28037	-0.917002	1.03301	0.0145494	0.0361548	>AT1G11430.1	plastid developmental protein DAG, putative | chr1:3847273-3848938 FORWARD
contig10487	1	p2	(AT)6	12	381	392	contig10487	149	72	195.251	99.9367	7.60919	6.64294	-0.966246	5.94963	5.38999e-09	4.98857e-08	>ATCG00670.1	CLPP1, PCLPP | Encodes the only ClpP (caseinolytic protease) encoded within the plastid genome. Contains a highly conserved catalytic triad of Ser-type proteases (Ser-His-Asp). Part of the 350 kDa chloroplast Clp complex. The name reflects nomenclature described in Adam et. al (2001). | chrC:69910-71882 REVERSE
contig02529	1	p2	(TC)9	18	928	945	contig02529	30	14	39.3123	19.4321	5.29691	4.28037	-1.01654	1.29283	0.00679217	0.0194176	>AT3G02750.2	protein phosphatase 2C family protein / PP2C family protein | chr3:593601-595457 REVERSE
contig01833	1	p2	(AG)12	24	418	441	contig01833	56	26	73.3831	36.0883	6.19737	5.17346	-1.02392	2.43956	0.000202441	0.000920424	nohit
contig16653	1	p2	(CT)6	12	17	28	contig16653	95	43	124.489	59.6844	6.95988	5.89928	-1.06059	4.36171	7.30369e-07	5.22077e-06	>gi|115474857	Os08g0156700 [Oryza sativa (japonica cultivar-group)] >gi|37805852|dbj|BAC99503.1| putative vesicle-associated membrane protein-associated protein [Oryza sativa Japonica Group] >gi|113622994|dbj|BAF22939.1| Os08g0156700 [Oryza sativa (japonica cultivar-group)] >gi|125560197|gb|EAZ05645.1| hypothetical protein OsI_27863 [Oryza sativa Indica Group] >gi|215697933|dbj|BAG92102.1| unnamed protein prod…
contig03361	1	p2	(AG)6	12	793	804	contig03361	27	12	35.3811	16.6561	5.14491	4.05798	-1.08693	1.28565	0.00729089	0.0204988	nohit
contig13478	1	p2	(CT)7	14	371	384	contig13478	9	4	11.7937	5.55204	3.55995	2.47302	-1.08693	0.428549	0.121341	0.199655	nohit
contig02515	1	p2	(GA)6	12	785	796	contig02515	54	24	70.7622	33.3122	6.14491	5.05798	-1.08693	2.57129	0.000147797	0.000702021	>AT5G53000.1	TAP46 | TAP46 (2A phosphatase associated protein of 46 kD); protein phosphatase type 2A regulator | chr5:21485654-21487869 REVERSE
contig05066	1	p2	(CT)12	24	807	830	contig05066	138	61	180.837	84.6686	7.49854	6.40376	-1.09479	6.64164	1.09301e-09	1.09904e-08	>AT3G55440.1	ATCTIMC, TPI | TPI (TRIOSEPHOSPHATE ISOMERASE); triose-phosphate isomerase | chr3:20553794-20556078 FORWARD
contig03227	1	p2	(CT)9	18	821	838	contig03227	48	21	62.8998	29.1482	5.97498	4.86534	-1.10965	2.35667	0.000287373	0.00127554	>AT5G01960.1	zinc finger (C3HC4-type RING finger) family protein | chr5:370811-372775 FORWARD
contig16757	1	p2	(TA)24	48	132	179	contig16757	16	7	20.9666	9.71607	4.39002	3.28037	-1.10965	0.785556	0.0362877	0.0756927	nohit
contig01244	1	p2	(AT)7	14	172	185	contig01244	39	17	51.1061	23.5962	5.67542	4.56048	-1.11494	1.9283	0.00104184	0.00397614	>AT1G75380.3	wound-responsive protein-related | chr1:28281789-28283631 REVERSE
contig02433	1	p2	(TA)23	46	29	74	contig02433	176	75	230.632	104.101	7.84945	6.70184	-1.14762	9.08025	1.26148e-12	1.65326e-11	>AT4G22240.1	plastid-lipid associated protein PAP, putative | chr4:11766090-11767227 REVERSE
contig02518	1	p2	(GA)15	30	114	143	contig02518	26	11	34.0707	15.2681	5.09046	3.93245	-1.15801	1.35927	0.00606587	0.0176093	>AT3G61590.1	HWS, HS | HWS (HAWAIIAN SKIRT); ubiquitin-protein ligase | chr3:22792914-22794149 FORWARD
contig16038	1	p2	(TA)14	28	230	257	contig16038	19	8	24.8978	11.1041	4.63795	3.47302	-1.16493	1.00203	0.0185239	0.0433127	nohit
contig02687	1	p2	(AT)8	16	1021	1036	contig02687	45	18	58.9685	24.9842	5.88187	4.64294	-1.23893	2.5959	0.000162159	0.000758553	>AT1G07430.1	protein phosphatase 2C, putative / PP2C, putative | chr1:2281151-2282656 REVERSE
contig16117	1	p2	(AG)17	34	215	248	contig16117	5	2	6.55206	2.77602	2.71195	1.47302	-1.23893	0.288434	0.20868	0.311865	nohit
contig02710	1	p2	(AC)9	18	53	70	contig02710	202	80	264.703	111.041	8.04823	6.79495	-1.25329	11.8484	8.20847e-16	1.35244e-14	>AT1G69120.1	AP1, AGL7 | AP1 (APETALA1); DNA binding / protein binding / protein heterodimerization/ transcription activator/ transcription factor | chr1:25982576-25986102 REVERSE
contig06971	1	p2	(CT)12	24	677	700	contig06971	137	54	179.526	74.9525	7.48805	6.22791	-1.26015	8.09934	2.86176e-11	3.30313e-10	>AT1G69620.1	RPL34 | RPL34 (RIBOSOMAL PROTEIN L34); structural constituent of ribosome | chr1:26189900-26191081 FORWARD
contig03014	1	p2	(AT)9	18	915	932	contig03014	18	7	23.5874	9.71607	4.55995	3.28037	-1.27957	1.08784	0.0148747	0.0368449	>AT4G29900.1	ACA10, CIF1, ATACA10 | ACA10 (AUTOINHIBITED CA(2+)-ATPASE 10); calcium-transporting ATPase/ calmodulin binding | chr4:14611225-14618775 REVERSE
contig02892	1	p2	(AT)8	16	2	17	contig02892	29	11	38.0019	15.2681	5.248	3.93245	-1.31555	1.82366	0.00165169	0.00590103	>AT2G35320.1	ATEYA | ATEYA (Arabidopsis thaliana EYES ABSENT homolog); protein tyrosine phosphatase, metal-dependent | chr2:14867074-14868387 REVERSE
contig02024	1	p2	(TA)6	12	268	279	contig02024	45	17	58.9685	23.5962	5.88187	4.56048	-1.32139	2.84777	8.46599e-05	0.000426878	>ATCG00210.1	YCF6 | hypothetical protein | chrC:28089-28178 FORWARD
contig01822	1	p2	(TA)13	26	10	35	contig01822	80	30	104.833	41.6403	6.71195	5.37991	-1.33204	5.12094	1.37893e-07	1.0817e-06	>AT5G48230.1	EMB1276, ACAT2 | ACAT2 (ACETOACETYL-COA THIOLASE 2); acetyl-CoA C-acetyltransferase/ catalytic | chr5:19552570-19555030 REVERSE
contig06917	1	p2	(AT)12	24	671	694	contig06917	22	8	28.8291	11.1041	4.84945	3.47302	-1.37643	1.47528	0.00479287	0.0145392	>AT5G59850.1	40S ribosomal protein S15A (RPS15aF) | chr5:24112499-24113084 REVERSE
contig11135	1	p2	(CT)14	28	438	465	contig11135	11	4	14.4145	5.55204	3.84945	2.47302	-1.37643	0.737641	0.0460995	0.0912462	>AT5G01720.1	F-box family protein (FBL3) | chr5:267118-270391 REVERSE
contig18288	1	p2	(CT)19	38	104	141	contig18288	2	0	2.62082	0	1.39002	0	-1.39002	0.60206	NA	NA	nohit
contig19324	1	p2	(AT)7	14	76	89	contig19324	2	0	2.62082	0	1.39002	0	-1.39002	0.60206	NA	NA	nohit
contig00228	1	p2	(AT)7	14	245	258	contig00228	96	34	125.8	47.1923	6.97498	5.56048	-1.4145	6.68959	2.03947e-09	1.97834e-08	>AT5G11580.1	UVB-resistance protein-related / regulator of chromosome condensation (RCC1) family protein | chr5:3718913-3721125 FORWARD
contig03646	1	p2	(TA)11	22	530	551	contig03646	20	7	26.2082	9.71607	4.71195	3.28037	-1.43158	1.41727	0.00583704	0.0169723	>AT1G24330.1	armadillo/beta-catenin repeat family protein / U-box domain-containing family protein | chr1:8631779-8634835 FORWARD
contig05079	1	p2	(GA)10	20	1	20	contig05079	23	8	30.1395	11.1041	4.91358	3.47302	-1.44056	1.64418	0.00299772	0.00981843	>AT1G10200.1	WLIM1 | WLIM1; transcription factor/ zinc ion binding | chr1:3346677-3347763 REVERSE
contig03947	1	p2	(TC)11	22	931	952	contig03947	85	29	111.385	40.2523	6.79941	5.331	-1.46841	6.24042	7.71662e-09	7.0321e-08	>AT1G16920.1	RAB11, ATRABA1B | ATRABA1B (ARABIDOPSIS RAB GTPASE HOMOLOG A1B); GTP binding | chr1:5787489-5789147 REVERSE
contig10021	1	p2	(CT)9	18	96	113	contig10021	12	4	15.7249	5.55204	3.97498	2.47302	-1.50196	0.908975	0.0277814	0.0604043	>gi|147778529	hypothetical protein [Vitis vinifera]
contig16406	1	p2	(GA)7	14	1	14	contig16406	3	1	3.93123	1.38801	1.97498	0.473018	-1.50196	0.227244	0.271255	0.384648	nohit
contig10115	1	p2	(AT)6	12	58	69	contig10115	18	6	23.5874	8.32806	4.55995	3.05798	-1.50196	1.36346	0.00704128	0.0200557	>AT1G77940.1	60S ribosomal protein L30 (RPL30B) | chr1:29304116-29305288 REVERSE
contig01906	1	p2	(AG)6	12	1193	1204	contig01906	18	6	23.5874	8.32806	4.55995	3.05798	-1.50196	1.36346	0.00704128	0.0200557	>AT3G04490.1	unknown protein | chr3:1200816-1209713 FORWARD
contig12393	1	p2	(CT)11	22	132	153	contig12393	74	24	96.9705	33.3122	6.59947	5.05798	-1.54149	5.809	2.81203e-08	2.39997e-07	>gi|225445065	PREDICTED: hypothetical protein [Vitis vinifera]
contig02364	1	p2	(TC)8	16	92	107	contig02364	34	11	44.554	15.2681	5.47748	3.93245	-1.54503	2.67739	0.000163825	0.000765686	>AT1G80480.1	PTAC17 | PTAC17 (PLASTID TRANSCRIPTIONALLY ACTIVE17) | chr1:30258272-30260570 REVERSE
contig04199	1	p2	(CT)6	12	280	291	contig04199	31	10	40.6228	13.8801	5.34422	3.79495	-1.54927	2.4503	0.000312072	0.00136237	>AT2G35920.1	helicase domain-containing protein | chr2:15075674-15080506 FORWARD
contig13496	1	p2	(AT)10	20	102	121	contig13496	22	7	28.8291	9.71607	4.84945	3.28037	-1.56908	1.76931	0.00220752	0.00748361	nohit
contig10158	1	p2	(TC)8	16	1	16	contig10158	208	66	272.566	91.6086	8.09046	6.51741	-1.57305	16.7856	4.23499e-21	9.15763e-20	>gi|195651601	hypothetical protein [Zea mays] >gi|195652419|gb|ACG45677.1| hypothetical protein [Zea mays] >gi|195657051|gb|ACG47993.1| hypothetical protein [Zea mays] >gi|195657151|gb|ACG48043.1| hypothetical protein [Zea mays]
contig16824	1	p2	(TC)8	16	1	16	contig16824	19	6	24.8978	8.32806	4.63795	3.05798	-1.57997	1.54248	0.00428289	0.0130906	>gi|115474857	Os08g0156700 [Oryza sativa (japonica cultivar-group)] >gi|37805852|dbj|BAC99503.1| putative vesicle-associated membrane protein-associated protein [Oryza sativa Japonica Group] >gi|113622994|dbj|BAF22939.1| Os08g0156700 [Oryza sativa (japonica cultivar-group)] >gi|125560197|gb|EAZ05645.1| hypothetical protein OsI_27863 [Oryza sativa Indica Group] >gi|215697933|dbj|BAG92102.1| unnamed protein prod…
contig01111	1	p2	(GA)6	12	1393	1404	contig01111	243	74	318.43	102.713	8.31483	6.68247	-1.63236	20.6162	1.97498e-25	5.12359e-24	>AT1G21760.1	ATFBP7, FBP7 | FBP7 (F-BOX PROTEIN 7) | chr1:7649324-7651613 FORWARD
contig02481	1	p2	(GA)8	16	976	991	contig02481	53	16	69.4518	22.2082	6.11794	4.47302	-1.64492	4.54302	1.01122e-06	7.08544e-06	>AT2G15240.1	UNC-50 family protein | chr2:6615980-6618862 REVERSE
contig11374	1	p2	(CT)13	26	1	26	contig11374	7	2	9.17288	2.77602	3.19737	1.47302	-1.72436	0.638834	0.0675566	0.125942	>AT4G35090.1	CAT2 | CAT2 (CATALASE 2); catalase | chr4:16700937-16703215 REVERSE
contig14306	1	p2	(TC)11	22	201	222	contig14306	7	2	9.17288	2.77602	3.19737	1.47302	-1.72436	0.638834	0.0675566	0.125942	nohit
contig11274	1	p2	(GA)6	12	56	67	contig11274	35	10	45.8644	13.8801	5.5193	3.79495	-1.72436	3.19417	4.36111e-05	0.000232413	nohit
contig05804	1	p2	(AT)7	14	96	109	contig05804	15	4	19.6562	5.55204	4.29691	2.47302	-1.82389	1.47286	0.005676	0.0166008	>AT5G19420.1	Ran GTPase binding / chromatin binding / zinc ion binding | chr5:6547945-6552866 REVERSE
contig12958	1	p2	(AT)10	20	53	72	contig12958	15	4	19.6562	5.55204	4.29691	2.47302	-1.82389	1.47286	0.005676	0.0166008	nohit
contig05091	1	p2	(TA)17	34	6	39	contig05091	91	24	119.247	33.3122	6.89781	5.05798	-1.83983	9.03603	7.51639e-12	9.16661e-11	>AT3G53620.1	AtPPa4 | AtPPa4 (Arabidopsis thaliana pyrophosphorylase 4); inorganic diphosphatase | chr3:19881491-19883308 FORWARD
contig18620	1	p2	(CT)12	24	97	120	contig18620	8	2	10.4833	2.77602	3.39002	1.47302	-1.917	0.83708	0.0376238	0.0776513	nohit
contig06695	1	p2	(CT)10	20	172	191	contig06695	28	7	36.6915	9.71607	5.19737	3.28037	-1.917	2.92978	0.000100515	0.000497304	>AT1G64230.2	UBC28 | ubiquitin-conjugating enzyme, putative | chr1:23833792-23835220 FORWARD
contig01174	1	p2	(CT)8	16	255	270	contig01174	61	15	79.9351	20.8201	6.32076	4.37991	-1.94085	6.48294	7.40968e-09	6.76702e-08	>AT3G04070.1	anac047 | anac047 (Arabidopsis NAC domain containing protein 47); transcription factor | chr3:1061573-1062976 REVERSE
contig03667	1	p2	(CT)6	12	339	350	contig03667	17	4	22.277	5.55204	4.47748	2.47302	-2.00447	1.8809	0.00188287	0.00661296	>AT4G27620.2	unknown protein | chr4:13789059-13790516 REVERSE
contig08954	1	p2	(GA)9	18	187	204	contig08954	13	3	17.0354	4.16403	4.09046	2.05798	-2.03248	1.46319	0.00616026	0.0178125	>AT5G10890.1	myosin heavy chain-related | chr5:3434030-3435067 REVERSE
contig15132	1	p2	(AG)7	14	161	174	contig15132	22	5	28.8291	6.94005	4.84945	2.79495	-2.05451	2.50914	0.000337455	0.00145311	>AT1G43170.4	ARP1, RPL3A | ARP1 (ARABIDOPSIS RIBOSOMAL PROTEIN 1); structural constituent of ribosome | chr1:16267519-16268631 FORWARD
contig01443	1	p2	(GT)9	18	1132	1149	contig01443	32	7	41.9332	9.71607	5.39002	3.28037	-2.10965	3.76914	1.15019e-05	6.78662e-05	>AT2G24360.1	serine/threonine/tyrosine kinase, putative | chr2:10364742-10366075 REVERSE
contig04958	1	p2	(TC)6	12	94	105	contig04958	19	4	24.8978	5.55204	4.63795	2.47302	-2.16493	2.30851	0.00060789	0.00244445	>AT1G05170.2	galactosyltransferase family protein | chr1:1491460-1493931 REVERSE
contig07620	1	p2	(GA)6	12	421	432	contig07620	19	4	24.8978	5.55204	4.63795	2.47302	-2.16493	2.30851	0.00060789	0.00244445	>AT5G51410.2	LUC7 N_terminus domain-containing protein | chr5:20881821-20883577 REVERSE
contig16191	1	p2	(TA)8	16	232	247	contig16191	5	1	6.55206	1.38801	2.71195	0.473018	-2.23893	0.632122	0.0733883	0.133564	>AT3G20250.1	APUM5 | APUM5 (Arabidopsis Pumilio 5); RNA binding / binding | chr3:7059098-7062660 REVERSE
contig13072	1	p2	(TA)13	26	1	26	contig13072	10	2	13.1041	2.77602	3.71195	1.47302	-2.23893	1.26424	0.0113406	0.0292167	nohit
contig15941	1	p2	(AT)21	42	223	264	contig15941	5	1	6.55206	1.38801	2.71195	0.473018	-2.23893	0.632122	0.0733883	0.133564	nohit
contig01570	1	p2	(AG)8	16	95	110	contig01570	66	13	86.4872	18.0441	6.43441	4.17346	-2.26096	8.43999	6.20719e-11	6.98595e-10	>AT4G31080.1	unknown protein | chr4:15121186-15123072 FORWARD
contig00931	1	p2	(TA)10	20	1456	1475	contig00931	93	18	121.868	24.9842	6.92918	4.64294	-2.28624	12.0473	5.84972e-15	9.08179e-14	>AT3G20770.1	EIN3 | EIN3 (ETHYLENE-INSENSITIVE3); transcription factor | chr3:7260702-7262588 REVERSE
contig08051	1	p2	(TA)6	12	230	241	contig08051	12	2	15.7249	2.77602	3.97498	1.47302	-2.50196	1.72086	0.00332927	0.0107475	>AT1G05640.1	ankyrin repeat family protein | chr1:1687436-1689501 REVERSE
contig08167	1	p2	(CT)8	16	555	570	contig08167	6	1	7.86247	1.38801	2.97498	0.473018	-2.50196	0.860431	0.0379158	0.0771704	>AT3G48750.1	CDKA;1, CDC2AAT, CDK2, CDC2, CDC2A, CDKA1 | CDC2 (CELL DIVISION CONTROL 2); cyclin-dependent protein kinase/ kinase/ protein binding / protein kinase | chr3:18072238-18074296 FORWARD
contig12514	1	p2	(TC)8	16	407	422	contig12514	6	1	7.86247	1.38801	2.97498	0.473018	-2.50196	0.860431	0.0379158	0.0771704	>AT3G18130.1	RACK1C_AT | RACK1C_AT (RECEPTOR FOR ACTIVATED C KINASE 1 C); nucleotide binding | chr3:6211109-6212371 REVERSE
contig12059	1	p2	(TC)6	12	307	318	contig12059	6	1	7.86247	1.38801	2.97498	0.473018	-2.50196	0.860431	0.0379158	0.0771704	>AT3G13677.2	unknown protein | chr3:4476296-4476611 FORWARD
contig13420	1	p2	(GA)8	16	1	16	contig13420	6	1	7.86247	1.38801	2.97498	0.473018	-2.50196	0.860431	0.0379158	0.0771704	>AT4G12570.1	UPL5 | UPL5 (UBIQUITIN PROTEIN LIGASE 5); acid-amino acid ligase/ binding / ubiquitin-protein ligase | chr4:7445585-7448819 FORWARD
contig15126	1	p2	(TG)6	12	145	156	contig15126	6	1	7.86247	1.38801	2.97498	0.473018	-2.50196	0.860431	0.0379158	0.0771704	nohit
contig00517	1	p2	(TA)7	14	114	127	contig00517	111	18	145.456	24.9842	7.18444	4.64294	-2.54149	16.1926	2.31806e-19	4.65181e-18	>AT1G76130.1	ATAMY2, AMY2 | AMY2 (ALPHA-AMYLASE-LIKE 2); alpha-amylase/ calcium ion binding / catalytic/ cation binding | chr1:28561647-28563914 FORWARD
contig04531	1	p2	(AG)11	22	712	733	contig04531	32	5	41.9332	6.94005	5.39002	2.79495	-2.59507	4.7743	1.0638e-06	7.43739e-06	>AT1G59870.1	PEN3, PDR8, ATPDR8 | PEN3 (PENETRATION 3); ATPase, coupled to transmembrane movement of substances / cadmium ion transmembrane transporter | chr1:22034661-22039844 FORWARD
contig19205	1	p2	(AG)6	12	99	110	contig19205	135	21	176.906	29.1482	7.46684	4.86534	-2.6015	20.1949	1.07723e-23	2.609e-22	nohit
contig15446	1	p2	(TC)10	20	135	154	contig15446	13	2	17.0354	2.77602	4.09046	1.47302	-2.61744	1.9574	0.00179155	0.00634928	>AT1G43170.4	ARP1, RPL3A | ARP1 (ARABIDOPSIS RIBOSOMAL PROTEIN 1); structural constituent of ribosome | chr1:16267519-16268631 FORWARD
contig03732	1	p2	(AG)9	18	856	873	contig03732	33	5	43.2436	6.94005	5.43441	2.79495	-2.63947	5.01317	5.87886e-07	4.29042e-06	>AT1G32700.1	zinc-binding family protein | chr1:11827588-11829444 FORWARD
contig09257	1	p2	(TC)6	12	15	26	contig09257	108	16	141.524	22.2082	7.14491	4.47302	-2.67189	16.6191	1.0031e-19	2.05431e-18	>AT3G60600.3	VAP27-1 | VAP (VESICLE ASSOCIATED PROTEIN); protein binding | chr3:22400537-22401669 FORWARD
contig18152	1	p2	(CT)11	22	97	118	contig18152	5	0	6.55206	0	2.71195	0	-2.71195	1.50515	0.0338278	0.0711919	nohit
contig15048	1	p2	(TC)10	20	266	285	contig15048	7	1	9.17288	1.38801	3.19737	0.473018	-2.72436	1.09921	0.0195593	0.0449685	>AT5G06710.2	HAT14 | HAT14 (HOMEOBOX FROM ARABIDOPSIS THALIANA); DNA binding / transcription factor | chr5:2069093-2070284 REVERSE
contig05596	1	p2	(TC)11	22	170	191	contig05596	14	2	18.3458	2.77602	4.19737	1.47302	-2.72436	2.19841	0.000960789	0.0036977	>gi|218188705	hypothetical protein OsI_02947 [Oryza sativa Indica Group]
contig08827	1	p2	(TC)6	12	547	558	contig08827	28	4	36.6915	5.55204	5.19737	2.47302	-2.72436	4.39683	3.02058e-06	1.96475e-05	nohit
contig12415	1	p2	(CT)6	12	228	239	contig12415	7	1	9.17288	1.38801	3.19737	0.473018	-2.72436	1.09921	0.0195593	0.0449685	nohit
contig13918	1	p2	(TC)8	16	302	317	contig13918	7	1	9.17288	1.38801	3.19737	0.473018	-2.72436	1.09921	0.0195593	0.0449685	nohit
contig19200	1	p2	(TA)23	46	62	107	contig19200	7	1	9.17288	1.38801	3.19737	0.473018	-2.72436	1.09921	0.0195593	0.0449685	nohit
contig01281	1	p2	(CA)9	18	221	238	contig01281	62	8	81.2455	11.1041	6.34422	3.47302	-2.8712	10.2682	1.13064e-12	1.48487e-11	>AT4G34230.1	CAD5, ATCAD5, CAD-5 | ATCAD5 (CINNAMYL ALCOHOL DEHYDROGENASE 5); cinnamyl-alcohol dehydrogenase | chr4:16386898-16388666 REVERSE
contig05530	1	p2	(AG)6	12	219	230	contig05530	16	2	20.9666	2.77602	4.39002	1.47302	-2.917	2.69161	0.000274212	0.00122098	>AT1G80490.2	TPR1 | TPR1 (TOPLESS-RELATED 1) | chr1:30261094-30266446 REVERSE
contig15704	1	p2	(CT)14	28	251	278	contig15704	8	1	10.4833	1.38801	3.39002	0.473018	-2.917	1.34581	0.0100875	0.026527	nohit
contig13366	1	p2	(TC)7	14	19	32	contig13366	6	0	7.86247	0	2.97498	0	-2.97498	1.80618	0.0168105	0.0404228	nohit
contig16273	1	p2	(TC)8	16	87	102	contig16273	6	0	7.86247	0	2.97498	0	-2.97498	1.80618	0.0168105	0.0404228	nohit
contig17147	1	p2	(TA)12	24	1	24	contig17147	6	0	7.86247	0	2.97498	0	-2.97498	1.80618	0.0168105	0.0404228	nohit
contig18206	1	p2	(TA)9	18	102	119	contig18206	6	0	7.86247	0	2.97498	0	-2.97498	1.80618	0.0168105	0.0404228	nohit
contig05501	1	p2	(TA)6	12	16	27	contig05501	25	3	32.7603	4.16403	5.03388	2.05798	-2.9759	4.28828	4.4975e-06	2.83028e-05	>AT1G02890.1	AAA-type ATPase family protein | chr1:645372-651797 REVERSE
contig10571	1	p2	(CT)8	16	491	506	contig10571	36	4	47.1748	5.55204	5.55995	2.47302	-3.08693	6.39393	2.29611e-08	1.9833e-07	>AT1G32210.1	ATDAD1 | ATDAD1 (DEFENDER AGAINST APOPTOTIC DEATH 1) | chr1:11606047-11607652 REVERSE
contig15819	1	p2	(TA)7	14	204	217	contig15819	84	9	110.075	12.4921	6.78234	3.64294	-3.13939	15.1545	8.42531e-18	1.56798e-16	nohit
contig11322	1	p2	(TC)8	16	35	50	contig11322	19	2	24.8978	2.77602	4.63795	1.47302	-3.16493	3.4534	4.13006e-05	0.000221032	>AT4G28240.1	wound-responsive protein-related | chr4:13997979-13998239 REVERSE
contig12925	1	p2	(AT)13	26	378	403	contig12925	7	0	9.17288	0	3.19737	0	-3.19737	2.10721	0.00844063	0.0231129	nohit
contig14761	1	p2	(GA)8	16	282	297	contig14761	7	0	9.17288	0	3.19737	0	-3.19737	2.10721	0.00844063	0.0231129	nohit
contig16017	1	p2	(GA)7	14	248	261	contig16017	7	0	9.17288	0	3.19737	0	-3.19737	2.10721	0.00844063	0.0231129	nohit
contig16211	1	p2	(AG)13	26	201	226	contig16211	7	0	9.17288	0	3.19737	0	-3.19737	2.10721	0.00844063	0.0231129	nohit
contig01270	1	p2	(AC)6	12	18	29	contig01270	159	16	208.355	22.2082	7.7029	4.47302	-3.22989	29.4367	6.14388e-33	2.0695e-31	>AT5G16440.1	IPP1 | IPP1 (ISOPENTENYL DIPHOSPHATE ISOMERASE 1); isopentenyl-diphosphate delta-isomerase | chr5:5371765-5373575 FORWARD
contig10569	1	p2	(TA)17	34	469	502	contig10569	10	1	13.1041	1.38801	3.71195	0.473018	-3.23893	1.85601	0.00268978	0.00895366	nohit
contig04090	1	p2	(AG)15	30	462	491	contig04090	21	2	27.5186	2.77602	4.78234	1.47302	-3.30932	3.97261	1.16412e-05	6.84855e-05	>AT4G23650.1	CDPK6, CPK3 | CDPK6 (CALCIUM-DEPENDENT PROTEIN KINASE 6); ATP binding / calcium ion binding / calmodulin-dependent protein kinase/ kinase/ protein kinase/ protein serine/threonine kinase | chr4:12324967-12327415 REVERSE
contig05475	1	p2	(TC)8	16	797	812	contig05475	463	43	606.721	59.6844	9.24489	5.89928	-3.34561	88.4242	6.44406e-95	5.24486e-93	>AT3G04730.1	IAA16 | IAA16; transcription factor | chr3:1288993-1290415 REVERSE
contig08409	1	p2	(TC)13	26	225	250	contig08409	65	6	85.1768	8.32806	6.41239	3.05798	-3.35441	12.4421	9.07866e-15	1.3952e-13	>gi|223547788	conserved hypothetical protein [Ricinus communis]
contig06217	1	p2	(TG)7	14	165	178	contig06217	11	1	14.4145	1.38801	3.84945	0.473018	-3.37643	2.1175	0.00139207	0.00505588	nohit
contig06714	1	p2	(TC)8	16	507	522	contig06714	8	0	10.4833	0	3.39002	0	-3.39002	2.40824	0.00427777	0.0132382	nohit
contig01059	1	p2	(GA)10	20	100	119	contig01059	34	3	44.554	4.16403	5.47748	2.05798	-3.4195	6.61629	1.65425e-08	1.45203e-07	>AT4G29210.1	GGT3, GGT4 | GGT4 (GAMMA-GLUTAMYL TRANSPEPTIDASE 4); gamma-glutamyltransferase/ glutathione gamma-glutamylcysteinyltransferase | chr4:14400990-14403319 FORWARD
contig12816	1	p2	(GA)10	20	2	21	contig12816	23	2	30.1395	2.77602	4.91358	1.47302	-3.44056	4.49905	3.2769e-06	2.11876e-05	nohit
contig01117	1	p2	(TA)14	28	1	28	contig01117	119	10	155.939	13.8801	7.28484	3.79495	-3.48989	23.5569	2.0437e-26	5.45869e-25	>AT3G15040.1	unknown protein | chr3:5065445-5066176 REVERSE
contig01316	1	p2	(CT)10	20	1050	1069	contig01316	135	11	176.906	15.2681	7.46684	3.93245	-3.53439	27.0052	5.5002e-30	1.66092e-28	>gi|115441383	Os01g0876800 [Oryza sativa (japonica cultivar-group)] >gi|56784732|dbj|BAD81881.1| putative RRM-containing protein SEB-4 [Oryza sativa Japonica Group] >gi|56784856|dbj|BAD82096.1| putative RRM-containing protein SEB-4 [Oryza sativa Japonica Group] >gi|113534502|dbj|BAF06885.1| Os01g0876800 [Oryza sativa (japonica cultivar-group)] >gi|125528575|gb|EAY76689.1| hypothetical protein OsI_04643 [Oryza …
contig12383	1	p2	(TA)17	34	391	424	contig12383	9	0	11.7937	0	3.55995	0	-3.55995	2.70927	0.00218656	0.00748821	>AT2G42780.1	FUNCTIONS IN: molecular_function unknown; INVOLVED IN: regulation of transcription; LOCATED IN: integral to membrane, nucleus; EXPRESSED IN: 20 plant structures; EXPRESSED DURING: 11 growth stages; CONTAINS InterPro DOMAIN/s: RNA polymerase II transcription factor SIII, subunit A (InterPro:IPR010684); Has 143 Blast hits to 142 proteins in 57 species: Archae - 0; Bacteria - 0; Metazoa - 96; Fungi …
contig08091	1	p2	(AG)6	12	332	343	contig08091	9	0	11.7937	0	3.55995	0	-3.55995	2.70927	0.00218656	0.00748821	nohit
contig12372	1	p2	(TC)9	18	409	426	contig12372	9	0	11.7937	0	3.55995	0	-3.55995	2.70927	0.00218656	0.00748821	nohit
contig15625	1	p2	(AG)9	18	20	37	contig15625	9	0	11.7937	0	3.55995	0	-3.55995	2.70927	0.00218656	0.00748821	nohit
contig10040	1	p2	(TC)6	12	88	99	contig10040	63	5	82.5559	6.94005	6.3673	2.79495	-3.57235	12.7127	6.25348e-15	9.69276e-14	nohit
contig10709	1	p2	(TA)6	12	477	488	contig10709	13	1	17.0354	1.38801	4.09046	0.473018	-3.61744	2.64989	0.000375111	0.00159177	>AT5G62390.1	ATBAG7 | ATBAG7 (ARABIDOPSIS THALIANA BCL-2-ASSOCIATED ATHANOGENE 7); calmodulin binding | chr5:25052377-25054170 REVERSE
contig15354	1	p2	(TC)12	24	259	282	contig15354	13	1	17.0354	1.38801	4.09046	0.473018	-3.61744	2.64989	0.000375111	0.00159177	>AT3G04730.1	IAA16 | IAA16; transcription factor | chr3:1288993-1290415 REVERSE
contig10166	1	p2	(GA)8	16	1	16	contig10166	13	1	17.0354	1.38801	4.09046	0.473018	-3.61744	2.64989	0.000375111	0.00159177	>AT5G21326.1	protein kinase family protein / NAF domain-containing protein | chr5:7218081-7221743 FORWARD
contig18333	1	p2	(CA)7	14	126	139	contig18333	13	1	17.0354	1.38801	4.09046	0.473018	-3.61744	2.64989	0.000375111	0.00159177	nohit
contig18662	1	p2	(GA)16	32	94	125	contig18662	13	1	17.0354	1.38801	4.09046	0.473018	-3.61744	2.64989	0.000375111	0.00159177	nohit
contig14575	1	p2	(TC)7	14	239	252	contig14575	15	1	19.6562	1.38801	4.29691	0.473018	-3.82389	3.19193	0.000102001	0.000502299	nohit
contig16136	1	p2	(AG)6	12	13	24	contig16136	15	1	19.6562	1.38801	4.29691	0.473018	-3.82389	3.19193	0.000102001	0.000502299	nohit
contig12962	1	p2	(CT)12	24	382	405	contig12962	11	0	14.4145	0	3.84945	0	-3.84945	3.31133	0.000584603	0.00238341	>AT2G46690.1	auxin-responsive family protein | chr2:19180904-19181269 FORWARD
contig09486	1	p2	(AG)10	20	445	464	contig09486	17	1	22.277	1.38801	4.47748	0.473018	-4.00447	3.74127	2.80085e-05	0.000154675	>AT2G42620.1	MAX2, ORE9, PP2 | MAX2 (MORE AXILLARY BRANCHES 2); ubiquitin-protein ligase | chr2:17756170-17758251 FORWARD
contig00873	1	p2	(AT)8	16	118	133	contig00873	562	32	736.451	44.4163	9.52445	5.47302	-4.05143	124.699	5.9573e-129	6.41899e-127	>AT5G51970.2	sorbitol dehydrogenase, putative / L-iditol 2-dehydrogenase, putative | chr5:21111820-21113284 FORWARD
contig18889	1	p2	(GA)9	18	46	63	contig18889	13	0	17.0354	0	4.09046	0	-4.09046	3.91339	0.000160647	0.000755772	nohit
contig09564	1	p2	(CT)19	38	520	557	contig09564	247	13	323.672	18.0441	8.33839	4.17346	-4.16493	55.8521	1.76819e-58	9.44565e-57	>AT5G59080.1	unknown protein | chr5:23847691-23848403 REVERSE
contig03423	1	p2	(AT)6	12	250	261	contig03423	902	47	1181.99	65.2365	10.207	6.02761	-4.1794	204.437	8.22226e-209	1.45726e-206	>AT1G08465.1	YAB2 | YAB2 (YABBY2); transcription factor | chr1:2676033-2679382 FORWARD
contig12399	1	p2	(TC)9	18	93	110	contig12399	20	1	26.2082	1.38801	4.71195	0.473018	-4.23893	4.57562	4.10652e-06	2.60237e-05	>AT5G65870.1	ATPSK5 | ATPSK5 (PHYTOSULFOKINE 5 PRECURSOR); growth factor | chr5:26351593-26352055 FORWARD
contig05230	1	p2	(TG)6	12	612	623	contig05230	15	0	19.6562	0	4.29691	0	-4.29691	4.51545	4.52316e-05	0.000239434	>AT3G20820.1	leucine-rich repeat family protein | chr3:7280930-7282027 FORWARD
contig07928	1	p2	(CT)11	22	619	640	contig07928	22	1	28.8291	1.38801	4.84945	0.473018	-4.37643	5.13725	1.15617e-06	7.98163e-06	>AT2G40435.1	EXPRESSED IN: 20 plant structures; EXPRESSED DURING: 13 growth stages; BEST Arabidopsis thaliana protein match is: transcription regulator (TAIR:AT3G56220.1); Has 165 Blast hits to 165 proteins in 20 species: Archae - 0; Bacteria - 0; Metazoa - 0; Fungi - 0; Plants - 165; Viruses - 0; Other Eukaryotes - 0 (source: NCBI BLink). | chr2:16887048-16888407 FORWARD
contig04697	1	p2	(GA)7	14	229	242	contig04697	22	1	28.8291	1.38801	4.84945	0.473018	-4.37643	5.13725	1.15617e-06	7.98163e-06	nohit
contig13028	1	p2	(TC)6	12	178	189	contig13028	16	0	20.9666	0	4.39002	0	-4.39002	4.81648	2.42014e-05	0.000134789	nohit
contig01291	1	p2	(AT)7	14	75	88	contig01291	47	2	61.5893	2.77602	5.94461	1.47302	-4.47159	11.1215	9.54033e-13	1.26741e-11	>AT1G03280.1	transcription initiation factor IIE (TFIIE) alpha subunit family protein / general transcription factor TFIIE family protein | chr1:803635-806758 FORWARD
contig00331	1	p2	(AT)8	16	45	60	contig00331	49	2	64.2102	2.77602	6.00473	1.47302	-4.53171	11.6881	2.78344e-13	3.85012e-12	>AT5G64170.2	dentin sialophosphoprotein-related | chr5:25672904-25675934 REVERSE
contig11319	1	p2	(GA)11	22	100	121	contig11319	18	0	23.5874	0	4.55995	0	-4.55995	5.41854	7.03555e-06	4.30186e-05	nohit
contig12023	1	p2	(GA)8	16	420	435	contig12023	19	0	24.8978	0	4.63795	0	-4.63795	5.71957	3.82084e-06	2.43762e-05	>AT3G11410.1	ATPP2CA, AHG3, PP2CA | PP2CA (ARABIDOPSIS THALIANA PROTEIN PHOSPHATASE 2CA); protein binding / protein serine/threonine phosphatase | chr3:3584181-3585649 REVERSE
contig01310	1	p2	(AC)6	12	99	110	contig01310	30	1	39.3123	1.38801	5.29691	0.473018	-4.82389	7.41335	7.99448e-09	7.27308e-08	>AT3G48610.1	phosphoesterase family protein | chr3:18011653-18013959 REVERSE
contig02086	1	p2	(TC)10	20	1178	1197	contig02086	199	6	260.772	8.32806	8.02664	3.05798	-4.96866	49.9423	2.98617e-50	1.43366e-48	>AT4G23400.1	PIP1D, PIP1;5 | PIP1;5 (PLASMA MEMBRANE INTRINSIC PROTEIN 1;5); water channel | chr4:12220792-12222155 FORWARD
contig01393	1	p2	(TC)8	16	106	121	contig01393	166	5	217.528	6.94005	7.76506	2.79495	-4.97011	41.6666	3.26256e-42	1.38725e-40	>AT3G21690.1	MATE efflux family protein | chr3:7638750-7641861 FORWARD
contig12554	1	p2	(TG)7	14	329	342	contig12554	25	0	32.7603	0	5.03388	0	-5.03388	7.52575	1.07182e-07	8.53855e-07	>gi|148537182	hypothetical protein [Potamogeton distinctus]
contig01620	1	p2	(GA)6	12	481	492	contig01620	36	1	47.1748	1.38801	5.55995	0.473018	-5.08693	9.14154	2.10439e-10	2.27265e-09	>AT2G24520.1	AHA5 | AHA5 (Arabidopsis H(+)-ATPase 5); ATPase | chr2:10415522-10419730 FORWARD
contig09013	1	p2	(AG)13	26	21	46	contig09013	26	0	34.0707	0	5.09046	0	-5.09046	7.82678	5.98824e-08	4.93422e-07	>AT1G80920.1	J8 | J8; heat shock protein binding / unfolded protein binding | chr1:30403863-30404549 REVERSE
contig02241	1	p2	(TA)8	16	130	145	contig02241	27	0	35.3811	0	5.14491	0	-5.14491	8.12781	3.35736e-08	2.84808e-07	>AT5G58620.1	zinc finger (CCCH-type) family protein | chr5:23693959-23695782 FORWARD
contig04586	1	p2	(TC)12	24	143	166	contig04586	27	0	35.3811	0	5.14491	0	-5.14491	8.12781	3.35736e-08	2.84808e-07	nohit
contig07815	1	p2	(CT)14	28	128	155	contig07815	39	1	51.1061	1.38801	5.67542	0.473018	-5.2024	10.0103	3.50924e-11	4.02963e-10	nohit
contig03195	1	p2	(TC)11	22	98	119	contig03195	40	1	52.4165	1.38801	5.71195	0.473018	-5.23893	10.3005	1.93903e-11	2.27477e-10	>AT2G29670.1	binding | chr2:12682309-12684745 REVERSE
contig03494	1	p2	(AT)11	22	939	960	contig03494	30	0	39.3123	0	5.29691	0	-5.29691	9.0309	6.03604e-09	5.55937e-08	>AT2G36690.1	oxidoreductase, 2OG-Fe(II) oxygenase family protein | chr2:15379930-15381987 FORWARD
contig04311	1	p2	(CT)9	18	896	913	contig04311	166	3	217.528	4.16403	7.76506	2.05798	-5.70708	44.3305	1.16913e-42	5.00485e-41	>AT1G55910.1	ZIP11 | ZIP11 (ZINC TRANSPORTER 11 PRECURSOR); cation transmembrane transporter/ metal ion transmembrane transporter | chr1:20906161-20907225 FORWARD
contig02799	1	p2	(GA)12	24	842	865	contig02799	66	1	86.4872	1.38801	6.43441	0.473018	-5.9614	17.9119	6.97898e-18	1.30137e-16	>AT3G61460.1	BRH1 | BRH1 (BRASSINOSTEROID-RESPONSIVE RING-H2); protein binding / zinc ion binding | chr3:22741701-22742213 REVERSE
contig02772	1	p2	(AT)8	16	143	158	contig02772	52	0	68.1414	0	6.09046	0	-6.09046	15.6536	4.29474e-14	6.33324e-13	>AT1G08570.1	ACHT4 | ACHT4 (ATYPICAL CYS HIS RICH THIOREDOXIN 4); oxidoreductase, acting on sulfur group of donors, disulfide as acceptor | chr1:2713059-2714312 FORWARD
contig01545	1	p2	(AT)9	18	1229	1246	contig01545	221	3	289.601	4.16403	8.17792	2.05798	-6.11994	60.5172	9.07588e-56	4.71548e-54	>AT3G07470.1	unknown protein | chr3:2387291-2388343 REVERSE
contig02008	1	p2	(AT)8	16	1	16	contig02008	343	0	449.471	0	8.81208	0	-8.81208	103.253	2.6204e-64	1.50586e-62	>AT4G36920.1	AP2, FLO2, FL1 | AP2 (APETALA 2); transcription factor | chr4:17400998-17403140 FORWARD
contig01599	2	p1	(T)12	12	1142	1153	contig01599	52	85	68.1414	117.981	6.09046	6.88241	0.791949	1.74317	0.0185091	0.0433128	>AT1G80480.1	PTAC17 | PTAC17 (PLASTID TRANSCRIPTIONALLY ACTIVE17) | chr1:30258272-30260570 REVERSE
contig02203	2	p1	(A)10	10	474	483	contig02203	15	20	19.6562	27.7602	4.29691	4.79495	0.498035	0.155637	0.546949	0.655109	>AT5G22780.1	adaptin family protein | chr5:7590100-7597828 REVERSE
contig14514	1	p1	(T)10	10	43	52	contig14514	0	24	0	33.3122	0	5.05798	5.05798	7.22472	6.11363e-07	4.43955e-06	nohit
contig10994	1	p1	(T)15	15	34	48	contig10994	0	15	0	20.8201	0	4.37991	4.37991	4.51545	0.000102566	0.000502599	>AT2G43060.1	transcription factor | chr2:17909247-17909717 FORWARD
contig02041	1	p1	(A)10	10	46	55	contig02041	8	80	10.4833	111.041	3.39002	6.79495	3.40493	14.8481	2.85038e-15	4.55005e-14	>AT1G11330.1	S-locus lectin protein kinase family protein | chr1:3810372-3813416 FORWARD
contig15023	1	p1	(A)10	10	91	100	contig15023	0	6	0	8.32806	0	3.05798	3.05798	1.80618	0.0253448	0.055833	nohit
contig13027	1	p1	(T)15	15	1	15	contig13027	128	665	167.733	923.027	7.39002	9.85023	2.46021	86.4924	9.51114e-80	6.58282e-78	>AT1G07030.1	mitochondrial substrate carrier family protein | chr1:2158631-2160524 REVERSE
contig11914	1	p1	(T)10	10	434	443	contig11914	2	8	2.62082	11.1041	1.39002	3.47302	2.083	0.83708	0.0652115	0.122455	>AT1G75440.1	UBC16 | UBC16 (ubiquitin-conjugating enzyme 16); small conjugating protein ligase/ ubiquitin-protein ligase | chr1:28313623-28314960 FORWARD
contig12137	1	p1	(A)10	10	90	99	contig12137	2	8	2.62082	11.1041	1.39002	3.47302	2.083	0.83708	0.0652115	0.122455	nohit
contig01432	1	p1	(T)10	10	1298	1307	contig01432	12	39	15.7249	54.1324	3.97498	5.75842	1.78344	3.26815	0.000312437	0.00136318	>AT5G06120.1	Ran-binding protein, putative | chr5:1844797-1852601 FORWARD
contig03846	1	p1	(T)10	10	923	932	contig03846	8	25	10.4833	34.7002	3.39002	5.11687	1.72685	1.99625	0.00495099	0.0149448	>AT3G18940.1	clast3-related | chr3:6527081-6529050 REVERSE
contig04861	1	p1	(A)10	10	197	206	contig04861	11	29	14.4145	40.2523	3.84945	5.331	1.48155	1.82366	0.00805447	0.0224542	>gi|224056268	predicted protein [Populus trichocarpa] >gi|224092316|ref|XP_002309555.1| predicted protein [Populus trichocarpa] >gi|222846042|gb|EEE83589.1| predicted protein [Populus trichocarpa] >gi|222855531|gb|EEE93078.1| predicted protein [Populus trichocarpa]
contig13358	1	p1	(A)10	10	106	115	contig13358	2	5	2.62082	6.94005	1.39002	2.79495	1.40493	0.288434	0.294572	0.410845	>AT4G27910.1	ATX4, SDG16 | SDG16 (SET DOMAIN PROTEIN 16); protein binding / zinc ion binding | chr4:13894694-13900256 FORWARD
contig02031	1	p1	(T)10	10	1095	1104	contig02031	11	25	14.4145	34.7002	3.84945	5.11687	1.26742	1.21401	0.0335289	0.0709329	>AT1G71900.1	FUNCTIONS IN: molecular_function unknown; INVOLVED IN: biological_process unknown; LOCATED IN: cellular_component unknown; EXPRESSED IN: 22 plant structures; EXPRESSED DURING: 13 growth stages; CONTAINS InterPro DOMAIN/s: Protein of unknown function DUF803 (InterPro:IPR008521); BEST Arabidopsis thaliana protein match is: permease-related (TAIR:AT1G34470.1); Has 875 Blast hits to 858 proteins in 1…
contig08533	1	p1	(A)10	10	571	580	contig08533	4	9	5.24165	12.4921	2.39002	3.64294	1.25292	0.428549	0.207237	0.312304	>AT5G18280.2	ATAPY2, APY2 | ATAPY2 (ARABIDOPSIS THALIANA APYRASE 2); ATPase/ nucleotide diphosphatase | chr5:6050799-6054875 REVERSE
contig06685	1	p1	(T)10	10	664	673	contig06685	5	11	6.55206	15.2681	2.71195	3.93245	1.2205	0.50073	0.174187	0.271317	nohit
contig00814	1	p1	(A)12	12	1240	1251	contig00814	86	188	112.695	260.946	6.81628	8.02761	1.21132	8.44711	2.45621e-08	2.10672e-07	>AT5G03540.2	ATEXO70A1 | ATEXO70A1 (exocyst subunit EXO70 family protein A1); protein binding | chr5:890194-893916 FORWARD
contig07542	1	p1	(A)13	13	47	59	contig07542	6	13	7.86247	18.0441	2.97498	4.17346	1.19847	0.573423	0.146835	0.234441	>AT1G11650.2	ATRBP45B, RBP45B | RNA-binding protein 45 (RBP45), putative | chr1:3914895-3917941 FORWARD
contig06480	1	p1	(T)11	11	644	654	contig06480	5	10	6.55206	13.8801	2.71195	3.79495	1.083	0.368931	0.251139	0.36317	nohit
contig07027	1	p1	(A)10	10	222	231	contig07027	5	9	6.55206	12.4921	2.71195	3.64294	0.930995	0.25166	0.355117	0.47573	>AT2G43240.2	nucleotide-sugar transmembrane transporter/ sugar:hydrogen symporter | chr2:17971280-17975300 REVERSE
contig11148	1	p1	(T)12	12	459	470	contig11148	3	5	3.93123	6.94005	1.97498	2.79495	0.819963	0.109734	0.551521	0.658112	>AT1G76950.1	PRAF1 | PRAF1; Ran GTPase binding / chromatin binding / zinc ion binding | chr1:28906952-28911325 FORWARD
contig07686	1	p1	(G)10	10	333	342	contig07686	12	19	15.7249	26.3722	3.97498	4.72095	0.745963	0.346211	0.300764	0.414346	>AT5G61960.2	AML1 | AML1 (ARABIDOPSIS MEI2-LIKE PROTEIN 1); RNA binding / protein binding | chr5:24879001-24883483 REVERSE
contig11220	1	p1	(T)10	10	384	393	contig11220	11	17	14.4145	23.5962	3.84945	4.56048	0.711029	0.281366	0.356832	0.470075	>AT2G27710.3	60S acidic ribosomal protein P2 (RPP2B) | chr2:11816929-11817670 FORWARD
contig17152	1	p1	(T)12	12	56	67	contig17152	2	3	2.62082	4.16403	1.39002	2.05798	0.66796	0.0437237	0.721153	0.796178	nohit
contig02285	1	p1	(A)10	10	1068	1077	contig02285	30	43	39.3123	59.6844	5.29691	5.89928	0.602372	0.505402	0.240395	0.351181	>AT4G11740.1	SAY1 | SAY1 | chr4:7071955-7075256 FORWARD
contig02581	1	p1	(G)11	11	110	120	contig02581	8	11	10.4833	15.2681	3.39002	3.93245	0.542429	0.103291	0.610085	0.712987	>AT2G17510.1	EMB2763 | EMB2763 (EMBRYO DEFECTIVE 2763); RNA binding / ribonuclease | chr2:7609395-7615881 REVERSE
contig01767	1	p1	(T)11	11	1161	1171	contig01767	25	33	32.7603	45.8043	5.03388	5.51741	0.483536	0.240376	0.460779	0.576818	>AT4G32551.1	LUG, RON2 | LUG (LEUNIG); protein binding / protein heterodimerization/ transcription repressor | chr4:15707863-15713359 FORWARD
contig00134	1	p1	(A)10	10	66	75	contig00134	172	218	225.391	302.586	7.81628	8.2412	0.424917	1.18091	0.129711	0.21169	>AT5G56030.1	HSP81-2, ERD8, HSP90.2 | HSP81-2 (HEAT SHOCK PROTEIN 81-2); ATP binding | chr5:22686923-22689433 FORWARD
contig04773	1	p1	(T)16	16	17	32	contig04773	318	385	416.711	534.384	8.7029	9.06173	0.358829	1.3887	0.152503	0.242582	>AT2G16600.1	ROC3 | ROC3; peptidyl-prolyl cis-trans isomerase | chr2:7200862-7201383 FORWARD
contig18036	1	p1	(T)12	12	1	12	contig18036	215	254	281.738	352.554	8.13821	8.4617	0.32349	0.705038	0.365874	0.480335	nohit
contig18022	1	p1	(T)12	12	3	14	contig18022	583	647	763.97	898.042	9.57737	9.81064	0.233268	0.723445	0.711782	0.788034	nohit
contig04288	1	p1	(A)10	10	139	148	contig04288	23	25	30.1395	34.7002	4.91358	5.11687	0.203292	0.0181008	0.999202	0.999281	>AT5G11340.1	GCN5-related N-acetyltransferase (GNAT) family protein | chr5:3619226-3621068 FORWARD
contig06884	1	p1	(G)10	10	314	323	contig06884	12	13	15.7249	18.0441	3.97498	4.17346	0.198475	0.00868821	0.993916	0.994414	>AT3G02790.1	zinc finger (C2H2 type) family protein | chr3:604926-605243 FORWARD
contig14170	1	p1	(T)10	10	346	355	contig14170	3	3	3.93123	4.16403	1.97498	2.05798	0.0829977	0	0.918906	0.944097	>gi|108708256	PWWP domain containing protein, expressed [Oryza sativa (japonica cultivar-group)]
contig07389	1	p1	(T)10	10	544	553	contig07389	6	6	7.86247	8.32806	2.97498	3.05798	0.0829977	0	0.885513	0.928784	>AT4G17140.2	FUNCTIONS IN: molecular_function unknown; INVOLVED IN: biological_process unknown; EXPRESSED IN: 23 plant structures; EXPRESSED DURING: 13 growth stages; CONTAINS InterPro DOMAIN/s: Pleckstrin homology (InterPro:IPR001849); BEST Arabidopsis thaliana protein match is: phosphoinositide binding (TAIR:AT1G48090.2). | chr4:9613617-9636618 REVERSE
contig08257	1	p1	(A)10	10	74	83	contig08257	9	9	11.7937	12.4921	3.55995	3.64294	0.0829977	0	0.860024	0.91316	>AT3G17900.1	unknown protein | chr3:6128983-6133069 FORWARD
contig00027	1	p1	(A)10	10	1326	1335	contig00027	81	77	106.143	106.877	6.72987	6.7398	0.00993426	0.0219919	0.400465	0.516873	>AT3G02870.1	VTC4 | VTC4; 3'(2'),5'-bisphosphate nucleotidase/ L-galactose-1-phosphate phosphatase/ inositol or phosphatidylinositol phosphatase/ inositol-1(or 4)-monophosphatase | chr3:627742-629682 REVERSE
contig08841	1	p1	(A)10	10	470	479	contig08841	9	8	11.7937	11.1041	3.55995	3.47302	-0.0869273	0.0127807	0.678919	0.760284	>AT5G44790.1	RAN1, HMA7 | RAN1 (RESPONSIVE-TO-ANTAGONIST 1); ATPase, coupled to transmembrane movement of ions, phosphorylative mechanism / copper ion transmembrane transporter | chr5:18075846-18079817 REVERSE
contig01775	1	p1	(T)10	10	38	47	contig01775	49	43	64.2102	59.6844	6.00473	5.89928	-0.105447	0.085031	0.305688	0.419227	>AT1G29840.1	esterase/lipase/thioesterase family protein | chr1:10445735-10447422 REVERSE
contig07370	1	p1	(A)10	10	41	50	contig07370	11	9	14.4145	12.4921	3.84945	3.64294	-0.206509	0.0435021	0.526603	0.635173	>AT5G66100.1	La domain-containing protein | chr5:26427639-26429772 FORWARD
contig07407	1	p1	(A)16	16	625	640	contig07407	3144	2429	4119.93	3371.48	12.0084	11.7192	-0.289241	19.9745	5.3777e-37	2.05197e-35	>AT4G39230.1	isoflavone reductase, putative | chr4:18266024-18267604 REVERSE
contig02159	1	p1	(T)15	15	1	15	contig02159	145	103	190.01	142.965	7.56993	7.15952	-0.410411	1.55202	0.000885291	0.00343397	>AT4G20410.1	GSNAP, GAMMA-SNAP | GSNAP (GAMMA-SOLUBLE NSF ATTACHMENT PROTEIN); binding / transporter | chr4:11014099-11016454 REVERSE
contig06140	1	p1	(T)16	16	615	630	contig06140	16	11	20.9666	15.2681	4.39002	3.93245	-0.457571	0.202228	0.238179	0.348184	>AT3G61140.1	FUS6, ATFUS6, CSN1, COP11, EMB78, ATSK31, SK31 | FUS6 (FUSCA 6) | chr3:22626335-22628895 FORWARD
contig06137	1	p1	(T)10	10	675	684	contig06137	23	15	30.1395	20.8201	4.91358	4.37991	-0.533674	0.368472	0.11958	0.199536	>AT5G38630.1	ACYB-1 | ACYB-1; carbon-monoxide oxygenase | chr5:15466141-15467511 FORWARD
contig04514	1	p1	(A)10	10	87	96	contig04514	15	9	19.6562	12.4921	4.29691	3.64294	-0.653968	0.329202	0.152103	0.242201	>AT1G17220.1	FUG1 | FUG1 (fu-gaeri1); translation initiation factor | chr1:5885383-5890165 FORWARD
contig04496	1	p1	(A)10	10	46	55	contig04496	10	6	13.1041	8.32806	3.71195	3.05798	-0.653968	0.219468	0.242268	0.353251	>AT3G13300.2	VCS | VCS (VARICOSE); nucleotide binding / protein homodimerization | chr3:4304085-4309949 FORWARD
contig12330	1	p1	(T)10	10	306	315	contig12330	7	4	9.17288	5.55204	3.19737	2.47302	-0.724357	0.179937	0.295621	0.408925	nohit
contig17245	1	p1	(T)12	12	102	113	contig17245	1818	1008	2382.33	1399.11	11.2182	10.4503	-0.767859	51.1281	8.73802e-69	5.31115e-67	nohit
contig15651	1	p1	(A)11	11	114	124	contig15651	20	11	26.2082	15.2681	4.71195	3.93245	-0.779499	0.575637	0.0635715	0.120101	nohit
contig04722	1	p1	(T)11	11	521	531	contig04722	15	8	19.6562	11.1041	4.29691	3.47302	-0.823893	0.470038	0.0956419	0.166621	>AT5G20090.2	unknown protein | chr5:6787246-6788000 REVERSE
contig06826	1	p1	(A)10	10	208	217	contig06826	8	4	10.4833	5.55204	3.39002	2.47302	-0.917002	0.295145	0.191538	0.292399	>AT5G42150.1	electron carrier/ protein disulfide oxidoreductase | chr5:16846247-16847909 FORWARD
contig07920	1	p1	(A)12	12	69	80	contig07920	13	6	17.0354	8.32806	4.09046	3.05798	-1.03248	0.573423	0.0718324	0.132622	nohit
contig02219	1	p1	(A)10	10	71	80	contig02219	48	21	62.8998	29.1482	5.97498	4.86534	-1.10965	2.35667	0.000287373	0.00127554	>AT1G68750.1	ATPPC4 | ATPPC4; phosphoenolpyruvate carboxylase | chr1:25822942-25828104 REVERSE
contig10650	1	p1	(A)10	10	383	392	contig10650	7	3	9.17288	4.16403	3.19737	2.05798	-1.13939	0.35735	0.158852	0.251237	nohit
contig14628	1	p1	(T)10	10	325	334	contig14628	12	5	15.7249	6.94005	3.97498	2.79495	-1.18004	0.644903	0.059125	0.112496	>AT5G01230.1	FtsJ-like methyltransferase family protein | chr5:92789-95380 REVERSE
contig01537	1	p1	(T)15	15	94	108	contig01537	18	7	23.5874	9.71607	4.55995	3.28037	-1.27957	1.08784	0.0148747	0.0368449	>AT1G24490.2	ALB4, ARTEMIS | ALB4 (ALBINA 4) | chr1:8682364-8684966 FORWARD
contig07136	1	p1	(A)10	10	621	630	contig07136	24	9	31.4499	12.4921	4.97498	3.64294	-1.33204	1.53628	0.00390969	0.0123039	>AT2G26280.1	CID7 | CID7; ATP binding / damaged DNA binding / protein binding | chr2:11188143-11190579 REVERSE
contig13135	1	p1	(A)10	10	106	115	contig13135	8	3	10.4833	4.16403	3.39002	2.05798	-1.33204	0.512094	0.0957429	0.166232	>AT5G66005.3	Expressed protein | chr5:26397864-26399123 REVERSE
contig09836	1	p1	(T)12	12	6	17	contig09836	3062	1147	4012.48	1592.05	11.9703	10.6367	-1.33361	196.333	7.02461e-234	1.44798e-231	>ATMG00580.1	NAD4 | NADH dehydrogenase subunit 4 | chrM:161693-169674 FORWARD
contig18803	1	p1	(A)10	10	111	120	contig18803	1352	475	1771.68	659.305	10.7909	9.3648	-1.4261	95.2954	2.57199e-113	2.51418e-111	nohit
contig06599	1	p1	(A)10	10	532	541	contig06599	6	2	7.86247	2.77602	2.97498	1.47302	-1.50196	0.454488	0.119735	0.19864	nohit
contig18049	1	p1	(T)11	11	121	131	contig18049	6	2	7.86247	2.77602	2.97498	1.47302	-1.50196	0.454488	0.119735	0.19864	nohit
contig05126	1	p1	(C)12	12	144	155	contig05126	18	6	23.5874	8.32806	4.55995	3.05798	-1.50196	1.36346	0.00704128	0.0200557	nohit
contig07049	1	p1	(A)10	10	471	480	contig07049	13	4	17.0354	5.55204	4.09046	2.47302	-1.61744	1.08938	0.016535	0.0406257	nohit
contig04575	1	p1	(T)11	11	693	703	contig04575	41	10	53.7269	13.8801	5.74757	3.79495	-1.95263	4.39059	1.97403e-06	1.32001e-05	nohit
contig19334	1	p1	(T)10	10	48	57	contig19334	3	0	3.93123	0	1.97498	0	-1.97498	0.90309	NA	NA	nohit
contig07470	1	p1	(A)10	10	59	68	contig07470	10	2	13.1041	2.77602	3.71195	1.47302	-2.23893	1.26424	0.0113406	0.0292167	>AT4G10130.1	DNAJ heat shock N-terminal domain-containing protein | chr4:6320959-6321483 REVERSE
contig14791	1	p1	(A)10	10	46	55	contig14791	28	4	36.6915	5.55204	5.19737	2.47302	-2.72436	4.39683	3.02058e-06	1.96475e-05	>AT1G24360.1	3-oxoacyl-(acyl-carrier protein) reductase, chloroplast / 3-ketoacyl-acyl carrier protein reductase | chr1:8640820-8643283 FORWARD
contig00037	1	p1	(A)13	13	302	314	contig00037	463	52	606.721	72.1765	9.24489	6.17346	-3.07143	81.8459	5.37628e-89	4.12777e-87	>ATCG01110.1	NDHH | Encodes the 49KDa plastid NAD(P)H dehydrogenase subunit H protein. Its transcription is regulated by an ndhF-specific plastid sigma factor, SIG4. | chrC:122011-123192 REVERSE
contig14265	1	p1	(T)10	10	171	180	contig14265	8	0	10.4833	0	3.39002	0	-3.39002	2.40824	0.00427777	0.0132382	>gi|219887509	unknown [Zea mays]
contig13655	1	p1	(A)10	10	86	95	contig13655	12	0	15.7249	0	3.97498	0	-3.97498	3.61236	0.000305472	0.00134314	>AT5G17710.2	EMB1241 | EMB1241 (embryo defective 1241); adenyl-nucleotide exchange factor/ chaperone binding / protein binding / protein homodimerization | chr5:5839560-5841639 REVERSE
contig11928	1	p1	(A)10	10	54	63	contig11928	113	6	148.077	8.32806	7.2102	3.05798	-4.15222	25.4993	1.19021e-27	3.34883e-26	>AT5G65750.1	2-oxoglutarate dehydrogenase E1 component, putative / oxoglutarate decarboxylase, putative / alpha-ketoglutaric dehydrogenase, putative | chr5:26304212-26307947 FORWARD
contig15286	1	p1	(G)10	10	40	49	contig15286	27	1	35.3811	1.38801	5.14491	0.473018	-4.67189	6.55524	5.07357e-08	4.21258e-07	nohit
contig00441	1	p1	(A)10	10	42	51	contig00441	111	2	145.456	2.77602	7.18444	1.47302	-5.71142	29.6514	4.35315e-29	1.272e-27	>AT5G25320.1	ACT domain-containing protein | chr5:8787403-8789530 REVERSE
contig08750	1	c*	(AG)8(AGA)7*	35	488	522	contig08750	81	35	106.143	48.5803	6.72987	5.6023	-1.12757	4.07202	1.93166e-06	1.29305e-05	>AT1G80160.1	lactoylglutathione lyase family protein / glyoxalase I family protein | chr1:30151101-30151930 FORWARD
contig03320	2	c	(GT)6(AT)6	24	816	839	contig03320	96	218	125.8	302.586	6.97498	8.2412	1.26622	10.5691	3.56854e-10	3.77223e-09	>AT5G52240.1	MSBP1, ATMP1, AtMAPR5 | MSBP1 (membrane steroid binding protein 1); steroid binding | chr5:21213121-21214557 FORWARD
contig10545	2	c	(CAG)6(CAA)5	33	135	167	contig10545	8	14	10.4833	19.4321	3.39002	4.28037	0.890353	0.359873	0.272799	0.385612	>gi|224111730	predicted protein [Populus trichocarpa] >gi|222864996|gb|EEF02127.1| predicted protein [Populus trichocarpa]
contig04398	2	c	(TCG)5tca(TCG)7	39	538	576	contig04398	53	27	69.4518	37.4763	6.11794	5.22791	-0.890035	1.86864	0.000980306	0.00375452	nohit
contig13072	2	c	(TGT)5(TGC)8	39	300	338	contig13072	10	2	13.1041	2.77602	3.71195	1.47302	-2.23893	1.26424	0.0113406	0.0292167	nohit
contig03286	1	c	(TATG)5cacgcagtttattcctcgatcctcaaaaagattacatacgataagtatctctgtgtcgtcacgtaagttcatgtacatataatag(GAA)7	126	36	161	contig03286	3	208	3.93123	288.706	1.97498	8.17346	6.19847	56.6823	7.06616e-49	3.3169e-47	>AT2G27080.2	harpin-induced protein-related / HIN1-related / harpin-responsive protein-related | chr2:11566383-11567165 FORWARD
contig14222	1	c	(TA)21gtagtagtatatagtaatagtagtag(TA)100	268	83	350	contig14222	0	50	0	69.4005	0	6.11687	6.11687	15.0515	8.48151e-13	1.1323e-11	nohit
contig10537	1	c	(GA)13atatagtaatgcatggtgtgccggtgaggtatatgctggaagag(GA)14	98	411	508	contig10537	1	62	1.31041	86.0566	0.39002	6.42721	6.03719	16.7347	9.9363e-16	1.62863e-14	nohit
contig10615	1	c	(TC)6tttcgttccctcttcgtgctcgtttgtgccatgtccacg(TC)7	65	362	426	contig10615	0	47	0	65.2365	0	6.02761	6.02761	14.1484	3.73225e-12	4.71699e-11	>AT1G14890.1	enzyme inhibitor/ pectinesterase/ pectinesterase inhibitor | chr1:5137045-5137704 FORWARD
contig14684	1	c	(CT)6ttctctctgtgaaatcaatgtaagccgcagctttgccgcagcagcagcataacgtactcgagtgttgttccctt(A)19	105	229	333	contig14684	3	138	3.93123	191.545	1.97498	7.58154	5.60656	36.14	6.33205e-33	2.12909e-31	nohit
contig18923	1	c	(GA)14(CA)9	46	24	69	contig18923	0	12	0	16.6561	0	4.05798	4.05798	3.61236	0.000611142	0.00244922	nohit
contig02711	1	c	(TGA)5taatttgtatttctttctcatggaaatgtaaacaataaaagaacagtagccacaatttcttttgcctcgagcatatat(TA)6	105	269	373	contig02711	3	36	3.93123	49.9684	1.97498	5.64294	3.66796	7.1469	4.31743e-08	3.59893e-07	>AT4G19185.1	integral membrane family protein | chr4:10489201-10491488 REVERSE
contig02485	1	c	(CTG)5cttcttctgctggggt(TTC)5	46	502	547	contig02485	230	2708	301.395	3758.73	8.23551	11.876	3.64052	534.1	0	0	nohit
contig06481	1	c	(GGA)5gccatgaaagcgatcaagaaaaaggcaaagcagctgctcgatggtcagaacccaaagaagcagc(AGA)5	94	62	155	contig06481	4	31	5.24165	43.0283	2.39002	5.42721	3.03719	5.13412	3.52265e-06	2.26953e-05	nohit
contig17540	1	c	(GCT)5actgctactgactgactctcaaaagtttgtatcacaaacgttaattctgatgttgttgttgttggtggtggtta(TAT)5	104	60	163	contig17540	10	53	13.1041	73.5645	3.71195	6.20094	2.48899	6.99306	7.50575e-08	6.08286e-07	nohit
contig00921	1	c	(GAG)6aacgcggagcaggaccgcgatctggaagccattct(GCG)5	68	339	406	contig00921	23	115	30.1395	159.621	4.91358	7.31851	2.40493	14.5388	9.66031e-15	1.47681e-13	>AT1G55530.1	zinc finger (C3HC4-type RING finger) family protein | chr1:20729472-20730527 REVERSE
contig01223	1	c	(AT)8a(AG)13	43	408	450	contig01223	13	54	17.0354	74.9525	4.09046	6.22791	2.13745	5.85252	1.0456e-06	7.31962e-06	>AT5G61960.2	AML1 | AML1 (ARABIDOPSIS MEI2-LIKE PROTEIN 1); RNA binding / protein binding | chr5:24879001-24883483 REVERSE
contig17746	1	c	(GGT)8c(CTG)5	40	93	132	contig17746	0	3	0	4.16403	0	2.05798	2.05798	0.90309	NA	NA	>AT4G18160.1	KCO6, ATTPK3, ATKCO6, TPK3 | KCO6; outward rectifier potassium channel | chr4:10055696-10057546 FORWARD
contig06584	1	c	(AC)7(TC)7	28	160	187	contig06584	7	22	9.17288	30.5362	3.19737	4.93245	1.73507	1.76931	0.00812933	0.022653	>AT1G26810.1	GALT1 | GALT1 (GALACTOSYLTRANSFERASE1); UDP-galactose:N-glycan beta-1,3-galactosyltransferase/ transferase, transferring glycosyl groups / transferase, transferring hexosyl groups | chr1:9286862-9289327 REVERSE
contig13638	1	c	(ATA)5(ATT)5	30	58	87	contig13638	8	25	10.4833	34.7002	3.39002	5.11687	1.72685	1.99625	0.00495099	0.0149448	>AT5G45170.1	CbbY protein-related | chr5:18270555-18273129 REVERSE
contig16122	1	c	(AG)12aatatagtaatgcatggtgtgccggtgaggtatatgctgga(AG)9	83	7	89	contig16122	8	18	10.4833	24.9842	3.39002	4.64294	1.25292	0.857098	0.0744866	0.13355	nohit
contig16709	1	c	(GTT)5(GGT)5	30	148	177	contig16709	12	24	15.7249	33.3122	3.97498	5.05798	1.083	0.885435	0.0754295	0.13451	nohit
contig12696	1	c	(AGG)6tggtgctggtggtggaaggagacaaagaggagcaggcagaggaaag(GGA)6cgaggggac(AG)8	107	48	154	contig12696	3	5	3.93123	6.94005	1.97498	2.79495	0.819963	0.109734	0.551521	0.658112	nohit
contig15866	1	c	(AT)8tatcaacaggccatcgtaatagatgcaaac(TA)6	58	114	171	contig15866	12	18	15.7249	24.9842	3.97498	4.64294	0.66796	0.262342	0.381969	0.496873	nohit
contig01825	1	c	(TG)9ttcatgtttttctatgtccggtcgcgtgaactgcttgtgcttaaagcatgtgtttgtctgc(TG)10	99	1118	1216	contig01825	31	44	40.6228	61.0724	5.34422	5.93245	0.588233	0.491785	0.250823	0.362975	>AT3G50000.1	CKA2, ATCKA2 | CKA2 (CASEIN KINASE II, ALPHA CHAIN 2); kinase | chr3:18534487-18536743 FORWARD
contig12954	1	c	(CT)15(AC)16	62	341	402	contig12954	3	4	3.93123	5.55204	1.97498	2.47302	0.498035	0.0311274	0.787644	0.856055	nohit
contig15931	1	c	(T)11c(T)10	22	36	57	contig15931	6	8	7.86247	11.1041	2.97498	3.47302	0.498035	0.0622548	0.703241	0.779716	nohit
contig02007	1	c	(TCC)6(TCA)6	36	1129	1164	contig02007	14	18	18.3458	24.9842	4.19737	4.64294	0.445568	0.108858	0.635399	0.73075	>AT1G48380.1	RHL1, HYP7 | RHL1 (ROOT HAIRLESS 1); DNA binding / protein binding | chr1:17877637-17879203 REVERSE
contig15193	1	c	(AT)6tatcaacaggccatcgtaatagatgcaaac(TA)10	62	154	215	contig15193	113	112	148.077	155.457	7.2102	7.28037	0.0701737	0.000965102	0.490064	0.599856	nohit
contig15181	1	c	(GCG)5ggta(CGG)5	34	1	34	contig15181	499	486	653.895	674.573	9.35292	9.39783	0.0449142	0.0372578	0.0855476	0.151026	nohit
contig00835	1	c	(AC)12(AT)10	44	119	162	contig00835	40	32	52.4165	44.4163	5.71195	5.47302	-0.23893	0.193419	0.195041	0.295782	>AT3G04240.1	SEC | SEC (secret agent); transferase, transferring glycosyl groups | chr3:1114187-1120722 REVERSE
contig16853	1	c	(AGA)5aggagaagaagcacggtgaggagcaccatggcga(CAG)5	64	105	168	contig16853	531	423	695.829	587.128	9.44259	9.19753	-0.245056	2.66063	1.72707e-06	1.16349e-05	nohit
contig04230	1	c	(TA)7tt(TA)6	28	773	800	contig04230	57	35	74.6935	48.5803	6.22291	5.6023	-0.620609	1.15353	0.0069615	0.0198613	>AT3G07760.2	FUNCTIONS IN: molecular_function unknown; INVOLVED IN: biological_process unknown; LOCATED IN: cellular_component unknown; EXPRESSED IN: 24 plant structures; EXPRESSED DURING: 15 growth stages; CONTAINS InterPro DOMAIN/s: Sterile alpha motif SAM (InterPro:IPR001660), Sterile alpha motif homology (InterPro:IPR010993), Sterile alpha motif homology 2 (InterPro:IPR011510); Has 31 Blast hits to 31 pro…
contig05360	1	c	(TAA)10tcccacaaaccttacatttagagtgctcgttataaccttgcaaac(AG)6	87	49	135	contig05360	79	46	103.523	63.8485	6.6938	5.99658	-0.697221	1.9144	0.000610543	0.00245096	>AT1G51090.1	heavy-metal-associated domain-containing protein | chr1:18932985-18933747 FORWARD
contig16520	1	c	(CT)6atacattattaagcattgggtaataagaacatacaaccttattaatcccactctttttg(TA)13	97	127	223	contig16520	15	8	19.6562	11.1041	4.29691	3.47302	-0.823893	0.470038	0.0956419	0.166621	nohit
contig02162	1	c	(AAT)5ctgaagaagctgctgccac(TGG)5	49	141	189	contig02162	21	11	27.5186	15.2681	4.78234	3.93245	-0.849888	0.690085	0.0441673	0.0878021	>AT1G17720.2	ATB BETA | ATB BETA; nucleotide binding / protein phosphatase type 2A regulator | chr1:6093949-6098065 REVERSE
contig16083	1	c	(TCT)6t(TTC)8	43	199	241	contig16083	273	140	357.742	194.321	8.48278	7.6023	-0.880476	9.46834	1.09937e-13	1.57824e-12	nohit
contig10573	1	c	(GA)13atatagtaatgcatggtgtgccggtgaggtatatgctgga(AG)8	82	417	498	contig10573	14	7	18.3458	9.71607	4.19737	3.28037	-0.917002	0.516503	0.0840354	0.14855	nohit
contig03500	1	c	(GA)7(GT)6	26	13	38	contig03500	38	18	49.7956	24.9842	5.63795	4.64294	-0.995005	1.58583	0.00266561	0.00892175	>AT1G14000.1	VIK | VIK (VH1-INTERACTING KINASE); ATP binding / protein kinase/ protein serine/threonine/tyrosine kinase | chr1:4797606-4800043 FORWARD
contig01034	1	c	(TTTC)8(TA)6	44	1312	1355	contig01034	99	41	129.731	56.9084	7.01938	5.83057	-1.18881	5.3783	5.1216e-08	4.24501e-07	>AT1G79570.1	protein kinase family protein | chr1:29932856-29937540 REVERSE
contig01306	1	c	(AT)9tatatatat(TA)9	45	1089	1133	contig01306	31	12	40.6228	16.6561	5.34422	4.05798	-1.28624	1.88753	0.0013424	0.00491406	>AT2G19600.1	ATKEA4, KEA4 | ATKEA4; potassium ion transmembrane transporter/ potassium:hydrogen antiporter | chr2:8479275-8483482 FORWARD
contig03545	1	c	(TCT)8tccatt(TCC)5	45	695	739	contig03545	25	9	32.7603	12.4921	5.03388	3.64294	-1.39093	1.70142	0.00247157	0.00832075	>AT4G21660.1	proline-rich spliceosome-associated (PSP) family protein | chr4:11506259-11509772 REVERSE
contig00621	1	c	(TG)9cgtgt(GA)6	35	1371	1405	contig00621	41	13	53.7269	18.0441	5.74757	4.17346	-1.57411	3.31176	2.8305e-05	0.000155971	>AT1G75390.1	AtbZIP44 | AtbZIP44 (Arabidopsis thaliana basic leucine-zipper 44); DNA binding / protein heterodimerization/ transcription factor | chr1:28292224-28292745 FORWARD
contig03126	1	c	(TGA)7tgtatcttgatgctaggctcaatgtgttaggcccaaagcacggatgtcagatgatgacgg(TGA)8	105	661	765	contig03126	19	6	24.8978	8.32806	4.63795	3.05798	-1.57997	1.54248	0.00428289	0.0130906	>AT3G25910.1	zinc ion binding | chr3:9489836-9490954 FORWARD
contig14700	1	c	(GCA)5gctgccgtaaa(T)10	36	206	241	contig14700	8	2	10.4833	2.77602	3.39002	1.47302	-1.917	0.83708	0.0376238	0.0776513	>AT3G61600.2	ATPOB1 | ATPOB1; protein binding | chr3:22795704-22798069 FORWARD
contig08364	1	c	(CCG)5(CAG)7	36	90	125	contig08364	8	2	10.4833	2.77602	3.39002	1.47302	-1.917	0.83708	0.0376238	0.0776513	>AT3G01650.1	RGLG1 | RGLG1 (RING domain Ligase1); protein binding / zinc ion binding | chr3:242734-245062 FORWARD
contig03303	1	c	(GTT)5gctgttgttgtgattgttgttgctgttgttggtg(TTC)5	64	740	803	contig03303	27	4	35.3811	5.55204	5.14491	2.47302	-2.67189	4.15478	5.514e-06	3.43972e-05	>AT5G42050.1	FUNCTIONS IN: molecular_function unknown; EXPRESSED IN: 22 plant structures; EXPRESSED DURING: 13 growth stages; CONTAINS InterPro DOMAIN/s: Development and cell death domain (InterPro:IPR013989), Kelch related (InterPro:IPR013089); BEST Arabidopsis thaliana protein match is: unknown protein (TAIR:AT3G27090.1); Has 5084 Blast hits to 2870 proteins in 85 species: Archae - 0; Bacteria - 24; Metazoa…
contig17607	1	c	(AG)9cgagagagc(GA)8	43	91	133	contig17607	5	0	6.55206	0	2.71195	0	-2.71195	1.50515	0.0338278	0.0711919	nohit
contig16857	1	c	(CA)7cccgca(CT)7	34	106	139	contig16857	9	1	11.7937	1.38801	3.55995	0.473018	-3.08693	1.59848	0.00520577	0.0155248	>gi|115455479	Os03g0759700 [Oryza sativa (japonica cultivar-group)] >gi|14488370|gb|AAK63937.1|AC084282_18 putative ethylene-responsive protein [Oryza sativa (japonica cultivar-group)] >gi|108711199|gb|ABF98994.1| Helix-loop-helix DNA-binding domain containing protein, expressed [Oryza sativa (japonica cultivar-group)] >gi|108711200|gb|ABF98995.1| Helix-loop-helix DNA-binding domain containing protein, express…
contig14589	1	c	(AT)10acatatatattccagtgccagctccaagtccaggtatacagcagcataaaagagagg(GA)9	95	244	338	contig14589	19	2	24.8978	2.77602	4.63795	1.47302	-3.16493	3.4534	4.13006e-05	0.000221032	nohit
contig17441	1	c	(AG)7gaggatactaacaacaacaacacac(AG)21	81	95	175	contig17441	7	0	9.17288	0	3.19737	0	-3.19737	2.10721	0.00844063	0.0231129	nohit
contig08444	1	c	(TTC)13ttgttggaatccgagtcagtcgtgtcttaggaatcaagtctg(GT)9	99	504	602	contig08444	8	0	10.4833	0	3.39002	0	-3.39002	2.40824	0.00427777	0.0132382	>AT3G10985.1	SAG20, WI12, ATWI-12 | SAG20 (SENESCENCE ASSOCIATED GENE 20) | chr3:3442776-3443108 FORWARD
contig09227	1	c	(TTC)5(TGC)5	30	375	404	contig09227	207	17	271.255	23.5962	8.08351	4.56048	-3.52303	41.2987	5.659e-45	2.51329e-43	nohit
contig05339	1	c	(AC)6ctatgttattttcatctttcaagctgttgatgaagcaaacagcaaagataggaataactccaatgacctgt(TTG)6	101	697	797	contig05339	31	2	40.6228	2.77602	5.34422	1.47302	-3.8712	6.6573	2.07462e-08	1.80183e-07	>AT1G77210.1	sugar transporter, putative | chr1:29009036-29010980 REVERSE
contig06357	1	c	(TGC)6tgtga(TGG)5	38	611	648	contig06357	14	0	18.3458	0	4.19737	0	-4.19737	4.21442	8.49984e-05	0.000426431	>AT2G23760.3	BLH4, SAW2 | BLH4 (BEL1-LIKE HOMEODOMAIN 4); DNA binding / transcription factor | chr2:10107951-10112736 REVERSE
contig05201	1	c	(CGT)5cgccgt(CGC)5	36	242	277	contig05201	14	0	18.3458	0	4.19737	0	-4.19737	4.21442	8.49984e-05	0.000426431	>AT5G60800.1	heavy-metal-associated domain-containing protein | chr5:24461116-24462464 REVERSE
contig01450	1	c	(CTA)5aatattaatcaaccacaaaagg(AC)6	49	229	277	contig01450	106	5	138.904	6.94005	7.11794	2.79495	-4.32299	24.5608	1.77815e-26	4.76282e-25	>AT2G24550.1	unknown protein | chr2:10428060-10429051 REVERSE
contig15002	1	c	(GT)8agt(AG)17	53	1	53	contig15002	16	0	20.9666	0	4.39002	0	-4.39002	4.81648	2.42014e-05	0.000134789	nohit
contig15027	1	c	(AG)9tattagatagatgagcttaattggatgagc(AT)9	66	98	163	contig15027	32	1	41.9332	1.38801	5.39002	0.473018	-4.917	7.98783	2.35816e-09	2.27757e-08	nohit
contig06159	1	c	(TGG)6tatgagctagagta(GTT)5	47	461	507	contig06159	26	0	34.0707	0	5.09046	0	-5.09046	7.82678	5.98824e-08	4.93422e-07	>gi|102139857	zinc finger (Dof type) family protein [Musa acuminata]
contig03141	1	c	(TCT)5(TCG)5	30	436	465	contig03141	49	1	64.2102	1.38801	6.00473	0.473018	-5.53171	12.9226	1.00973e-13	1.45394e-12	>AT2G36026.1	FUNCTIONS IN: molecular_function unknown; INVOLVED IN: biological_process unknown; LOCATED IN: cellular_component unknown; CONTAINS InterPro DOMAIN/s: Protein of unknown function DUF623, plant (InterPro:IPR006458); BEST Arabidopsis thaliana protein match is: OFP6 (OVATE FAMILY PROTEIN 6) (TAIR:AT3G52525.1); Has 230 Blast hits to 230 proteins in 12 species: Archae - 0; Bacteria - 0; Metazoa - 0; F…
contig00768	1	c	(GTG)5actgtggtgacaaagaaaaaaagaaaagagc(GA)8	62	1295	1356	contig00768	99	2	129.731	2.77602	7.01938	1.47302	-5.54636	26.1375	3.89417e-26	1.02997e-24	>AT2G48080.1	oxidoreductase, 2OG-Fe(II) oxygenase family protein | chr2:19665192-19667092 REVERSE
contig00764	1	c	(AT)8acaacaggagacaacttttttttctctc(T)10	54	306	359	contig00764	167	0	218.839	0	7.77372	0	-7.77372	50.272	1.99562e-36	7.52386e-35	>AT2G19810.1	zinc finger (CCCH-type) family protein | chr2:8550419-8551498 FORWARD
