# Supplementary material for: Transcriptome analysis of ripe and unripe fruit tissue of banana identifies major metabolic networks involved in fruit ripening process
Source: BMC Plant Biol. 2014 Dec 2;14:316. doi: 10.1186/s12870-014-0316-1 (PMC4263013; doi:10.1186/s12870-014-0316-1)
Supplement: Additional file 4: — Comparative transcripts queried against the Arabidopsis AGI protein database. [file 12870_2014_316_MOESM4_ESM.xlsx]

## Sheet: Sheet1
Additional file 2: Comparative transcripts querried against the NCBI NR database
Query	Subject id	E-value	Bit score	Description
contig00001	gi|290489048|gb|ADD30908.1|	4e-127	461	putative RF1 protein [Meliosma aff. cuneifolia Moore 333]
contig00002	gi|156598411|gb|ABU85465.1|	0	980	RNA polymerase beta subunit [Musa acuminata]
contig00003	gi|242063290|ref|XP_002452934.1|	0	742	hypothetical protein SORBIDRAFT_04g035220 [Sorghum bicolor]
contig00004	gi|56749093|sp|Q8HV04.1|MATK_MUSLA	2e-159	568	RecName: Full=Maturase K; AltName: Full=Intron maturase
contig00005	gi|224137412|ref|XP_002322551.1|	5e-69	268	predicted protein [Populus trichocarpa]
contig00006	gi|83317874|ref|XP_731351.1|	4e-07	62.4	erythrocyte membrane-associated giant protein antigen 332 [Plasmodium yoelii yoelii str. 17XNL]
contig00007	gi|242046838|ref|XP_002461165.1|	0	1487	hypothetical protein SORBIDRAFT_02g042100 [Sorghum bicolor]
contig00008	gi|115450595|ref|NP_001048898.1|	0	939	Os03g0136900 [Oryza sativa Japonica Group]
contig00009	gi|225427716|ref|XP_002265086.1|	0	1308	PREDICTED: hypothetical protein [Vitis vinifera]
contig00010	gi|242050176|ref|XP_002462832.1|	2e-82	312	hypothetical protein SORBIDRAFT_02g032725 [Sorghum bicolor]
contig00011	gi|255560731|ref|XP_002521379.1|	0	923	Phospholipid-transporting ATPase, putative [Ricinus communis]
contig00012	gi|301154095|emb|CBW30173.1|	0	1375	Plasma membrane ATPase 4 [Musa balbisiana]
contig00013	gi|3915051|sp|Q41607.1|SUS2_TULGE	0	1403	RecName: Full=Sucrose synthase 2; AltName: Full=Sucrose-UDP glucosyltransferase 2
contig00014	gi|295311633|ref|YP_003587244.1|	0	906	ATPase subunit 1 [Citrullus lanatus]
contig00015	gi|225435800|ref|XP_002285750.1|	2e-132	478	PREDICTED: hypothetical protein [Vitis vinifera]
contig00016	gi|255565836|ref|XP_002523907.1|	0	1575	eukaryotic translation elongation factor, putative [Ricinus communis]
contig00017	gi|225439033|ref|XP_002263744.1|	0	1063	PREDICTED: hypothetical protein [Vitis vinifera]
contig00018	gi|225462472|ref|XP_002269681.1|	2e-71	275	PREDICTED: hypothetical protein [Vitis vinifera]
contig00019	gi|242072742|ref|XP_002446307.1|	0	1198	hypothetical protein SORBIDRAFT_06g013940 [Sorghum bicolor]
contig00020	gi|222615397|gb|EEE51529.1|	0	1092	hypothetical protein OsJ_32728 [Oryza sativa Japonica Group]
contig00021	gi|225440045|ref|XP_002282146.1|	0	1270	PREDICTED: hypothetical protein [Vitis vinifera]
contig00022	gi|147856966|emb|CAN81809.1|	5e-107	394	hypothetical protein VITISV_032939 [Vitis vinifera]
contig00023	gi|255553993|ref|XP_002518037.1|	0	1582	Phosphoenolpyruvate carboxylase, putative [Ricinus communis]
contig00024	gi|22347630|gb|AAM95943.1|	0	1373	sucrose synthase [Oncidium Goldiana]
contig00025	gi|147833057|emb|CAN70546.1|	0	923	hypothetical protein VITISV_013807 [Vitis vinifera]
contig00026	gi|225458535|ref|XP_002282350.1|	0	1050	PREDICTED: hypothetical protein [Vitis vinifera]
contig00027	gi|115453947|ref|NP_001050574.1|	1e-125	455	Os03g0587000 [Oryza sativa Japonica Group]
contig00028	gi|89887153|gb|ABD78236.1|	2e-117	428	NADH dehydrogenase subunit 5 [Carludovica palmata]
contig00029	gi|110735066|gb|ABG89103.1|	0	1207	ethylene insensitive-like protein 4 [Musa acuminata]
contig00030	gi|162458751|ref|NP_001105198.1|	0	811	isoamylase-type starch debranching enzyme ISO3 [Zea mays]
contig00031	gi|225442321|ref|XP_002280090.1|	0	1063	PREDICTED: hypothetical protein isoform 1 [Vitis vinifera]
contig00032	gi|115489654|ref|NP_001067314.1|	0	1338	Os12g0624000 [Oryza sativa Japonica Group]
contig00033	gi|242060496|ref|XP_002451537.1|	0	937	hypothetical protein SORBIDRAFT_04g003410 [Sorghum bicolor]
contig00034	gi|2285879|dbj|BAA21654.1|	0	919	pyruvate orthophosphate dikinase [Eleocharis vivipara]
contig00035	gi|225433656|ref|XP_002265211.1|	0	888	PREDICTED: hypothetical protein [Vitis vinifera]
contig00036	gi|5880464|gb|AAD54660.1|AF088901_1	0	709	actin bundling protein ABP135 [Lilium longiflorum]
contig00037	gi|292559563|ref|YP_003540991.1|	5e-115	420	hypothetical chloroplast RF1 [Phoenix dactylifera]
contig00038	gi|297605413|ref|NP_001057185.2|	0	757	Os06g0223800 [Oryza sativa Japonica Group]
contig00039	gi|156598421|gb|ABU85470.1|	3e-134	484	RNA polymerase alpha subunit [Musa acuminata]
contig00040	gi|225437779|ref|XP_002281404.1|	0	1070	PREDICTED: hypothetical protein [Vitis vinifera]
contig00041	gi|115470411|ref|NP_001058804.1|	0	981	Os07g0124500 [Oryza sativa Japonica Group]
contig00042	gi|225458678|ref|XP_002284923.1|	4e-126	457	PREDICTED: hypothetical protein [Vitis vinifera]
contig00043	gi|225452950|ref|XP_002284243.1|	0	1092	PREDICTED: hypothetical protein [Vitis vinifera]
contig00044	gi|242058717|ref|XP_002458504.1|	0	771	hypothetical protein SORBIDRAFT_03g034880 [Sorghum bicolor]
contig00045	gi|218191159|gb|EEC73586.1|	0	693	hypothetical protein OsI_08052 [Oryza sativa Indica Group]
contig00046	gi|302143292|emb|CBI21853.3|	0	780	unnamed protein product [Vitis vinifera]
contig00047	gi|255578864|ref|XP_002530286.1|	0	955	4-hydroxy-3-methylbut-2-en-1-yl diphosphate synthase, putative [Ricinus communis]
contig00048	gi|45357045|gb|AAS58474.1|	0	1069	coatomer alpha subunit [Hordeum vulgare subsp. vulgare]
contig00049	gi|225438781|ref|XP_002283105.1|	0	858	PREDICTED: hypothetical protein [Vitis vinifera]
contig00050	gi|224077660|ref|XP_002305349.1|	0	881	predicted protein [Populus trichocarpa]
contig00051	gi|147789985|emb|CAN59846.1|	0	1036	hypothetical protein VITISV_004513 [Vitis vinifera]
contig00052	gi|225430656|ref|XP_002270163.1|	0	994	PREDICTED: hypothetical protein [Vitis vinifera]
contig00053	gi|215694277|dbj|BAG89270.1|	0	922	unnamed protein product [Oryza sativa Japonica Group]
contig00054	gi|222640045|gb|EEE68177.1|	0	1433	hypothetical protein OsJ_26310 [Oryza sativa Japonica Group]
contig00055	gi|102139892|gb|ABF70041.1|	0	1042	phosphatidylinositol transfer protein, putative [Musa acuminata]
contig00056	gi|115436430|ref|NP_001042973.1|	0	1020	Os01g0348600 [Oryza sativa Japonica Group]
contig00057	gi|115448251|ref|NP_001047905.1|	0	1003	Os02g0712000 [Oryza sativa Japonica Group]
contig00058	gi|225450227|ref|XP_002263854.1|	0	1051	PREDICTED: hypothetical protein [Vitis vinifera]
contig00059	gi|225200232|ref|YP_002720022.1|	1e-17	97.1	photosystem II protein I [Nicotiana tabacum]
contig00060	gi|225450904|ref|XP_002284480.1|	0	734	PREDICTED: hypothetical protein [Vitis vinifera]
contig00061	gi|115444767|ref|NP_001046163.1|	8e-47	193	Os02g0192400 [Oryza sativa Japonica Group]
contig00062	gi|83281033|dbj|BAE53597.1|	0	737	acetolactate synthase [Monochoria vaginalis]
contig00063	gi|255567166|ref|XP_002524564.1|	0	1081	Endosomal P24A protein precursor, putative [Ricinus communis]
contig00064	gi|47848311|dbj|BAD22174.1|	2e-130	471	putative WD repeat protein [Oryza sativa Japonica Group]
contig00065	gi|237637581|gb|ABX83202.2|	0	763	phospholipase D [Lolium temulentum]
contig00066	gi|158513648|sp|A2YWQ1.1|HSP81_ORYSI	0	1074	RecName: Full=Heat shock protein 81-1; Short=HSP81-1; AltName: Full=Heat shock protein 82
contig00067	gi|156598335|gb|ABU85428.1|	2e-78	298	ribosomal protein S3 [Musa acuminata]
contig00068	gi|307136002|gb|ADN33858.1|	0	681	ATP-dependent clp protease [Cucumis melo subsp. melo]
contig00069	gi|192910666|gb|ACF06441.1|	3e-73	281	ANAC083 transcription factor [Elaeis guineensis]
contig00070	gi|255539545|ref|XP_002510837.1|	6e-85	320	Transcriptional corepressor SEUSS, putative [Ricinus communis]
contig00071	gi|242084460|ref|XP_002442655.1|	0	1020	hypothetical protein SORBIDRAFT_08g000540 [Sorghum bicolor]
contig00072	gi|225434984|ref|XP_002284008.1|	0	1112	PREDICTED: similar to HSC70-1 (heat shock cognate 70 kDa protein 1); ATP binding isoform 1 [Vitis vinifera]
contig00073	gi|225463618|ref|XP_002273207.1|	0	1255	PREDICTED: hypothetical protein [Vitis vinifera]
contig00074	gi|125553205|gb|EAY98914.1|	0	682	hypothetical protein OsI_20869 [Oryza sativa Indica Group]
contig00075	gi|115486793|ref|NP_001068540.1|	0	1153	Os11g0703900 [Oryza sativa Japonica Group]
contig00076	gi|115485699|ref|NP_001067993.1|	0	722	Os11g0525600 [Oryza sativa Japonica Group]
contig00077	gi|225424910|ref|XP_002270049.1|	2e-130	471	PREDICTED: hypothetical protein [Vitis vinifera]
contig00078	gi|218199495|gb|EEC81922.1|	0	971	hypothetical protein OsI_25772 [Oryza sativa Indica Group]
contig00079	gi|242096866|ref|XP_002438923.1|	0	952	hypothetical protein SORBIDRAFT_10g028340 [Sorghum bicolor]
contig00080	gi|110735060|gb|ABG89100.1|	0	832	ethylene insensitive-like protein 1 [Musa acuminata]
contig00081	gi|316996009|dbj|BAD83459.2|	0	849	cytochrome oxidase subunit 1 [Nicotiana tabacum]
contig00082	gi|225455657|ref|XP_002263813.1|	0	999	PREDICTED: hypothetical protein [Vitis vinifera]
contig00083	gi|225448777|ref|XP_002275750.1|	1e-11	77	PREDICTED: hypothetical protein [Vitis vinifera]
contig00084	gi|125528531|gb|EAY76645.1|	1e-168	598	hypothetical protein OsI_04600 [Oryza sativa Indica Group]
contig00085	gi|225434984|ref|XP_002284008.1|	0	1072	PREDICTED: similar to HSC70-1 (heat shock cognate 70 kDa protein 1); ATP binding isoform 1 [Vitis vinifera]
contig00086	gi|224136526|ref|XP_002326882.1|	0	1060	predicted protein [Populus trichocarpa]
contig00087	gi|255545024|ref|XP_002513573.1|	0	823	Cyclic nucleotide-gated ion channel, putative [Ricinus communis]
contig00088	gi|218199973|gb|EEC82400.1|	1e-163	581	hypothetical protein OsI_26768 [Oryza sativa Indica Group]
contig00089	gi|167540625|gb|ABZ81992.1|	0	801	gigantea [Zea mays]
contig00090	gi|225461351|ref|XP_002281921.1|	0	939	PREDICTED: hypothetical protein [Vitis vinifera]
contig00091	gi|115477865|ref|NP_001062528.1|	0	990	Os08g0564100 [Oryza sativa Japonica Group]
contig00092	gi|294463114|gb|ADE77094.1|	2e-131	474	unknown [Picea sitchensis]
contig00093	gi|225437320|ref|XP_002267361.1|	0	894	PREDICTED: hypothetical protein [Vitis vinifera]
contig00094	gi|242059451|ref|XP_002458871.1|	0	882	hypothetical protein SORBIDRAFT_03g041910 [Sorghum bicolor]
contig00095	gi|218201462|gb|EEC83889.1|	1e-109	402	hypothetical protein OsI_29896 [Oryza sativa Indica Group]
contig00096	gi|225447606|ref|XP_002272993.1|	1e-154	551	PREDICTED: hypothetical protein [Vitis vinifera]
contig00097	gi|42795499|gb|AAS46066.1|	3e-44	185	cytochrome b559 alpha chain [Oryza sativa Indica Group]
contig00098	gi|255559173|ref|XP_002520608.1|	2e-179	634	sugar transporter, putative [Ricinus communis]
contig00099	gi|147838869|emb|CAN70334.1|	6e-126	456	hypothetical protein VITISV_011432 [Vitis vinifera]
contig00100	gi|115438677|ref|NP_001043618.1|	0	937	Os01g0624000 [Oryza sativa Japonica Group]
contig00101	gi|255579863|ref|XP_002530768.1|	0	865	calcium lipid binding protein, putative [Ricinus communis]
contig00102	gi|50509991|dbj|BAD30454.1|	7e-48	197	putative calreticulin interacted protein [Oryza sativa Japonica Group]
contig00103	gi|195656333|gb|ACG47634.1|	7e-91	340	calmodulin binding protein [Zea mays]
contig00104	gi|225439211|ref|XP_002270512.1|	1e-120	438	PREDICTED: hypothetical protein [Vitis vinifera]
contig00105	gi|98962497|gb|ABF59516.1|	0	850	putative spindle disassembly related protein CDC48 [Nicotiana tabacum]
contig00106	gi|297737995|emb|CBI27196.3|	0	656	unnamed protein product [Vitis vinifera]
contig00107	gi|218201724|gb|EEC84151.1|	0	905	hypothetical protein OsI_30520 [Oryza sativa Indica Group]
contig00108	gi|225455790|ref|XP_002270918.1|	0	936	PREDICTED: hypothetical protein [Vitis vinifera]
contig00109	gi|147857052|emb|CAN81802.1|	2e-59	235	hypothetical protein VITISV_007014 [Vitis vinifera]
contig00110	gi|225470792|ref|XP_002269731.1|	2e-129	468	PREDICTED: hypothetical protein [Vitis vinifera]
contig00111	gi|115467596|ref|NP_001057397.1|	0	842	Os06g0283400 [Oryza sativa Japonica Group]
contig00112	gi|222623984|gb|EEE58116.1|	0	1056	hypothetical protein OsJ_09005 [Oryza sativa Japonica Group]
contig00113	gi|223635848|sp|Q5JQD7.2|YSL12_ORYSJ	0	950	RecName: Full=Probable metal-nicotianamine transporter YSL12; AltName: Full=Protein YELLOW STRIPE LIKE 12; Short=OsYSL12
contig00114	gi|255567975|ref|XP_002524965.1|	0	897	tetratricopeptide repeat protein, tpr, putative [Ricinus communis]
contig00115	gi|242073062|ref|XP_002446467.1|	1e-113	415	hypothetical protein SORBIDRAFT_06g016440 [Sorghum bicolor]
contig00116	gi|218190921|gb|EEC73348.1|	0	788	hypothetical protein OsI_07556 [Oryza sativa Indica Group]
contig00117	gi|225458665|ref|XP_002282892.1|	4e-82	310	PREDICTED: hypothetical protein [Vitis vinifera]
contig00118	gi|115477976|ref|NP_001062583.1|	0	752	Os09g0115400 [Oryza sativa Japonica Group]
contig00119	gi|225425553|ref|XP_002262857.1|	0	698	PREDICTED: hypothetical protein [Vitis vinifera]
contig00120	gi|225440990|ref|XP_002277360.1|	0	772	PREDICTED: hypothetical protein [Vitis vinifera]
contig00121	gi|13503|emb|CAA40385.1|	2e-44	185	mitochondrial ATPase subunit 6 protein [Sorghum bicolor]
contig00122	gi|224030311|gb|ACN34231.1|	0	908	unknown [Zea mays]
contig00123	gi|218190871|gb|EEC73298.1|	0	851	hypothetical protein OsI_07465 [Oryza sativa Indica Group]
contig00124	gi|224125254|ref|XP_002319540.1|	4e-141	506	predicted protein [Populus trichocarpa]
contig00125	gi|125598513|gb|EAZ38293.1|	1e-160	572	hypothetical protein OsJ_22671 [Oryza sativa Japonica Group]
contig00126	gi|321437435|gb|ADW83728.1|	0	830	EIN3-binding F-box protein 1 [Musa acuminata AAA Group]
contig00127	gi|125533974|gb|EAY80522.1|	9e-167	592	hypothetical protein OsI_35701 [Oryza sativa Indica Group]
contig00128	gi|255573627|ref|XP_002527736.1|	0	890	heat shock protein, putative [Ricinus communis]
contig00129	gi|242060700|ref|XP_002451639.1|	0	1095	hypothetical protein SORBIDRAFT_04g005040 [Sorghum bicolor]
contig00130	gi|297602507|ref|NP_001052521.2|	1e-33	149	Os04g0348300 [Oryza sativa Japonica Group]
contig00131	gi|125533074|gb|EAY79639.1|	5e-136	489	hypothetical protein OsI_34783 [Oryza sativa Indica Group]
contig00132	gi|115477126|ref|NP_001062159.1|	0	1002	Os08g0500700 [Oryza sativa Japonica Group]
contig00133	gi|225425880|ref|XP_002270297.1|	0	705	PREDICTED: hypothetical protein [Vitis vinifera]
contig00134	gi|115477126|ref|NP_001062159.1|	0	986	Os08g0500700 [Oryza sativa Japonica Group]
contig00135	gi|110289344|gb|ABB47837.2|	5e-152	543	expressed protein [Oryza sativa Japonica Group]
contig00136	gi|242075918|ref|XP_002447895.1|	6e-164	582	hypothetical protein SORBIDRAFT_06g017570 [Sorghum bicolor]
contig00137	gi|224141885|ref|XP_002324291.1|	0	1118	cellulose synthase [Populus trichocarpa]
contig00138	gi|239053195|ref|NP_001131338.2|	0	862	hypothetical protein LOC100192654 [Zea mays]
contig00139	gi|239056192|emb|CAQ58629.1|	0	921	pyruvate kinase [Vitis vinifera]
contig00140	gi|162463339|ref|NP_001105293.1|	6e-137	493	LOC542211 [Zea mays]
contig00141	gi|225439610|ref|XP_002267147.1|	6e-65	253	PREDICTED: hypothetical protein [Vitis vinifera]
contig00142	gi|110735060|gb|ABG89100.1|	0	1021	ethylene insensitive-like protein 1 [Musa acuminata]
contig00143	gi|115489752|ref|NP_001067363.1|	9e-157	558	Os12g0636200 [Oryza sativa Japonica Group]
contig00144	gi|297733646|emb|CBI14893.3|	0	713	unnamed protein product [Vitis vinifera]
contig00145	gi|255573969|ref|XP_002527902.1|	0	1054	alpha-glucan water dikinase, chloroplast precursor, putative [Ricinus communis]
contig00146	gi|242060700|ref|XP_002451639.1|	0	705	hypothetical protein SORBIDRAFT_04g005040 [Sorghum bicolor]
contig00147	gi|115484471|ref|NP_001065897.1|	0	918	Os11g0181100 [Oryza sativa Japonica Group]
contig00148	gi|225452781|ref|XP_002283300.1|	0	846	PREDICTED: hypothetical protein [Vitis vinifera]
contig00149	gi|115475904|ref|NP_001061548.1|	3e-74	284	Os08g0326100 [Oryza sativa Japonica Group]
contig00150	gi|225452781|ref|XP_002283300.1|	0	981	PREDICTED: hypothetical protein [Vitis vinifera]
contig00151	gi|218187320|gb|EEC69747.1|	0	875	hypothetical protein OsI_39279 [Oryza sativa Indica Group]
contig00152	gi|224117622|ref|XP_002331682.1|	3e-108	397	predicted protein [Populus trichocarpa]
contig00153	gi|225428505|ref|XP_002284401.1|	0	1036	PREDICTED: hypothetical protein [Vitis vinifera]
contig00154	gi|125539299|gb|EAY85694.1|	1e-124	452	hypothetical protein OsI_07062 [Oryza sativa Indica Group]
contig00155	gi|218187182|gb|EEC69609.1|	2e-63	248	hypothetical protein OsI_38981 [Oryza sativa Indica Group]
contig00156	gi|296082943|emb|CBI22244.3|	3e-33	148	unnamed protein product [Vitis vinifera]
contig00157	gi|225465541|ref|XP_002274115.1|	0	940	PREDICTED: hypothetical protein [Vitis vinifera]
contig00158	gi|115483274|ref|NP_001065307.1|	0	771	Os10g0548800 [Oryza sativa Japonica Group]
contig00159	gi|224111290|ref|XP_002315805.1|	0	867	predicted protein [Populus trichocarpa]
contig00160	gi|225457674|ref|XP_002276269.1|	0	1026	PREDICTED: similar to Pyrophosphate--fructose 6-phosphate 1-phosphotransferase subunit alpha [Vitis vinifera]
contig00161	gi|225455384|ref|XP_002277933.1|	0	749	PREDICTED: hypothetical protein [Vitis vinifera]
contig00162	gi|242032345|ref|XP_002463567.1|	0	717	hypothetical protein SORBIDRAFT_01g002200 [Sorghum bicolor]
contig00163	gi|225438396|ref|XP_002275503.1|	3e-108	397	PREDICTED: hypothetical protein [Vitis vinifera]
contig00164	gi|296083216|emb|CBI22852.3|	3e-124	450	unnamed protein product [Vitis vinifera]
contig00165	gi|242060700|ref|XP_002451639.1|	0	1112	hypothetical protein SORBIDRAFT_04g005040 [Sorghum bicolor]
contig00166	gi|115456129|ref|NP_001051665.1|	0	854	Os03g0810600 [Oryza sativa Japonica Group]
contig00167	gi|108864017|gb|ABG22374.1|	2e-49	202	CCT motif family protein, expressed [Oryza sativa Japonica Group]
contig00168	gi|147841800|emb|CAN62202.1|	5e-99	367	hypothetical protein VITISV_002203 [Vitis vinifera]
contig00169	gi|187830110|ref|NP_001120721.1|	0	904	filamentation temperature-sensitive H 2B [Zea mays]
contig00170	gi|1168654|sp|P45582.1|BGAL_ASPOF	0	1035	RecName: Full=Beta-galactosidase; Short=Lactase; Flags: Precursor
contig00171	gi|102139892|gb|ABF70041.1|	0	736	phosphatidylinositol transfer protein, putative [Musa acuminata]
contig00172	gi|115483648|ref|NP_001065494.1|	2e-141	507	Os10g0577800 [Oryza sativa Japonica Group]
contig00173	gi|223029784|gb|ACM78591.1|	0	863	granule-bound starch synthase [Nelumbo nucifera]
contig00174	gi|115456245|ref|NP_001051723.1|	2e-126	458	Os03g0820900 [Oryza sativa Japonica Group]
contig00175	gi|302142164|emb|CBI19367.3|	1e-95	355	unnamed protein product [Vitis vinifera]
contig00176	gi|115466142|ref|NP_001056670.1|	0	695	Os06g0128200 [Oryza sativa Japonica Group]
contig00177	gi|224107753|ref|XP_002314590.1|	1e-137	495	predicted protein [Populus trichocarpa]
contig00178	gi|225461486|ref|XP_002285049.1|	0	769	PREDICTED: hypothetical protein [Vitis vinifera]
contig00179	gi|102140021|gb|ABF70152.1|	0	1133	oligopeptide transporter OPT family protein [Musa acuminata]
contig00180	gi|225426312|ref|XP_002268528.1|	0	982	PREDICTED: hypothetical protein isoform 1 [Vitis vinifera]
contig00181	gi|115478583|ref|NP_001062885.1|	4e-103	380	Os09g0326900 [Oryza sativa Japonica Group]
contig00182	gi|47934042|gb|AAS67855.2|	0	774	root hair defective 3 GTP-binding protein [Triticum aestivum]
contig00183	gi|242039669|ref|XP_002467229.1|	1e-70	272	hypothetical protein SORBIDRAFT_01g021680 [Sorghum bicolor]
contig00184	gi|224136890|ref|XP_002322441.1|	3e-134	483	predicted protein [Populus trichocarpa]
contig00185	gi|222637414|gb|EEE67546.1|	1e-121	441	hypothetical protein OsJ_25033 [Oryza sativa Japonica Group]
contig00186	gi|255546341|ref|XP_002514230.1|	0	991	malic enzyme, putative [Ricinus communis]
contig00187	gi|145864607|gb|ABP96985.1|	8e-176	622	phosphoglucomutase [Bambusa oldhamii]
contig00188	gi|297738499|emb|CBI27744.3|	4e-123	447	unnamed protein product [Vitis vinifera]
contig00189	gi|225448483|ref|XP_002269905.1|	0	843	PREDICTED: hypothetical protein [Vitis vinifera]
contig00190	gi|156598411|gb|ABU85465.1|	0	1138	RNA polymerase beta subunit [Musa acuminata]
contig00191	gi|297740039|emb|CBI30221.3|	0	796	unnamed protein product [Vitis vinifera]
contig00192	gi|255564114|ref|XP_002523054.1|	2e-157	560	ATP binding protein, putative [Ricinus communis]
contig00193	gi|115451025|ref|NP_001049113.1|	1e-154	551	Os03g0171600 [Oryza sativa Japonica Group]
contig00194	gi|125556214|gb|EAZ01820.1|	1e-177	627	hypothetical protein OsI_23844 [Oryza sativa Indica Group]
contig00195	gi|52546974|gb|AAU81619.1|	2e-139	501	Na+/H+ antiporter [Iris lactea]
contig00196	gi|297737268|emb|CBI26469.3|	1e-45	189	unnamed protein product [Vitis vinifera]
contig00197	gi|53791995|dbj|BAD54580.1|	0	891	putative PHG1A protein [Oryza sativa Japonica Group]
contig00198	gi|222631062|gb|EEE63194.1|	0	803	hypothetical protein OsJ_18003 [Oryza sativa Japonica Group]
contig00199	gi|222635506|gb|EEE65638.1|	0	761	hypothetical protein OsJ_21210 [Oryza sativa Japonica Group]
contig00200	gi|225450904|ref|XP_002284480.1|	0	761	PREDICTED: hypothetical protein [Vitis vinifera]
contig00201	gi|242062004|ref|XP_002452291.1|	2e-163	581	hypothetical protein SORBIDRAFT_04g023100 [Sorghum bicolor]
contig00202	gi|225441627|ref|XP_002276915.1|	1e-169	601	PREDICTED: hypothetical protein [Vitis vinifera]
contig00203	gi|225449963|ref|XP_002271167.1|	1e-177	627	PREDICTED: hypothetical protein [Vitis vinifera]
contig00204	gi|37699750|gb|AAR00586.1|U77053_1	0	798	acyl-CoA oxidase [Phalaenopsis hybrid cultivar]
contig00205	gi|225430856|ref|XP_002269123.1|	6e-40	170	PREDICTED: hypothetical protein [Vitis vinifera]
contig00206	gi|242069651|ref|XP_002450102.1|	0	883	hypothetical protein SORBIDRAFT_05g000520 [Sorghum bicolor]
contig00207	gi|125547707|gb|EAY93529.1|	0	752	hypothetical protein OsI_15323 [Oryza sativa Indica Group]
contig00208	gi|291276233|gb|ADD91317.1|	0	968	chloroplast beta-amylase [Musa acuminata AAA Group]
contig00209	gi|225434141|ref|XP_002274969.1|	1e-166	591	PREDICTED: hypothetical protein [Vitis vinifera]
contig00210	gi|8163730|gb|AAF73828.1|AF162665_1	0	897	aldehyde dehydrogenase [Oryza sativa]
contig00211	gi|242037521|ref|XP_002466155.1|	1e-91	342	hypothetical protein SORBIDRAFT_01g002390 [Sorghum bicolor]
contig00212	gi|225446893|ref|XP_002284064.1|	0	877	PREDICTED: similar to Citrate synthase, glyoxysomal [Vitis vinifera]
contig00213	gi|115436320|ref|NP_001042918.1|	2e-168	597	Os01g0328700 [Oryza sativa Japonica Group]
contig00214	gi|242069651|ref|XP_002450102.1|	0	651	hypothetical protein SORBIDRAFT_05g000520 [Sorghum bicolor]
contig00215	gi|255570990|ref|XP_002526446.1|	3e-173	613	heat shock protein, putative [Ricinus communis]
contig00216	gi|218199845|gb|EEC82272.1|	7e-158	562	hypothetical protein OsI_26485 [Oryza sativa Indica Group]
contig00217	gi|297740039|emb|CBI30221.3|	4e-180	636	unnamed protein product [Vitis vinifera]
contig00218	gi|115476474|ref|NP_001061833.1|	0	806	Os08g0424500 [Oryza sativa Japonica Group]
contig00219	gi|225425946|ref|XP_002273614.1|	3e-116	424	PREDICTED: hypothetical protein [Vitis vinifera]
contig00220	gi|115458184|ref|NP_001052692.1|	0	719	Os04g0402100 [Oryza sativa Japonica Group]
contig00221	gi|224082346|ref|XP_002306655.1|	4e-159	566	predicted protein [Populus trichocarpa]
contig00222	gi|218195694|gb|EEC78121.1|	1e-79	302	hypothetical protein OsI_17662 [Oryza sativa Indica Group]
contig00223	gi|242078279|ref|XP_002443908.1|	1e-92	345	hypothetical protein SORBIDRAFT_07g004180 [Sorghum bicolor]
contig00224	gi|224104329|ref|XP_002313399.1|	6e-176	622	predicted protein [Populus trichocarpa]
contig00225	gi|92019685|dbj|BAE93235.1|	3e-153	546	potassium transporter [Phragmites australis]
contig00226	gi|242074726|ref|XP_002447299.1|	2e-152	544	hypothetical protein SORBIDRAFT_06g032340 [Sorghum bicolor]
contig00227	gi|225469224|ref|XP_002265108.1|	4e-143	513	PREDICTED: hypothetical protein [Vitis vinifera]
contig00228	gi|218188983|gb|EEC71410.1|	1e-166	591	hypothetical protein OsI_03583 [Oryza sativa Indica Group]
contig00229	gi|225426230|ref|XP_002263323.1|	0	954	PREDICTED: hypothetical protein [Vitis vinifera]
contig00230	gi|125591953|gb|EAZ32303.1|	2e-75	288	hypothetical protein OsJ_16511 [Oryza sativa Japonica Group]
contig00231	gi|224064434|ref|XP_002301474.1|	5e-156	556	predicted protein [Populus trichocarpa]
contig00232	gi|296082990|emb|CBI22291.3|	0	885	unnamed protein product [Vitis vinifera]
contig00233	gi|224120506|ref|XP_002318345.1|	0	813	predicted protein [Populus trichocarpa]
contig00234	gi|224081481|ref|XP_002306428.1|	0	817	predicted protein [Populus trichocarpa]
contig00235	gi|225442426|ref|XP_002283426.1|	8e-170	602	PREDICTED: hypothetical protein [Vitis vinifera]
contig00236	gi|296083330|emb|CBI22966.3|	0	793	unnamed protein product [Vitis vinifera]
contig00237	gi|222623958|gb|EEE58090.1|	0	973	hypothetical protein OsJ_08959 [Oryza sativa Japonica Group]
contig00238	gi|225437052|ref|XP_002278954.1|	2e-15	89.4	PREDICTED: hypothetical protein [Vitis vinifera]
contig00239	gi|296090251|emb|CBI40070.3|	0	725	unnamed protein product [Vitis vinifera]
contig00240	gi|225433440|ref|XP_002285672.1|	0	832	PREDICTED: hypothetical protein [Vitis vinifera]
contig00241	gi|115480327|ref|NP_001063757.1|	0	755	Os09g0531900 [Oryza sativa Japonica Group]
contig00242	gi|169635151|gb|ACA58352.1|	0	920	putative cyclic nucleotide-gated cation channel [Sandersonia aurantiaca]
contig00243	gi|160688662|gb|ABX45113.1|	0	877	phytoene desaturase [Narcissus tazetta var. chinensis]
contig00244	gi|225429826|ref|XP_002283043.1|	0	705	PREDICTED: hypothetical protein [Vitis vinifera]
contig00245	gi|296089990|emb|CBI39809.3|	0	732	unnamed protein product [Vitis vinifera]
contig00246	gi|121309562|dbj|BAF44104.1|	0	876	ethylene receptor protein [Musa acuminata AAA Group]
contig00247	gi|147815441|emb|CAN74990.1|	5e-17	94.4	hypothetical protein VITISV_008657 [Vitis vinifera]
contig00248	gi|225470747|ref|XP_002267459.1|	0	716	PREDICTED: hypothetical protein [Vitis vinifera]
contig00249	gi|125591574|gb|EAZ31924.1|	0	888	hypothetical protein OsJ_16095 [Oryza sativa Japonica Group]
contig00250	gi|222622557|gb|EEE56689.1|	1e-19	103	hypothetical protein OsJ_06145 [Oryza sativa Japonica Group]
contig00251	gi|21666502|gb|AAM73731.1|AF395516_1	0	901	ADP-glucose pyrophosphorylase small subunit [Metroxylon sagu]
contig00252	gi|225428505|ref|XP_002284401.1|	1e-134	484	PREDICTED: hypothetical protein [Vitis vinifera]
contig00253	gi|224088098|ref|XP_002308323.1|	3e-128	464	predicted protein [Populus trichocarpa]
contig00254	gi|225429764|ref|XP_002280551.1|	1e-48	199	PREDICTED: hypothetical protein [Vitis vinifera]
contig00255	gi|54290350|dbj|BAD61154.1|	0	749	beta adaptin-like [Oryza sativa Japonica Group]
contig00256	gi|156598339|gb|ABU85430.1|	0	847	ATP synthase CF1 beta subunit [Musa acuminata]
contig00257	gi|115467482|ref|NP_001057340.1|	0	837	Os06g0265000 [Oryza sativa Japonica Group]
contig00258	gi|242072254|ref|XP_002446063.1|	5e-121	439	hypothetical protein SORBIDRAFT_06g001240 [Sorghum bicolor]
contig00259	gi|255567297|ref|XP_002524629.1|	0	931	chaperonin containing t-complex protein 1, alpha subunit, tcpa, putative [Ricinus communis]
contig00260	gi|78103323|ref|YP_358637.1|	3e-67	261	hypothetical protein PhapfoPp091 [Phalaenopsis aphrodite subsp. formosana]
contig00261	gi|147860824|emb|CAN83149.1|	0	699	hypothetical protein VITISV_024177 [Vitis vinifera]
contig00262	gi|225453818|ref|XP_002276807.1|	0	670	PREDICTED: hypothetical protein [Vitis vinifera]
contig00263	gi|224069082|ref|XP_002326270.1|	5e-169	599	predicted protein [Populus trichocarpa]
contig00264	gi|296084520|emb|CBI25541.3|	5e-146	523	unnamed protein product [Vitis vinifera]
contig00265	gi|115459094|ref|NP_001053147.1|	1e-147	528	Os04g0488000 [Oryza sativa Japonica Group]
contig00266	gi|255552335|ref|XP_002517212.1|	0	871	Acyl-CoA synthetase [Ricinus communis]
contig00267	gi|307136002|gb|ADN33858.1|	0	862	ATP-dependent clp protease [Cucumis melo subsp. melo]
contig00268	gi|255562138|ref|XP_002522077.1|	6e-10	70.9	Pinin, putative [Ricinus communis]
contig00269	gi|321437435|gb|ADW83728.1|	3e-164	583	EIN3-binding F-box protein 1 [Musa acuminata AAA Group]
contig00270	gi|3915051|sp|Q41607.1|SUS2_TULGE	1e-143	515	RecName: Full=Sucrose synthase 2; AltName: Full=Sucrose-UDP glucosyltransferase 2
contig00271	gi|225431285|ref|XP_002275719.1|	8e-93	346	PREDICTED: hypothetical protein [Vitis vinifera]
contig00272	gi|195616080|gb|ACG29870.1|	0	842	AMP-binding protein [Zea mays]
contig00273	gi|224031267|gb|ACN34709.1|	0	867	unknown [Zea mays]
contig00274	gi|239056192|emb|CAQ58629.1|	0	837	pyruvate kinase [Vitis vinifera]
contig00275	gi|242033249|ref|XP_002464019.1|	3e-121	440	hypothetical protein SORBIDRAFT_01g010650 [Sorghum bicolor]
contig00276	gi|47497801|dbj|BAD19899.1|	2e-102	378	putative ABI3-interacting protein 2 [Oryza sativa Japonica Group]
contig00277	gi|293334733|ref|NP_001169191.1|	5e-124	449	hypothetical protein LOC100383044 [Zea mays]
contig00278	gi|255548988|ref|XP_002515550.1|	4e-19	101	peptidyl-prolyl cis-trans isomerase, putative [Ricinus communis]
contig00279	gi|255555865|ref|XP_002518968.1|	2e-48	199	transcription factor, putative [Ricinus communis]
contig00280	gi|125533055|gb|EAY79620.1|	0	741	hypothetical protein OsI_34763 [Oryza sativa Indica Group]
contig00281	gi|126635785|gb|ABO21769.1|	0	641	sugar transporter protein [Ananas comosus]
contig00282	gi|255574875|ref|XP_002528344.1|	0	671	3-isopropylmalate dehydratase, putative [Ricinus communis]
contig00283	gi|115475287|ref|NP_001061240.1|	0	917	Os08g0206600 [Oryza sativa Japonica Group]
contig00284	gi|255558222|ref|XP_002520138.1|	0	733	Protein kinase APK1B, chloroplast precursor, putative [Ricinus communis]
contig00285	gi|242055841|ref|XP_002457066.1|	5e-74	283	hypothetical protein SORBIDRAFT_03g000740 [Sorghum bicolor]
contig00286	gi|255582860|ref|XP_002532202.1|	0	821	Protein ABC1, mitochondrial precursor, putative [Ricinus communis]
contig00287	gi|218197167|gb|EEC79594.1|	0	789	hypothetical protein OsI_20777 [Oryza sativa Indica Group]
contig00288	gi|8347248|gb|AAF74568.1|AF215854_1	0	710	hexose transporter [Zea mays]
contig00289	gi|156598413|gb|ABU85466.1|	6e-175	619	ribulose-1,5-bisphosphate carboxylase/oxygenase large subunit [Musa acuminata]
contig00290	gi|20530131|dbj|BAB92019.1|	0	887	mitochondrial aldehyde dehydrogenase [Sorghum bicolor]
contig00291	gi|242053363|ref|XP_002455827.1|	8e-111	405	hypothetical protein SORBIDRAFT_03g025850 [Sorghum bicolor]
contig00292	gi|242061884|ref|XP_002452231.1|	0	819	hypothetical protein SORBIDRAFT_04g022140 [Sorghum bicolor]
contig00294	gi|225440045|ref|XP_002282146.1|	0	832	PREDICTED: hypothetical protein [Vitis vinifera]
contig00295	gi|223947023|gb|ACN27595.1|	3e-149	533	unknown [Zea mays]
contig00296	gi|225460668|ref|XP_002267914.1|	2e-146	524	PREDICTED: hypothetical protein [Vitis vinifera]
contig00297	gi|115465974|ref|NP_001056586.1|	0	843	Os06g0111500 [Oryza sativa Japonica Group]
contig00298	gi|225449072|ref|XP_002274386.1|	0	681	PREDICTED: hypothetical protein [Vitis vinifera]
contig00299	gi|225458047|ref|XP_002280378.1|	7e-75	286	PREDICTED: hypothetical protein [Vitis vinifera]
contig00300	gi|94449066|gb|ABF19057.1|	8e-95	352	plastid Tic40 [Ricinus communis]
contig00301	gi|225463242|ref|XP_002270360.1|	9e-163	578	PREDICTED: hypothetical protein [Vitis vinifera]
contig00302	gi|296083412|emb|CBI23365.3|	0	964	unnamed protein product [Vitis vinifera]
contig00303	gi|225429271|ref|XP_002266390.1|	0	868	PREDICTED: hypothetical protein [Vitis vinifera]
contig00304	gi|224079215|ref|XP_002305796.1|	0	706	predicted protein [Populus trichocarpa]
contig00305	gi|242041041|ref|XP_002467915.1|	0	647	hypothetical protein SORBIDRAFT_01g036260 [Sorghum bicolor]
contig00306	gi|102140016|gb|ABF70147.1|	1e-108	398	phytochrome, putative [Musa acuminata]
contig00307	gi|125571378|gb|EAZ12893.1|	0	848	hypothetical protein OsJ_02814 [Oryza sativa Japonica Group]
contig00308	gi|255567166|ref|XP_002524564.1|	2e-113	414	Endosomal P24A protein precursor, putative [Ricinus communis]
contig00309	gi|242037081|ref|XP_002465935.1|	6e-140	502	hypothetical protein SORBIDRAFT_01g048520 [Sorghum bicolor]
contig00310	gi|225461752|ref|XP_002285551.1|	2e-178	630	PREDICTED: hypothetical protein [Vitis vinifera]
contig00311	gi|225440328|ref|XP_002263786.1|	6e-122	442	PREDICTED: hypothetical protein [Vitis vinifera]
contig00312	gi|156598325|gb|ABU85423.1|	4e-171	606	cytochrome f [Musa acuminata]
contig00313	gi|225424512|ref|XP_002285238.1|	1e-127	461	PREDICTED: hypothetical protein [Vitis vinifera]
contig00314	gi|125595768|gb|EAZ35548.1|	1e-35	156	hypothetical protein OsJ_19832 [Oryza sativa Japonica Group]
contig00315	gi|255547253|ref|XP_002514684.1|	0	648	diacylglycerol kinase, theta, putative [Ricinus communis]
contig00316	gi|225457761|ref|XP_002278157.1|	3e-170	603	PREDICTED: hypothetical protein [Vitis vinifera]
contig00317	gi|195622350|gb|ACG33005.1|	2e-146	524	eukaryotic translation initiation factor 5 [Zea mays]
contig00318	gi|115452349|ref|NP_001049775.1|	2e-168	597	Os03g0286800 [Oryza sativa Japonica Group]
contig00319	gi|115436118|ref|NP_001042817.1|	0	879	Os01g0300200 [Oryza sativa Japonica Group]
contig00320	gi|225430424|ref|XP_002283083.1|	2e-70	271	PREDICTED: hypothetical protein [Vitis vinifera]
contig00321	gi|225434984|ref|XP_002284008.1|	0	913	PREDICTED: similar to HSC70-1 (heat shock cognate 70 kDa protein 1); ATP binding isoform 1 [Vitis vinifera]
contig00322	gi|226497182|ref|NP_001152501.1|	3e-122	443	retrotransposon protein SINE subclass [Zea mays]
contig00323	gi|115447045|ref|NP_001047302.1|	6e-98	363	Os02g0593700 [Oryza sativa Japonica Group]
contig00324	gi|297745388|emb|CBI40468.3|	4e-78	297	unnamed protein product [Vitis vinifera]
contig00325	gi|115489492|ref|NP_001067233.1|	0	889	Os12g0607100 [Oryza sativa Japonica Group]
contig00326	gi|102139743|gb|ABF69950.1|	0	734	ADP-glucose pyrophosphorylase (glucose-1-phosphate adenylyltransferase) large subunit, putative [Musa acuminata]
contig00327	gi|297740039|emb|CBI30221.3|	0	640	unnamed protein product [Vitis vinifera]
contig00328	gi|224119558|ref|XP_002331190.1|	0	660	predicted protein [Populus trichocarpa]
contig00329	gi|222628506|gb|EEE60638.1|	0	683	hypothetical protein OsJ_14077 [Oryza sativa Japonica Group]
contig00330	gi|211906506|gb|ACJ11746.1|	0	901	luminal binding protein [Gossypium hirsutum]
contig00331	gi|255578831|ref|XP_002530270.1|	9e-33	146	conserved hypothetical protein [Ricinus communis]
contig00332	gi|225444891|ref|XP_002279464.1|	2e-76	291	PREDICTED: hypothetical protein [Vitis vinifera]
contig00333	gi|225438452|ref|XP_002277212.1|	0	651	PREDICTED: hypothetical protein [Vitis vinifera]
contig00334	gi|28564634|dbj|BAC57816.1|	0	880	putative syntaxin SYP111 [Oryza sativa Japonica Group]
contig00335	gi|255539773|ref|XP_002510951.1|	3e-159	566	Glycerol-3-phosphate transporter, putative [Ricinus communis]
contig00336	gi|255553919|ref|XP_002518000.1|	0	763	diacylglycerol kinase, alpha, putative [Ricinus communis]
contig00337	gi|225440045|ref|XP_002282146.1|	0	892	PREDICTED: hypothetical protein [Vitis vinifera]
contig00338	gi|225435987|ref|XP_002272429.1|	0	748	PREDICTED: similar to cdc2MsC [Vitis vinifera]
contig00339	gi|73402104|gb|AAZ75685.1|	3e-173	613	5'-adenylylsulfate reductase [Polygonatum pubescens]
contig00340	gi|115477393|ref|NP_001062292.1|	0	820	Os08g0525600 [Oryza sativa Japonica Group]
contig00341	gi|108864675|gb|ABA95548.2|	5e-177	625	ATP-citrate synthase, putative, expressed [Oryza sativa Japonica Group]
contig00342	gi|115451117|ref|NP_001049159.1|	8e-177	625	Os03g0180000 [Oryza sativa Japonica Group]
contig00343	gi|116310796|emb|CAH67587.1|	1e-149	534	OSIGBa0112M24.4 [Oryza sativa Indica Group]
contig00344	gi|255568534|ref|XP_002525241.1|	0	684	WD-repeat protein, putative [Ricinus communis]
contig00345	gi|255689612|gb|ACU30131.1|	0	913	myo-inositol-1-phosphate synthase [Ricinus communis]
contig00346	gi|115446269|ref|NP_001046914.1|	6e-149	532	Os02g0504900 [Oryza sativa Japonica Group]
contig00347	gi|225459806|ref|XP_002285912.1|	0	936	PREDICTED: hypothetical protein [Vitis vinifera]
contig00348	gi|224118686|ref|XP_002317882.1|	8e-100	369	predicted protein [Populus trichocarpa]
contig00349	gi|147827154|emb|CAN75395.1|	3e-154	550	hypothetical protein VITISV_004140 [Vitis vinifera]
contig00350	gi|255566283|ref|XP_002524128.1|	1e-131	474	phosphatidylcholine-sterol O-acyltransferase, putative [Ricinus communis]
contig00351	gi|242050000|ref|XP_002462744.1|	1e-122	445	hypothetical protein SORBIDRAFT_02g031220 [Sorghum bicolor]
contig00352	gi|225429462|ref|XP_002278761.1|	2e-88	331	PREDICTED: hypothetical protein [Vitis vinifera]
contig00353	gi|225462892|ref|XP_002263081.1|	2e-115	421	PREDICTED: similar to Glutamate decarboxylase [Vitis vinifera]
contig00354	gi|226491013|ref|NP_001148653.1|	2e-144	517	kelch motif family protein [Zea mays]
contig00355	gi|225459067|ref|XP_002283768.1|	5e-97	360	PREDICTED: hypothetical protein [Vitis vinifera]
contig00356	gi|255556504|ref|XP_002519286.1|	0	808	dihydrolipoamide dehydrogenase, putative [Ricinus communis]
contig00357	gi|255574227|ref|XP_002528028.1|	0	873	elongation factor 1-alpha, putative [Ricinus communis]
contig00358	gi|222619828|gb|EEE55960.1|	0	714	hypothetical protein OsJ_04681 [Oryza sativa Japonica Group]
contig00359	gi|255579669|ref|XP_002530674.1|	0	668	endomembrane protein emp70, putative [Ricinus communis]
contig00360	gi|147811263|emb|CAN65486.1|	1e-68	265	hypothetical protein VITISV_003680 [Vitis vinifera]
contig00361	gi|321438027|gb|ADW84019.1|	0	1031	ACX [Gossypium hirsutum]
contig00362	gi|118487464|gb|ABK95559.1|	2e-116	424	unknown [Populus trichocarpa]
contig00363	gi|115453069|ref|NP_001050135.1|	0	852	Os03g0355600 [Oryza sativa Japonica Group]
contig00364	gi|75261364|sp|Q6K669.1|AMPL2_ORYSJ	0	731	RecName: Full=Leucine aminopeptidase 2, chloroplastic; AltName: Full=Leucyl aminopeptidase 2; Short=LAP 2; AltName: Full=Proline aminopeptidase 2; AltName: Full=Prolyl aminopeptidase 2; Flags: Precursor
contig00365	gi|225432941|ref|XP_002284347.1|	2e-139	500	PREDICTED: hypothetical protein isoform 1 [Vitis vinifera]
contig00366	gi|226505672|ref|NP_001146888.1|	1e-100	372	LOC100280496 [Zea mays]
contig00367	gi|55168340|gb|AAV44205.1|	7e-62	243	unknow protein [Oryza sativa Japonica Group]
contig00368	gi|242036247|ref|XP_002465518.1|	7e-157	558	hypothetical protein SORBIDRAFT_01g040400 [Sorghum bicolor]
contig00369	gi|225434698|ref|XP_002280897.1|	4e-180	636	PREDICTED: hypothetical protein [Vitis vinifera]
contig00370	gi|209168853|gb|ABF74732.1|	0	863	acetyl-CoA carboxylase [Elaeis guineensis]
contig00371	gi|225454125|ref|XP_002269834.1|	3e-84	317	PREDICTED: hypothetical protein [Vitis vinifera]
contig00372	gi|110735066|gb|ABG89103.1|	7e-70	270	ethylene insensitive-like protein 4 [Musa acuminata]
contig00373	gi|242058175|ref|XP_002458233.1|	0	760	hypothetical protein SORBIDRAFT_03g029490 [Sorghum bicolor]
contig00374	gi|255552969|ref|XP_002517527.1|	0	738	ATP-dependent transporter, putative [Ricinus communis]
contig00375	gi|218193721|gb|EEC76148.1|	7e-128	462	hypothetical protein OsI_13438 [Oryza sativa Indica Group]
contig00376	gi|242096468|ref|XP_002438724.1|	0	645	hypothetical protein SORBIDRAFT_10g025050 [Sorghum bicolor]
contig00377	gi|225427238|ref|XP_002278429.1|	6e-116	422	PREDICTED: hypothetical protein [Vitis vinifera]
contig00378	gi|56409850|emb|CAI30073.1|	8e-132	475	glycosyltransferase [Saccharum officinarum]
contig00379	gi|255581121|ref|XP_002531375.1|	6e-32	144	RNA and export factor binding protein, putative [Ricinus communis]
contig00380	gi|108706872|gb|ABF94667.1|	4e-153	546	expressed protein [Oryza sativa Japonica Group]
contig00381	gi|115454305|ref|NP_001050753.1|	0	650	Os03g0643300 [Oryza sativa Japonica Group]
contig00382	gi|225423497|ref|XP_002274401.1|	0	697	PREDICTED: hypothetical protein [Vitis vinifera]
contig00383	gi|225436962|ref|XP_002276508.1|	1e-53	215	PREDICTED: hypothetical protein [Vitis vinifera]
contig00384	gi|16904543|emb|CAD10740.1|	0	784	lipoxygenase [Corylus avellana]
contig00385	gi|225433229|ref|XP_002285419.1|	4e-83	313	PREDICTED: hypothetical protein [Vitis vinifera]
contig00386	gi|147852216|emb|CAN82248.1|	7e-114	416	hypothetical protein VITISV_036490 [Vitis vinifera]
contig00387	gi|242056179|ref|XP_002457235.1|	3e-137	493	hypothetical protein SORBIDRAFT_03g003800 [Sorghum bicolor]
contig00388	gi|37718855|gb|AAR01726.1|	9e-160	568	putative protein kinase [Oryza sativa Japonica Group]
contig00389	gi|225428372|ref|XP_002283406.1|	1e-160	571	PREDICTED: hypothetical protein [Vitis vinifera]
contig00390	gi|225424705|ref|XP_002264992.1|	0	797	PREDICTED: hypothetical protein [Vitis vinifera]
contig00391	gi|225432272|ref|XP_002272195.1|	5e-163	579	PREDICTED: hypothetical protein isoform 1 [Vitis vinifera]
contig00392	gi|194396125|gb|ACF60480.1|	8e-74	283	bHLH transcription factor [Oryza sativa Japonica Group]
contig00393	gi|296084052|emb|CBI24440.3|	1e-75	288	unnamed protein product [Vitis vinifera]
contig00394	gi|242037321|ref|XP_002466055.1|	1e-132	478	hypothetical protein SORBIDRAFT_01g000310 [Sorghum bicolor]
contig00395	gi|125541404|gb|EAY87799.1|	2e-102	378	hypothetical protein OsI_09219 [Oryza sativa Indica Group]
contig00396	gi|115466772|ref|NP_001056985.1|	0	675	Os06g0182500 [Oryza sativa Japonica Group]
contig00397	gi|242087899|ref|XP_002439782.1|	4e-39	167	hypothetical protein SORBIDRAFT_09g019970 [Sorghum bicolor]
contig00398	gi|255577383|ref|XP_002529571.1|	6e-114	416	Chorismate synthase, chloroplast precursor, putative [Ricinus communis]
contig00399	gi|115463255|ref|NP_001055227.1|	0	649	Os05g0333500 [Oryza sativa Japonica Group]
contig00400	gi|225425124|ref|XP_002273373.1|	3e-29	135	PREDICTED: hypothetical protein [Vitis vinifera]
contig00401	gi|242086811|ref|XP_002439238.1|	4e-138	496	hypothetical protein SORBIDRAFT_09g002910 [Sorghum bicolor]
contig00402	gi|255563560|ref|XP_002522782.1|	4e-119	433	Paramyosin, putative [Ricinus communis]
contig00403	gi|225434670|ref|XP_002279721.1|	0	671	PREDICTED: hypothetical protein [Vitis vinifera]
contig00404	gi|219885535|gb|ACL53142.1|	0	889	unknown [Zea mays]
contig00405	gi|226505708|ref|NP_001141813.1|	3e-154	550	hypothetical protein LOC100273952 [Zea mays]
contig00406	gi|225439064|ref|XP_002266205.1|	0	878	PREDICTED: hypothetical protein [Vitis vinifera]
contig00407	gi|242050244|ref|XP_002462866.1|	5e-92	343	hypothetical protein SORBIDRAFT_02g033390 [Sorghum bicolor]
contig00408	gi|115456165|ref|NP_001051683.1|	0	827	Os03g0815200 [Oryza sativa Japonica Group]
contig00409	gi|222619228|gb|EEE55360.1|	0	642	hypothetical protein OsJ_03403 [Oryza sativa Japonica Group]
contig00410	gi|242063552|ref|XP_002453065.1|	3e-34	151	hypothetical protein SORBIDRAFT_04g037720 [Sorghum bicolor]
contig00411	gi|297734068|emb|CBI15315.3|	8e-97	359	unnamed protein product [Vitis vinifera]
contig00412	gi|115485839|ref|NP_001068063.1|	0	754	Os11g0546100 [Oryza sativa Japonica Group]
contig00413	gi|255576995|ref|XP_002529382.1|	0	744	Endosomal P24A protein precursor, putative [Ricinus communis]
contig00414	gi|115445111|ref|NP_001046335.1|	7e-170	602	Os02g0224400 [Oryza sativa Japonica Group]
contig00415	gi|10945669|gb|AAG24642.1|AF308737_1	0	655	J1P [Daucus carota]
contig00416	gi|225460267|ref|XP_002278756.1|	5e-97	360	PREDICTED: hypothetical protein [Vitis vinifera]
contig00417	gi|115477126|ref|NP_001062159.1|	0	742	Os08g0500700 [Oryza sativa Japonica Group]
contig00418	gi|125535486|gb|EAY81974.1|	0	735	hypothetical protein OsI_37152 [Oryza sativa Indica Group]
contig00419	gi|225431217|ref|XP_002272644.1|	0	660	PREDICTED: hypothetical protein [Vitis vinifera]
contig00420	gi|225426399|ref|XP_002272722.1|	0	981	PREDICTED: hypothetical protein [Vitis vinifera]
contig00421	gi|156598449|gb|ABU85484.1|	2e-67	261	photosystem I assembly protein ycf4 [Musa acuminata]
contig00422	gi|218185879|gb|EEC68306.1|	0	650	hypothetical protein OsI_36387 [Oryza sativa Indica Group]
contig00423	gi|102139956|gb|ABF70096.1|	8e-15	87	hypothetical protein MBP_81C12.30 [Musa balbisiana]
contig00424	gi|296086725|emb|CBI32360.3|	5e-57	227	unnamed protein product [Vitis vinifera]
contig00425	gi|219888447|gb|ACL54598.1|	0	852	unknown [Zea mays]
contig00426	gi|1785862|gb|AAB41041.1|	0	672	stearoyl-Acyl-carrier protein desaturase [Elaeis guineensis]
contig00427	gi|81052037|gb|ABB55339.1|	0	677	sulfite reductase, ferredoxin dependent [Asparagus officinalis]
contig00428	gi|224136137|ref|XP_002327390.1|	4e-119	433	predicted protein [Populus trichocarpa]
contig00429	gi|224056377|ref|XP_002298827.1|	0	753	predicted protein [Populus trichocarpa]
contig00430	gi|226506808|ref|NP_001146296.1|	2e-125	454	hypothetical protein LOC100279871 [Zea mays]
contig00431	gi|310942462|dbj|BAJ24148.1|	2e-137	494	seven trans-membrane protein [Triticum aestivum]
contig00432	gi|224146148|ref|XP_002325897.1|	3e-14	85.1	predicted protein [Populus trichocarpa]
contig00433	gi|225425051|ref|XP_002271021.1|	0	872	PREDICTED: hypothetical protein isoform 2 [Vitis vinifera]
contig00434	gi|194703128|gb|ACF85648.1|	1e-41	176	unknown [Zea mays]
contig00435	gi|242032743|ref|XP_002463766.1|	8e-89	332	hypothetical protein SORBIDRAFT_01g005750 [Sorghum bicolor]
contig00436	gi|115472989|ref|NP_001060093.1|	1e-104	385	Os07g0578200 [Oryza sativa Japonica Group]
contig00437	gi|147802497|emb|CAN64160.1|	4e-58	230	hypothetical protein VITISV_040643 [Vitis vinifera]
contig00438	gi|255575898|ref|XP_002528846.1|	0	761	conserved hypothetical protein [Ricinus communis]
contig00439	gi|125569802|gb|EAZ11317.1|	1e-77	295	hypothetical protein OsJ_01181 [Oryza sativa Japonica Group]
contig00440	gi|224134486|ref|XP_002327417.1|	0	1040	predicted protein [Populus trichocarpa]
contig00441	gi|255548868|ref|XP_002515490.1|	2e-122	444	amino acid binding protein, putative [Ricinus communis]
contig00442	gi|296081563|emb|CBI20568.3|	0	773	unnamed protein product [Vitis vinifera]
contig00443	gi|195617608|gb|ACG30634.1|	2e-40	172	hypothetical protein [Zea mays]
contig00444	gi|212722016|ref|NP_001132653.1|	0	724	hypothetical protein LOC100194128 [Zea mays]
contig00445	gi|125556826|gb|EAZ02432.1|	1e-66	258	hypothetical protein OsI_24534 [Oryza sativa Indica Group]
contig00446	gi|125548150|gb|EAY93972.1|	9e-114	415	hypothetical protein OsI_15749 [Oryza sativa Indica Group]
contig00447	gi|125587711|gb|EAZ28375.1|	0	763	hypothetical protein OsJ_12355 [Oryza sativa Japonica Group]
contig00448	gi|156598321|gb|ABU85421.1|	5e-121	439	hypothetical protein RF2 [Musa acuminata]
contig00450	gi|147851954|emb|CAN82243.1|	9e-112	409	hypothetical protein VITISV_018247 [Vitis vinifera]
contig00451	gi|225438067|ref|XP_002275953.1|	0	712	PREDICTED: hypothetical protein [Vitis vinifera]
contig00452	gi|125541404|gb|EAY87799.1|	1e-118	431	hypothetical protein OsI_09219 [Oryza sativa Indica Group]
contig00453	gi|224140859|ref|XP_002323796.1|	0	832	predicted protein [Populus trichocarpa]
contig00454	gi|223973395|gb|ACN30885.1|	0	758	unknown [Zea mays]
contig00455	gi|115444457|ref|NP_001046008.1|	2e-135	487	Os02g0167700 [Oryza sativa Japonica Group]
contig00456	gi|46390287|dbj|BAD15737.1|	0	806	putative DegP2 protease [Oryza sativa Japonica Group]
contig00457	gi|222625929|gb|EEE60061.1|	5e-117	426	hypothetical protein OsJ_12867 [Oryza sativa Japonica Group]
contig00458	gi|115465323|ref|NP_001056261.1|	0	879	Os05g0553000 [Oryza sativa Japonica Group]
contig00459	gi|255553905|ref|XP_002517993.1|	0	823	vacuolar membrane protein pep3, putative [Ricinus communis]
contig00460	gi|218187320|gb|EEC69747.1|	0	766	hypothetical protein OsI_39279 [Oryza sativa Indica Group]
contig00461	gi|225458305|ref|XP_002282774.1|	0	962	PREDICTED: similar to glucose-6-phosphate isomerase [Vitis vinifera]
contig00463	gi|255556095|ref|XP_002519082.1|	0	793	phosphatidylinositol 4-kinase, putative [Ricinus communis]
contig00464	gi|225448323|ref|XP_002265476.1|	0	749	PREDICTED: hypothetical protein [Vitis vinifera]
contig00465	gi|218185340|gb|EEC67767.1|	0	816	hypothetical protein OsI_35302 [Oryza sativa Indica Group]
contig00466	gi|255565587|ref|XP_002523783.1|	0	759	Vacuolar protein sorting-associated protein VPS4, putative [Ricinus communis]
contig00467	gi|195656931|gb|ACG47933.1|	4e-138	496	hypothetical protein [Zea mays]
contig00468	gi|255570222|ref|XP_002526071.1|	6e-30	137	conserved hypothetical protein [Ricinus communis]
contig00469	gi|224079219|ref|XP_002305797.1|	0	840	predicted protein [Populus trichocarpa]
contig00470	gi|48527431|gb|AAT45847.1|	0	866	elongation factor 1-alpha 1 [Elaeis guineensis]
contig00471	gi|147817646|emb|CAN60153.1|	7e-71	273	hypothetical protein VITISV_021504 [Vitis vinifera]
contig00472	gi|222640481|gb|EEE68613.1|	0	820	hypothetical protein OsJ_27150 [Oryza sativa Japonica Group]
contig00473	gi|102139814|gb|ABF69999.1|	0	700	phosphoglycerate kinase, putative [Musa acuminata]
contig00474	gi|115447097|ref|NP_001047328.1|	7e-152	542	Os02g0597800 [Oryza sativa Japonica Group]
contig00475	gi|255539062|ref|XP_002510596.1|	0	937	ATP synthase subunit beta vacuolar, putative [Ricinus communis]
contig00476	gi|255582020|ref|XP_002531807.1|	5e-165	585	metal ion transporter, putative [Ricinus communis]
contig00477	gi|242060560|ref|XP_002451569.1|	9e-168	595	hypothetical protein SORBIDRAFT_04g004030 [Sorghum bicolor]
contig00478	gi|224102803|ref|XP_002312807.1|	0	667	predicted protein [Populus trichocarpa]
contig00479	gi|125527438|gb|EAY75552.1|	1e-135	488	hypothetical protein OsI_03457 [Oryza sativa Indica Group]
contig00480	gi|255579273|ref|XP_002530482.1|	0	870	succinate dehydrogenase, putative [Ricinus communis]
contig00481	gi|225427605|ref|XP_002271392.1|	0	1024	PREDICTED: hypothetical protein [Vitis vinifera]
contig00482	gi|125531711|gb|EAY78276.1|	3e-102	377	hypothetical protein OsI_33323 [Oryza sativa Indica Group]
contig00483	gi|48527431|gb|AAT45847.1|	0	868	elongation factor 1-alpha 1 [Elaeis guineensis]
contig00484	gi|307135861|gb|ADN33729.1|	0	793	helicase [Cucumis melo subsp. melo]
contig00485	gi|255536829|ref|XP_002509481.1|	5e-94	350	adenylyl cyclase-associated protein, putative [Ricinus communis]
contig00486	gi|225428013|ref|XP_002278408.1|	0	645	PREDICTED: similar to KAK (KAKTUS) isoform 1 [Vitis vinifera]
contig00487	gi|55295864|dbj|BAD67732.1|	0	926	putative sexual differentiation process protein isp4 [Oryza sativa Japonica Group]
contig00488	gi|317106636|dbj|BAJ53142.1|	2e-160	570	JHL05D22.13 [Jatropha curcas]
contig00489	gi|115455373|ref|NP_001051287.1|	1e-96	358	Os03g0750800 [Oryza sativa Japonica Group]
contig00490	gi|297601543|ref|NP_001051027.2|	5e-48	197	Os03g0705800 [Oryza sativa Japonica Group]
contig00491	gi|307948772|gb|ADN96173.1|	2e-143	513	pyrophosphate-energized vacuolar membrane proton pump [Gossypium hirsutum]
contig00492	gi|255538430|ref|XP_002510280.1|	6e-177	625	purine permease, putative [Ricinus communis]
contig00493	gi|225432616|ref|XP_002281783.1|	4e-118	430	PREDICTED: hypothetical protein [Vitis vinifera]
contig00494	gi|115436346|ref|NP_001042931.1|	2e-137	494	Os01g0332100 [Oryza sativa Japonica Group]
contig00495	gi|321437431|gb|ADW83726.1|	0	671	ubiquitin 1 [Musa acuminata AAA Group]
contig00496	gi|225443407|ref|XP_002268455.1|	0	780	PREDICTED: hypothetical protein [Vitis vinifera]
contig00497	gi|225425392|ref|XP_002276961.1|	3e-133	480	PREDICTED: hypothetical protein [Vitis vinifera]
contig00498	gi|297744421|emb|CBI37683.3|	2e-165	587	unnamed protein product [Vitis vinifera]
contig00499	gi|125541041|gb|EAY87436.1|	0	646	hypothetical protein OsI_08844 [Oryza sativa Indica Group]
contig00500	gi|242051495|ref|XP_002454893.1|	5e-160	569	hypothetical protein SORBIDRAFT_03g000920 [Sorghum bicolor]
contig00501	gi|296087804|emb|CBI35060.3|	7e-101	372	unnamed protein product [Vitis vinifera]
contig00502	gi|225451050|ref|XP_002284951.1|	0	687	PREDICTED: hypothetical protein [Vitis vinifera]
contig00503	gi|168005694|ref|XP_001755545.1|	0	646	predicted protein [Physcomitrella patens subsp. patens]
contig00504	gi|147820286|emb|CAN71465.1|	3e-11	75.1	hypothetical protein VITISV_038986 [Vitis vinifera]
contig00505	gi|225441991|ref|XP_002271263.1|	5e-178	629	PREDICTED: hypothetical protein [Vitis vinifera]
contig00506	gi|255586113|ref|XP_002533720.1|	4e-47	194	conserved hypothetical protein [Ricinus communis]
contig00507	gi|225433424|ref|XP_002285653.1|	0	660	PREDICTED: hypothetical protein isoform 1 [Vitis vinifera]
contig00508	gi|218193559|gb|EEC75986.1|	9e-127	458	hypothetical protein OsI_13106 [Oryza sativa Indica Group]
contig00509	gi|225453301|ref|XP_002269466.1|	3e-89	334	PREDICTED: hypothetical protein [Vitis vinifera]
contig00510	gi|50252009|dbj|BAD27942.1|	0	660	putative mevalonate disphosphate decarboxylase [Oryza sativa Japonica Group]
contig00511	gi|242078999|ref|XP_002444268.1|	0	682	hypothetical protein SORBIDRAFT_07g019250 [Sorghum bicolor]
contig00512	gi|224111846|ref|XP_002316001.1|	4e-133	479	predicted protein [Populus trichocarpa]
contig00513	gi|224056377|ref|XP_002298827.1|	2e-130	471	predicted protein [Populus trichocarpa]
contig00514	gi|255568281|ref|XP_002525115.1|	0	764	ketol-acid reductoisomerase, chloroplast precursor, putative [Ricinus communis]
contig00515	gi|147766971|emb|CAN67684.1|	2e-158	563	hypothetical protein VITISV_009913 [Vitis vinifera]
contig00516	gi|225425946|ref|XP_002273614.1|	1e-81	308	PREDICTED: hypothetical protein [Vitis vinifera]
contig00517	gi|60652323|gb|AAX33234.1|	0	691	cytosolic alpha-amylase [Malus x domestica]
contig00518	gi|125528581|gb|EAY76695.1|	0	662	hypothetical protein OsI_04648 [Oryza sativa Indica Group]
contig00519	gi|255586071|ref|XP_002533700.1|	3e-135	486	amsh, putative [Ricinus communis]
contig00520	gi|242083452|ref|XP_002442151.1|	0	910	hypothetical protein SORBIDRAFT_08g015020 [Sorghum bicolor]
contig00521	gi|164521171|gb|ABY60447.1|	0	743	serine/threonine protein kinase [Adonis aestivalis var. palaestina]
contig00522	gi|225431871|ref|XP_002275593.1|	0	789	PREDICTED: hypothetical protein [Vitis vinifera]
contig00523	gi|125598081|gb|EAZ37861.1|	0	725	hypothetical protein OsJ_22207 [Oryza sativa Japonica Group]
contig00524	gi|225448511|ref|XP_002273082.1|	6e-91	339	PREDICTED: hypothetical protein [Vitis vinifera]
contig00525	gi|225450981|ref|XP_002284787.1|	0	697	PREDICTED: hypothetical protein [Vitis vinifera]
contig00526	gi|242033201|ref|XP_002463995.1|	0	772	hypothetical protein SORBIDRAFT_01g010210 [Sorghum bicolor]
contig00527	gi|242053915|ref|XP_002456103.1|	0	810	hypothetical protein SORBIDRAFT_03g030500 [Sorghum bicolor]
contig00528	gi|115452531|ref|NP_001049866.1|	9e-178	628	Os03g0301700 [Oryza sativa Japonica Group]
contig00529	gi|218191142|gb|EEC73569.1|	4e-144	516	hypothetical protein OsI_08011 [Oryza sativa Indica Group]
contig00530	gi|297742829|emb|CBI35583.3|	0	756	unnamed protein product [Vitis vinifera]
contig00531	gi|218188209|gb|EEC70636.1|	7e-170	602	hypothetical protein OsI_01903 [Oryza sativa Indica Group]
contig00532	gi|93139442|gb|ABF00019.1|	0	737	legumain precursor [Saccharum officinarum]
contig00533	gi|115477393|ref|NP_001062292.1|	7e-177	625	Os08g0525600 [Oryza sativa Japonica Group]
contig00534	gi|52546974|gb|AAU81619.1|	2e-64	251	Na+/H+ antiporter [Iris lactea]
contig00535	gi|225444063|ref|XP_002263885.1|	0	736	PREDICTED: hypothetical protein [Vitis vinifera]
contig00536	gi|48527431|gb|AAT45847.1|	5e-125	452	elongation factor 1-alpha 1 [Elaeis guineensis]
contig00537	gi|192912964|gb|ACF06590.1|	0	673	protein disulfide isomerase 2 precursor [Elaeis guineensis]
contig00538	gi|125564664|gb|EAZ10044.1|	2e-149	533	hypothetical protein OsI_32348 [Oryza sativa Indica Group]
contig00539	gi|115435204|ref|NP_001042360.1|	8e-150	535	Os01g0209000 [Oryza sativa Japonica Group]
contig00540	gi|225435758|ref|XP_002285721.1|	0	818	PREDICTED: hypothetical protein [Vitis vinifera]
contig00541	gi|225428013|ref|XP_002278408.1|	0	665	PREDICTED: similar to KAK (KAKTUS) isoform 1 [Vitis vinifera]
contig00542	gi|115474371|ref|NP_001060782.1|	1e-151	541	Os08g0104900 [Oryza sativa Japonica Group]
contig00543	gi|297738089|emb|CBI27290.3|	0	775	unnamed protein product [Vitis vinifera]
contig00544	gi|225440296|ref|XP_002262606.1|	2e-148	530	PREDICTED: hypothetical protein [Vitis vinifera]
contig00545	gi|75296458|sp|Q7XSK0.2|BGL18_ORYSJ	2e-133	480	RecName: Full=Beta-glucosidase 18; Short=Os4bglu18; Flags: Precursor
contig00546	gi|52546974|gb|AAU81619.1|	2e-175	620	Na+/H+ antiporter [Iris lactea]
contig00547	gi|255636366|gb|ACU18522.1|	0	746	unknown [Glycine max]
contig00548	gi|255557699|ref|XP_002519879.1|	0	733	amino acid transporter, putative [Ricinus communis]
contig00549	gi|255578860|ref|XP_002530284.1|	0	749	protein disulfide isomerase, putative [Ricinus communis]
contig00550	gi|225436416|ref|XP_002273250.1|	0	753	PREDICTED: hypothetical protein [Vitis vinifera]
contig00551	gi|71842524|gb|AAZ43369.1|	1e-109	402	AlaT1 [Vitis vinifera]
contig00552	gi|225432858|ref|XP_002283898.1|	0	738	PREDICTED: hypothetical protein [Vitis vinifera]
contig00553	gi|224130216|ref|XP_002320781.1|	1e-153	547	potassium efflux antiporter [Populus trichocarpa]
contig00554	gi|115444079|ref|NP_001045819.1|	9e-85	319	Os02g0135700 [Oryza sativa Japonica Group]
contig00555	gi|321437431|gb|ADW83726.1|	0	643	ubiquitin 1 [Musa acuminata AAA Group]
contig00556	gi|255565587|ref|XP_002523783.1|	0	783	Vacuolar protein sorting-associated protein VPS4, putative [Ricinus communis]
contig00557	gi|225428096|ref|XP_002280484.1|	2e-156	556	PREDICTED: hypothetical protein [Vitis vinifera]
contig00558	gi|192910834|gb|ACF06525.1|	0	832	enolase [Elaeis guineensis]
contig00559	gi|115448363|ref|NP_001047961.1|	0	684	Os02g0721600 [Oryza sativa Japonica Group]
contig00560	gi|225448323|ref|XP_002265476.1|	0	743	PREDICTED: hypothetical protein [Vitis vinifera]
contig00561	gi|115443607|ref|NP_001045583.1|	0	741	Os02g0100700 [Oryza sativa Japonica Group]
contig00562	gi|218198356|gb|EEC80783.1|	0	778	hypothetical protein OsI_23308 [Oryza sativa Indica Group]
contig00563	gi|222624436|gb|EEE58568.1|	1e-33	149	hypothetical protein OsJ_09882 [Oryza sativa Japonica Group]
contig00564	gi|225435710|ref|XP_002285694.1|	3e-180	636	PREDICTED: hypothetical protein [Vitis vinifera]
contig00565	gi|125587711|gb|EAZ28375.1|	0	776	hypothetical protein OsJ_12355 [Oryza sativa Japonica Group]
contig00566	gi|224136328|ref|XP_002322302.1|	0	725	predicted protein [Populus trichocarpa]
contig00567	gi|115462307|ref|NP_001054753.1|	9e-133	478	Os05g0168300 [Oryza sativa Japonica Group]
contig00568	gi|125540410|gb|EAY86805.1|	0	644	hypothetical protein OsI_08181 [Oryza sativa Indica Group]
contig00569	gi|218188615|gb|EEC71042.1|	6e-84	316	hypothetical protein OsI_02761 [Oryza sativa Indica Group]
contig00570	gi|242041005|ref|XP_002467897.1|	2e-87	328	hypothetical protein SORBIDRAFT_01g036050 [Sorghum bicolor]
contig00571	gi|125581830|gb|EAZ22761.1|	5e-86	323	hypothetical protein OsJ_06437 [Oryza sativa Japonica Group]
contig00572	gi|218197310|gb|EEC79737.1|	0	767	hypothetical protein OsI_21076 [Oryza sativa Indica Group]
contig00573	gi|115480842|ref|NP_001064014.1|	2e-147	527	Os10g0101100 [Oryza sativa Japonica Group]
contig00574	gi|31193919|gb|AAP44754.1|	2e-175	620	putative rubisco subunit binding-protein alpha subunit precursor (60 kDa chaperonin alpha subunit) [Oryza sativa Japonica Group]
contig00575	gi|224117826|ref|XP_002331641.1|	0	773	predicted protein [Populus trichocarpa]
contig00576	gi|255573182|ref|XP_002527520.1|	3e-113	414	trehalose-6-phosphate synthase, putative [Ricinus communis]
contig00577	gi|225463476|ref|XP_002273074.1|	6e-100	369	PREDICTED: hypothetical protein [Vitis vinifera]
contig00578	gi|309296913|gb|ADO64264.1|	1e-61	242	eukaryotic initiation factor iso4G [Carica papaya]
contig00579	gi|32526566|emb|CAD42908.1|	0	897	catalase [Prunus persica]
contig00580	gi|255564355|ref|XP_002523174.1|	0	806	tubulin beta chain, putative [Ricinus communis]
contig00581	gi|225448323|ref|XP_002265476.1|	0	751	PREDICTED: hypothetical protein [Vitis vinifera]
contig00582	gi|242032281|ref|XP_002463535.1|	6e-88	329	hypothetical protein SORBIDRAFT_01g001560 [Sorghum bicolor]
contig00583	gi|218198236|gb|EEC80663.1|	0	661	hypothetical protein OsI_23068 [Oryza sativa Indica Group]
contig00584	gi|147767466|emb|CAN66716.1|	9e-164	581	hypothetical protein VITISV_041185 [Vitis vinifera]
contig00585	gi|238007006|gb|ACR34538.1|	0	676	unknown [Zea mays]
contig00586	gi|125527504|gb|EAY75618.1|	2e-124	451	hypothetical protein OsI_03523 [Oryza sativa Indica Group]
contig00587	gi|255550522|ref|XP_002516311.1|	7e-156	555	ATP binding protein, putative [Ricinus communis]
contig00588	gi|297740127|emb|CBI30309.3|	0	815	unnamed protein product [Vitis vinifera]
contig00589	gi|125525991|gb|EAY74105.1|	2e-79	301	hypothetical protein OsI_01991 [Oryza sativa Indica Group]
contig00590	gi|224031267|gb|ACN34709.1|	0	869	unknown [Zea mays]
contig00591	gi|225465945|ref|XP_002272168.1|	3e-76	290	PREDICTED: similar to putative p115-like protein [Vitis vinifera]
contig00592	gi|115489708|ref|NP_001067341.1|	4e-166	589	Os12g0631200 [Oryza sativa Japonica Group]
contig00593	gi|226495333|ref|NP_001150432.1|	0	674	LOC100284062 [Zea mays]
contig00594	gi|224122208|ref|XP_002330566.1|	0	787	predicted protein [Populus trichocarpa]
contig00595	gi|255564355|ref|XP_002523174.1|	0	825	tubulin beta chain, putative [Ricinus communis]
contig00596	gi|151335776|gb|ABS00393.1|	3e-114	417	cytochrome P450 hydroxylase [Hyoscyamus muticus]
contig00597	gi|255564355|ref|XP_002523174.1|	0	824	tubulin beta chain, putative [Ricinus communis]
contig00598	gi|225444009|ref|XP_002281463.1|	0	733	PREDICTED: hypothetical protein [Vitis vinifera]
contig00599	gi|307564907|ref|ZP_07627429.1|	8e-38	163	conserved hypothetical protein [Prevotella amnii CRIS 21A-A]
contig00600	gi|225462735|ref|XP_002269132.1|	2e-110	404	PREDICTED: hypothetical protein [Vitis vinifera]
contig00601	gi|297737260|emb|CBI26461.3|	5e-156	555	unnamed protein product [Vitis vinifera]
contig00602	gi|242072498|ref|XP_002446185.1|	0	788	hypothetical protein SORBIDRAFT_06g003160 [Sorghum bicolor]
contig00603	gi|115450465|ref|NP_001048833.1|	1e-47	196	Os03g0127600 [Oryza sativa Japonica Group]
contig00604	gi|242090465|ref|XP_002441065.1|	2e-118	431	hypothetical protein SORBIDRAFT_09g019740 [Sorghum bicolor]
contig00605	gi|255551481|ref|XP_002516786.1|	2e-103	381	Membrane protein PB1A10.07c, putative [Ricinus communis]
contig00606	gi|115451721|ref|NP_001049461.1|	5e-152	542	Os03g0231600 [Oryza sativa Japonica Group]
contig00607	gi|218199664|gb|EEC82091.1|	1e-126	458	hypothetical protein OsI_26093 [Oryza sativa Indica Group]
contig00608	gi|242060660|ref|XP_002451619.1|	4e-118	429	hypothetical protein SORBIDRAFT_04g004750 [Sorghum bicolor]
contig00609	gi|225457731|ref|XP_002278176.1|	7e-169	598	PREDICTED: hypothetical protein [Vitis vinifera]
contig00610	gi|28371827|gb|AAO37754.1|	2e-153	547	delta-12 oleate desaturase [Punica granatum]
contig00611	gi|147784740|emb|CAN74796.1|	2e-157	560	hypothetical protein VITISV_000290 [Vitis vinifera]
contig00612	gi|199601719|dbj|BAG70978.1|	2e-153	547	epsin N-terminal homology (ENTH) domain-containing protein [Musa balbisiana]
contig00613	gi|115444563|ref|NP_001046061.1|	4e-77	293	Os02g0176100 [Oryza sativa Japonica Group]
contig00614	gi|225452472|ref|XP_002278444.1|	0	671	PREDICTED: hypothetical protein [Vitis vinifera]
contig00615	gi|225445859|ref|XP_002278464.1|	0	691	PREDICTED: similar to ATCNGC5 (CYCLIC NUCLEOTIDE GATED CHANNEL 5); calmodulin binding / cyclic nucleotide binding / potassium channel [Vitis vinifera]
contig00616	gi|225429582|ref|XP_002280239.1|	0	681	PREDICTED: hypothetical protein [Vitis vinifera]
contig00617	gi|218200660|gb|EEC83087.1|	0	855	hypothetical protein OsI_28220 [Oryza sativa Indica Group]
contig00618	gi|226531380|ref|NP_001140841.1|	2e-106	390	hypothetical protein LOC100272917 [Zea mays]
contig00619	gi|225428556|ref|XP_002284627.1|	0	688	PREDICTED: hypothetical protein [Vitis vinifera]
contig00620	gi|125539689|gb|EAY86084.1|	5e-119	432	hypothetical protein OsI_07454 [Oryza sativa Indica Group]
contig00621	gi|224077864|ref|XP_002305442.1|	8e-24	116	predicted protein [Populus trichocarpa]
contig00622	gi|195657307|gb|ACG48121.1|	7e-98	362	glycosyltransferase [Zea mays]
contig00623	gi|225460508|ref|XP_002271693.1|	1e-177	627	PREDICTED: similar to retrotransposon protein, putative, Ty3-gypsy sub-class [Vitis vinifera]
contig00624	gi|297742598|emb|CBI34747.3|	0	692	unnamed protein product [Vitis vinifera]
contig00625	gi|242033865|ref|XP_002464327.1|	0	680	hypothetical protein SORBIDRAFT_01g016400 [Sorghum bicolor]
contig00626	gi|225429452|ref|XP_002277146.1|	0	678	PREDICTED: similar to plastid serine hydroxymethyltransferase [Vitis vinifera]
contig00627	gi|229814830|gb|ACQ85264.1|	0	940	pectin methylesterase [Musa acuminata AAA Group]
contig00628	gi|225438722|ref|XP_002282572.1|	5e-149	532	PREDICTED: hypothetical protein [Vitis vinifera]
contig00629	gi|242041745|ref|XP_002468267.1|	1e-86	325	hypothetical protein SORBIDRAFT_01g042710 [Sorghum bicolor]
contig00630	gi|224089088|ref|XP_002308632.1|	2e-17	95.5	predicted protein [Populus trichocarpa]
contig00631	gi|223943663|gb|ACN25915.1|	0	672	unknown [Zea mays]
contig00632	gi|298204572|emb|CBI23847.3|	3e-145	520	unnamed protein product [Vitis vinifera]
contig00633	gi|225444867|ref|XP_002281219.1|	0	746	PREDICTED: hypothetical protein [Vitis vinifera]
contig00634	gi|115434088|ref|NP_001041802.1|	4e-36	157	Os01g0111200 [Oryza sativa Japonica Group]
contig00635	gi|225457745|ref|XP_002262900.1|	1e-138	498	PREDICTED: hypothetical protein [Vitis vinifera]
contig00636	gi|224146166|ref|XP_002325904.1|	0	686	predicted protein [Populus trichocarpa]
contig00637	gi|225424512|ref|XP_002285238.1|	0	701	PREDICTED: hypothetical protein [Vitis vinifera]
contig00638	gi|116787454|gb|ABK24513.1|	0	746	unknown [Picea sitchensis]
contig00639	gi|225441627|ref|XP_002276915.1|	7e-66	256	PREDICTED: hypothetical protein [Vitis vinifera]
contig00640	gi|302143322|emb|CBI21883.3|	0	698	unnamed protein product [Vitis vinifera]
contig00641	gi|225452843|ref|XP_002278470.1|	8e-179	631	PREDICTED: similar to starch synthase [Vitis vinifera]
contig00642	gi|222640045|gb|EEE68177.1|	0	845	hypothetical protein OsJ_26310 [Oryza sativa Japonica Group]
contig00643	gi|255572953|ref|XP_002527407.1|	0	681	Endosomal P24A protein precursor, putative [Ricinus communis]
contig00644	gi|301154100|emb|CBW30180.1|	0	743	Conserved hypothetical protein [Musa balbisiana]
contig00645	gi|242051709|ref|XP_002455000.1|	3e-153	546	hypothetical protein SORBIDRAFT_03g002780 [Sorghum bicolor]
contig00646	gi|33146554|dbj|BAC79731.1|	3e-81	307	putative MAP3K protein kinase(Mitogen-activated protein kinase) [Oryza sativa Japonica Group]
contig00647	gi|115463463|ref|NP_001055331.1|	4e-168	596	Os05g0366600 [Oryza sativa Japonica Group]
contig00648	gi|125600903|gb|EAZ40479.1|	3e-82	310	hypothetical protein OsJ_24933 [Oryza sativa Japonica Group]
contig00649	gi|225459368|ref|XP_002285810.1|	6e-133	479	PREDICTED: hypothetical protein [Vitis vinifera]
contig00650	gi|255551036|ref|XP_002516566.1|	0	735	aspartate aminotransferase, putative [Ricinus communis]
contig00651	gi|115470088|ref|NP_001058643.1|	4e-27	127	Os06g0728500 [Oryza sativa Japonica Group]
contig00652	gi|115474917|ref|NP_001061055.1|	3e-120	437	Os08g0162100 [Oryza sativa Japonica Group]
contig00653	gi|218186429|gb|EEC68856.1|	8e-160	568	hypothetical protein OsI_37453 [Oryza sativa Indica Group]
contig00654	gi|242070753|ref|XP_002450653.1|	4e-85	320	hypothetical protein SORBIDRAFT_05g008760 [Sorghum bicolor]
contig00656	gi|225442523|ref|XP_002278786.1|	1e-129	468	PREDICTED: similar to cell division protein FtsH-like [Vitis vinifera]
contig00657	gi|297820292|ref|XP_002878029.1|	2e-167	593	P-glycoprotein 20 [Arabidopsis lyrata subsp. lyrata]
contig00658	gi|154146722|emb|CAM84048.1|	2e-142	510	phosphoenolpyruvate carboxylase [Dactyloctenium aegyptium]
contig00659	gi|226506618|ref|NP_001148966.1|	1e-49	202	calmodulin binding protein [Zea mays]
contig00660	gi|297742567|emb|CBI34716.3|	2e-38	165	unnamed protein product [Vitis vinifera]
contig00661	gi|224065537|ref|XP_002301846.1|	2e-116	424	glycosyltransferase, CAZy family GT47 [Populus trichocarpa]
contig00662	gi|225442335|ref|XP_002280910.1|	4e-180	635	PREDICTED: hypothetical protein [Vitis vinifera]
contig00663	gi|242054577|ref|XP_002456434.1|	3e-135	486	hypothetical protein SORBIDRAFT_03g036240 [Sorghum bicolor]
contig00664	gi|192910908|gb|ACF06562.1|	0	670	fructose-bisphosphate aldolase [Elaeis guineensis]
contig00665	gi|226500876|ref|NP_001149790.1|	0	704	LOC100283417 [Zea mays]
contig00666	gi|224056377|ref|XP_002298827.1|	0	759	predicted protein [Populus trichocarpa]
contig00667	gi|225456475|ref|XP_002284543.1|	3e-73	280	PREDICTED: hypothetical protein [Vitis vinifera]
contig00668	gi|218192661|gb|EEC75088.1|	8e-178	628	hypothetical protein OsI_11240 [Oryza sativa Indica Group]
contig00669	gi|125537186|gb|EAY83674.1|	2e-125	454	hypothetical protein OsI_38898 [Oryza sativa Indica Group]
contig00670	gi|11558252|emb|CAC17794.1|	4e-124	449	microtubule-associated protein MAP65-1a [Nicotiana tabacum]
contig00671	gi|255537251|ref|XP_002509692.1|	3e-137	493	hydroxymethylglutaryl-CoA synthase, putative [Ricinus communis]
contig00672	gi|115488632|ref|NP_001066803.1|	3e-118	430	Os12g0493900 [Oryza sativa Japonica Group]
contig00673	gi|242044942|ref|XP_002460342.1|	0	641	hypothetical protein SORBIDRAFT_02g026720 [Sorghum bicolor]
contig00674	gi|114217393|dbj|BAF31232.1|	4e-143	513	beta-D-galactosidase [Persea americana]
contig00675	gi|281485191|gb|ADA70361.1|	0	717	actin [Persea americana]
contig00676	gi|225453080|ref|XP_002270702.1|	3e-126	457	PREDICTED: hypothetical protein [Vitis vinifera]
contig00677	gi|225442675|ref|XP_002279977.1|	3e-57	227	PREDICTED: hypothetical protein [Vitis vinifera]
contig00678	gi|115477064|ref|NP_001062128.1|	1e-93	348	Os08g0494300 [Oryza sativa Japonica Group]
contig00679	gi|9965319|gb|AAG10041.1|AF288226_1	0	748	actin [Setaria italica]
contig00680	gi|255576617|ref|XP_002529199.1|	4e-167	592	nucleolysin tia-1, putative [Ricinus communis]
contig00681	gi|296082554|emb|CBI21559.3|	7e-174	615	unnamed protein product [Vitis vinifera]
contig00682	gi|77556323|gb|ABA99119.1|	0	704	Potyvirus VPg interacting protein, putative, expressed [Oryza sativa Japonica Group]
contig00683	gi|225442993|ref|XP_002268833.1|	0	786	PREDICTED: hypothetical protein [Vitis vinifera]
contig00684	gi|225432252|ref|XP_002271397.1|	0	758	PREDICTED: hypothetical protein [Vitis vinifera]
contig00685	gi|226504298|ref|NP_001146072.1|	3e-79	300	hypothetical protein LOC100279604 [Zea mays]
contig00686	gi|125553205|gb|EAY98914.1|	3e-126	456	hypothetical protein OsI_20869 [Oryza sativa Indica Group]
contig00687	gi|222637498|gb|EEE67630.1|	0	663	hypothetical protein OsJ_25204 [Oryza sativa Japonica Group]
contig00688	gi|148927394|gb|ABR19828.1|	0	696	cysteine proteinase [Elaeis guineensis]
contig00690	gi|115454289|ref|NP_001050745.1|	0	718	Os03g0640800 [Oryza sativa Japonica Group]
contig00691	gi|38344266|emb|CAE02070.2|	0	748	OSJNBa0005N02.3 [Oryza sativa Japonica Group]
contig00692	gi|297737647|emb|CBI26848.3|	2e-43	181	unnamed protein product [Vitis vinifera]
contig00693	gi|293331693|ref|NP_001169555.1|	0	704	hypothetical protein LOC100383434 [Zea mays]
contig00694	gi|192912954|gb|ACF06585.1|	5e-121	439	26S proteasome subunit RPN5b [Elaeis guineensis]
contig00695	gi|297605951|ref|NP_001057783.2|	2e-134	484	Os06g0531200 [Oryza sativa Japonica Group]
contig00696	gi|224122002|ref|XP_002318726.1|	0	780	predicted protein [Populus trichocarpa]
contig00697	gi|225463956|ref|XP_002270614.1|	2e-96	357	PREDICTED: hypothetical protein [Vitis vinifera]
contig00698	gi|48716136|dbj|BAD23176.1|	3e-122	443	putative Ubiquitin activating enzyme [Oryza sativa Japonica Group]
contig00699	gi|284022081|sp|B9F3B6.1|SSDH_ORYSJ	2e-172	610	RecName: Full=Succinate-semialdehyde dehydrogenase, mitochondrial; AltName: Full=Aldehyde dehydrogenase family 5 member F1; AltName: Full=NAD(+)-dependent succinic semialdehyde dehydrogenase; Flags: Precursor
contig00700	gi|255573421|ref|XP_002527636.1|	1e-79	301	conserved hypothetical protein [Ricinus communis]
contig00701	gi|222616699|gb|EEE52831.1|	0	776	hypothetical protein OsJ_35359 [Oryza sativa Japonica Group]
contig00702	gi|224079215|ref|XP_002305796.1|	0	772	predicted protein [Populus trichocarpa]
contig00703	gi|224098004|ref|XP_002311105.1|	0	647	predicted protein [Populus trichocarpa]
contig00704	gi|302142083|emb|CBI19286.3|	8e-99	365	unnamed protein product [Vitis vinifera]
contig00705	gi|82582915|gb|ABB84383.1|	0	682	diacylglycerol acyltransferase [Jatropha curcas]
contig00706	gi|225451747|ref|XP_002280135.1|	5e-112	409	PREDICTED: hypothetical protein [Vitis vinifera]
contig00707	gi|160688660|gb|ABX45112.1|	2e-123	447	zeta-carotene desaturase [Narcissus tazetta var. chinensis]
contig00708	gi|225435754|ref|XP_002285720.1|	1e-113	414	PREDICTED: hypothetical protein [Vitis vinifera]
contig00709	gi|255546477|ref|XP_002514298.1|	0	711	short-chain dehydrogenase, putative [Ricinus communis]
contig00710	gi|242041041|ref|XP_002467915.1|	0	679	hypothetical protein SORBIDRAFT_01g036260 [Sorghum bicolor]
contig00711	gi|242093072|ref|XP_002437026.1|	6e-126	456	hypothetical protein SORBIDRAFT_10g018300 [Sorghum bicolor]
contig00712	gi|147791931|emb|CAN67897.1|	0	661	hypothetical protein VITISV_040395 [Vitis vinifera]
contig00713	gi|77556323|gb|ABA99119.1|	0	660	Potyvirus VPg interacting protein, putative, expressed [Oryza sativa Japonica Group]
contig00714	gi|242064956|ref|XP_002453767.1|	0	754	hypothetical protein SORBIDRAFT_04g015010 [Sorghum bicolor]
contig00715	gi|295913687|gb|ADG58085.1|	9e-58	229	transcription factor [Lycoris longituba]
contig00716	gi|115454289|ref|NP_001050745.1|	0	727	Os03g0640800 [Oryza sativa Japonica Group]
contig00717	gi|255551999|ref|XP_002517044.1|	0	762	pyruvate kinase, putative [Ricinus communis]
contig00718	gi|242089245|ref|XP_002440455.1|	5e-162	575	hypothetical protein SORBIDRAFT_09g001190 [Sorghum bicolor]
contig00719	gi|225459463|ref|XP_002284383.1|	0	707	PREDICTED: hypothetical protein [Vitis vinifera]
contig00720	gi|307135850|gb|ADN33719.1|	1e-169	601	adenine nucleotide translocator [Cucumis melo subsp. melo]
contig00721	gi|115454703|ref|NP_001050952.1|	2e-100	370	Os03g0690600 [Oryza sativa Japonica Group]
contig00722	gi|224097588|ref|XP_002310999.1|	6e-168	595	predicted protein [Populus trichocarpa]
contig00723	gi|115483338|ref|NP_001065339.1|	6e-27	127	Os10g0553900 [Oryza sativa Japonica Group]
contig00724	gi|115482422|ref|NP_001064804.1|	2e-178	630	Os10g0466300 [Oryza sativa Japonica Group]
contig00725	gi|218193173|gb|EEC75600.1|	2e-141	507	hypothetical protein OsI_12307 [Oryza sativa Indica Group]
contig00726	gi|242065510|ref|XP_002454044.1|	0	738	hypothetical protein SORBIDRAFT_04g023640 [Sorghum bicolor]
contig00727	gi|225447400|ref|XP_002281337.1|	2e-116	424	PREDICTED: hypothetical protein [Vitis vinifera]
contig00728	gi|224067104|ref|XP_002302357.1|	6e-107	392	precursor of transferase serine hydroxymethyltransferase 3 [Populus trichocarpa]
contig00729	gi|125599331|gb|EAZ38907.1|	0	795	hypothetical protein OsJ_23327 [Oryza sativa Japonica Group]
contig00730	gi|225464870|ref|XP_002272837.1|	5e-149	532	PREDICTED: similar to Bifunctional nitrilase/nitrile hydratase NIT4B [Vitis vinifera]
contig00731	gi|255554090|ref|XP_002518085.1|	0	758	acid phosphatase, putative [Ricinus communis]
contig00732	gi|225430776|ref|XP_002269407.1|	2e-136	491	PREDICTED: hypothetical protein [Vitis vinifera]
contig00733	gi|242079699|ref|XP_002444618.1|	4e-162	576	hypothetical protein SORBIDRAFT_07g024800 [Sorghum bicolor]
contig00734	gi|115435036|ref|NP_001042276.1|	4e-88	330	Os01g0192000 [Oryza sativa Japonica Group]
contig00735	gi|225471001|ref|XP_002270550.1|	2e-154	550	PREDICTED: hypothetical protein [Vitis vinifera]
contig00736	gi|224088629|ref|XP_002308504.1|	2e-69	268	f-box family protein [Populus trichocarpa]
contig00737	gi|33339126|gb|AAQ14245.1|AF246288_1	0	737	actin [Musa acuminata]
contig00738	gi|281485191|gb|ADA70361.1|	0	733	actin [Persea americana]
contig00739	gi|255561995|ref|XP_002522006.1|	1e-124	451	conserved hypothetical protein [Ricinus communis]
contig00740	gi|242094866|ref|XP_002437923.1|	2e-145	520	hypothetical protein SORBIDRAFT_10g004840 [Sorghum bicolor]
contig00741	gi|116787191|gb|ABK24405.1|	0	743	unknown [Picea sitchensis]
contig00742	gi|297740376|emb|CBI30558.3|	8e-35	153	unnamed protein product [Vitis vinifera]
contig00743	gi|225452352|ref|XP_002274778.1|	2e-97	361	PREDICTED: hypothetical protein [Vitis vinifera]
contig00744	gi|224078948|ref|XP_002305691.1|	1e-88	332	predicted protein [Populus trichocarpa]
contig00745	gi|42408655|dbj|BAD09875.1|	3e-86	323	putative diphosphate-fructose-6-phosphate 1-phosphotransferase [Oryza sativa Japonica Group]
contig00746	gi|218187722|gb|EEC70149.1|	1e-100	371	hypothetical protein OsI_00850 [Oryza sativa Indica Group]
contig00747	gi|226493137|ref|NP_001142302.1|	0	678	hypothetical protein LOC100274471 [Zea mays]
contig00748	gi|147786897|emb|CAN73299.1|	1e-78	298	hypothetical protein VITISV_005183 [Vitis vinifera]
contig00749	gi|115441759|ref|NP_001045159.1|	2e-149	534	Os01g0911200 [Oryza sativa Japonica Group]
contig00750	gi|218192341|gb|EEC74768.1|	0	699	hypothetical protein OsI_10536 [Oryza sativa Indica Group]
contig00751	gi|218187634|gb|EEC70061.1|	1e-157	561	hypothetical protein OsI_00663 [Oryza sativa Indica Group]
contig00752	gi|48527431|gb|AAT45847.1|	0	849	elongation factor 1-alpha 1 [Elaeis guineensis]
contig00753	gi|242096344|ref|XP_002438662.1|	0	741	hypothetical protein SORBIDRAFT_10g023820 [Sorghum bicolor]
contig00754	gi|222632768|gb|EEE64900.1|	2e-119	434	hypothetical protein OsJ_19759 [Oryza sativa Japonica Group]
contig00755	gi|242086545|ref|XP_002439105.1|	0	677	hypothetical protein SORBIDRAFT_09g000570 [Sorghum bicolor]
contig00756	gi|115451025|ref|NP_001049113.1|	6e-141	505	Os03g0171600 [Oryza sativa Japonica Group]
contig00757	gi|225429981|ref|XP_002284012.1|	7e-174	615	PREDICTED: hypothetical protein [Vitis vinifera]
contig00758	gi|162463886|ref|NP_001105139.1|	0	774	dxr protein [Zea mays]
contig00759	gi|50878484|gb|AAT85257.1|	4e-80	303	putative bZIP transcription factor [Oryza sativa Japonica Group]
contig00760	gi|255637103|gb|ACU18883.1|	0	739	unknown [Glycine max]
contig00761	gi|147858806|emb|CAN80846.1|	1e-57	228	hypothetical protein VITISV_014889 [Vitis vinifera]
contig00762	gi|23893346|emb|CAC83756.1|	7e-73	279	auxin response factor 1 [Oryza sativa Japonica Group]
contig00763	gi|147770516|emb|CAN75682.1|	0	665	hypothetical protein VITISV_038955 [Vitis vinifera]
contig00764	gi|225429416|ref|XP_002275926.1|	6e-93	346	PREDICTED: hypothetical protein [Vitis vinifera]
contig00765	gi|225444175|ref|XP_002271235.1|	0	874	PREDICTED: hypothetical protein [Vitis vinifera]
contig00766	gi|125588231|gb|EAZ28895.1|	5e-74	283	hypothetical protein OsJ_12935 [Oryza sativa Japonica Group]
contig00767	gi|219363037|ref|NP_001136647.1|	2e-99	368	hypothetical protein LOC100216776 [Zea mays]
contig00768	gi|242090465|ref|XP_002441065.1|	2e-113	414	hypothetical protein SORBIDRAFT_09g019740 [Sorghum bicolor]
contig00769	gi|218190912|gb|EEC73339.1|	0	649	hypothetical protein OsI_07542 [Oryza sativa Indica Group]
contig00770	gi|212275688|ref|NP_001130574.1|	1e-165	587	signal recognition particle receptor homolog1 [Zea mays]
contig00771	gi|297738341|emb|CBI27542.3|	1e-76	291	unnamed protein product [Vitis vinifera]
contig00772	gi|225426314|ref|XP_002268573.1|	0	735	PREDICTED: hypothetical protein isoform 2 [Vitis vinifera]
contig00773	gi|225425902|ref|XP_002271378.1|	5e-117	426	PREDICTED: hypothetical protein [Vitis vinifera]
contig00774	gi|297608924|ref|NP_001062406.2|	6e-112	409	Os08g0544500 [Oryza sativa Japonica Group]
contig00775	gi|225464565|ref|XP_002272986.1|	8e-136	488	PREDICTED: hypothetical protein [Vitis vinifera]
contig00776	gi|255572858|ref|XP_002527361.1|	7e-105	385	alpha-glucan water dikinase, chloroplast precursor, putative [Ricinus communis]
contig00777	gi|115447385|ref|NP_001047472.1|	5e-159	565	Os02g0623500 [Oryza sativa Japonica Group]
contig00778	gi|225430650|ref|XP_002269441.1|	2e-177	626	PREDICTED: hypothetical protein [Vitis vinifera]
contig00779	gi|225464782|ref|XP_002267701.1|	5e-40	170	PREDICTED: hypothetical protein [Vitis vinifera]
contig00780	gi|307136002|gb|ADN33858.1|	0	827	ATP-dependent clp protease [Cucumis melo subsp. melo]
contig00781	gi|225456511|ref|XP_002284685.1|	0	783	PREDICTED: hypothetical protein [Vitis vinifera]
contig00782	gi|225428695|ref|XP_002284959.1|	8e-178	628	PREDICTED: hypothetical protein [Vitis vinifera]
contig00783	gi|225457407|ref|XP_002284909.1|	1e-172	611	PREDICTED: hypothetical protein [Vitis vinifera]
contig00784	gi|225430812|ref|XP_002271463.1|	3e-92	343	PREDICTED: hypothetical protein [Vitis vinifera]
contig00785	gi|218193674|gb|EEC76101.1|	3e-28	131	hypothetical protein OsI_13355 [Oryza sativa Indica Group]
contig00786	gi|255582238|ref|XP_002531911.1|	3e-168	596	ADP,ATP carrier protein, putative [Ricinus communis]
contig00787	gi|225438473|ref|XP_002277938.1|	0	753	PREDICTED: hypothetical protein [Vitis vinifera]
contig00788	gi|297733646|emb|CBI14893.3|	0	780	unnamed protein product [Vitis vinifera]
contig00789	gi|125556214|gb|EAZ01820.1|	2e-170	603	hypothetical protein OsI_23844 [Oryza sativa Indica Group]
contig00790	gi|225451593|ref|XP_002275711.1|	1e-108	398	PREDICTED: hypothetical protein isoform 1 [Vitis vinifera]
contig00791	gi|147858806|emb|CAN80846.1|	6e-45	186	hypothetical protein VITISV_014889 [Vitis vinifera]
contig00792	gi|242066850|ref|XP_002454714.1|	5e-150	535	hypothetical protein SORBIDRAFT_04g036080 [Sorghum bicolor]
contig00793	gi|307715707|gb|ADN88106.1|	0	752	actin 1 [Guzmania wittmackii x Guzmania lingulata]
contig00794	gi|222623377|gb|EEE57509.1|	3e-176	622	hypothetical protein OsJ_07792 [Oryza sativa Japonica Group]
contig00795	gi|255541120|ref|XP_002511624.1|	2e-75	288	protein binding protein, putative [Ricinus communis]
contig00796	gi|125524283|gb|EAY72397.1|	1e-11	76.3	hypothetical protein OsI_00250 [Oryza sativa Indica Group]
contig00797	gi|108707631|gb|ABF95426.1|	3e-159	566	Ethylene-overproduction protein 1, putative, expressed [Oryza sativa Japonica Group]
contig00798	gi|226505616|ref|NP_001151032.1|	0	716	glucan endo-1,3-beta-glucosidase 6 [Zea mays]
contig00799	gi|125542022|gb|EAY88161.1|	3e-125	453	hypothetical protein OsI_09601 [Oryza sativa Indica Group]
contig00800	gi|195615116|gb|ACG29388.1|	6e-159	565	carbohydrate transporter/ sugar porter [Zea mays]
contig00801	gi|115468888|ref|NP_001058043.1|	5e-175	619	Os06g0608800 [Oryza sativa Japonica Group]
contig00802	gi|115462915|ref|NP_001055057.1|	2e-118	430	Os05g0270200 [Oryza sativa Japonica Group]
contig00803	gi|305689744|gb|ADM64331.1|	0	759	S-adenosyl-L-methionine synthase [Musa acuminata AAA Group]
contig00804	gi|255574292|ref|XP_002528060.1|	0	724	2-hydroxyphytanoyl-CoA lyase, putative [Ricinus communis]
contig00805	gi|225430151|ref|XP_002284747.1|	0	693	PREDICTED: hypothetical protein [Vitis vinifera]
contig00806	gi|225457407|ref|XP_002284909.1|	1e-157	561	PREDICTED: hypothetical protein [Vitis vinifera]
contig00807	gi|225460588|ref|XP_002262835.1|	9e-142	508	PREDICTED: hypothetical protein [Vitis vinifera]
contig00808	gi|212274479|ref|NP_001130463.1|	0	728	hypothetical protein LOC100191561 [Zea mays]
contig00809	gi|218192536|gb|EEC74963.1|	7e-124	449	hypothetical protein OsI_10954 [Oryza sativa Indica Group]
contig00810	gi|115450633|ref|NP_001048917.1|	2e-82	311	Os03g0140100 [Oryza sativa Japonica Group]
contig00811	gi|255928569|gb|ACU42176.1|	0	729	citrate synthase [Citrus sinensis]
contig00812	gi|115477487|ref|NP_001062339.1|	6e-125	452	Os08g0532400 [Oryza sativa Japonica Group]
contig00813	gi|224125128|ref|XP_002329900.1|	1e-68	265	predicted protein [Populus trichocarpa]
contig00814	gi|115484279|ref|NP_001065801.1|	2e-151	540	Os11g0157400 [Oryza sativa Japonica Group]
contig00815	gi|255556564|ref|XP_002519316.1|	2e-120	437	Squamosa promoter-binding protein, putative [Ricinus communis]
contig00816	gi|46389862|dbj|BAD15463.1|	2e-166	590	ranBPM-like [Oryza sativa Japonica Group]
contig00817	gi|115477040|ref|NP_001062116.1|	0	759	Os08g0491200 [Oryza sativa Japonica Group]
contig00818	gi|225429526|ref|XP_002279005.1|	2e-157	560	PREDICTED: similar to ftsH-like protease [Vitis vinifera]
contig00819	gi|302144135|emb|CBI23240.3|	0	682	unnamed protein product [Vitis vinifera]
contig00820	gi|242095038|ref|XP_002438009.1|	9e-150	535	hypothetical protein SORBIDRAFT_10g006430 [Sorghum bicolor]
contig00821	gi|224130512|ref|XP_002320855.1|	1e-102	378	predicted protein [Populus trichocarpa]
contig00822	gi|225431096|ref|XP_002265360.1|	0	641	PREDICTED: hypothetical protein [Vitis vinifera]
contig00823	gi|242049216|ref|XP_002462352.1|	2e-36	158	hypothetical protein SORBIDRAFT_02g024270 [Sorghum bicolor]
contig00824	gi|224094753|ref|XP_002310222.1|	2e-132	477	predicted protein [Populus trichocarpa]
contig00825	gi|255563544|ref|XP_002522774.1|	2e-116	424	E3 ubiquitin protein ligase upl2, putative [Ricinus communis]
contig00826	gi|297744588|emb|CBI37850.3|	9e-84	315	unnamed protein product [Vitis vinifera]
contig00827	gi|225454781|ref|XP_002275091.1|	4e-123	446	PREDICTED: hypothetical protein [Vitis vinifera]
contig00828	gi|255584390|ref|XP_002532928.1|	4e-92	343	Transporter ATM1, mitochondrial precursor, putative [Ricinus communis]
contig00829	gi|225437683|ref|XP_002279596.1|	0	750	PREDICTED: hypothetical protein [Vitis vinifera]
contig00830	gi|269784498|dbj|BAI49703.1|	2e-144	517	uncoupling protein [Lysichiton camtschatcensis]
contig00831	gi|225456309|ref|XP_002279988.1|	4e-129	466	PREDICTED: hypothetical protein [Vitis vinifera]
contig00832	gi|147832854|emb|CAN72815.1|	9e-54	216	hypothetical protein VITISV_004099 [Vitis vinifera]
contig00833	gi|242063636|ref|XP_002453107.1|	4e-67	260	hypothetical protein SORBIDRAFT_04g038560 [Sorghum bicolor]
contig00834	gi|225470185|ref|XP_002268245.1|	2e-136	491	PREDICTED: hypothetical protein [Vitis vinifera]
contig00835	gi|222622881|gb|EEE57013.1|	0	676	hypothetical protein OsJ_06783 [Oryza sativa Japonica Group]
contig00836	gi|226506374|ref|NP_001142195.1|	2e-122	444	F-box protein FBL2 [Zea mays]
contig00837	gi|218191378|gb|EEC73805.1|	0	680	hypothetical protein OsI_08509 [Oryza sativa Indica Group]
contig00838	gi|297745547|emb|CBI40712.3|	2e-143	513	unnamed protein product [Vitis vinifera]
contig00839	gi|255557699|ref|XP_002519879.1|	0	758	amino acid transporter, putative [Ricinus communis]
contig00840	gi|242055145|ref|XP_002456718.1|	2e-113	414	hypothetical protein SORBIDRAFT_03g041310 [Sorghum bicolor]
contig00841	gi|115461715|ref|NP_001054457.1|	1e-14	86.3	Os05g0113500 [Oryza sativa Japonica Group]
contig00842	gi|255572467|ref|XP_002527168.1|	9e-155	551	Protein kinase APK1B, chloroplast precursor, putative [Ricinus communis]
contig00843	gi|115473567|ref|NP_001060382.1|	5e-116	422	Os07g0634600 [Oryza sativa Japonica Group]
contig00844	gi|255564355|ref|XP_002523174.1|	0	810	tubulin beta chain, putative [Ricinus communis]
contig00845	gi|118489469|gb|ABK96537.1|	1e-73	281	unknown [Populus trichocarpa x Populus deltoides]
contig00846	gi|15217708|ref|NP_176646.1|	1e-162	577	unknown protein [Arabidopsis thaliana]
contig00847	gi|3915165|sp|O50046.1|TRPB_CAMAC	0	697	RecName: Full=Tryptophan synthase beta chain 2, chloroplastic; Flags: Precursor
contig00848	gi|195614676|gb|ACG29168.1|	0	663	aldehyde dehydrogenase, dimeric NADP-preferring [Zea mays]
contig00849	gi|224139094|ref|XP_002326766.1|	0	828	predicted protein [Populus trichocarpa]
contig00850	gi|115454943|ref|NP_001051072.1|	2e-180	636	Os03g0713400 [Oryza sativa Japonica Group]
contig00851	gi|224072570|ref|XP_002303787.1|	3e-113	413	predicted protein [Populus trichocarpa]
contig00852	gi|38607384|gb|AAR25570.1|	4e-128	462	ethylene insensitive 2 [Zea mays]
contig00853	gi|255577383|ref|XP_002529571.1|	0	649	Chorismate synthase, chloroplast precursor, putative [Ricinus communis]
contig00854	gi|224109306|ref|XP_002315154.1|	8e-170	601	predicted protein [Populus trichocarpa]
contig00855	gi|225453144|ref|XP_002273909.1|	1e-109	401	PREDICTED: hypothetical protein [Vitis vinifera]
contig00856	gi|225448255|ref|XP_002269017.1|	0	696	PREDICTED: hypothetical protein [Vitis vinifera]
contig00857	gi|255563941|ref|XP_002522970.1|	0	853	conserved hypothetical protein [Ricinus communis]
contig00858	gi|115456315|ref|NP_001051758.1|	8e-146	521	Os03g0825700 [Oryza sativa Japonica Group]
contig00859	gi|195630112|gb|ACG36618.1|	2e-89	334	hypothetical protein [Zea mays]
contig00860	gi|242062640|ref|XP_002452609.1|	2e-140	503	hypothetical protein SORBIDRAFT_04g028990 [Sorghum bicolor]
contig00861	gi|115459260|ref|NP_001053230.1|	5e-16	90.9	Os04g0501600 [Oryza sativa Japonica Group]
contig00862	gi|255556037|ref|XP_002519053.1|	2e-165	587	glutaredoxin, grx, putative [Ricinus communis]
contig00863	gi|225459081|ref|XP_002283805.1|	2e-57	228	PREDICTED: hypothetical protein [Vitis vinifera]
contig00864	gi|296085356|emb|CBI29088.3|	1e-88	332	unnamed protein product [Vitis vinifera]
contig00865	gi|18424970|ref|NP_569013.1|	0	848	peptidase M3 family protein / thimet oligopeptidase family protein [Arabidopsis thaliana]
contig00866	gi|302143910|emb|CBI23015.3|	1e-110	404	unnamed protein product [Vitis vinifera]
contig00867	gi|222632492|gb|EEE64624.1|	0	788	hypothetical protein OsJ_19476 [Oryza sativa Japonica Group]
contig00868	gi|226491724|ref|NP_001151279.1|	4e-111	406	transposon protein Mutator sub-class [Zea mays]
contig00869	gi|255578100|ref|XP_002529920.1|	5e-142	509	dihydrolipoamide succinyltransferase component of 2-oxoglutarate dehydrogenase, putative [Ricinus communis]
contig00870	gi|225442305|ref|XP_002280211.1|	1e-107	394	PREDICTED: hypothetical protein isoform 1 [Vitis vinifera]
contig00871	gi|18087662|gb|AAL58954.1|AC091811_3	2e-106	391	putative RNA-binding protein [Oryza sativa Japonica Group]
contig00872	gi|147862014|emb|CAN80898.1|	5e-86	323	hypothetical protein VITISV_028645 [Vitis vinifera]
contig00873	gi|15242240|ref|NP_200010.1|	6e-90	336	sorbitol dehydrogenase, putative / L-iditol 2-dehydrogenase, putative [Arabidopsis thaliana]
contig00874	gi|116519148|gb|ABJ99596.1|	0	792	pyruvate decarboxylase [Lycoris aurea]
contig00875	gi|225452428|ref|XP_002277200.1|	0	663	PREDICTED: hypothetical protein [Vitis vinifera]
contig00876	gi|218199122|gb|EEC81549.1|	2e-98	364	hypothetical protein OsI_24967 [Oryza sativa Indica Group]
contig00877	gi|297743304|emb|CBI36171.3|	3e-43	181	unnamed protein product [Vitis vinifera]
contig00878	gi|115448609|ref|NP_001048084.1|	0	760	Os02g0741800 [Oryza sativa Japonica Group]
contig00879	gi|194703406|gb|ACF85787.1|	7e-124	449	unknown [Zea mays]
contig00880	gi|115443813|ref|NP_001045686.1|	2e-142	510	Os02g0117400 [Oryza sativa Japonica Group]
contig00881	gi|118484288|gb|ABK94023.1|	1e-44	186	unknown [Populus trichocarpa]
contig00882	gi|224146378|ref|XP_002325986.1|	7e-78	296	predicted protein [Populus trichocarpa]
contig00883	gi|115489344|ref|NP_001067159.1|	0	672	Os12g0586600 [Oryza sativa Japonica Group]
contig00884	gi|225446942|ref|XP_002267416.1|	0	718	PREDICTED: hypothetical protein [Vitis vinifera]
contig00885	gi|238014866|gb|ACR38468.1|	0	672	unknown [Zea mays]
contig00886	gi|125528916|gb|EAY77030.1|	1e-71	275	hypothetical protein OsI_04985 [Oryza sativa Indica Group]
contig00887	gi|297812243|ref|XP_002874005.1|	3e-30	137	hypothetical protein ARALYDRAFT_910101 [Arabidopsis lyrata subsp. lyrata]
contig00888	gi|242057047|ref|XP_002457669.1|	6e-143	512	hypothetical protein SORBIDRAFT_03g011390 [Sorghum bicolor]
contig00889	gi|102140031|gb|ABF70162.1|	6e-141	505	RNA-binding protein, putative [Musa acuminata]
contig00890	gi|225445378|ref|XP_002281678.1|	2e-69	268	PREDICTED: hypothetical protein [Vitis vinifera]
contig00891	gi|255584497|ref|XP_002532977.1|	3e-123	446	conserved hypothetical protein [Ricinus communis]
contig00892	gi|77553129|gb|ABA95925.1|	0	645	Amidase family protein, expressed [Oryza sativa Japonica Group]
contig00893	gi|218185577|gb|EEC68004.1|	6e-104	382	hypothetical protein OsI_35794 [Oryza sativa Indica Group]
contig00894	gi|218200118|gb|EEC82545.1|	0	765	hypothetical protein OsI_27084 [Oryza sativa Indica Group]
contig00895	gi|225470844|ref|XP_002266259.1|	2e-130	470	PREDICTED: hypothetical protein [Vitis vinifera]
contig00896	gi|255571166|ref|XP_002526533.1|	3e-158	563	multidrug resistance-associated protein 2, 6 (mrp2, 6), abc-transoprter, putative [Ricinus communis]
contig00897	gi|225438297|ref|XP_002272395.1|	2e-35	155	PREDICTED: hypothetical protein [Vitis vinifera]
contig00898	gi|225438475|ref|XP_002278030.1|	9e-155	551	PREDICTED: hypothetical protein [Vitis vinifera]
contig00899	gi|225446323|ref|XP_002273712.1|	1e-66	258	PREDICTED: hypothetical protein [Vitis vinifera]
contig00900	gi|115453453|ref|NP_001050327.1|	2e-135	487	Os03g0405000 [Oryza sativa Japonica Group]
contig00901	gi|18958450|gb|AAL82595.1|AF470318_1	0	689	farnesyl pyrophosphare synthase [Musa acuminata]
contig00902	gi|222637288|gb|EEE67420.1|	1e-97	362	hypothetical protein OsJ_24760 [Oryza sativa Japonica Group]
contig00903	gi|225427387|ref|XP_002262674.1|	1e-131	474	PREDICTED: hypothetical protein [Vitis vinifera]
contig00904	gi|224090935|ref|XP_002309122.1|	0	684	predicted protein [Populus trichocarpa]
contig00905	gi|242085462|ref|XP_002443156.1|	0	724	hypothetical protein SORBIDRAFT_08g012560 [Sorghum bicolor]
contig00906	gi|218193943|gb|EEC76370.1|	2e-111	407	hypothetical protein OsI_13971 [Oryza sativa Indica Group]
contig00907	gi|115462671|ref|NP_001054935.1|	2e-146	524	Os05g0215800 [Oryza sativa Japonica Group]
contig00908	gi|226500402|ref|NP_001149997.1|	2e-50	204	LOC100283624 [Zea mays]
contig00909	gi|225459364|ref|XP_002285808.1|	7e-160	568	PREDICTED: hypothetical protein [Vitis vinifera]
contig00910	gi|224138128|ref|XP_002326525.1|	4e-116	423	predicted protein [Populus trichocarpa]
contig00911	gi|225435710|ref|XP_002285694.1|	0	639	PREDICTED: hypothetical protein [Vitis vinifera]
contig00912	gi|225444425|ref|XP_002270415.1|	2e-86	324	PREDICTED: hypothetical protein isoform 1 [Vitis vinifera]
contig00913	gi|125569947|gb|EAZ11462.1|	8e-156	555	hypothetical protein OsJ_01331 [Oryza sativa Japonica Group]
contig00914	gi|226506854|ref|NP_001149727.1|	4e-107	393	prolyl carboxypeptidase like protein [Zea mays]
contig00915	gi|255551667|ref|XP_002516879.1|	2e-161	573	helicase, putative [Ricinus communis]
contig00916	gi|218189762|gb|EEC72189.1|	0	678	hypothetical protein OsI_05264 [Oryza sativa Indica Group]
contig00917	gi|37806289|dbj|BAC99804.1|	0	794	putative methylcrotonyl-CoA carboxylase beta chain, mitochondrial precursor [Oryza sativa Japonica Group]
contig00918	gi|218201981|gb|EEC84408.1|	0	783	hypothetical protein OsI_30995 [Oryza sativa Indica Group]
contig00919	gi|255542844|ref|XP_002512485.1|	0	801	importin alpha, putative [Ricinus communis]
contig00920	gi|116787052|gb|ABK24355.1|	5e-138	496	unknown [Picea sitchensis]
contig00921	gi|225435816|ref|XP_002285765.1|	2e-49	201	PREDICTED: hypothetical protein isoform 1 [Vitis vinifera]
contig00922	gi|224070853|ref|XP_002303265.1|	1e-180	637	predicted protein [Populus trichocarpa]
contig00923	gi|219884117|gb|ACL52433.1|	2e-121	440	unknown [Zea mays]
contig00924	gi|297738341|emb|CBI27542.3|	5e-82	310	unnamed protein product [Vitis vinifera]
contig00925	gi|226532349|ref|NP_001142262.1|	0	657	hypothetical protein LOC100274431 [Zea mays]
contig00926	gi|102139742|gb|ABF69949.1|	1e-173	614	(1-4)-beta-mannan endohydrolase (mannan endo-1,4-beta-mannosidase), putative [Musa acuminata]
contig00927	gi|297743696|emb|CBI36579.3|	3e-89	333	unnamed protein product [Vitis vinifera]
contig00928	gi|224105927|ref|XP_002313981.1|	6e-76	289	predicted protein [Populus trichocarpa]
contig00929	gi|242090171|ref|XP_002440918.1|	2e-130	471	hypothetical protein SORBIDRAFT_09g016480 [Sorghum bicolor]
contig00930	gi|225456598|ref|XP_002267386.1|	1e-173	614	PREDICTED: hypothetical protein [Vitis vinifera]
contig00931	gi|110735060|gb|ABG89100.1|	9e-137	491	ethylene insensitive-like protein 1 [Musa acuminata]
contig00932	gi|296089333|emb|CBI39105.3|	3e-178	629	unnamed protein product [Vitis vinifera]
contig00933	gi|225454346|ref|XP_002278060.1|	1e-104	385	PREDICTED: hypothetical protein [Vitis vinifera]
contig00934	gi|225439442|ref|XP_002264659.1|	0	780	PREDICTED: hypothetical protein [Vitis vinifera]
contig00935	gi|102139743|gb|ABF69950.1|	0	643	ADP-glucose pyrophosphorylase (glucose-1-phosphate adenylyltransferase) large subunit, putative [Musa acuminata]
contig00936	gi|115474907|ref|NP_001061050.1|	6e-35	153	Os08g0161500 [Oryza sativa Japonica Group]
contig00937	gi|225429524|ref|XP_002278933.1|	1e-84	318	PREDICTED: hypothetical protein [Vitis vinifera]
contig00938	gi|225462440|ref|XP_002264614.1|	6e-138	495	PREDICTED: hypothetical protein [Vitis vinifera]
contig00939	gi|296085719|emb|CBI29519.3|	1e-164	584	unnamed protein product [Vitis vinifera]
contig00940	gi|242069151|ref|XP_002449852.1|	7e-131	472	hypothetical protein SORBIDRAFT_05g024390 [Sorghum bicolor]
contig00941	gi|144228182|gb|ABO93614.1|	0	827	myo-inositol-1-phosphate synthase isoform 1 [Xerophyta viscosa]
contig00942	gi|225451181|ref|XP_002272927.1|	8e-117	425	PREDICTED: hypothetical protein [Vitis vinifera]
contig00943	gi|293337235|ref|NP_001169199.1|	8e-106	389	hypothetical protein LOC100383052 [Zea mays]
contig00944	gi|225448823|ref|XP_002282354.1|	0	735	PREDICTED: hypothetical protein [Vitis vinifera]
contig00945	gi|225437465|ref|XP_002273574.1|	2e-97	360	PREDICTED: hypothetical protein isoform 1 [Vitis vinifera]
contig00946	gi|225467604|ref|XP_002264538.1|	6e-173	612	PREDICTED: hypothetical protein [Vitis vinifera]
contig00947	gi|115454969|ref|NP_001051085.1|	4e-93	346	Os03g0718000 [Oryza sativa Japonica Group]
contig00948	gi|225427065|ref|XP_002275168.1|	9e-94	348	PREDICTED: hypothetical protein [Vitis vinifera]
contig00949	gi|194700400|gb|ACF84284.1|	1e-161	574	unknown [Zea mays]
contig00950	gi|218185405|gb|EEC67832.1|	7e-147	525	hypothetical protein OsI_35426 [Oryza sativa Indica Group]
contig00951	gi|225442553|ref|XP_002279009.1|	2e-119	434	PREDICTED: hypothetical protein [Vitis vinifera]
contig00952	gi|151413783|gb|ABS11262.1|	0	756	actin [Musa acuminata AAA Group]
contig00953	gi|255540881|ref|XP_002511505.1|	2e-149	533	pentatricopeptide repeat-containing protein, putative [Ricinus communis]
contig00954	gi|40850584|gb|AAR96015.1|	9e-118	428	putative RNA-binding protein [Musa acuminata]
contig00955	gi|222636520|gb|EEE66652.1|	3e-113	413	hypothetical protein OsJ_23273 [Oryza sativa Japonica Group]
contig00956	gi|218192047|gb|EEC74474.1|	4e-151	539	hypothetical protein OsI_09924 [Oryza sativa Indica Group]
contig00957	gi|225462937|ref|XP_002266670.1|	4e-82	310	PREDICTED: hypothetical protein [Vitis vinifera]
contig00958	gi|18147771|dbj|BAB83253.1|	0	750	cycloartenol synthase [Costus speciosus]
contig00959	gi|255554489|ref|XP_002518283.1|	4e-65	253	UDP-glucuronic acid/UDP-N-acetylgalactosamine transporter, putative [Ricinus communis]
contig00960	gi|225427526|ref|XP_002265359.1|	4e-86	323	PREDICTED: hypothetical protein [Vitis vinifera]
contig00961	gi|33337791|gb|AAQ13532.1|	0	739	ethylene receptor-like protein [Musa acuminata AAA Group]
contig00962	gi|255550217|ref|XP_002516159.1|	6e-114	416	pentatricopeptide repeat-containing protein, putative [Ricinus communis]
contig00963	gi|224065537|ref|XP_002301846.1|	0	662	glycosyltransferase, CAZy family GT47 [Populus trichocarpa]
contig00964	gi|225427065|ref|XP_002275168.1|	6e-178	628	PREDICTED: hypothetical protein [Vitis vinifera]
contig00965	gi|225425672|ref|XP_002273709.1|	2e-129	467	PREDICTED: hypothetical protein isoform 1 [Vitis vinifera]
contig00966	gi|192912998|gb|ACF06607.1|	5e-174	615	alcohol dehydrogenase [Elaeis guineensis]
contig00967	gi|242047864|ref|XP_002461678.1|	2e-116	424	hypothetical protein SORBIDRAFT_02g006340 [Sorghum bicolor]
contig00968	gi|115474547|ref|NP_001060870.1|	5e-142	509	Os08g0119000 [Oryza sativa Japonica Group]
contig00969	gi|242047908|ref|XP_002461700.1|	0	698	hypothetical protein SORBIDRAFT_02g006790 [Sorghum bicolor]
contig00970	gi|255543008|ref|XP_002512567.1|	0	738	ATP-citrate synthase, putative [Ricinus communis]
contig00971	gi|224104681|ref|XP_002313525.1|	0	642	predicted protein [Populus trichocarpa]
contig00972	gi|15010616|gb|AAK73967.1|	0	754	AT4g38510/F20M13_70 [Arabidopsis thaliana]
contig00973	gi|224099261|ref|XP_002311417.1|	7e-173	611	predicted protein [Populus trichocarpa]
contig00974	gi|125525011|gb|EAY73125.1|	1e-101	374	hypothetical protein OsI_00999 [Oryza sativa Indica Group]
contig00975	gi|224059572|ref|XP_002299913.1|	6e-119	432	predicted protein [Populus trichocarpa]
contig00976	gi|224122232|ref|XP_002330572.1|	2e-179	633	predicted protein [Populus trichocarpa]
contig00977	gi|222637461|gb|EEE67593.1|	0	803	hypothetical protein OsJ_25140 [Oryza sativa Japonica Group]
contig00978	gi|297742511|emb|CBI34660.3|	0	649	unnamed protein product [Vitis vinifera]
contig00979	gi|225450498|ref|XP_002276987.1|	3e-177	626	PREDICTED: hypothetical protein [Vitis vinifera]
contig00980	gi|192912954|gb|ACF06585.1|	5e-136	489	26S proteasome subunit RPN5b [Elaeis guineensis]
contig00981	gi|115439637|ref|NP_001044098.1|	8e-61	239	Os01g0721900 [Oryza sativa Japonica Group]
contig00982	gi|115465563|ref|NP_001056381.1|	4e-109	399	Os05g0573200 [Oryza sativa Japonica Group]
contig00983	gi|3915023|sp|O22060.1|SPS1_CITUN	0	849	RecName: Full=Sucrose-phosphate synthase 1; AltName: Full=UDP-glucose-fructose-phosphate glucosyltransferase 1
contig00984	gi|224132264|ref|XP_002321296.1|	9e-176	621	predicted protein [Populus trichocarpa]
contig00985	gi|222636059|gb|EEE66191.1|	0	713	hypothetical protein OsJ_22310 [Oryza sativa Japonica Group]
contig00986	gi|224055271|ref|XP_002298454.1|	2e-115	420	tubulin, beta chain [Populus trichocarpa]
contig00987	gi|115489538|ref|NP_001067256.1|	5e-82	310	Os12g0612100 [Oryza sativa Japonica Group]
contig00988	gi|115434558|ref|NP_001042037.1|	1e-175	620	Os01g0151100 [Oryza sativa Japonica Group]
contig00989	gi|296085574|emb|CBI29306.3|	6e-167	592	unnamed protein product [Vitis vinifera]
contig00990	gi|114213458|dbj|BAF31132.1|	6e-164	582	catalytic subunit of protein phosphatase 1 [Vicia faba]
contig00991	gi|125541202|gb|EAY87597.1|	3e-125	453	hypothetical protein OsI_09008 [Oryza sativa Indica Group]
contig00992	gi|242062520|ref|XP_002452549.1|	0	689	hypothetical protein SORBIDRAFT_04g027870 [Sorghum bicolor]
contig00993	gi|225429244|ref|XP_002264694.1|	2e-160	570	PREDICTED: hypothetical protein [Vitis vinifera]
contig00994	gi|224132668|ref|XP_002321379.1|	9e-81	305	predicted protein [Populus trichocarpa]
contig00995	gi|307135850|gb|ADN33719.1|	3e-162	576	adenine nucleotide translocator [Cucumis melo subsp. melo]
contig00996	gi|125531976|gb|EAY78541.1|	2e-10	72.4	hypothetical protein OsI_33637 [Oryza sativa Indica Group]
contig00997	gi|225438958|ref|XP_002284250.1|	2e-159	567	PREDICTED: hypothetical protein isoform 2 [Vitis vinifera]
contig00998	gi|297737283|emb|CBI26484.3|	3e-61	241	unnamed protein product [Vitis vinifera]
contig00999	gi|218196536|gb|EEC78963.1|	6e-149	532	hypothetical protein OsI_19432 [Oryza sativa Indica Group]
contig01000	gi|225448323|ref|XP_002265476.1|	0	748	PREDICTED: hypothetical protein [Vitis vinifera]
contig01001	gi|33339126|gb|AAQ14245.1|AF246288_1	0	755	actin [Musa acuminata]
contig01002	gi|242041287|ref|XP_002468038.1|	3e-155	553	hypothetical protein SORBIDRAFT_01g038450 [Sorghum bicolor]
contig01003	gi|225442048|ref|XP_002272201.1|	5e-176	622	PREDICTED: hypothetical protein [Vitis vinifera]
contig01004	gi|157418810|gb|ABV55108.1|	0	974	catalase 2 [Musa acuminata AAA Group]
contig01005	gi|1698548|gb|AAB37246.1|	4e-126	456	calmodulin-binding protein [Nicotiana tabacum]
contig01006	gi|126635783|gb|ABO21768.1|	1e-89	335	sugar transporter protein [Ananas comosus]
contig01007	gi|293332327|ref|NP_001167840.1|	0	651	hypothetical protein LOC100381541 [Zea mays]
contig01008	gi|125540256|gb|EAY86651.1|	4e-145	519	hypothetical protein OsI_08032 [Oryza sativa Indica Group]
contig01009	gi|224125882|ref|XP_002329740.1|	2e-113	414	predicted protein [Populus trichocarpa]
contig01010	gi|115472643|ref|NP_001059920.1|	8e-68	262	Os07g0546100 [Oryza sativa Japonica Group]
contig01011	gi|293331751|ref|NP_001168508.1|	3e-146	523	hypothetical protein LOC100382287 [Zea mays]
contig01012	gi|224075551|ref|XP_002304679.1|	1e-112	411	f-box family protein [Populus trichocarpa]
contig01013	gi|255557651|ref|XP_002519855.1|	0	712	lipid binding protein, putative [Ricinus communis]
contig01014	gi|156598356|gb|ABU85438.1|	0	688	photosystem II CP43 chlorophyll apoprotein [Musa acuminata]
contig01015	gi|302398571|gb|ADL36580.1|	2e-59	234	ARF domain class transcription factor [Malus x domestica]
contig01016	gi|242052165|ref|XP_002455228.1|	3e-26	124	hypothetical protein SORBIDRAFT_03g006650 [Sorghum bicolor]
contig01017	gi|226501918|ref|NP_001140700.1|	4e-172	609	hypothetical protein LOC100272775 [Zea mays]
contig01018	gi|461498|sp|P34106.1|ALA2_PANMI	6e-165	585	RecName: Full=Alanine aminotransferase 2; Short=ALAAT-2; AltName: Full=Glutamate pyruvate transaminase 2; Short=GPT; AltName: Full=Glutamic--alanine transaminase 2; AltName: Full=Glutamic--pyruvic transaminase 2
contig01019	gi|225446351|ref|XP_002274051.1|	0	877	PREDICTED: hypothetical protein [Vitis vinifera]
contig01020	gi|77997761|gb|ABB16358.1|	0	639	IAA hydrolase [Phalaenopsis hybrid cultivar]
contig01021	gi|82400162|gb|ABB72820.1|	4e-136	489	oligouridylate binding protein-like protein [Solanum tuberosum]
contig01022	gi|302141720|emb|CBI18923.3|	0	750	unnamed protein product [Vitis vinifera]
contig01023	gi|255539346|ref|XP_002510738.1|	0	710	phosphofructokinase, putative [Ricinus communis]
contig01024	gi|225460991|ref|XP_002278262.1|	4e-138	496	PREDICTED: hypothetical protein [Vitis vinifera]
contig01025	gi|242055933|ref|XP_002457112.1|	3e-108	397	hypothetical protein SORBIDRAFT_03g001440 [Sorghum bicolor]
contig01026	gi|115480733|ref|NP_001063960.1|	0	699	Os09g0567300 [Oryza sativa Japonica Group]
contig01027	gi|218196726|gb|EEC79153.1|	4e-162	575	hypothetical protein OsI_19824 [Oryza sativa Indica Group]
contig01028	gi|225460815|ref|XP_002276879.1|	4e-69	266	PREDICTED: hypothetical protein [Vitis vinifera]
contig01029	gi|225445148|ref|XP_002280650.1|	3e-142	509	PREDICTED: hypothetical protein [Vitis vinifera]
contig01030	gi|218191186|gb|EEC73613.1|	4e-108	396	hypothetical protein OsI_08104 [Oryza sativa Indica Group]
contig01031	gi|38345301|emb|CAE02831.2|	4e-141	506	OSJNBa0043A12.36 [Oryza sativa Japonica Group]
contig01032	gi|224081993|ref|XP_002306549.1|	2e-47	194	predicted protein [Populus trichocarpa]
contig01033	gi|125587081|gb|EAZ27745.1|	9e-99	365	hypothetical protein OsJ_11692 [Oryza sativa Japonica Group]
contig01034	gi|125600038|gb|EAZ39614.1|	7e-86	322	hypothetical protein OsJ_24047 [Oryza sativa Japonica Group]
contig01035	gi|218191177|gb|EEC73604.1|	7e-102	375	hypothetical protein OsI_08085 [Oryza sativa Indica Group]
contig01036	gi|225468723|ref|XP_002273343.1|	2e-73	281	PREDICTED: hypothetical protein [Vitis vinifera]
contig01037	gi|115448351|ref|NP_001047955.1|	1e-104	385	Os02g0720700 [Oryza sativa Japonica Group]
contig01038	gi|225463061|ref|XP_002268798.1|	2e-140	503	PREDICTED: hypothetical protein [Vitis vinifera]
contig01039	gi|192910834|gb|ACF06525.1|	0	825	enolase [Elaeis guineensis]
contig01040	gi|225424380|ref|XP_002284904.1|	1e-114	418	PREDICTED: hypothetical protein [Vitis vinifera]
contig01041	gi|115437816|ref|NP_001043388.1|	5e-153	545	Os01g0575000 [Oryza sativa Japonica Group]
contig01042	gi|118381947|ref|XP_001024133.1|	1e-08	66.2	Viral A-type inclusion protein repeat containing protein [Tetrahymena thermophila]
contig01043	gi|239056191|emb|CAQ58628.1|	0	740	Putative 2-3 biphosphoglycerate independant phosphoglycerate mutase [Vitis vinifera]
contig01044	gi|51477379|gb|AAU04752.1|	2e-124	450	DRP [Cucumis melo]
contig01045	gi|255568924|ref|XP_002525432.1|	0	644	casein kinase, putative [Ricinus communis]
contig01046	gi|224124944|ref|XP_002329852.1|	1e-61	242	predicted protein [Populus trichocarpa]
contig01047	gi|115434962|ref|NP_001042239.1|	3e-139	499	Os01g0185300 [Oryza sativa Japonica Group]
contig01048	gi|242277436|gb|ACS91931.1|	0	878	vacuolar sorting receptor protein [Lilium longiflorum]
contig01049	gi|225466366|ref|XP_002275441.1|	1e-44	186	PREDICTED: similar to ribosomal protein L2 [Vitis vinifera]
contig01050	gi|297738636|emb|CBI27881.3|	0	657	unnamed protein product [Vitis vinifera]
contig01051	gi|225451579|ref|XP_002275510.1|	9e-163	578	PREDICTED: hypothetical protein [Vitis vinifera]
contig01052	gi|255540693|ref|XP_002511411.1|	1e-108	398	protein binding protein, putative [Ricinus communis]
contig01053	gi|242096638|ref|XP_002438809.1|	4e-124	449	hypothetical protein SORBIDRAFT_10g026570 [Sorghum bicolor]
contig01054	gi|224067920|ref|XP_002302599.1|	6e-178	628	predicted protein [Populus trichocarpa]
contig01055	gi|307335622|gb|ADN43388.1|	5e-86	323	KNOX1 [Agave tequilana]
contig01056	gi|225437885|ref|XP_002265367.1|	1e-113	415	PREDICTED: hypothetical protein [Vitis vinifera]
contig01057	gi|242096468|ref|XP_002438724.1|	4e-178	629	hypothetical protein SORBIDRAFT_10g025050 [Sorghum bicolor]
contig01058	gi|225426350|ref|XP_002270385.1|	8e-140	501	PREDICTED: hypothetical protein [Vitis vinifera]
contig01059	gi|225445031|ref|XP_002280190.1|	1e-155	554	PREDICTED: hypothetical protein [Vitis vinifera]
contig01060	gi|115469952|ref|NP_001058575.1|	6e-165	585	Os06g0714500 [Oryza sativa Japonica Group]
contig01061	gi|242091577|ref|XP_002441621.1|	1e-06	59.3	hypothetical protein SORBIDRAFT_09g030590 [Sorghum bicolor]
contig01062	gi|297737725|emb|CBI26926.3|	3e-137	493	unnamed protein product [Vitis vinifera]
contig01063	gi|225434879|ref|XP_002283212.1|	8e-97	358	PREDICTED: hypothetical protein [Vitis vinifera]
contig01064	gi|225430089|ref|XP_002284536.1|	1e-54	219	PREDICTED: hypothetical protein [Vitis vinifera]
contig01065	gi|225460732|ref|XP_002267868.1|	3e-58	230	PREDICTED: hypothetical protein [Vitis vinifera]
contig01066	gi|255539394|ref|XP_002510762.1|	4e-71	273	set domain protein, putative [Ricinus communis]
contig01067	gi|283049400|gb|ADB07168.1|	0	778	DEAD-box RNA helicase-like protein [Prunus persica]
contig01068	gi|224073500|ref|XP_002304104.1|	0	700	predicted protein [Populus trichocarpa]
contig01069	gi|6685070|gb|AAF23771.1|AF205859_1	2e-154	550	FtsZ protein [Gentiana lutea]
contig01070	gi|115461330|ref|NP_001054265.1|	8e-164	581	Os04g0677500 [Oryza sativa Japonica Group]
contig01071	gi|110289551|gb|AAP54975.2|	7e-91	339	transcriptional regulator, putative, expressed [Oryza sativa Japonica Group]
contig01072	gi|296088611|emb|CBI37602.3|	0	654	unnamed protein product [Vitis vinifera]
contig01073	gi|242035689|ref|XP_002465239.1|	2e-50	205	hypothetical protein SORBIDRAFT_01g034850 [Sorghum bicolor]
contig01074	gi|242092310|ref|XP_002436645.1|	2e-118	430	hypothetical protein SORBIDRAFT_10g006560 [Sorghum bicolor]
contig01075	gi|118481187|gb|ABK92545.1|	2e-88	330	unknown [Populus trichocarpa]
contig01076	gi|312192239|gb|ADQ43814.1|	1e-170	604	glyceraldehyde-3-phosphate dehydrogenase [Ananas comosus]
contig01077	gi|156598358|gb|ABU85439.1|	7e-168	595	NADH-plastoquinone oxidoreductase subunit 4 [Musa acuminata]
contig01078	gi|115455751|ref|NP_001051476.1|	7e-163	578	Os03g0784700 [Oryza sativa Japonica Group]
contig01079	gi|225435758|ref|XP_002285721.1|	0	707	PREDICTED: hypothetical protein [Vitis vinifera]
contig01080	gi|302425183|sp|P85200.1|PRS6B_HELAN	0	691	RecName: Full=26S protease regulatory subunit 6B homolog
contig01081	gi|242091982|ref|XP_002436481.1|	6e-68	263	hypothetical protein SORBIDRAFT_10g003450 [Sorghum bicolor]
contig01082	gi|255568098|ref|XP_002525025.1|	4e-162	575	phosphofructokinase, putative [Ricinus communis]
contig01083	gi|225464279|ref|XP_002271225.1|	2e-111	407	PREDICTED: hypothetical protein [Vitis vinifera]
contig01084	gi|10140790|gb|AAG13620.1|AC078840_11	7e-162	575	putative glutamyl-tRNA reductase [Oryza sativa Japonica Group]
contig01085	gi|147817646|emb|CAN60153.1|	1e-77	295	hypothetical protein VITISV_021504 [Vitis vinifera]
contig01086	gi|238014838|gb|ACR38454.1|	4e-81	306	unknown [Zea mays]
contig01087	gi|102139814|gb|ABF69999.1|	6e-121	439	phosphoglycerate kinase, putative [Musa acuminata]
contig01088	gi|242058175|ref|XP_002458233.1|	5e-131	472	hypothetical protein SORBIDRAFT_03g029490 [Sorghum bicolor]
contig01089	gi|164605535|dbj|BAF98601.1|	6e-76	289	CM0545.290.nc [Lotus japonicus]
contig01090	gi|255550307|ref|XP_002516204.1|	7e-165	585	zinc ion binding protein, putative [Ricinus communis]
contig01091	gi|224091022|ref|XP_002309149.1|	0	663	predicted protein [Populus trichocarpa]
contig01092	gi|222628387|gb|EEE60519.1|	1e-118	431	hypothetical protein OsJ_13849 [Oryza sativa Japonica Group]
contig01093	gi|242043182|ref|XP_002459462.1|	3e-138	496	hypothetical protein SORBIDRAFT_02g005080 [Sorghum bicolor]
contig01094	gi|298204381|emb|CBI16861.3|	2e-164	583	unnamed protein product [Vitis vinifera]
contig01095	gi|225452146|ref|XP_002263321.1|	4e-89	333	PREDICTED: hypothetical protein [Vitis vinifera]
contig01096	gi|124360985|gb|ABN08957.1|	0	696	H+-transporting two-sector ATPase, C (AC39) subunit [Medicago truncatula]
contig01097	gi|297743045|emb|CBI35912.3|	6e-137	492	unnamed protein product [Vitis vinifera]
contig01098	gi|224079165|ref|XP_002305776.1|	2e-164	583	predicted protein [Populus trichocarpa]
contig01099	gi|108711813|gb|ABF99608.1|	3e-53	214	Armadillo/beta-catenin-like repeat family protein, expressed [Oryza sativa Japonica Group]
contig01100	gi|218200033|gb|EEC82460.1|	0	674	hypothetical protein OsI_26899 [Oryza sativa Indica Group]
contig01101	gi|242080937|ref|XP_002445237.1|	5e-168	595	hypothetical protein SORBIDRAFT_07g006550 [Sorghum bicolor]
contig01102	gi|147807555|emb|CAN77418.1|	3e-153	546	hypothetical protein VITISV_023449 [Vitis vinifera]
contig01103	gi|222631252|gb|EEE63384.1|	1e-151	541	hypothetical protein OsJ_18196 [Oryza sativa Japonica Group]
contig01104	gi|169807676|emb|CAQ16337.1|	2e-123	447	NADP-dependent glyceraldehyde-3-phosphate dehydrogenase [Platanus x acerifolia]
contig01105	gi|115477531|ref|NP_001062361.1|	9e-101	372	Os08g0536100 [Oryza sativa Japonica Group]
contig01106	gi|222631319|gb|EEE63451.1|	2e-134	483	hypothetical protein OsJ_18264 [Oryza sativa Japonica Group]
contig01107	gi|162464059|ref|NP_001104914.1|	2e-96	357	pyruvate dehydrogenase2 [Zea mays]
contig01108	gi|162462687|ref|NP_001104875.1|	0	645	cystathionine gamma-synthase1 [Zea mays]
contig01109	gi|255554489|ref|XP_002518283.1|	4e-134	483	UDP-glucuronic acid/UDP-N-acetylgalactosamine transporter, putative [Ricinus communis]
contig01110	gi|115441659|ref|NP_001045109.1|	8e-116	422	Os01g0901200 [Oryza sativa Japonica Group]
contig01111	gi|218194869|gb|EEC77296.1|	1e-129	468	hypothetical protein OsI_15939 [Oryza sativa Indica Group]
contig01112	gi|255579150|ref|XP_002530422.1|	0	676	serine/threonine protein kinase, putative [Ricinus communis]
contig01113	gi|125590233|gb|EAZ30583.1|	0	674	hypothetical protein OsJ_14634 [Oryza sativa Japonica Group]
contig01114	gi|224135727|ref|XP_002327289.1|	2e-127	461	predicted protein [Populus trichocarpa]
contig01115	gi|225426874|ref|XP_002283557.1|	2e-114	417	PREDICTED: hypothetical protein [Vitis vinifera]
contig01116	gi|31415936|gb|AAP50957.1|	5e-73	280	hypothetical protein [Oryza sativa Japonica Group]
contig01117	gi|225455280|ref|XP_002274078.1|	6e-23	113	PREDICTED: hypothetical protein [Vitis vinifera]
contig01118	gi|224124112|ref|XP_002319248.1|	0	675	predicted protein [Populus trichocarpa]
contig01119	gi|224106475|ref|XP_002314178.1|	4e-148	529	predicted protein [Populus trichocarpa]
contig01120	gi|212275183|ref|NP_001130558.1|	3e-71	274	hypothetical protein LOC100191657 [Zea mays]
contig01121	gi|297745405|emb|CBI40485.3|	1e-120	438	unnamed protein product [Vitis vinifera]
contig01122	gi|225445859|ref|XP_002278464.1|	1e-178	630	PREDICTED: similar to ATCNGC5 (CYCLIC NUCLEOTIDE GATED CHANNEL 5); calmodulin binding / cyclic nucleotide binding / potassium channel [Vitis vinifera]
contig01123	gi|53791868|dbj|BAD53990.1|	1e-20	106	putative zinc-finger protein [Oryza sativa Japonica Group]
contig01124	gi|225465607|ref|XP_002266715.1|	9e-104	382	PREDICTED: hypothetical protein [Vitis vinifera]
contig01125	gi|297746057|emb|CBI16113.3|	2e-89	334	unnamed protein product [Vitis vinifera]
contig01126	gi|321437421|gb|ADW83721.1|	2e-175	620	S-adenosylmethionine decarboxylase 1 [Musa acuminata AAA Group]
contig01127	gi|225440013|ref|XP_002281826.1|	0	639	PREDICTED: hypothetical protein [Vitis vinifera]
contig01128	gi|297735686|emb|CBI18373.3|	8e-103	379	unnamed protein product [Vitis vinifera]
contig01129	gi|297743388|emb|CBI36255.3|	3e-116	423	unnamed protein product [Vitis vinifera]
contig01130	gi|255548720|ref|XP_002515416.1|	4e-157	559	protein phosphatase 2c, putative [Ricinus communis]
contig01131	gi|115466638|ref|NP_001056918.1|	1e-112	411	Os06g0167100 [Oryza sativa Japonica Group]
contig01133	gi|255566076|ref|XP_002524026.1|	8e-70	269	ATP binding protein, putative [Ricinus communis]
contig01134	gi|242076716|ref|XP_002448294.1|	2e-151	540	hypothetical protein SORBIDRAFT_06g024740 [Sorghum bicolor]
contig01135	gi|147816669|emb|CAN70636.1|	0	711	hypothetical protein VITISV_008621 [Vitis vinifera]
contig01136	gi|255547067|ref|XP_002514591.1|	7e-56	223	zinc finger protein, putative [Ricinus communis]
contig01137	gi|116519148|gb|ABJ99596.1|	0	696	pyruvate decarboxylase [Lycoris aurea]
contig01138	gi|242036331|ref|XP_002465560.1|	4e-112	409	hypothetical protein SORBIDRAFT_01g041140 [Sorghum bicolor]
contig01139	gi|115483670|ref|NP_001065505.1|	8e-164	581	Os10g0579200 [Oryza sativa Japonica Group]
contig01140	gi|223946647|gb|ACN27407.1|	9e-101	372	unknown [Zea mays]
contig01141	gi|225435510|ref|XP_002285548.1|	4e-109	399	PREDICTED: hypothetical protein [Vitis vinifera]
contig01142	gi|297745361|emb|CBI40441.3|	1e-65	255	unnamed protein product [Vitis vinifera]
contig01143	gi|224110746|ref|XP_002315622.1|	0	732	predicted protein [Populus trichocarpa]
contig01144	gi|225453309|ref|XP_002269020.1|	2e-129	467	PREDICTED: hypothetical protein isoform 1 [Vitis vinifera]
contig01145	gi|125542145|gb|EAY88284.1|	3e-103	380	hypothetical protein OsI_09740 [Oryza sativa Indica Group]
contig01146	gi|225435336|ref|XP_002285216.1|	3e-150	536	PREDICTED: hypothetical protein [Vitis vinifera]
contig01147	gi|115443619|ref|NP_001045589.1|	0	678	Os02g0101500 [Oryza sativa Japonica Group]
contig01148	gi|225456475|ref|XP_002284543.1|	1e-74	285	PREDICTED: hypothetical protein [Vitis vinifera]
contig01149	gi|225431633|ref|XP_002262954.1|	1e-146	524	PREDICTED: hypothetical protein [Vitis vinifera]
contig01150	gi|255572963|ref|XP_002527412.1|	0	656	dead box ATP-dependent RNA helicase, putative [Ricinus communis]
contig01151	gi|102139798|gb|ABF69983.1|	1e-93	348	zinc finger (C3HC4 type RING finger) family protein [Musa acuminata]
contig01152	gi|255537347|ref|XP_002509740.1|	8e-126	455	cleavage and polyadenylation specificity factor, putative [Ricinus communis]
contig01153	gi|223942663|gb|ACN25415.1|	2e-142	510	unknown [Zea mays]
contig01154	gi|224145515|ref|XP_002325671.1|	5e-153	545	predicted protein [Populus trichocarpa]
contig01155	gi|118488070|gb|ABK95855.1|	7e-74	282	unknown [Populus trichocarpa]
contig01156	gi|223946977|gb|ACN27572.1|	3e-173	612	unknown [Zea mays]
contig01157	gi|242034805|ref|XP_002464797.1|	2e-103	381	hypothetical protein SORBIDRAFT_01g026860 [Sorghum bicolor]
contig01158	gi|192912980|gb|ACF06598.1|	0	682	translation initiation factor [Elaeis guineensis]
contig01159	gi|225458678|ref|XP_002284923.1|	1e-155	554	PREDICTED: hypothetical protein [Vitis vinifera]
contig01160	gi|115478705|ref|NP_001062946.1|	5e-75	286	Os09g0347800 [Oryza sativa Japonica Group]
contig01161	gi|225430502|ref|XP_002285549.1|	1e-123	447	PREDICTED: hypothetical protein [Vitis vinifera]
contig01162	gi|218199459|gb|EEC81886.1|	2e-149	533	hypothetical protein OsI_25697 [Oryza sativa Indica Group]
contig01163	gi|225435758|ref|XP_002285721.1|	0	711	PREDICTED: hypothetical protein [Vitis vinifera]
contig01164	gi|255546107|ref|XP_002514113.1|	4e-179	632	WD-repeat protein, putative [Ricinus communis]
contig01165	gi|115454289|ref|NP_001050745.1|	5e-139	499	Os03g0640800 [Oryza sativa Japonica Group]
contig01166	gi|255565362|ref|XP_002523672.1|	2e-157	560	Alpha-N-arabinofuranosidase 1 precursor, putative [Ricinus communis]
contig01167	gi|167860595|gb|ACA05077.1|	5e-16	90.5	hypothetical protein [Flammeovirga yaeyamensis]
contig01168	gi|192912998|gb|ACF06607.1|	2e-179	633	alcohol dehydrogenase [Elaeis guineensis]
contig01169	gi|218189211|gb|EEC71638.1|	9e-80	302	hypothetical protein OsI_04070 [Oryza sativa Indica Group]
contig01170	gi|20160612|dbj|BAB89558.1|	7e-112	409	putative pumilio domain-containing protein PPD1 [Oryza sativa Japonica Group]
contig01171	gi|1785862|gb|AAB41041.1|	2e-174	617	stearoyl-Acyl-carrier protein desaturase [Elaeis guineensis]
contig01172	gi|222618991|gb|EEE55123.1|	7e-85	319	hypothetical protein OsJ_02901 [Oryza sativa Japonica Group]
contig01173	gi|115464419|ref|NP_001055809.1|	3e-36	157	Os05g0470700 [Oryza sativa Japonica Group]
contig01174	gi|117586720|dbj|BAF36563.1|	7e-93	345	NAC domain protein [Cymbidium hybrid cultivar]
contig01175	gi|225461963|ref|XP_002266700.1|	2e-147	526	PREDICTED: hypothetical protein [Vitis vinifera]
contig01176	gi|255558992|ref|XP_002520519.1|	1e-85	321	sugar transporter, putative [Ricinus communis]
contig01177	gi|297736448|emb|CBI25319.3|	1e-35	155	unnamed protein product [Vitis vinifera]
contig01178	gi|255543841|ref|XP_002512983.1|	1e-136	491	clathrin binding protein, putative [Ricinus communis]
contig01179	gi|125550741|gb|EAY96450.1|	9e-80	302	hypothetical protein OsI_18345 [Oryza sativa Indica Group]
contig01180	gi|242089557|ref|XP_002440611.1|	2e-104	384	hypothetical protein SORBIDRAFT_09g004020 [Sorghum bicolor]
contig01181	gi|242058187|ref|XP_002458239.1|	1e-147	527	hypothetical protein SORBIDRAFT_03g029700 [Sorghum bicolor]
contig01182	gi|115466876|ref|NP_001057037.1|	0	761	Os06g0192600 [Oryza sativa Japonica Group]
contig01183	gi|225432666|ref|XP_002282465.1|	1e-114	417	PREDICTED: hypothetical protein [Vitis vinifera]
contig01184	gi|255566636|ref|XP_002524302.1|	0	730	60S ribosomal protein L3, putative [Ricinus communis]
contig01185	gi|225459083|ref|XP_002283809.1|	0	644	PREDICTED: hypothetical protein [Vitis vinifera]
contig01186	gi|222635324|gb|EEE65456.1|	3e-105	387	hypothetical protein OsJ_20828 [Oryza sativa Japonica Group]
contig01187	gi|255543593|ref|XP_002512859.1|	2e-149	533	mitochondrial phosphate carrier protein, putative [Ricinus communis]
contig01188	gi|242082237|ref|XP_002445887.1|	2e-151	540	hypothetical protein SORBIDRAFT_07g027480 [Sorghum bicolor]
contig01189	gi|297745178|emb|CBI39170.3|	5e-153	545	unnamed protein product [Vitis vinifera]
contig01190	gi|218190265|gb|EEC72692.1|	0	723	hypothetical protein OsI_06267 [Oryza sativa Indica Group]
contig01191	gi|242072742|ref|XP_002446307.1|	0	860	hypothetical protein SORBIDRAFT_06g013940 [Sorghum bicolor]
contig01192	gi|115434904|ref|NP_001042210.1|	7e-106	389	Os01g0180800 [Oryza sativa Japonica Group]
contig01193	gi|225442743|ref|XP_002284961.1|	1e-175	620	PREDICTED: hypothetical protein [Vitis vinifera]
contig01194	gi|224142231|ref|XP_002324462.1|	2e-148	530	predicted protein [Populus trichocarpa]
contig01195	gi|218202508|gb|EEC84935.1|	1e-39	169	hypothetical protein OsI_32150 [Oryza sativa Indica Group]
contig01196	gi|242048764|ref|XP_002462128.1|	8e-172	608	hypothetical protein SORBIDRAFT_02g019610 [Sorghum bicolor]
contig01197	gi|212275366|ref|NP_001130490.1|	3e-91	340	hypothetical protein LOC100191588 [Zea mays]
contig01198	gi|242058095|ref|XP_002458193.1|	1e-09	69.7	hypothetical protein SORBIDRAFT_03g028490 [Sorghum bicolor]
contig01199	gi|125527842|gb|EAY75956.1|	6e-155	551	hypothetical protein OsI_03873 [Oryza sativa Indica Group]
contig01200	gi|242055149|ref|XP_002456720.1|	4e-134	483	hypothetical protein SORBIDRAFT_03g041370 [Sorghum bicolor]
contig01201	gi|115458454|ref|NP_001052827.1|	1e-155	554	Os04g0432000 [Oryza sativa Japonica Group]
contig01202	gi|222630462|gb|EEE62594.1|	2e-58	231	hypothetical protein OsJ_17397 [Oryza sativa Japonica Group]
contig01203	gi|59805048|gb|AAX08108.1|	5e-170	602	heat shock protein 101 [Vitis vinifera]
contig01204	gi|255553221|ref|XP_002517653.1|	3e-138	496	ATP binding protein, putative [Ricinus communis]
contig01205	gi|242059559|ref|XP_002458925.1|	3e-78	297	hypothetical protein SORBIDRAFT_03g042790 [Sorghum bicolor]
contig01206	gi|224132700|ref|XP_002327859.1|	7e-119	432	predicted protein [Populus trichocarpa]
contig01207	gi|225436962|ref|XP_002276508.1|	7e-51	206	PREDICTED: hypothetical protein [Vitis vinifera]
contig01208	gi|296087804|emb|CBI35060.3|	3e-67	260	unnamed protein product [Vitis vinifera]
contig01209	gi|115480107|ref|NP_001063647.1|	1e-127	461	Os09g0513000 [Oryza sativa Japonica Group]
contig01210	gi|115489376|ref|NP_001067175.1|	6e-118	429	Os12g0593000 [Oryza sativa Japonica Group]
contig01211	gi|226494859|ref|NP_001146323.1|	3e-57	227	hypothetical protein LOC100279899 [Zea mays]
contig01212	gi|255551016|ref|XP_002516556.1|	2e-122	444	catalytic, putative [Ricinus communis]
contig01213	gi|115483648|ref|NP_001065494.1|	9e-112	408	Os10g0577800 [Oryza sativa Japonica Group]
contig01214	gi|225430017|ref|XP_002284157.1|	4e-67	260	PREDICTED: hypothetical protein [Vitis vinifera]
contig01215	gi|242054557|ref|XP_002456424.1|	1e-163	581	hypothetical protein SORBIDRAFT_03g036030 [Sorghum bicolor]
contig01216	gi|115455323|ref|NP_001051262.1|	2e-147	527	Os03g0747800 [Oryza sativa Japonica Group]
contig01217	gi|293332519|ref|NP_001169688.1|	0	770	hypothetical protein LOC100383569 [Zea mays]
contig01218	gi|115435850|ref|NP_001042683.1|	6e-91	338	Os01g0267200 [Oryza sativa Japonica Group]
contig01220	gi|225426948|ref|XP_002266734.1|	7e-72	276	PREDICTED: similar to transaldolase ToTAL2 [Vitis vinifera]
contig01221	gi|225460855|ref|XP_002277545.1|	3e-141	506	PREDICTED: hypothetical protein [Vitis vinifera]
contig01222	gi|195615944|gb|ACG29802.1|	2e-123	447	cysteine-type peptidase [Zea mays]
contig01223	gi|297721251|ref|NP_001172988.1|	4e-115	419	Os02g0517531 [Oryza sativa Japonica Group]
contig01224	gi|115435554|ref|NP_001042535.1|	6e-20	103	Os01g0238200 [Oryza sativa Japonica Group]
contig01225	gi|223944515|gb|ACN26341.1|	2e-139	500	unknown [Zea mays]
contig01226	gi|242056259|ref|XP_002457275.1|	1e-150	538	hypothetical protein SORBIDRAFT_03g004650 [Sorghum bicolor]
contig01227	gi|222629299|gb|EEE61431.1|	1e-177	627	hypothetical protein OsJ_15647 [Oryza sativa Japonica Group]
contig01228	gi|225431871|ref|XP_002275593.1|	6e-145	518	PREDICTED: hypothetical protein [Vitis vinifera]
contig01229	gi|115461122|ref|NP_001054161.1|	2e-54	218	Os04g0663100 [Oryza sativa Japonica Group]
contig01230	gi|90265113|emb|CAC09475.2|	4e-102	376	H0806H05.8 [Oryza sativa Indica Group]
contig01231	gi|255555749|ref|XP_002518910.1|	1e-127	461	cystathionine gamma-synthase, putative [Ricinus communis]
contig01232	gi|218200957|gb|EEC83384.1|	5e-150	535	hypothetical protein OsI_28799 [Oryza sativa Indica Group]
contig01233	gi|225455191|ref|XP_002270343.1|	5e-11	73.9	PREDICTED: hypothetical protein [Vitis vinifera]
contig01234	gi|224117826|ref|XP_002331641.1|	0	827	predicted protein [Populus trichocarpa]
contig01235	gi|255641929|gb|ACU21233.1|	5e-179	632	unknown [Glycine max]
contig01236	gi|225456735|ref|XP_002275428.1|	8e-60	236	PREDICTED: hypothetical protein [Vitis vinifera]
contig01237	gi|255554471|ref|XP_002518274.1|	4e-14	84.3	conserved hypothetical protein [Ricinus communis]
contig01238	gi|255578424|ref|XP_002530077.1|	1e-112	411	monoxygenase, putative [Ricinus communis]
contig01239	gi|115478098|ref|NP_001062644.1|	6e-147	525	Os09g0240500 [Oryza sativa Japonica Group]
contig01240	gi|51535575|dbj|BAD37519.1|	7e-104	382	zinc finger (CCCH-type) protein-like [Oryza sativa Japonica Group]
contig01241	gi|225443876|ref|XP_002270764.1|	5e-179	632	PREDICTED: hypothetical protein [Vitis vinifera]
contig01242	gi|115474425|ref|NP_001060809.1|	0	665	Os08g0109200 [Oryza sativa Japonica Group]
contig01243	gi|226496417|ref|NP_001152506.1|	0	738	LOC100286146 [Zea mays]
contig01244	gi|302142539|emb|CBI19742.3|	4e-123	446	unnamed protein product [Vitis vinifera]
contig01245	gi|224109478|ref|XP_002315209.1|	2e-162	576	predicted protein [Populus trichocarpa]
contig01246	gi|225459904|ref|XP_002264217.1|	2e-150	536	PREDICTED: hypothetical protein [Vitis vinifera]
contig01247	gi|147818767|emb|CAN65038.1|	1e-85	322	hypothetical protein VITISV_021706 [Vitis vinifera]
contig01248	gi|115480159|ref|NP_001063673.1|	2e-125	453	Os09g0516600 [Oryza sativa Japonica Group]
contig01249	gi|224101523|ref|XP_002312315.1|	8e-161	571	predicted protein [Populus trichocarpa]
contig01250	gi|242062528|ref|XP_002452553.1|	1e-150	537	hypothetical protein SORBIDRAFT_04g027970 [Sorghum bicolor]
contig01251	gi|56069874|gb|AAV70659.1|	7e-176	621	glyceraldehyde-3-phosphate dehydrogenase [Musa acuminata]
contig01252	gi|225460779|ref|XP_002274589.1|	2e-74	284	PREDICTED: hypothetical protein [Vitis vinifera]
contig01253	gi|32396018|gb|AAP41846.1|	1e-94	352	cysteine protease [Anthurium andraeanum]
contig01254	gi|225464350|ref|XP_002273318.1|	7e-133	478	PREDICTED: hypothetical protein [Vitis vinifera]
contig01255	gi|225458217|ref|XP_002281804.1|	2e-134	484	PREDICTED: hypothetical protein [Vitis vinifera]
contig01256	gi|242078243|ref|XP_002443890.1|	2e-47	194	hypothetical protein SORBIDRAFT_07g003870 [Sorghum bicolor]
contig01257	gi|242054145|ref|XP_002456218.1|	0	659	hypothetical protein SORBIDRAFT_03g032290 [Sorghum bicolor]
contig01258	gi|224077754|ref|XP_002305394.1|	0	643	predicted protein [Populus trichocarpa]
contig01259	gi|225447689|ref|XP_002276682.1|	2e-160	570	PREDICTED: hypothetical protein [Vitis vinifera]
contig01260	gi|218191138|gb|EEC73565.1|	2e-22	112	hypothetical protein OsI_08007 [Oryza sativa Indica Group]
contig01261	gi|115441961|ref|NP_001045260.1|	5e-82	309	Os01g0926200 [Oryza sativa Japonica Group]
contig01262	gi|225437618|ref|XP_002278247.1|	3e-141	506	PREDICTED: hypothetical protein [Vitis vinifera]
contig01263	gi|225468432|ref|XP_002264030.1|	1e-80	305	PREDICTED: hypothetical protein, partial [Vitis vinifera]
contig01264	gi|225434720|ref|XP_002279976.1|	9e-26	122	PREDICTED: hypothetical protein [Vitis vinifera]
contig01265	gi|218191191|gb|EEC73618.1|	2e-102	377	hypothetical protein OsI_08115 [Oryza sativa Indica Group]
contig01266	gi|224139094|ref|XP_002326766.1|	1e-119	434	predicted protein [Populus trichocarpa]
contig01267	gi|115450515|ref|NP_001048858.1|	2e-125	454	Os03g0130900 [Oryza sativa Japonica Group]
contig01268	gi|225451579|ref|XP_002275510.1|	9e-167	591	PREDICTED: hypothetical protein [Vitis vinifera]
contig01270	gi|291419704|gb|ADE05305.1|	9e-120	435	isopentenyl pyrophosphate isomerase [Curcuma wenyujin]
contig01271	gi|226509340|ref|NP_001145708.1|	9e-53	212	hypothetical protein LOC100279212 [Zea mays]
contig01272	gi|255646194|gb|ACU23582.1|	1e-145	521	unknown [Glycine max]
contig01273	gi|225426426|ref|XP_002274369.1|	6e-139	498	PREDICTED: hypothetical protein [Vitis vinifera]
contig01274	gi|255580000|ref|XP_002530834.1|	3e-122	443	26S proteasome non-atpase regulatory subunit, putative [Ricinus communis]
contig01275	gi|147777380|emb|CAN67197.1|	1e-117	427	hypothetical protein VITISV_001852 [Vitis vinifera]
contig01276	gi|102139855|gb|ABF70013.1|	2e-90	337	myb DNA-binding domain-containing protein [Musa acuminata]
contig01277	gi|297735218|emb|CBI17580.3|	8e-92	342	unnamed protein product [Vitis vinifera]
contig01278	gi|222632768|gb|EEE64900.1|	3e-129	466	hypothetical protein OsJ_19759 [Oryza sativa Japonica Group]
contig01279	gi|15705865|gb|AAL05851.1|AF411121_1	4e-160	569	cysteine proteinase precursor [Sandersonia aurantiaca]
contig01280	gi|15705865|gb|AAL05851.1|AF411121_1	2e-149	533	cysteine proteinase precursor [Sandersonia aurantiaca]
contig01281	gi|298162735|gb|ADI59734.1|	3e-128	463	cinnamyl alcohol dehydrogenase [Triticum aestivum]
contig01282	gi|224145672|ref|XP_002325726.1|	4e-159	565	calcium dependent protein kinase 12 [Populus trichocarpa]
contig01283	gi|255544986|ref|XP_002513554.1|	6e-92	342	glutamate synthase, putative [Ricinus communis]
contig01284	gi|125538992|gb|EAY85387.1|	1e-163	581	hypothetical protein OsI_06766 [Oryza sativa Indica Group]
contig01285	gi|297738727|emb|CBI27972.3|	5e-171	605	unnamed protein product [Vitis vinifera]
contig01286	gi|1675394|gb|AAB19117.1|	3e-140	503	class III ADH enzyme [Oryza sativa Indica Group]
contig01287	gi|242033185|ref|XP_002463987.1|	6e-95	352	hypothetical protein SORBIDRAFT_01g010060 [Sorghum bicolor]
contig01288	gi|297607634|ref|NP_001060308.2|	2e-141	506	Os07g0621500 [Oryza sativa Japonica Group]
contig01289	gi|11066213|gb|AAG28503.1|AF196966_1	4e-145	519	hexokinase [Citrus sinensis]
contig01290	gi|32487866|emb|CAE05634.1|	8e-123	445	OSJNBb0061C13.16 [Oryza sativa Japonica Group]
contig01291	gi|115475996|ref|NP_001061594.1|	4e-91	340	Os08g0343300 [Oryza sativa Japonica Group]
contig01292	gi|297733709|emb|CBI14956.3|	5e-69	266	unnamed protein product [Vitis vinifera]
contig01293	gi|296089429|emb|CBI39248.3|	5e-66	256	unnamed protein product [Vitis vinifera]
contig01294	gi|297743978|emb|CBI36948.3|	2e-99	367	unnamed protein product [Vitis vinifera]
contig01295	gi|242082237|ref|XP_002445887.1|	1e-133	481	hypothetical protein SORBIDRAFT_07g027480 [Sorghum bicolor]
contig01296	gi|115452607|ref|NP_001049904.1|	3e-124	450	Os03g0308500 [Oryza sativa Japonica Group]
contig01297	gi|242095992|ref|XP_002438486.1|	2e-107	394	hypothetical protein SORBIDRAFT_10g020480 [Sorghum bicolor]
contig01298	gi|255551669|ref|XP_002516880.1|	8e-107	392	receptor serine-threonine protein kinase, putative [Ricinus communis]
contig01299	gi|225432860|ref|XP_002283908.1|	2e-167	593	PREDICTED: hypothetical protein [Vitis vinifera]
contig01300	gi|225445074|ref|XP_002280341.1|	2e-44	185	PREDICTED: hypothetical protein [Vitis vinifera]
contig01301	gi|218195027|gb|EEC77454.1|	2e-17	95.1	hypothetical protein OsI_16267 [Oryza sativa Indica Group]
contig01302	gi|40850580|gb|AAR96011.1|	4e-139	499	hypothetical protein [Musa acuminata]
contig01303	gi|297743073|emb|CBI35940.3|	2e-177	626	unnamed protein product [Vitis vinifera]
contig01304	gi|218187646|gb|EEC70073.1|	0	713	hypothetical protein OsI_00686 [Oryza sativa Indica Group]
contig01305	gi|226492993|ref|NP_001141848.1|	7e-170	601	hypothetical protein LOC100273990 [Zea mays]
contig01306	gi|297738684|emb|CBI27929.3|	4e-120	436	unnamed protein product [Vitis vinifera]
contig01307	gi|4158232|emb|CAA77237.1|	0	681	reversibly glycosylated polypeptide [Triticum aestivum]
contig01308	gi|115463945|ref|NP_001055572.1|	6e-118	429	Os05g0419500 [Oryza sativa Japonica Group]
contig01309	gi|225440262|ref|XP_002284022.1|	0	847	PREDICTED: similar to splicing factor, putative [Vitis vinifera]
contig01310	gi|255540205|ref|XP_002511167.1|	3e-153	546	Phospholipase C 4 precursor, putative [Ricinus communis]
contig01311	gi|115441485|ref|NP_001045022.1|	3e-55	221	Os01g0885200 [Oryza sativa Japonica Group]
contig01312	gi|225434919|ref|XP_002283488.1|	3e-118	430	PREDICTED: hypothetical protein [Vitis vinifera]
contig01313	gi|218199468|gb|EEC81895.1|	5e-149	532	hypothetical protein OsI_25717 [Oryza sativa Indica Group]
contig01314	gi|242045908|ref|XP_002460825.1|	0	639	hypothetical protein SORBIDRAFT_02g035680 [Sorghum bicolor]
contig01315	gi|224061043|ref|XP_002300330.1|	4e-90	336	predicted protein [Populus trichocarpa]
contig01316	gi|56784732|dbj|BAD81881.1|	4e-07	60.8	putative RRM-containing protein SEB-4 [Oryza sativa Japonica Group]
contig01317	gi|242086310|ref|XP_002443580.1|	9e-127	458	hypothetical protein SORBIDRAFT_08g021890 [Sorghum bicolor]
contig01318	gi|225440894|ref|XP_002282694.1|	9e-159	564	PREDICTED: hypothetical protein [Vitis vinifera]
contig01319	gi|297740104|emb|CBI30286.3|	5e-151	538	unnamed protein product [Vitis vinifera]
contig01320	gi|297742170|emb|CBI33957.3|	9e-90	335	unnamed protein product [Vitis vinifera]
contig01321	gi|242058139|ref|XP_002458215.1|	4e-171	605	hypothetical protein SORBIDRAFT_03g029130 [Sorghum bicolor]
contig01322	gi|296088348|emb|CBI36793.3|	7e-92	342	unnamed protein product [Vitis vinifera]
contig01323	gi|115477128|ref|NP_001062160.1|	1e-64	251	Os08g0500800 [Oryza sativa Japonica Group]
contig01324	gi|225464128|ref|XP_002266084.1|	6e-83	312	PREDICTED: hypothetical protein [Vitis vinifera]
contig01325	gi|115454007|ref|NP_001050604.1|	4e-17	94.4	Os03g0596900 [Oryza sativa Japonica Group]
contig01326	gi|255541626|ref|XP_002511877.1|	1e-48	199	hypothetical protein RCOM_1615820 [Ricinus communis]
contig01327	gi|188509920|gb|ACD56609.1|	8e-147	525	putative integral membrane protein [Gossypioides kirkii]
contig01328	gi|116310117|emb|CAH67135.1|	1e-77	295	B0402A04.2 [Oryza sativa Indica Group]
contig01329	gi|225455410|ref|XP_002278915.1|	1e-137	494	PREDICTED: hypothetical protein [Vitis vinifera]
contig01330	gi|112292667|gb|ABI14812.1|	2e-40	171	chloroplast bromodomain-containing protein [Pachysandra terminalis]
contig01331	gi|222624422|gb|EEE58554.1|	2e-118	430	hypothetical protein OsJ_09858 [Oryza sativa Japonica Group]
contig01332	gi|194700608|gb|ACF84388.1|	6e-62	243	unknown [Zea mays]
contig01333	gi|125544443|gb|EAY90582.1|	3e-55	220	hypothetical protein OsI_12183 [Oryza sativa Indica Group]
contig01334	gi|218193726|gb|EEC76153.1|	7e-135	485	hypothetical protein OsI_13448 [Oryza sativa Indica Group]
contig01335	gi|296084617|emb|CBI25667.3|	8e-70	269	unnamed protein product [Vitis vinifera]
contig01336	gi|255546624|ref|XP_002514371.1|	3e-113	413	ctp synthase, putative [Ricinus communis]
contig01337	gi|115487732|ref|NP_001066353.1|	0	652	Os12g0194900 [Oryza sativa Japonica Group]
contig01338	gi|219888447|gb|ACL54598.1|	2e-177	627	unknown [Zea mays]
contig01339	gi|225457415|ref|XP_002284912.1|	4e-87	326	PREDICTED: hypothetical protein [Vitis vinifera]
contig01340	gi|297607784|ref|NP_001060589.2|	4e-169	598	Os07g0669700 [Oryza sativa Japonica Group]
contig01341	gi|225460668|ref|XP_002267914.1|	9e-170	601	PREDICTED: hypothetical protein [Vitis vinifera]
contig01342	gi|224111900|ref|XP_002316018.1|	8e-113	412	predicted protein [Populus trichocarpa]
contig01343	gi|225447007|ref|XP_002267415.1|	1e-154	550	PREDICTED: hypothetical protein [Vitis vinifera]
contig01344	gi|223949681|gb|ACN28924.1|	2e-70	271	unknown [Zea mays]
contig01345	gi|218189368|gb|EEC71795.1|	1e-63	248	hypothetical protein OsI_04422 [Oryza sativa Indica Group]
contig01346	gi|117586720|dbj|BAF36563.1|	3e-91	340	NAC domain protein [Cymbidium hybrid cultivar]
contig01347	gi|242060132|ref|XP_002451355.1|	1e-55	221	hypothetical protein SORBIDRAFT_04g000600 [Sorghum bicolor]
contig01348	gi|242043152|ref|XP_002459447.1|	6e-54	216	hypothetical protein SORBIDRAFT_02g004800 [Sorghum bicolor]
contig01349	gi|259490713|ref|NP_001159237.1|	4e-139	499	hypothetical protein LOC100304324 [Zea mays]
contig01350	gi|242089771|ref|XP_002440718.1|	3e-97	360	hypothetical protein SORBIDRAFT_09g005570 [Sorghum bicolor]
contig01351	gi|115451805|ref|NP_001049503.1|	1e-120	437	Os03g0239000 [Oryza sativa Japonica Group]
contig01352	gi|225457441|ref|XP_002262921.1|	0	671	PREDICTED: hypothetical protein [Vitis vinifera]
contig01353	gi|255566973|ref|XP_002524469.1|	0	670	Protein AFR, putative [Ricinus communis]
contig01354	gi|242037027|ref|XP_002465908.1|	1e-126	457	hypothetical protein SORBIDRAFT_01g047960 [Sorghum bicolor]
contig01355	gi|215433374|gb|ACJ66653.1|	9e-157	558	unknown protein pCav6 [Musa acuminata AAA Group]
contig01356	gi|296083034|emb|CBI22438.3|	2e-54	218	unnamed protein product [Vitis vinifera]
contig01357	gi|224122076|ref|XP_002330535.1|	1e-31	142	predicted protein [Populus trichocarpa]
contig01358	gi|115476792|ref|NP_001061992.1|	1e-99	368	Os08g0464000 [Oryza sativa Japonica Group]
contig01359	gi|218193731|gb|EEC76158.1|	6e-156	555	hypothetical protein OsI_13460 [Oryza sativa Indica Group]
contig01360	gi|195615784|gb|ACG29722.1|	1e-143	514	spotted leaf protein 11 [Zea mays]
contig01361	gi|218202323|gb|EEC84750.1|	4e-50	203	hypothetical protein OsI_31749 [Oryza sativa Indica Group]
contig01362	gi|115481176|ref|NP_001064181.1|	6e-100	369	Os10g0151800 [Oryza sativa Japonica Group]
contig01363	gi|225470338|ref|XP_002269005.1|	4e-89	333	PREDICTED: hypothetical protein [Vitis vinifera]
contig01364	gi|224131844|ref|XP_002328122.1|	3e-132	476	predicted protein [Populus trichocarpa]
contig01365	gi|225454332|ref|XP_002277648.1|	2e-83	314	PREDICTED: hypothetical protein [Vitis vinifera]
contig01366	gi|115440529|ref|NP_001044544.1|	2e-146	523	Os01g0802100 [Oryza sativa Japonica Group]
contig01367	gi|297737935|emb|CBI27136.3|	8e-78	295	unnamed protein product [Vitis vinifera]
contig01368	gi|224099669|ref|XP_002311572.1|	1e-151	541	predicted protein [Populus trichocarpa]
contig01369	gi|255566265|ref|XP_002524120.1|	1e-62	245	Ubiquitin carboxyl-terminal hydrolase, putative [Ricinus communis]
contig01370	gi|225454332|ref|XP_002277648.1|	5e-34	150	PREDICTED: hypothetical protein [Vitis vinifera]
contig01371	gi|33146868|dbj|BAC79866.1|	4e-169	598	putative alanine aminotransferase [Oryza sativa Japonica Group]
contig01372	gi|147800081|emb|CAN77652.1|	2e-180	636	hypothetical protein VITISV_032323 [Vitis vinifera]
contig01373	gi|147767384|emb|CAN62440.1|	0	696	hypothetical protein VITISV_032500 [Vitis vinifera]
contig01374	gi|226498566|ref|NP_001144705.1|	9e-74	282	hypothetical protein LOC100277741 [Zea mays]
contig01375	gi|225446979|ref|XP_002265386.1|	2e-105	387	PREDICTED: hypothetical protein [Vitis vinifera]
contig01376	gi|224057451|ref|XP_002299232.1|	9e-154	548	predicted protein [Populus trichocarpa]
contig01377	gi|48716278|dbj|BAD22893.1|	7e-119	432	KH domain-containing protein NOVA-like [Oryza sativa Japonica Group]
contig01378	gi|115467596|ref|NP_001057397.1|	1e-112	411	Os06g0283400 [Oryza sativa Japonica Group]
contig01379	gi|225454328|ref|XP_002277525.1|	8e-174	614	PREDICTED: hypothetical protein [Vitis vinifera]
contig01380	gi|255586001|ref|XP_002533670.1|	5e-79	299	Inner membrane transport protein yjjL, putative [Ricinus communis]
contig01381	gi|296086694|emb|CBI32329.3|	1e-173	613	unnamed protein product [Vitis vinifera]
contig01382	gi|3914019|sp|O22338.1|METK_MUSAC	4e-165	585	RecName: Full=S-adenosylmethionine synthase; Short=AdoMet synthase; AltName: Full=Methionine adenosyltransferase; Short=MAT
contig01384	gi|255573503|ref|XP_002527677.1|	4e-58	230	arf gtpase-activating protein, putative [Ricinus communis]
contig01385	gi|115469622|ref|NP_001058410.1|	0	680	Os06g0687800 [Oryza sativa Japonica Group]
contig01386	gi|77745475|gb|ABB02636.1|	1e-107	395	RAD23-like [Solanum tuberosum]
contig01387	gi|296086171|emb|CBI31612.3|	1e-130	471	unnamed protein product [Vitis vinifera]
contig01388	gi|224129106|ref|XP_002320502.1|	3e-53	214	predicted protein [Populus trichocarpa]
contig01389	gi|242046718|ref|XP_002461105.1|	5e-94	349	hypothetical protein SORBIDRAFT_02g040830 [Sorghum bicolor]
contig01390	gi|224101919|ref|XP_002312475.1|	3e-77	293	predicted protein [Populus trichocarpa]
contig01391	gi|225423830|ref|XP_002278349.1|	2e-39	168	PREDICTED: hypothetical protein [Vitis vinifera]
contig01392	gi|255558342|ref|XP_002520198.1|	6e-161	572	pyruvate dehydrogenase, putative [Ricinus communis]
contig01393	gi|115453847|ref|NP_001050524.1|	2e-145	520	Os03g0572900 [Oryza sativa Japonica Group]
contig01394	gi|242094730|ref|XP_002437855.1|	0	698	hypothetical protein SORBIDRAFT_10g003810 [Sorghum bicolor]
contig01395	gi|242090435|ref|XP_002441050.1|	1e-109	401	hypothetical protein SORBIDRAFT_09g019430 [Sorghum bicolor]
contig01396	gi|225465657|ref|XP_002271972.1|	9e-69	265	PREDICTED: hypothetical protein [Vitis vinifera]
contig01397	gi|242060986|ref|XP_002451782.1|	7e-159	565	hypothetical protein SORBIDRAFT_04g007760 [Sorghum bicolor]
contig01398	gi|242095074|ref|XP_002438027.1|	6e-173	611	hypothetical protein SORBIDRAFT_10g006840 [Sorghum bicolor]
contig01399	gi|297746292|emb|CBI16348.3|	1e-93	348	unnamed protein product [Vitis vinifera]
contig01400	gi|225450119|ref|XP_002278997.1|	0	645	PREDICTED: hypothetical protein [Vitis vinifera]
contig01401	gi|117586720|dbj|BAF36563.1|	1e-77	295	NAC domain protein [Cymbidium hybrid cultivar]
contig01402	gi|255583974|ref|XP_002532733.1|	2e-172	610	Glycosyltransferase QUASIMODO1, putative [Ricinus communis]
contig01403	gi|147771543|emb|CAN75895.1|	0	725	hypothetical protein VITISV_038658 [Vitis vinifera]
contig01404	gi|1743009|emb|CAA71142.1|	2e-152	543	SNF1-related protein kinase [Cucumis sativus]
contig01405	gi|225444932|ref|XP_002282252.1|	4e-113	412	PREDICTED: hypothetical protein [Vitis vinifera]
contig01406	gi|125536141|gb|EAY82629.1|	1e-106	391	hypothetical protein OsI_37849 [Oryza sativa Indica Group]
contig01407	gi|218201532|gb|EEC83959.1|	2e-66	257	hypothetical protein OsI_30072 [Oryza sativa Indica Group]
contig01408	gi|296084380|emb|CBI24768.3|	6e-128	462	unnamed protein product [Vitis vinifera]
contig01409	gi|225469750|ref|XP_002270900.1|	6e-110	402	PREDICTED: hypothetical protein [Vitis vinifera]
contig01410	gi|218137985|gb|ACK57567.1|	1e-165	587	discordia 1 [Zea mays]
contig01411	gi|225469552|ref|XP_002274187.1|	4e-40	170	PREDICTED: hypothetical protein [Vitis vinifera]
contig01412	gi|90655299|gb|ABD96176.1|	1e-118	431	alkaline phytase isoform 2 [Lilium longiflorum]
contig01413	gi|297734495|emb|CBI15742.3|	9e-63	245	unnamed protein product [Vitis vinifera]
contig01414	gi|297743045|emb|CBI35912.3|	0	664	unnamed protein product [Vitis vinifera]
contig01415	gi|255564076|ref|XP_002523036.1|	2e-119	434	ATP synthase subunit d, putative [Ricinus communis]
contig01416	gi|242063228|ref|XP_002452903.1|	6e-86	322	hypothetical protein SORBIDRAFT_04g034650 [Sorghum bicolor]
contig01417	gi|242072242|ref|XP_002446057.1|	2e-125	454	hypothetical protein SORBIDRAFT_06g001120 [Sorghum bicolor]
contig01418	gi|297738842|emb|CBI28087.3|	4e-61	240	unnamed protein product [Vitis vinifera]
contig01419	gi|33321012|gb|AAQ06259.1|	1e-116	424	unknown [Sorghum bicolor]
contig01420	gi|7108599|gb|AAF36491.1|AF129479_1	1e-127	461	HAK2 [Hordeum vulgare subsp. vulgare]
contig01421	gi|115479053|ref|NP_001063120.1|	1e-95	355	Os09g0401200 [Oryza sativa Japonica Group]
contig01422	gi|115460204|ref|NP_001053702.1|	6e-72	276	Os04g0589900 [Oryza sativa Japonica Group]
contig01423	gi|297740404|emb|CBI30586.3|	5e-72	276	unnamed protein product [Vitis vinifera]
contig01424	gi|297734013|emb|CBI15260.3|	9e-79	298	unnamed protein product [Vitis vinifera]
contig01425	gi|297739580|emb|CBI29762.3|	2e-158	563	unnamed protein product [Vitis vinifera]
contig01426	gi|226505132|ref|NP_001152545.1|	4e-49	200	PH domain containing protein [Zea mays]
contig01427	gi|226499590|ref|NP_001146319.1|	5e-164	582	hypothetical protein LOC100279895 [Zea mays]
contig01428	gi|226503785|ref|NP_001150429.1|	3e-142	509	coronatine-insensitive protein 1 [Zea mays]
contig01429	gi|242075012|ref|XP_002447442.1|	1e-133	481	hypothetical protein SORBIDRAFT_06g001130 [Sorghum bicolor]
contig01430	gi|192910908|gb|ACF06562.1|	0	639	fructose-bisphosphate aldolase [Elaeis guineensis]
contig01431	gi|225446010|ref|XP_002268176.1|	9e-114	415	PREDICTED: hypothetical protein [Vitis vinifera]
contig01432	gi|298205126|emb|CBI40647.3|	8e-120	435	unnamed protein product [Vitis vinifera]
contig01433	gi|225440996|ref|XP_002277422.1|	7e-28	129	PREDICTED: hypothetical protein [Vitis vinifera]
contig01434	gi|255553111|ref|XP_002517598.1|	4e-89	333	racemase and epimerase, acting on amino acids and derivatives, putative [Ricinus communis]
contig01435	gi|147854551|emb|CAN78573.1|	4e-72	276	hypothetical protein VITISV_020581 [Vitis vinifera]
contig01436	gi|253761269|ref|XP_002489073.1|	3e-09	67.8	hypothetical protein SORBIDRAFT_0139s002030 [Sorghum bicolor]
contig01437	gi|225456126|ref|XP_002278191.1|	4e-122	442	PREDICTED: hypothetical protein [Vitis vinifera]
contig01438	gi|116310796|emb|CAH67587.1|	2e-135	487	OSIGBa0112M24.4 [Oryza sativa Indica Group]
contig01439	gi|297744421|emb|CBI37683.3|	1e-120	437	unnamed protein product [Vitis vinifera]
contig01440	gi|242055145|ref|XP_002456718.1|	9e-125	451	hypothetical protein SORBIDRAFT_03g041310 [Sorghum bicolor]
contig01441	gi|225428973|ref|XP_002264383.1|	2e-130	470	PREDICTED: hypothetical protein [Vitis vinifera]
contig01442	gi|115450913|ref|NP_001049057.1|	4e-114	416	Os03g0163300 [Oryza sativa Japonica Group]
contig01443	gi|115460436|ref|NP_001053818.1|	2e-165	587	Os04g0608900 [Oryza sativa Japonica Group]
contig01444	gi|255537347|ref|XP_002509740.1|	6e-120	435	cleavage and polyadenylation specificity factor, putative [Ricinus communis]
contig01445	gi|224086324|ref|XP_002307849.1|	1e-136	491	predicted protein [Populus trichocarpa]
contig01446	gi|297739935|emb|CBI30117.3|	0	816	unnamed protein product [Vitis vinifera]
contig01447	gi|115455745|ref|NP_001051473.1|	2e-154	550	Os03g0784400 [Oryza sativa Japonica Group]
contig01448	gi|242046430|ref|XP_002461086.1|	1e-165	587	hypothetical protein SORBIDRAFT_02g040470 [Sorghum bicolor]
contig01449	gi|225468099|ref|XP_002266090.1|	1e-135	487	PREDICTED: hypothetical protein [Vitis vinifera]
contig01450	gi|297725225|ref|NP_001174976.1|	3e-17	94.4	Os06g0698748 [Oryza sativa Japonica Group]
contig01451	gi|313471327|sp|A2ZCP0.1|MTNA_ORYSI	4e-98	363	RecName: Full=Methylthioribose-1-phosphate isomerase; Short=M1Pi; Short=MTR-1-P isomerase; AltName: Full=S-methyl-5-thioribose-1-phosphate isomerase; AltName: Full=Translation initiation factor eIF-2B subunit alpha/beta/delta-like protein
contig01452	gi|225434576|ref|XP_002279036.1|	3e-60	237	PREDICTED: hypothetical protein [Vitis vinifera]
contig01453	gi|222632561|gb|EEE64693.1|	6e-89	332	hypothetical protein OsJ_19548 [Oryza sativa Japonica Group]
contig01454	gi|219888447|gb|ACL54598.1|	2e-172	610	unknown [Zea mays]
contig01455	gi|6682841|dbj|BAA88904.1|	2e-149	533	sucrose synthase [Citrus unshiu]
contig01456	gi|125595768|gb|EAZ35548.1|	9e-34	149	hypothetical protein OsJ_19832 [Oryza sativa Japonica Group]
contig01457	gi|242094034|ref|XP_002437507.1|	1e-111	408	hypothetical protein SORBIDRAFT_10g028300 [Sorghum bicolor]
contig01458	gi|255570968|ref|XP_002526435.1|	3e-18	97.8	conserved hypothetical protein [Ricinus communis]
contig01459	gi|225459554|ref|XP_002285853.1|	4e-53	213	PREDICTED: hypothetical protein [Vitis vinifera]
contig01460	gi|242066908|ref|XP_002454743.1|	8e-168	594	hypothetical protein SORBIDRAFT_04g036540 [Sorghum bicolor]
contig01461	gi|297740083|emb|CBI30265.3|	3e-141	506	unnamed protein product [Vitis vinifera]
contig01462	gi|225427605|ref|XP_002271392.1|	6e-121	439	PREDICTED: hypothetical protein [Vitis vinifera]
contig01463	gi|151579841|gb|ABS18316.1|	2e-137	493	caffeic acid-3-O-methyltransferase [Bambusa oldhamii]
contig01464	gi|115457340|ref|NP_001052270.1|	2e-109	400	Os04g0223000 [Oryza sativa Japonica Group]
contig01465	gi|20805246|dbj|BAB92912.1|	4e-119	432	putative calcium dependent protein kinase [Oryza sativa Japonica Group]
contig01466	gi|224078057|ref|XP_002305481.1|	1e-99	368	predicted protein [Populus trichocarpa]
contig01467	gi|225458487|ref|XP_002284114.1|	0	675	PREDICTED: hypothetical protein [Vitis vinifera]
contig01469	gi|225456550|ref|XP_002263490.1|	0	694	PREDICTED: hypothetical protein [Vitis vinifera]
contig01470	gi|125531967|gb|EAY78532.1|	4e-69	266	hypothetical protein OsI_33626 [Oryza sativa Indica Group]
contig01471	gi|147789985|emb|CAN59846.1|	9e-130	468	hypothetical protein VITISV_004513 [Vitis vinifera]
contig01472	gi|255553993|ref|XP_002518037.1|	0	676	Phosphoenolpyruvate carboxylase, putative [Ricinus communis]
contig01473	gi|115443663|ref|NP_001045611.1|	2e-24	118	Os02g0104200 [Oryza sativa Japonica Group]
contig01474	gi|225465943|ref|XP_002272130.1|	2e-167	593	PREDICTED: hypothetical protein [Vitis vinifera]
contig01475	gi|308080410|ref|NP_001183805.1|	5e-86	323	hypothetical protein LOC100502398 [Zea mays]
contig01476	gi|255553267|ref|XP_002517676.1|	3e-161	573	6-phosphogluconate dehydrogenase, putative [Ricinus communis]
contig01477	gi|219888901|gb|ACL54825.1|	8e-32	142	unknown [Zea mays]
contig01478	gi|225432666|ref|XP_002282465.1|	3e-125	453	PREDICTED: hypothetical protein [Vitis vinifera]
contig01479	gi|255551046|ref|XP_002516571.1|	2e-128	463	conserved hypothetical protein [Ricinus communis]
contig01480	gi|242045302|ref|XP_002460522.1|	3e-105	386	hypothetical protein SORBIDRAFT_02g029820 [Sorghum bicolor]
contig01481	gi|115474355|ref|NP_001060774.1|	3e-74	283	Os08g0103600 [Oryza sativa Japonica Group]
contig01482	gi|115452093|ref|NP_001049647.1|	3e-70	270	Os03g0265300 [Oryza sativa Japonica Group]
contig01483	gi|255583086|ref|XP_002532310.1|	9e-93	345	NEDD8 ultimate buster, putative [Ricinus communis]
contig01484	gi|225435446|ref|XP_002285445.1|	1e-132	478	PREDICTED: hypothetical protein [Vitis vinifera]
contig01485	gi|225452202|ref|XP_002270911.1|	2e-143	513	PREDICTED: hypothetical protein [Vitis vinifera]
contig01486	gi|42408517|dbj|BAD09696.1|	4e-161	572	putative pumilio-family RNA-binding domain-containing protein(PPD1) [Oryza sativa Japonica Group]
contig01487	gi|18447763|gb|AAL67992.1|	9e-167	591	putative serine carboxypeptidase precursor [Gossypium hirsutum]
contig01488	gi|297745557|emb|CBI40722.3|	2e-126	457	unnamed protein product [Vitis vinifera]
contig01489	gi|242069931|ref|XP_002450242.1|	7e-74	282	hypothetical protein SORBIDRAFT_05g002430 [Sorghum bicolor]
contig01490	gi|225449941|ref|XP_002270421.1|	2e-17	95.5	PREDICTED: hypothetical protein [Vitis vinifera]
contig01491	gi|218190842|gb|EEC73269.1|	2e-66	258	hypothetical protein OsI_07406 [Oryza sativa Indica Group]
contig01492	gi|242081821|ref|XP_002445679.1|	6e-65	253	hypothetical protein SORBIDRAFT_07g024110 [Sorghum bicolor]
contig01493	gi|225461850|ref|XP_002283789.1|	2e-31	141	PREDICTED: hypothetical protein [Vitis vinifera]
contig01494	gi|225465363|ref|XP_002273262.1|	2e-129	467	PREDICTED: hypothetical protein [Vitis vinifera]
contig01495	gi|321437435|gb|ADW83728.1|	6e-73	279	EIN3-binding F-box protein 1 [Musa acuminata AAA Group]
contig01496	gi|192910908|gb|ACF06562.1|	0	659	fructose-bisphosphate aldolase [Elaeis guineensis]
contig01497	gi|255539362|ref|XP_002510746.1|	2e-77	294	Squamosa promoter-binding protein, putative [Ricinus communis]
contig01498	gi|225437987|ref|XP_002272685.1|	2e-59	234	PREDICTED: hypothetical protein [Vitis vinifera]
contig01499	gi|115463079|ref|NP_001055139.1|	2e-156	556	Os05g0302700 [Oryza sativa Japonica Group]
contig01500	gi|115459428|ref|NP_001053314.1|	7e-146	521	Os04g0516600 [Oryza sativa Japonica Group]
contig01501	gi|218199122|gb|EEC81549.1|	6e-101	372	hypothetical protein OsI_24967 [Oryza sativa Indica Group]
contig01502	gi|255541300|ref|XP_002511714.1|	1e-127	461	zinc finger protein, putative [Ricinus communis]
contig01503	gi|20161078|dbj|BAB90009.1|	1e-126	457	mitochondrial carrier protein-like [Oryza sativa Japonica Group]
contig01504	gi|302142539|emb|CBI19742.3|	1e-124	451	unnamed protein product [Vitis vinifera]
contig01505	gi|77555803|gb|ABA98599.1|	6e-160	568	expressed protein [Oryza sativa Japonica Group]
contig01506	gi|225448888|ref|XP_002263930.1|	1e-106	391	PREDICTED: hypothetical protein [Vitis vinifera]
contig01507	gi|242054743|ref|XP_002456517.1|	2e-08	65.5	hypothetical protein SORBIDRAFT_03g037690 [Sorghum bicolor]
contig01508	gi|225435175|ref|XP_002281895.1|	2e-55	221	PREDICTED: hypothetical protein [Vitis vinifera]
contig01509	gi|225438722|ref|XP_002282572.1|	3e-143	513	PREDICTED: hypothetical protein [Vitis vinifera]
contig01510	gi|147820054|emb|CAN76042.1|	6e-126	455	hypothetical protein VITISV_002169 [Vitis vinifera]
contig01511	gi|255548247|ref|XP_002515180.1|	5e-112	409	prolyl-tRNA synthetase, putative [Ricinus communis]
contig01512	gi|2832783|emb|CAA12646.1|	2e-171	606	potassium channel beta subunit [Egeria densa]
contig01513	gi|125542071|gb|EAY88210.1|	9e-74	282	hypothetical protein OsI_09659 [Oryza sativa Indica Group]
contig01514	gi|225440496|ref|XP_002273930.1|	3e-51	207	PREDICTED: hypothetical protein [Vitis vinifera]
contig01515	gi|225434911|ref|XP_002283434.1|	0	655	PREDICTED: similar to oxysterol-binding family protein [Vitis vinifera]
contig01516	gi|255583930|ref|XP_002532713.1|	1e-39	168	endomembrane-associated protein, putative [Ricinus communis]
contig01517	gi|255645547|gb|ACU23268.1|	6e-166	588	unknown [Glycine max]
contig01518	gi|255553492|ref|XP_002517787.1|	7e-140	501	Angio-associated migratory cell protein, putative [Ricinus communis]
contig01519	gi|225454538|ref|XP_002278370.1|	2e-54	218	PREDICTED: hypothetical protein [Vitis vinifera]
contig01520	gi|242076762|ref|XP_002448317.1|	5e-34	150	hypothetical protein SORBIDRAFT_06g025130 [Sorghum bicolor]
contig01521	gi|242055933|ref|XP_002457112.1|	5e-93	346	hypothetical protein SORBIDRAFT_03g001440 [Sorghum bicolor]
contig01522	gi|104294989|gb|ABF72005.1|	0	723	hypothetical protein MA4_111B14.46 [Musa acuminata]
contig01523	gi|224124724|ref|XP_002319406.1|	3e-131	473	predicted protein [Populus trichocarpa]
contig01524	gi|225456511|ref|XP_002284685.1|	2e-148	530	PREDICTED: hypothetical protein [Vitis vinifera]
contig01525	gi|115457512|ref|NP_001052356.1|	1e-136	491	Os04g0278000 [Oryza sativa Japonica Group]
contig01526	gi|125542465|gb|EAY88604.1|	2e-38	164	hypothetical protein OsI_10079 [Oryza sativa Indica Group]
contig01527	gi|223948817|gb|ACN28492.1|	1e-81	308	unknown [Zea mays]
contig01528	gi|242082237|ref|XP_002445887.1|	1e-137	494	hypothetical protein SORBIDRAFT_07g027480 [Sorghum bicolor]
contig01529	gi|224076922|ref|XP_002305051.1|	6e-158	561	predicted protein [Populus trichocarpa]
contig01530	gi|255583930|ref|XP_002532713.1|	4e-40	170	endomembrane-associated protein, putative [Ricinus communis]
contig01531	gi|297738784|emb|CBI28029.3|	0	659	unnamed protein product [Vitis vinifera]
contig01532	gi|195643262|gb|ACG41099.1|	5e-114	416	protein brittle-1 [Zea mays]
contig01533	gi|40806502|gb|AAR92156.1|	5e-124	449	putative cysteine protease 3 [Iris x hollandica]
contig01534	gi|242066744|ref|XP_002454661.1|	1e-66	258	hypothetical protein SORBIDRAFT_04g035060 [Sorghum bicolor]
contig01535	gi|21901929|emb|CAC86383.1|	0	721	carboxypeptidase type III [Theobroma cacao]
contig01536	gi|115456792|ref|NP_001051996.1|	7e-135	485	Os04g0102700 [Oryza sativa Japonica Group]
contig01537	gi|242032277|ref|XP_002463533.1|	4e-32	144	hypothetical protein SORBIDRAFT_01g001520 [Sorghum bicolor]
contig01538	gi|255582445|ref|XP_002532010.1|	3e-58	230	Heterogeneous nuclear ribonucleoprotein 27C, putative [Ricinus communis]
contig01539	gi|222641039|gb|EEE69171.1|	3e-121	439	hypothetical protein OsJ_28340 [Oryza sativa Japonica Group]
contig01540	gi|296090475|emb|CBI40671.3|	1e-61	242	unnamed protein product [Vitis vinifera]
contig01541	gi|82400207|gb|ABB72842.1|	4e-110	402	NAC protein 1 [Elaeis guineensis]
contig01542	gi|308080376|ref|NP_001183357.1|	4e-32	144	hypothetical protein LOC100501766 [Zea mays]
contig01543	gi|225430508|ref|XP_002285559.1|	1e-52	211	PREDICTED: hypothetical protein [Vitis vinifera]
contig01544	gi|225444161|ref|XP_002270765.1|	2e-147	526	PREDICTED: hypothetical protein [Vitis vinifera]
contig01545	gi|255572654|ref|XP_002527260.1|	5e-42	176	conserved hypothetical protein [Ricinus communis]
contig01546	gi|225470747|ref|XP_002267459.1|	4e-143	512	PREDICTED: hypothetical protein [Vitis vinifera]
contig01547	gi|115450261|ref|NP_001048731.1|	5e-130	469	Os03g0112800 [Oryza sativa Japonica Group]
contig01548	gi|53791868|dbj|BAD53990.1|	1e-65	254	putative zinc-finger protein [Oryza sativa Japonica Group]
contig01549	gi|297735173|emb|CBI17535.3|	3e-32	144	unnamed protein product [Vitis vinifera]
contig01550	gi|302142140|emb|CBI19343.3|	7e-92	342	unnamed protein product [Vitis vinifera]
contig01551	gi|255555987|ref|XP_002519028.1|	1e-103	381	RNA polymerase-associated protein RTF1, putative [Ricinus communis]
contig01552	gi|297742168|emb|CBI33955.3|	2e-72	277	unnamed protein product [Vitis vinifera]
contig01553	gi|115445273|ref|NP_001046416.1|	1e-107	394	Os02g0244600 [Oryza sativa Japonica Group]
contig01554	gi|224075605|ref|XP_002304703.1|	5e-55	219	predicted protein [Populus trichocarpa]
contig01556	gi|296082509|emb|CBI21514.3|	1e-138	497	unnamed protein product [Vitis vinifera]
contig01557	gi|212274307|ref|NP_001130846.1|	1e-166	590	hypothetical protein LOC100191950 [Zea mays]
contig01558	gi|115467244|ref|NP_001057221.1|	3e-81	307	Os06g0231300 [Oryza sativa Japonica Group]
contig01559	gi|225458299|ref|XP_002281492.1|	1e-20	105	PREDICTED: hypothetical protein [Vitis vinifera]
contig01560	gi|115478703|ref|NP_001062945.1|	0	718	Os09g0347700 [Oryza sativa Japonica Group]
contig01561	gi|225440540|ref|XP_002273173.1|	5e-83	313	PREDICTED: hypothetical protein [Vitis vinifera]
contig01562	gi|10241603|emb|CAC09580.1|	2e-66	257	protein kinase (PK) [Fagus sylvatica]
contig01563	gi|115461843|ref|NP_001054521.1|	2e-112	410	Os05g0125500 [Oryza sativa Japonica Group]
contig01564	gi|253761269|ref|XP_002489073.1|	8e-09	66.6	hypothetical protein SORBIDRAFT_0139s002030 [Sorghum bicolor]
contig01565	gi|242077618|ref|XP_002448745.1|	0	683	hypothetical protein SORBIDRAFT_06g032470 [Sorghum bicolor]
contig01566	gi|218196969|gb|EEC79396.1|	3e-100	370	hypothetical protein OsI_20321 [Oryza sativa Indica Group]
contig01567	gi|255636276|gb|ACU18478.1|	2e-105	387	unknown [Glycine max]
contig01568	gi|124360985|gb|ABN08957.1|	0	695	H+-transporting two-sector ATPase, C (AC39) subunit [Medicago truncatula]
contig01569	gi|115476066|ref|NP_001061629.1|	7e-132	475	Os08g0359200 [Oryza sativa Japonica Group]
contig01570	gi|115447435|ref|NP_001047497.1|	1e-109	401	Os02g0631000 [Oryza sativa Japonica Group]
contig01571	gi|225465253|ref|XP_002268311.1|	4e-116	422	PREDICTED: hypothetical protein [Vitis vinifera]
contig01572	gi|51338718|sp|P07747.3|CYB_WHEAT	1e-127	461	RecName: Full=Cytochrome b; AltName: Full=Complex III subunit 3; AltName: Full=Complex III subunit III; AltName: Full=Cytochrome b-c1 complex subunit 3; AltName: Full=Ubiquinol-cytochrome-c reductase complex cytochrome b subunit
contig01573	gi|225429355|ref|XP_002272679.1|	4e-156	555	PREDICTED: hypothetical protein [Vitis vinifera]
contig01574	gi|115481426|ref|NP_001064306.1|	8e-112	408	Os10g0204100 [Oryza sativa Japonica Group]
contig01575	gi|255549062|ref|XP_002515587.1|	1e-32	145	conserved hypothetical protein [Ricinus communis]
contig01576	gi|224133996|ref|XP_002327730.1|	1e-157	561	predicted protein [Populus trichocarpa]
contig01577	gi|225430569|ref|XP_002263210.1|	6e-107	392	PREDICTED: hypothetical protein [Vitis vinifera]
contig01578	gi|222622082|gb|EEE56214.1|	8e-86	322	hypothetical protein OsJ_05188 [Oryza sativa Japonica Group]
contig01579	gi|225435157|ref|XP_002281752.1|	3e-147	526	PREDICTED: hypothetical protein [Vitis vinifera]
contig01580	gi|148927394|gb|ABR19828.1|	0	640	cysteine proteinase [Elaeis guineensis]
contig01581	gi|255579023|ref|XP_002530363.1|	2e-24	118	conserved hypothetical protein [Ricinus communis]
contig01582	gi|225459394|ref|XP_002285816.1|	5e-109	399	PREDICTED: hypothetical protein [Vitis vinifera]
contig01583	gi|225431455|ref|XP_002280552.1|	1e-157	560	PREDICTED: hypothetical protein [Vitis vinifera]
contig01584	gi|110288667|gb|ABB46862.2|	0	808	Enolase, putative, expressed [Oryza sativa Japonica Group]
contig01585	gi|224133738|ref|XP_002327668.1|	4e-40	170	predicted protein [Populus trichocarpa]
contig01586	gi|115448227|ref|NP_001047893.1|	2e-29	135	Os02g0709900 [Oryza sativa Japonica Group]
contig01587	gi|224054118|ref|XP_002298101.1|	5e-108	395	predicted protein [Populus trichocarpa]
contig01588	gi|255545040|ref|XP_002513581.1|	1e-136	491	ATP-dependent peptidase, putative [Ricinus communis]
contig01589	gi|225451647|ref|XP_002277367.1|	2e-57	228	PREDICTED: hypothetical protein [Vitis vinifera]
contig01590	gi|242035857|ref|XP_002465323.1|	4e-95	353	hypothetical protein SORBIDRAFT_01g036430 [Sorghum bicolor]
contig01591	gi|225458422|ref|XP_002283679.1|	3e-144	516	PREDICTED: hypothetical protein [Vitis vinifera]
contig01592	gi|255547996|ref|XP_002515055.1|	7e-138	495	hydrolase, hydrolyzing O-glycosyl compounds, putative [Ricinus communis]
contig01593	gi|218194423|gb|EEC76850.1|	5e-136	489	hypothetical protein OsI_15015 [Oryza sativa Indica Group]
contig01594	gi|225460185|ref|XP_002279455.1|	2e-105	387	PREDICTED: hypothetical protein [Vitis vinifera]
contig01595	gi|242033009|ref|XP_002463899.1|	2e-125	454	hypothetical protein SORBIDRAFT_01g008500 [Sorghum bicolor]
contig01596	gi|226529692|ref|NP_001147449.1|	4e-122	442	protein binding protein [Zea mays]
contig01597	gi|90657607|gb|ABD96906.1|	2e-120	437	hypothetical protein [Cleome spinosa]
contig01598	gi|1246823|emb|CAA61964.1|	9e-151	538	hypothetical protein [Phoenix dactylifera]
contig01599	gi|225463576|ref|XP_002268800.1|	5e-107	392	PREDICTED: hypothetical protein [Vitis vinifera]
contig01600	gi|242058363|ref|XP_002458327.1|	4e-144	516	hypothetical protein SORBIDRAFT_03g031350 [Sorghum bicolor]
contig01601	gi|225437104|ref|XP_002280006.1|	4e-29	134	PREDICTED: hypothetical protein [Vitis vinifera]
contig01602	gi|224141485|ref|XP_002324102.1|	4e-29	134	predicted protein [Populus trichocarpa]
contig01603	gi|255551707|ref|XP_002516899.1|	1e-162	577	Cullin-1, putative [Ricinus communis]
contig01604	gi|115473603|ref|NP_001060400.1|	1e-32	145	Os07g0637200 [Oryza sativa Japonica Group]
contig01605	gi|115459464|ref|NP_001053332.1|	3e-109	400	Os04g0520000 [Oryza sativa Japonica Group]
contig01606	gi|255543593|ref|XP_002512859.1|	6e-155	551	mitochondrial phosphate carrier protein, putative [Ricinus communis]
contig01607	gi|242083844|ref|XP_002442347.1|	5e-99	366	hypothetical protein SORBIDRAFT_08g018670 [Sorghum bicolor]
contig01608	gi|242036747|ref|XP_002465768.1|	1e-73	281	hypothetical protein SORBIDRAFT_01g045460 [Sorghum bicolor]
contig01609	gi|115452737|ref|NP_001049969.1|	2e-125	453	Os03g0322800 [Oryza sativa Japonica Group]
contig01610	gi|115444277|ref|NP_001045918.1|	4e-74	283	Os02g0152500 [Oryza sativa Japonica Group]
contig01611	gi|224145672|ref|XP_002325726.1|	1e-127	461	calcium dependent protein kinase 12 [Populus trichocarpa]
contig01612	gi|255550894|ref|XP_002516495.1|	7e-148	528	phosphofructokinase, putative [Ricinus communis]
contig01613	gi|297739079|emb|CBI28568.3|	2e-157	560	unnamed protein product [Vitis vinifera]
contig01614	gi|297740039|emb|CBI30221.3|	0	717	unnamed protein product [Vitis vinifera]
contig01615	gi|255546624|ref|XP_002514371.1|	3e-108	396	ctp synthase, putative [Ricinus communis]
contig01616	gi|225443564|ref|XP_002273268.1|	1e-130	471	PREDICTED: hypothetical protein [Vitis vinifera]
contig01617	gi|225451342|ref|XP_002279520.1|	1e-75	288	PREDICTED: hypothetical protein [Vitis vinifera]
contig01618	gi|319827279|gb|ADV74831.1|	4e-123	446	myosin XI-K [Brachypodium distachyon]
contig01619	gi|225449106|ref|XP_002276752.1|	5e-63	246	PREDICTED: hypothetical protein [Vitis vinifera]
contig01620	gi|301154116|emb|CBW30211.1|	3e-163	579	Plasma membrane ATPase [Musa balbisiana]
contig01621	gi|115473379|ref|NP_001060288.1|	8e-83	312	Os07g0618600 [Oryza sativa Japonica Group]
contig01622	gi|294847377|gb|ADF43731.1|	0	713	monodehydroascorbate reductase [Lilium longiflorum]
contig01623	gi|296082756|emb|CBI21761.3|	1e-60	238	unnamed protein product [Vitis vinifera]
contig01624	gi|296085156|emb|CBI28651.3|	1e-71	275	unnamed protein product [Vitis vinifera]
contig01625	gi|115478196|ref|NP_001062693.1|	1e-119	434	Os09g0255400 [Oryza sativa Japonica Group]
contig01626	gi|225424793|ref|XP_002270582.1|	0	696	PREDICTED: hypothetical protein [Vitis vinifera]
contig01627	gi|218197560|gb|EEC79987.1|	9e-148	528	hypothetical protein OsI_21629 [Oryza sativa Indica Group]
contig01628	gi|297740404|emb|CBI30586.3|	1e-79	301	unnamed protein product [Vitis vinifera]
contig01629	gi|193795283|gb|ACF21740.1|	2e-175	619	putative cell elongation protein DIMINUTO [Elaeis guineensis]
contig01630	gi|115460006|ref|NP_001053603.1|	0	714	Os04g0570800 [Oryza sativa Japonica Group]
contig01631	gi|115445841|ref|NP_001046700.1|	1e-138	498	Os02g0325100 [Oryza sativa Japonica Group]
contig01632	gi|225439868|ref|XP_002278566.1|	2e-136	490	PREDICTED: hypothetical protein [Vitis vinifera]
contig01633	gi|218191833|gb|EEC74260.1|	6e-131	472	hypothetical protein OsI_09473 [Oryza sativa Indica Group]
contig01634	gi|16215467|emb|CAC82998.1|	1e-173	614	calcium-dependent protein kinase 2 [Nicotiana tabacum]
contig01635	gi|226507172|ref|NP_001146697.1|	3e-147	526	hypothetical protein LOC100280298 [Zea mays]
contig01636	gi|225458521|ref|XP_002284264.1|	3e-173	612	PREDICTED: hypothetical protein [Vitis vinifera]
contig01637	gi|225444867|ref|XP_002281219.1|	0	661	PREDICTED: hypothetical protein [Vitis vinifera]
contig01638	gi|147774374|emb|CAN72399.1|	1e-74	285	hypothetical protein VITISV_041203 [Vitis vinifera]
contig01639	gi|242060900|ref|XP_002451739.1|	2e-54	218	hypothetical protein SORBIDRAFT_04g006960 [Sorghum bicolor]
contig01640	gi|225462291|ref|XP_002265244.1|	8e-85	318	PREDICTED: hypothetical protein [Vitis vinifera]
contig01641	gi|115441021|ref|NP_001044790.1|	1e-89	335	Os01g0846500 [Oryza sativa Japonica Group]
contig01642	gi|255578363|ref|XP_002530048.1|	0	712	conserved hypothetical protein [Ricinus communis]
contig01643	gi|224071365|ref|XP_002303424.1|	9e-58	229	predicted protein [Populus trichocarpa]
contig01644	gi|25067747|gb|AAN65341.1|	1e-133	481	thioredoxin/transketolase fusion protein [synthetic construct]
contig01645	gi|192913020|gb|ACF06618.1|	7e-95	352	meloidogyne-induced giant cell protein-like protein [Elaeis guineensis]
contig01646	gi|224104551|ref|XP_002313476.1|	3e-86	323	predicted protein [Populus trichocarpa]
contig01647	gi|125544237|gb|EAY90376.1|	8e-109	398	hypothetical protein OsI_11954 [Oryza sativa Indica Group]
contig01648	gi|102139979|gb|ABF70114.1|	3e-94	350	protein kinase, putative [Musa balbisiana]
contig01649	gi|90265234|emb|CAH67769.1|	2e-87	327	H0322F07.6 [Oryza sativa Indica Group]
contig01650	gi|222625675|gb|EEE59807.1|	1e-133	481	hypothetical protein OsJ_12332 [Oryza sativa Japonica Group]
contig01651	gi|242038593|ref|XP_002466691.1|	2e-90	337	hypothetical protein SORBIDRAFT_01g012370 [Sorghum bicolor]
contig01652	gi|218184655|gb|EEC67082.1|	4e-119	432	hypothetical protein OsI_33853 [Oryza sativa Indica Group]
contig01653	gi|224120466|ref|XP_002331055.1|	2e-123	447	predicted protein [Populus trichocarpa]
contig01654	gi|255544454|ref|XP_002513288.1|	3e-111	406	transcription cofactor, putative [Ricinus communis]
contig01655	gi|218185657|gb|EEC68084.1|	3e-84	317	hypothetical protein OsI_35952 [Oryza sativa Indica Group]
contig01656	gi|296082477|emb|CBI21482.3|	1e-121	441	unnamed protein product [Vitis vinifera]
contig01657	gi|308154377|sp|A2XD35.2|PURA_ORYSI	9e-159	564	RecName: Full=Adenylosuccinate synthetase, chloroplastic; Short=AMPSase; Short=AdSS; AltName: Full=IMP--aspartate ligase; Flags: Precursor
contig01658	gi|308814841|emb|CBX33151.1|	4e-172	608	sterol 24-C-methyltransferase 1 [Dioscorea zingiberensis]
contig01659	gi|115441623|ref|NP_001045091.1|	2e-38	164	Os01g0897800 [Oryza sativa Japonica Group]
contig01660	gi|225427564|ref|XP_002266702.1|	6e-126	455	PREDICTED: hypothetical protein [Vitis vinifera]
contig01661	gi|297826243|ref|XP_002881004.1|	2e-139	500	cupin family protein [Arabidopsis lyrata subsp. lyrata]
contig01662	gi|115434878|ref|NP_001042197.1|	1e-91	341	Os01g0179200 [Oryza sativa Japonica Group]
contig01663	gi|296087281|emb|CBI33655.3|	4e-69	266	unnamed protein product [Vitis vinifera]
contig01664	gi|224145515|ref|XP_002325671.1|	1e-98	364	predicted protein [Populus trichocarpa]
contig01665	gi|255563727|ref|XP_002522865.1|	8e-109	398	electron transport oxidoreductase, putative [Ricinus communis]
contig01666	gi|225427268|ref|XP_002281297.1|	0	696	PREDICTED: hypothetical protein [Vitis vinifera]
contig01667	gi|225433688|ref|XP_002266909.1|	4e-99	366	PREDICTED: hypothetical protein [Vitis vinifera]
contig01668	gi|301349391|gb|ADK74339.1|	4e-134	482	bZIP transcription factor [Phalaenopsis amabilis]
contig01669	gi|226492993|ref|NP_001141848.1|	1e-152	544	hypothetical protein LOC100273990 [Zea mays]
contig01670	gi|115462343|ref|NP_001054771.1|	3e-100	370	Os05g0170800 [Oryza sativa Japonica Group]
contig01671	gi|115451537|ref|NP_001049369.1|	4e-37	160	Os03g0214100 [Oryza sativa Japonica Group]
contig01672	gi|225446761|ref|XP_002278350.1|	3e-60	237	PREDICTED: hypothetical protein [Vitis vinifera]
contig01673	gi|218196738|gb|EEC79165.1|	4e-171	605	hypothetical protein OsI_19840 [Oryza sativa Indica Group]
contig01674	gi|226490993|ref|NP_001150622.1|	2e-114	417	pre-mRNA-splicing factor 19 [Zea mays]
contig01675	gi|217073888|gb|ACJ85304.1|	1e-150	537	unknown [Medicago truncatula]
contig01676	gi|222624809|gb|EEE58941.1|	4e-151	539	hypothetical protein OsJ_10613 [Oryza sativa Japonica Group]
contig01677	gi|158578608|gb|ABW74579.1|	4e-140	502	putative serine/threonine phosphatase [Boechera divaricarpa]
contig01678	gi|297746512|emb|CBI16568.3|	3e-50	204	unnamed protein product [Vitis vinifera]
contig01679	gi|293331805|ref|NP_001169964.1|	1e-54	218	hypothetical protein LOC100383864 [Zea mays]
contig01680	gi|255576966|ref|XP_002529368.1|	3e-174	615	serine-threonine kinase receptor-associated protein, putative [Ricinus communis]
contig01681	gi|115463525|ref|NP_001055362.1|	6e-82	309	Os05g0372400 [Oryza sativa Japonica Group]
contig01682	gi|224127878|ref|XP_002320186.1|	3e-130	469	predicted protein [Populus trichocarpa]
contig01683	gi|1743009|emb|CAA71142.1|	4e-133	479	SNF1-related protein kinase [Cucumis sativus]
contig01684	gi|15128238|dbj|BAB62566.1|	5e-117	426	putative lysophospholipase 2 [Oryza sativa Japonica Group]
contig01685	gi|225462011|ref|XP_002272971.1|	5e-113	412	PREDICTED: hypothetical protein [Vitis vinifera]
contig01686	gi|223946987|gb|ACN27577.1|	2e-156	556	unknown [Zea mays]
contig01687	gi|194706694|gb|ACF87431.1|	1e-47	195	unknown [Zea mays]
contig01688	gi|295913668|gb|ADG58076.1|	7e-25	119	transcription factor [Lycoris longituba]
contig01689	gi|224119518|ref|XP_002318094.1|	4e-108	396	predicted protein [Populus trichocarpa]
contig01690	gi|225432364|ref|XP_002275431.1|	3e-66	257	PREDICTED: similar to protein kinase family protein [Vitis vinifera]
contig01691	gi|225457658|ref|XP_002275562.1|	4e-109	399	PREDICTED: similar to cinnamoyl-CoA reductase family [Vitis vinifera]
contig01692	gi|218193173|gb|EEC75600.1|	4e-116	422	hypothetical protein OsI_12307 [Oryza sativa Indica Group]
contig01693	gi|225459284|ref|XP_002285786.1|	5e-56	223	PREDICTED: hypothetical protein [Vitis vinifera]
contig01694	gi|255541300|ref|XP_002511714.1|	2e-121	440	zinc finger protein, putative [Ricinus communis]
contig01695	gi|218201445|gb|EEC83872.1|	5e-24	117	hypothetical protein OsI_29865 [Oryza sativa Indica Group]
contig01696	gi|255578876|ref|XP_002530292.1|	9e-137	491	calcium/calmodulin-dependent protein kinase kinase, putative [Ricinus communis]
contig01697	gi|115449665|ref|NP_001048522.1|	1e-44	185	Os02g0817600 [Oryza sativa Japonica Group]
contig01698	gi|224064400|ref|XP_002301457.1|	2e-143	513	predicted protein [Populus trichocarpa]
contig01699	gi|297816956|ref|XP_002876361.1|	2e-177	626	hypothetical protein ARALYDRAFT_486071 [Arabidopsis lyrata subsp. lyrata]
contig01700	gi|225438355|ref|XP_002273487.1|	3e-87	327	PREDICTED: hypothetical protein [Vitis vinifera]
contig01701	gi|224099441|ref|XP_002311485.1|	7e-102	375	predicted protein [Populus trichocarpa]
contig01702	gi|125562605|gb|EAZ08053.1|	8e-90	335	hypothetical protein OsI_30318 [Oryza sativa Indica Group]
contig01703	gi|192910920|gb|ACF06568.1|	5e-60	236	disulfide-isomerase precursor-like protein [Elaeis guineensis]
contig01704	gi|242050566|ref|XP_002463027.1|	2e-45	188	hypothetical protein SORBIDRAFT_02g036460 [Sorghum bicolor]
contig01705	gi|297739886|emb|CBI30068.3|	3e-147	526	unnamed protein product [Vitis vinifera]
contig01706	gi|115448743|ref|NP_001048151.1|	1e-93	348	Os02g0754000 [Oryza sativa Japonica Group]
contig01707	gi|733082|gb|AAA97556.1|	2e-73	281	urf209; orf25 [Sorghum bicolor]
contig01708	gi|255541812|ref|XP_002511970.1|	2e-90	337	carboxylic ester hydrolase, putative [Ricinus communis]
contig01709	gi|125564685|gb|EAZ10065.1|	1e-92	344	hypothetical protein OsI_32371 [Oryza sativa Indica Group]
contig01710	gi|242052283|ref|XP_002455287.1|	4e-36	157	hypothetical protein SORBIDRAFT_03g007840 [Sorghum bicolor]
contig01711	gi|255581359|ref|XP_002531489.1|	2e-84	315	Potassium transporter, putative [Ricinus communis]
contig01712	gi|237837739|ref|XP_002368167.1|	2e-12	78.2	tuftelin interacting protein 11, putative [Toxoplasma gondii ME49]
contig01713	gi|218193449|gb|EEC75876.1|	2e-98	363	hypothetical protein OsI_12908 [Oryza sativa Indica Group]
contig01714	gi|225461912|ref|XP_002265434.1|	3e-30	137	PREDICTED: hypothetical protein [Vitis vinifera]
contig01715	gi|47497095|dbj|BAD19146.1|	1e-67	261	ankyrin repeat protein-like [Oryza sativa Japonica Group]
contig01716	gi|242041689|ref|XP_002468239.1|	1e-129	467	hypothetical protein SORBIDRAFT_01g042290 [Sorghum bicolor]
contig01717	gi|222615547|gb|EEE51679.1|	3e-11	74.7	hypothetical protein OsJ_33031 [Oryza sativa Japonica Group]
contig01718	gi|192910896|gb|ACF06556.1|	3e-150	536	mitochondrial ATP synthase gamma chain [Elaeis guineensis]
contig01719	gi|218187601|gb|EEC70028.1|	2e-132	476	hypothetical protein OsI_00602 [Oryza sativa Indica Group]
contig01720	gi|115469678|ref|NP_001058438.1|	3e-144	516	Os06g0694000 [Oryza sativa Japonica Group]
contig01721	gi|115466604|ref|NP_001056901.1|	5e-161	572	Os06g0164100 [Oryza sativa Japonica Group]
contig01722	gi|225425176|ref|XP_002265076.1|	8e-133	478	PREDICTED: hypothetical protein [Vitis vinifera]
contig01723	gi|225448375|ref|XP_002271131.1|	9e-132	474	PREDICTED: hypothetical protein [Vitis vinifera]
contig01724	gi|225427572|ref|XP_002268442.1|	3e-60	237	PREDICTED: hypothetical protein [Vitis vinifera]
contig01725	gi|115488436|ref|NP_001066705.1|	9e-92	342	Os12g0443500 [Oryza sativa Japonica Group]
contig01726	gi|218187088|gb|EEC69515.1|	3e-07	61.2	hypothetical protein OsI_38755 [Oryza sativa Indica Group]
contig01727	gi|115452853|ref|NP_001050027.1|	1e-159	567	Os03g0334000 [Oryza sativa Japonica Group]
contig01728	gi|302797356|ref|XP_002980439.1|	3e-38	164	hypothetical protein SELMODRAFT_112221 [Selaginella moellendorffii]
contig01729	gi|193795285|gb|ACF21741.1|	2e-131	473	putative serine/threonine protein kinase [Elaeis guineensis]
contig01730	gi|225449521|ref|XP_002283594.1|	1e-154	550	PREDICTED: hypothetical protein [Vitis vinifera]
contig01731	gi|225438950|ref|XP_002284196.1|	2e-161	573	PREDICTED: hypothetical protein isoform 1 [Vitis vinifera]
contig01732	gi|219888503|gb|ACL54626.1|	2e-145	520	unknown [Zea mays]
contig01733	gi|20330754|gb|AAM19117.1|AC104427_15	7e-17	93.2	Hypothetical protein [Oryza sativa Japonica Group]
contig01734	gi|6015058|sp|O49169.1|EF1A_MANES	0	797	RecName: Full=Elongation factor 1-alpha; Short=EF-1-alpha
contig01735	gi|242041515|ref|XP_002468152.1|	2e-149	533	hypothetical protein SORBIDRAFT_01g040530 [Sorghum bicolor]
contig01736	gi|125587585|gb|EAZ28249.1|	5e-42	176	hypothetical protein OsJ_12221 [Oryza sativa Japonica Group]
contig01737	gi|224102803|ref|XP_002312807.1|	2e-89	334	predicted protein [Populus trichocarpa]
contig01738	gi|225428163|ref|XP_002281458.1|	5e-103	379	PREDICTED: hypothetical protein [Vitis vinifera]
contig01739	gi|225450119|ref|XP_002278997.1|	0	647	PREDICTED: hypothetical protein [Vitis vinifera]
contig01740	gi|255587069|ref|XP_002534122.1|	4e-113	412	Ubiquitin carboxyl-terminal hydrolase, putative [Ricinus communis]
contig01741	gi|225436648|ref|XP_002276189.1|	1e-35	155	PREDICTED: hypothetical protein [Vitis vinifera]
contig01742	gi|242074758|ref|XP_002447315.1|	2e-112	410	hypothetical protein SORBIDRAFT_06g032770 [Sorghum bicolor]
contig01743	gi|77555803|gb|ABA98599.1|	5e-175	618	expressed protein [Oryza sativa Japonica Group]
contig01744	gi|297734375|emb|CBI15622.3|	5e-34	150	unnamed protein product [Vitis vinifera]
contig01745	gi|222629539|gb|EEE61671.1|	2e-146	523	hypothetical protein OsJ_16139 [Oryza sativa Japonica Group]
contig01746	gi|225453309|ref|XP_002269020.1|	9e-132	474	PREDICTED: hypothetical protein isoform 1 [Vitis vinifera]
contig01747	gi|222618501|gb|EEE54633.1|	5e-117	426	hypothetical protein OsJ_01891 [Oryza sativa Japonica Group]
contig01748	gi|125538096|gb|EAY84491.1|	1e-130	471	hypothetical protein OsI_05866 [Oryza sativa Indica Group]
contig01749	gi|255541558|ref|XP_002511843.1|	1e-73	281	DNA binding protein, putative [Ricinus communis]
contig01750	gi|312192239|gb|ADQ43814.1|	1e-169	600	glyceraldehyde-3-phosphate dehydrogenase [Ananas comosus]
contig01751	gi|297734075|emb|CBI15322.3|	5e-29	133	unnamed protein product [Vitis vinifera]
contig01752	gi|192910814|gb|ACF06515.1|	2e-104	384	aluminum-induced protein [Elaeis guineensis]
contig01753	gi|42408150|dbj|BAD09288.1|	6e-27	126	unknown protein [Oryza sativa Japonica Group]
contig01754	gi|37725361|gb|AAO25536.1|	8e-178	627	cellulose synthase [Populus tremuloides]
contig01755	gi|225437374|ref|XP_002268787.1|	1e-162	577	PREDICTED: hypothetical protein [Vitis vinifera]
contig01756	gi|255538588|ref|XP_002510359.1|	2e-180	636	cop9 complex subunit, putative [Ricinus communis]
contig01757	gi|255558490|ref|XP_002520270.1|	1e-42	179	protein transporter, putative [Ricinus communis]
contig01758	gi|148906930|gb|ABR16610.1|	2e-110	403	unknown [Picea sitchensis]
contig01759	gi|297804560|ref|XP_002870164.1|	1e-90	338	AMP-activated protein kinase [Arabidopsis lyrata subsp. lyrata]
contig01760	gi|38344147|emb|CAD41867.2|	1e-94	351	OSJNBa0041A02.14 [Oryza sativa Japonica Group]
contig01761	gi|125542304|gb|EAY88443.1|	1e-129	467	hypothetical protein OsI_09907 [Oryza sativa Indica Group]
contig01762	gi|90018255|gb|ABD83939.1|	3e-143	513	palmitoyl-ACP thioesterase [Elaeis guineensis]
contig01763	gi|218195027|gb|EEC77454.1|	2e-08	65.5	hypothetical protein OsI_16267 [Oryza sativa Indica Group]
contig01764	gi|226494740|ref|NP_001150217.1|	9e-158	561	LOC100283847 [Zea mays]
contig01765	gi|218193449|gb|EEC75876.1|	3e-71	273	hypothetical protein OsI_12908 [Oryza sativa Indica Group]
contig01766	gi|115448809|ref|NP_001048184.1|	7e-134	481	Os02g0759800 [Oryza sativa Japonica Group]
contig01767	gi|225430178|ref|XP_002284900.1|	1e-162	577	PREDICTED: hypothetical protein [Vitis vinifera]
contig01768	gi|125546500|gb|EAY92639.1|	2e-56	224	hypothetical protein OsI_14383 [Oryza sativa Indica Group]
contig01769	gi|225452646|ref|XP_002281856.1|	1e-161	574	PREDICTED: hypothetical protein [Vitis vinifera]
contig01770	gi|222634815|gb|EEE64947.1|	4e-51	206	hypothetical protein OsJ_19829 [Oryza sativa Japonica Group]
contig01771	gi|115460700|ref|NP_001053950.1|	2e-122	444	Os04g0626900 [Oryza sativa Japonica Group]
contig01772	gi|115461198|ref|NP_001054199.1|	4e-121	439	Os04g0668900 [Oryza sativa Japonica Group]
contig01773	gi|225448251|ref|XP_002272848.1|	3e-106	390	PREDICTED: hypothetical protein [Vitis vinifera]
contig01774	gi|225447631|ref|XP_002274325.1|	1e-87	328	PREDICTED: hypothetical protein [Vitis vinifera]
contig01775	gi|125526546|gb|EAY74660.1|	4e-95	353	hypothetical protein OsI_02555 [Oryza sativa Indica Group]
contig01776	gi|296089940|emb|CBI39759.3|	2e-110	403	unnamed protein product [Vitis vinifera]
contig01777	gi|226531035|ref|NP_001151173.1|	1e-115	421	DNA-damage-repair/toleration protein DRT102 [Zea mays]
contig01778	gi|125582730|gb|EAZ23661.1|	2e-153	546	hypothetical protein OsJ_07363 [Oryza sativa Japonica Group]
contig01779	gi|225423672|ref|XP_002276491.1|	6e-151	538	PREDICTED: hypothetical protein [Vitis vinifera]
contig01780	gi|255564076|ref|XP_002523036.1|	1e-110	404	ATP synthase subunit d, putative [Ricinus communis]
contig01781	gi|33324614|gb|AAQ08018.1|	1e-148	530	endo-1,4-beta-glucanase [Gossypium hirsutum]
contig01782	gi|255569255|ref|XP_002525595.1|	4e-61	240	DNA binding protein, putative [Ricinus communis]
contig01783	gi|225430832|ref|XP_002273030.1|	7e-97	358	PREDICTED: hypothetical protein [Vitis vinifera]
contig01784	gi|218192243|gb|EEC74670.1|	2e-105	387	hypothetical protein OsI_10348 [Oryza sativa Indica Group]
contig01785	gi|297745678|emb|CBI40932.3|	5e-77	293	unnamed protein product [Vitis vinifera]
contig01786	gi|224086775|ref|XP_002307959.1|	5e-93	346	predicted protein [Populus trichocarpa]
contig01787	gi|224100817|ref|XP_002312025.1|	4e-117	426	predicted protein [Populus trichocarpa]
contig01788	gi|297740815|emb|CBI30997.3|	2e-24	118	unnamed protein product [Vitis vinifera]
contig01789	gi|199601717|dbj|BAG70976.1|	0	656	ribophorin I family protein [Musa balbisiana]
contig01790	gi|296083170|emb|CBI22806.3|	0	668	unnamed protein product [Vitis vinifera]
contig01791	gi|225453242|ref|XP_002265309.1|	4e-152	542	PREDICTED: hypothetical protein [Vitis vinifera]
contig01792	gi|125550629|gb|EAY96338.1|	1e-163	580	hypothetical protein OsI_18241 [Oryza sativa Indica Group]
contig01793	gi|115485959|ref|NP_001068123.1|	2e-68	264	Os11g0572100 [Oryza sativa Japonica Group]
contig01794	gi|242046452|ref|XP_002461097.1|	2e-156	556	hypothetical protein SORBIDRAFT_02g040640 [Sorghum bicolor]
contig01795	gi|147792925|emb|CAN73197.1|	8e-69	265	hypothetical protein VITISV_014078 [Vitis vinifera]
contig01796	gi|242036175|ref|XP_002465482.1|	9e-116	421	hypothetical protein SORBIDRAFT_01g039590 [Sorghum bicolor]
contig01797	gi|225434851|ref|XP_002280607.1|	2e-15	88.2	PREDICTED: hypothetical protein [Vitis vinifera]
contig01798	gi|226491362|ref|NP_001148534.1|	0	743	adenosylhomocysteinase [Zea mays]
contig01799	gi|192910924|gb|ACF06570.1|	3e-135	486	annexin P35 [Elaeis guineensis]
contig01800	gi|225434315|ref|XP_002276130.1|	0	651	PREDICTED: hypothetical protein [Vitis vinifera]
contig01801	gi|222637288|gb|EEE67420.1|	2e-78	297	hypothetical protein OsJ_24760 [Oryza sativa Japonica Group]
contig01802	gi|255557979|ref|XP_002520018.1|	1e-79	301	chromosome region maintenance protein 1/exportin, putative [Ricinus communis]
contig01803	gi|255562498|ref|XP_002522255.1|	2e-94	350	trehalose-6-phosphate synthase, putative [Ricinus communis]
contig01804	gi|47848479|dbj|BAD22334.1|	0	653	putative acetyl-CoA C-acyltransferase [Oryza sativa Japonica Group]
contig01805	gi|297721251|ref|NP_001172988.1|	2e-121	440	Os02g0517531 [Oryza sativa Japonica Group]
contig01806	gi|316996014|dbj|BAD83474.2|	9e-84	315	ribosomal protein S3 [Nicotiana tabacum]
contig01807	gi|255549002|ref|XP_002515557.1|	8e-74	282	conserved hypothetical protein [Ricinus communis]
contig01808	gi|222641896|gb|EEE70028.1|	2e-83	314	hypothetical protein OsJ_29976 [Oryza sativa Japonica Group]
contig01809	gi|55233175|gb|AAV48542.1|	2e-152	543	beta-cyanoalanine synthase [Oryza sativa Indica Group]
contig01810	gi|225465253|ref|XP_002268311.1|	5e-85	319	PREDICTED: hypothetical protein [Vitis vinifera]
contig01811	gi|211906504|gb|ACJ11745.1|	2e-174	616	heat shock protein 70 [Gossypium hirsutum]
contig01812	gi|47497801|dbj|BAD19899.1|	6e-106	389	putative ABI3-interacting protein 2 [Oryza sativa Japonica Group]
contig01813	gi|31432951|gb|AAP54522.1|	3e-136	489	Valyl-tRNA synthetase, putative [Oryza sativa Japonica Group]
contig01814	gi|224066857|ref|XP_002302248.1|	1e-165	587	predicted protein [Populus trichocarpa]
contig01815	gi|226505172|ref|NP_001143415.1|	1e-87	328	hypothetical protein LOC100276062 [Zea mays]
contig01816	gi|224054234|ref|XP_002298158.1|	2e-162	577	predicted protein [Populus trichocarpa]
contig01817	gi|255548712|ref|XP_002515412.1|	2e-24	118	RNA binding protein, putative [Ricinus communis]
contig01818	gi|218189467|gb|EEC71894.1|	5e-121	439	hypothetical protein OsI_04640 [Oryza sativa Indica Group]
contig01819	gi|226491025|ref|NP_001146905.1|	5e-87	326	haloacid dehalogenase-like hydrolase domain-containing protein 1A [Zea mays]
contig01820	gi|297605427|ref|NP_001057199.2|	9e-97	358	Os06g0225800 [Oryza sativa Japonica Group]
contig01821	gi|218200033|gb|EEC82460.1|	0	657	hypothetical protein OsI_26899 [Oryza sativa Indica Group]
contig01822	gi|194702080|gb|ACF85124.1|	1e-164	584	unknown [Zea mays]
contig01823	gi|293336602|ref|NP_001168579.1|	4e-96	356	hypothetical protein LOC100382363 [Zea mays]
contig01825	gi|64976601|dbj|BAD98470.1|	4e-155	552	casein protein kinase 2 alpha subunit [Lolium perenne]
contig01826	gi|225453303|ref|XP_002268524.1|	2e-150	536	PREDICTED: similar to LOL3 (LSD ONE LIKE 3); caspase/ cysteine-type endopeptidase [Vitis vinifera]
contig01827	gi|255540367|ref|XP_002511248.1|	4e-174	615	Ubiquinone biosynthesis protein coq-8, putative [Ricinus communis]
contig01828	gi|225458356|ref|XP_002283301.1|	3e-146	523	PREDICTED: hypothetical protein [Vitis vinifera]
contig01829	gi|126635787|gb|ABO21770.1|	8e-88	328	sucrose transporter protein [Ananas comosus]
contig01830	gi|225456501|ref|XP_002280957.1|	3e-80	303	PREDICTED: hypothetical protein [Vitis vinifera]
contig01831	gi|242053313|ref|XP_002455802.1|	1e-157	560	hypothetical protein SORBIDRAFT_03g025440 [Sorghum bicolor]
contig01832	gi|116788104|gb|ABK24758.1|	1e-145	520	unknown [Picea sitchensis]
contig01834	gi|226532870|ref|NP_001152468.1|	7e-110	402	LOC100286108 [Zea mays]
contig01835	gi|255578310|ref|XP_002530022.1|	1e-104	384	conserved hypothetical protein [Ricinus communis]
contig01836	gi|115489142|ref|NP_001067058.1|	2e-120	437	Os12g0566900 [Oryza sativa Japonica Group]
contig01837	gi|224088098|ref|XP_002308323.1|	1e-76	291	predicted protein [Populus trichocarpa]
contig01838	gi|192912966|gb|ACF06591.1|	1e-54	218	cytosolic ascorbate peroxidase [Elaeis guineensis]
contig01839	gi|222635881|gb|EEE66013.1|	4e-124	449	hypothetical protein OsJ_21970 [Oryza sativa Japonica Group]
contig01840	gi|115462351|ref|NP_001054775.1|	1e-134	484	Os05g0171300 [Oryza sativa Japonica Group]
contig01841	gi|115473009|ref|NP_001060103.1|	1e-67	261	Os07g0581000 [Oryza sativa Japonica Group]
contig01842	gi|115434992|ref|NP_001042254.1|	2e-78	297	Os01g0187900 [Oryza sativa Japonica Group]
contig01843	gi|147769566|emb|CAN65708.1|	1e-104	384	hypothetical protein VITISV_020732 [Vitis vinifera]
contig01844	gi|115474617|ref|NP_001060905.1|	2e-76	291	Os08g0127700 [Oryza sativa Japonica Group]
contig01845	gi|145864607|gb|ABP96985.1|	1e-123	447	phosphoglucomutase [Bambusa oldhamii]
contig01846	gi|242080197|ref|XP_002444867.1|	3e-99	366	hypothetical protein SORBIDRAFT_07g000590 [Sorghum bicolor]
contig01847	gi|242077812|ref|XP_002448842.1|	9e-20	102	hypothetical protein SORBIDRAFT_06g034210 [Sorghum bicolor]
contig01848	gi|224054414|ref|XP_002298248.1|	7e-39	166	predicted protein [Populus trichocarpa]
contig01849	gi|125580589|gb|EAZ21520.1|	2e-58	231	hypothetical protein OsJ_05144 [Oryza sativa Japonica Group]
contig01850	gi|255579558|ref|XP_002530621.1|	2e-56	224	conserved hypothetical protein [Ricinus communis]
contig01851	gi|242067373|ref|XP_002448963.1|	6e-115	419	hypothetical protein SORBIDRAFT_05g002540 [Sorghum bicolor]
contig01852	gi|242054379|ref|XP_002456335.1|	0	800	hypothetical protein SORBIDRAFT_03g034200 [Sorghum bicolor]
contig01853	gi|68144100|gb|AAY86086.1|	7e-160	568	stearoyl-ACP desaturase [Jatropha curcas]
contig01854	gi|296082995|emb|CBI22296.3|	9e-155	551	unnamed protein product [Vitis vinifera]
contig01856	gi|301030585|gb|ADK47981.1|	2e-149	533	L-ascorbate oxidase-like protein [Cynodon dactylon]
contig01857	gi|296086939|emb|CBI33172.3|	0	642	unnamed protein product [Vitis vinifera]
contig01858	gi|218190871|gb|EEC73298.1|	8e-178	627	hypothetical protein OsI_07465 [Oryza sativa Indica Group]
contig01859	gi|163930028|dbj|BAF95902.1|	1e-97	361	protein disulfide isomerase family [Glycine max]
contig01860	gi|225426090|ref|XP_002276602.1|	1e-79	301	PREDICTED: hypothetical protein [Vitis vinifera]
contig01861	gi|298204401|emb|CBI16881.3|	0	639	unnamed protein product [Vitis vinifera]
contig01862	gi|225440819|ref|XP_002282010.1|	0	645	PREDICTED: hypothetical protein [Vitis vinifera]
contig01863	gi|224089434|ref|XP_002308720.1|	2e-138	497	predicted protein [Populus trichocarpa]
contig01864	gi|224078369|ref|XP_002305529.1|	9e-150	534	predicted protein [Populus trichocarpa]
contig01865	gi|115481904|ref|NP_001064545.1|	2e-94	350	Os10g0400800 [Oryza sativa Japonica Group]
contig01866	gi|297597435|ref|NP_001043973.2|	4e-28	130	Os01g0698100 [Oryza sativa Japonica Group]
contig01867	gi|417060|sp|P32289.1|GLNA_VIGAC	0	652	RecName: Full=Glutamine synthetase nodule isozyme; Short=GS; AltName: Full=Glutamate--ammonia ligase
contig01868	gi|218184941|gb|EEC67368.1|	8e-77	292	hypothetical protein OsI_34479 [Oryza sativa Indica Group]
contig01869	gi|296089429|emb|CBI39248.3|	6e-87	325	unnamed protein product [Vitis vinifera]
contig01870	gi|226533156|ref|NP_001150332.1|	3e-108	396	mRNA decapping enzyme 2 [Zea mays]
contig01871	gi|68655500|emb|CAJ01714.1|	1e-178	630	methionine synthase 2 enzyme [Hordeum vulgare subsp. vulgare]
contig01872	gi|296082995|emb|CBI22296.3|	1e-156	557	unnamed protein product [Vitis vinifera]
contig01873	gi|225424512|ref|XP_002285238.1|	1e-149	534	PREDICTED: hypothetical protein [Vitis vinifera]
contig01874	gi|225435012|ref|XP_002284153.1|	0	647	PREDICTED: hypothetical protein [Vitis vinifera]
contig01875	gi|20160612|dbj|BAB89558.1|	3e-144	516	putative pumilio domain-containing protein PPD1 [Oryza sativa Japonica Group]
contig01876	gi|297735158|emb|CBI17520.3|	3e-90	337	unnamed protein product [Vitis vinifera]
contig01877	gi|115445197|ref|NP_001046378.1|	4e-107	392	Os02g0234200 [Oryza sativa Japonica Group]
contig01878	gi|84663861|gb|ABC60343.1|	1e-39	169	putative glycine-rich protein [Musa acuminata AAA Group]
contig01879	gi|297597754|ref|NP_001044475.2|	5e-28	130	Os01g0786900 [Oryza sativa Japonica Group]
contig01880	gi|242044168|ref|XP_002459955.1|	2e-140	503	hypothetical protein SORBIDRAFT_02g018670 [Sorghum bicolor]
contig01881	gi|225435496|ref|XP_002285530.1|	3e-65	253	PREDICTED: hypothetical protein isoform 2 [Vitis vinifera]
contig01882	gi|147856913|emb|CAN80762.1|	1e-110	404	hypothetical protein VITISV_014605 [Vitis vinifera]
contig01883	gi|242093852|ref|XP_002437416.1|	2e-129	466	hypothetical protein SORBIDRAFT_10g026560 [Sorghum bicolor]
contig01884	gi|225438553|ref|XP_002279867.1|	6e-167	591	PREDICTED: hypothetical protein [Vitis vinifera]
contig01885	gi|115483648|ref|NP_001065494.1|	6e-93	345	Os10g0577800 [Oryza sativa Japonica Group]
contig01886	gi|226502678|ref|NP_001144218.1|	4e-84	316	hypothetical protein LOC100277080 [Zea mays]
contig01887	gi|242034341|ref|XP_002464565.1|	5e-125	452	hypothetical protein SORBIDRAFT_01g020920 [Sorghum bicolor]
contig01888	gi|224109164|ref|XP_002315107.1|	1e-144	517	predicted protein [Populus trichocarpa]
contig01889	gi|225469523|ref|XP_002272588.1|	3e-84	317	PREDICTED: hypothetical protein [Vitis vinifera]
contig01891	gi|125540395|gb|EAY86790.1|	4e-47	193	hypothetical protein OsI_08170 [Oryza sativa Indica Group]
contig01892	gi|125561787|gb|EAZ07235.1|	7e-81	305	hypothetical protein OsI_29479 [Oryza sativa Indica Group]
contig01893	gi|222612819|gb|EEE50951.1|	5e-116	422	hypothetical protein OsJ_31500 [Oryza sativa Japonica Group]
contig01894	gi|255570669|ref|XP_002526289.1|	9e-123	444	ER Phosphatidate Phosphatase [Ricinus communis]
contig01895	gi|225434947|ref|XP_002283746.1|	3e-19	101	PREDICTED: hypothetical protein [Vitis vinifera]
contig01896	gi|255584011|ref|XP_002532751.1|	3e-162	576	phosphoglucomutase, putative [Ricinus communis]
contig01897	gi|301154092|emb|CBW30169.1|	1e-151	541	Conserved hypothetical protein [Musa balbisiana]
contig01898	gi|242038685|ref|XP_002466737.1|	2e-124	450	hypothetical protein SORBIDRAFT_01g013210 [Sorghum bicolor]
contig01899	gi|225429193|ref|XP_002276156.1|	6e-53	213	PREDICTED: hypothetical protein [Vitis vinifera]
contig01900	gi|67866975|gb|AAY82462.1|	5e-114	416	Ca2+-ATPase [Oryza sativa Indica Group]
contig01901	gi|224130466|ref|XP_002320844.1|	1e-154	550	predicted protein [Populus trichocarpa]
contig01902	gi|115486193|ref|NP_001068240.1|	7e-139	498	Os11g0604600 [Oryza sativa Japonica Group]
contig01903	gi|225445069|ref|XP_002280317.1|	1e-124	451	PREDICTED: similar to protein kinase family protein / WD-40 repeat family protein [Vitis vinifera]
contig01904	gi|225442597|ref|XP_002284456.1|	4e-86	323	PREDICTED: hypothetical protein [Vitis vinifera]
contig01905	gi|297741477|emb|CBI32609.3|	1e-164	584	unnamed protein product [Vitis vinifera]
contig01906	gi|115482520|ref|NP_001064853.1|	7e-84	315	Os10g0477000 [Oryza sativa Japonica Group]
contig01907	gi|225439699|ref|XP_002271868.1|	9e-65	252	PREDICTED: hypothetical protein [Vitis vinifera]
contig01908	gi|297738782|emb|CBI28027.3|	1e-157	560	unnamed protein product [Vitis vinifera]
contig01909	gi|302144037|emb|CBI23142.3|	5e-161	572	unnamed protein product [Vitis vinifera]
contig01910	gi|76573305|gb|ABA46757.1|	7e-88	328	syntaxin-like protein [Solanum tuberosum]
contig01911	gi|116794473|gb|ABK27154.1|	1e-128	464	unknown [Picea sitchensis]
contig01913	gi|115477483|ref|NP_001062337.1|	1e-161	573	Os08g0532200 [Oryza sativa Japonica Group]
contig01914	gi|225427161|ref|XP_002279736.1|	1e-69	268	PREDICTED: hypothetical protein [Vitis vinifera]
contig01915	gi|225431818|ref|XP_002271110.1|	3e-94	350	PREDICTED: hypothetical protein [Vitis vinifera]
contig01916	gi|224078882|ref|XP_002305665.1|	5e-140	502	predicted protein [Populus trichocarpa]
contig01917	gi|226503757|ref|NP_001149065.1|	9e-124	448	metal tolerance protein A2 [Zea mays]
contig01918	gi|242036747|ref|XP_002465768.1|	9e-54	215	hypothetical protein SORBIDRAFT_01g045460 [Sorghum bicolor]
contig01919	gi|225438095|ref|XP_002272613.1|	1e-124	451	PREDICTED: hypothetical protein [Vitis vinifera]
contig01920	gi|255641162|gb|ACU20858.1|	6e-71	272	unknown [Glycine max]
contig01921	gi|125583978|gb|EAZ24909.1|	3e-168	595	hypothetical protein OsJ_08689 [Oryza sativa Japonica Group]
contig01922	gi|125546059|gb|EAY92198.1|	5e-22	110	hypothetical protein OsI_13916 [Oryza sativa Indica Group]
contig01923	gi|49388835|dbj|BAD26025.1|	7e-60	236	putative AAK1 protein [Oryza sativa Japonica Group]
contig01924	gi|224111570|ref|XP_002315904.1|	1e-72	278	predicted protein [Populus trichocarpa]
contig01925	gi|222629957|gb|EEE62089.1|	3e-142	509	hypothetical protein OsJ_16873 [Oryza sativa Japonica Group]
contig01926	gi|242078279|ref|XP_002443908.1|	1e-99	368	hypothetical protein SORBIDRAFT_07g004180 [Sorghum bicolor]
contig01927	gi|225456106|ref|XP_002281466.1|	2e-105	387	PREDICTED: hypothetical protein [Vitis vinifera]
contig01929	gi|226510171|ref|NP_001150400.1|	3e-121	439	permease I [Zea mays]
contig01930	gi|225444891|ref|XP_002279464.1|	1e-112	410	PREDICTED: hypothetical protein [Vitis vinifera]
contig01931	gi|242086012|ref|XP_002443431.1|	5e-47	193	hypothetical protein SORBIDRAFT_08g019400 [Sorghum bicolor]
contig01932	gi|53792164|dbj|BAD52797.1|	4e-153	545	putative hexose transporter [Oryza sativa Japonica Group]
contig01933	gi|225449919|ref|XP_002268366.1|	1e-176	623	PREDICTED: hypothetical protein [Vitis vinifera]
contig01934	gi|242076282|ref|XP_002448077.1|	1e-168	597	hypothetical protein SORBIDRAFT_06g020610 [Sorghum bicolor]
contig01935	gi|255547830|ref|XP_002514972.1|	6e-90	335	Signal recognition particle subunit srp72, putative [Ricinus communis]
contig01936	gi|115474211|ref|NP_001060704.1|	1e-85	321	Os07g0688800 [Oryza sativa Japonica Group]
contig01937	gi|225431029|ref|XP_002279875.1|	5e-130	469	PREDICTED: hypothetical protein [Vitis vinifera]
contig01938	gi|225462238|ref|XP_002263178.1|	1e-132	477	PREDICTED: hypothetical protein [Vitis vinifera]
contig01939	gi|225456878|ref|XP_002277287.1|	7e-14	83.2	PREDICTED: hypothetical protein [Vitis vinifera]
contig01940	gi|226505738|ref|NP_001140953.1|	0	744	hypothetical protein LOC100273032 [Zea mays]
contig01941	gi|147781852|emb|CAN72170.1|	9e-36	155	hypothetical protein VITISV_036093 [Vitis vinifera]
contig01942	gi|242059829|ref|XP_002459060.1|	2e-12	78.2	hypothetical protein SORBIDRAFT_03g045205 [Sorghum bicolor]
contig01943	gi|242049380|ref|XP_002462434.1|	2e-108	397	hypothetical protein SORBIDRAFT_02g025520 [Sorghum bicolor]
contig01944	gi|296089314|emb|CBI39086.3|	3e-64	250	unnamed protein product [Vitis vinifera]
contig01945	gi|242050326|ref|XP_002462907.1|	3e-104	383	hypothetical protein SORBIDRAFT_02g034240 [Sorghum bicolor]
contig01946	gi|147818353|emb|CAN71460.1|	8e-165	584	hypothetical protein VITISV_033508 [Vitis vinifera]
contig01947	gi|223949789|gb|ACN28978.1|	0	686	unknown [Zea mays]
contig01948	gi|305689744|gb|ADM64331.1|	0	766	S-adenosyl-L-methionine synthase [Musa acuminata AAA Group]
contig01949	gi|461736|sp|Q05046.1|CH62_CUCMA	1e-153	547	RecName: Full=Chaperonin CPN60-2, mitochondrial; AltName: Full=HSP60-2; Flags: Precursor
contig01950	gi|11066213|gb|AAG28503.1|AF196966_1	5e-174	615	hexokinase [Citrus sinensis]
contig01951	gi|223948801|gb|ACN28484.1|	3e-25	120	unknown [Zea mays]
contig01952	gi|255572824|ref|XP_002527344.1|	1e-87	328	CBL-interacting serine/threonine-protein kinase, putative [Ricinus communis]
contig01953	gi|242049414|ref|XP_002462451.1|	0	702	hypothetical protein SORBIDRAFT_02g025790 [Sorghum bicolor]
contig01954	gi|225433326|ref|XP_002282542.1|	3e-114	416	PREDICTED: hypothetical protein [Vitis vinifera]
contig01955	gi|297742948|emb|CBI35815.3|	1e-80	305	unnamed protein product [Vitis vinifera]
contig01956	gi|255545090|ref|XP_002513606.1|	6e-132	475	multidrug resistance-associated protein 1, 3 (mrp1, 3), abc-transoprter, putative [Ricinus communis]
contig01957	gi|321437425|gb|ADW83723.1|	1e-159	567	TIP4I-like family protein [Musa acuminata AAA Group]
contig01958	gi|219886415|gb|ACL53582.1|	1e-132	478	unknown [Zea mays]
contig01959	gi|255549902|ref|XP_002516002.1|	0	656	conserved hypothetical protein [Ricinus communis]
contig01960	gi|125553565|gb|EAY99274.1|	7e-62	242	hypothetical protein OsI_21238 [Oryza sativa Indica Group]
contig01961	gi|218199917|gb|EEC82344.1|	2e-153	546	hypothetical protein OsI_26650 [Oryza sativa Indica Group]
contig01962	gi|225434189|ref|XP_002279359.1|	9e-147	524	PREDICTED: hypothetical protein [Vitis vinifera]
contig01963	gi|297739860|emb|CBI30042.3|	1e-111	407	unnamed protein product [Vitis vinifera]
contig01964	gi|255573913|ref|XP_002527875.1|	4e-88	329	conserved hypothetical protein [Ricinus communis]
contig01965	gi|225458665|ref|XP_002282892.1|	1e-72	278	PREDICTED: hypothetical protein [Vitis vinifera]
contig01966	gi|242045396|ref|XP_002460569.1|	9e-91	338	hypothetical protein SORBIDRAFT_02g030920 [Sorghum bicolor]
contig01967	gi|225463394|ref|XP_002271969.1|	7e-68	262	PREDICTED: hypothetical protein [Vitis vinifera]
contig01968	gi|224077396|ref|XP_002305244.1|	1e-92	345	predicted protein [Populus trichocarpa]
contig01969	gi|310913178|emb|CBW30552.1|	3e-165	586	CBL-interacting protein kinase 04 [Vitis vinifera]
contig01970	gi|225460837|ref|XP_002276623.1|	1e-150	537	PREDICTED: hypothetical protein [Vitis vinifera]
contig01971	gi|115441313|ref|NP_001044936.1|	1e-148	531	Os01g0871300 [Oryza sativa Japonica Group]
contig01972	gi|297726201|ref|NP_001175464.1|	5e-49	199	Os08g0244100 [Oryza sativa Japonica Group]
contig01973	gi|255581269|ref|XP_002531446.1|	6e-60	236	calcium ion binding protein, putative [Ricinus communis]
contig01974	gi|296089426|emb|CBI39245.3|	1e-09	69.3	unnamed protein product [Vitis vinifera]
contig01975	gi|222632492|gb|EEE64624.1|	1e-169	600	hypothetical protein OsJ_19476 [Oryza sativa Japonica Group]
contig01976	gi|115464015|ref|NP_001055607.1|	3e-47	194	Os05g0427300 [Oryza sativa Japonica Group]
contig01977	gi|225444659|ref|XP_002277008.1|	5e-92	342	PREDICTED: hypothetical protein isoform 2 [Vitis vinifera]
contig01978	gi|125544237|gb|EAY90376.1|	6e-109	399	hypothetical protein OsI_11954 [Oryza sativa Indica Group]
contig01979	gi|125575282|gb|EAZ16566.1|	9e-137	491	hypothetical protein OsJ_32039 [Oryza sativa Japonica Group]
contig01980	gi|225462070|ref|XP_002276318.1|	2e-132	477	PREDICTED: hypothetical protein [Vitis vinifera]
contig01981	gi|147791158|emb|CAN74699.1|	3e-25	120	hypothetical protein VITISV_020767 [Vitis vinifera]
contig01982	gi|225461154|ref|XP_002280117.1|	4e-63	246	PREDICTED: hypothetical protein [Vitis vinifera]
contig01983	gi|242096644|ref|XP_002438812.1|	2e-139	500	hypothetical protein SORBIDRAFT_10g026590 [Sorghum bicolor]
contig01984	gi|125548882|gb|EAY94704.1|	3e-110	403	hypothetical protein OsI_16482 [Oryza sativa Indica Group]
contig01985	gi|255578112|ref|XP_002529926.1|	5e-153	545	Aspartic proteinase precursor, putative [Ricinus communis]
contig01986	gi|242063522|ref|XP_002453050.1|	8e-90	335	hypothetical protein SORBIDRAFT_04g037410 [Sorghum bicolor]
contig01987	gi|40850580|gb|AAR96011.1|	6e-117	425	hypothetical protein [Musa acuminata]
contig01988	gi|225446805|ref|XP_002279121.1|	8e-63	245	PREDICTED: hypothetical protein [Vitis vinifera]
contig01989	gi|115465825|ref|NP_001056512.1|	3e-138	496	Os05g0595100 [Oryza sativa Japonica Group]
contig01990	gi|225431871|ref|XP_002275593.1|	2e-169	599	PREDICTED: hypothetical protein [Vitis vinifera]
contig01991	gi|242043408|ref|XP_002459575.1|	1e-124	451	hypothetical protein SORBIDRAFT_02g006870 [Sorghum bicolor]
contig01992	gi|225442559|ref|XP_002284282.1|	6e-103	379	PREDICTED: hypothetical protein [Vitis vinifera]
contig01993	gi|195628094|gb|ACG35877.1|	3e-64	250	hypothetical protein [Zea mays]
contig01994	gi|242059673|ref|XP_002458982.1|	1e-49	201	hypothetical protein SORBIDRAFT_03g043730 [Sorghum bicolor]
contig01995	gi|225443766|ref|XP_002270455.1|	3e-122	442	PREDICTED: hypothetical protein [Vitis vinifera]
contig01996	gi|297740356|emb|CBI30538.3|	3e-54	217	unnamed protein product [Vitis vinifera]
contig01997	gi|84663857|gb|ABC60341.1|	1e-72	278	putative oxidoreductase [Musa acuminata AAA Group]
contig01998	gi|225432169|ref|XP_002267688.1|	1e-111	407	PREDICTED: hypothetical protein [Vitis vinifera]
contig01999	gi|212275380|ref|NP_001130175.1|	5e-124	449	hypothetical protein LOC100191269 [Zea mays]
contig02000	gi|147771138|emb|CAN74180.1|	5e-06	57	hypothetical protein VITISV_034258 [Vitis vinifera]
contig02001	gi|242052495|ref|XP_002455393.1|	5e-122	442	hypothetical protein SORBIDRAFT_03g010090 [Sorghum bicolor]
contig02002	gi|125558470|gb|EAZ04006.1|	2e-48	197	hypothetical protein OsI_26146 [Oryza sativa Indica Group]
contig02003	gi|50725803|dbj|BAD33333.1|	5e-131	472	ER lumen protein-retaining receptor-like [Oryza sativa Japonica Group]
contig02004	gi|125556178|gb|EAZ01784.1|	2e-54	218	hypothetical protein OsI_23811 [Oryza sativa Indica Group]
contig02005	gi|115453347|ref|NP_001050274.1|	8e-151	538	Os03g0390200 [Oryza sativa Japonica Group]
contig02006	gi|225454328|ref|XP_002277525.1|	3e-68	263	PREDICTED: hypothetical protein [Vitis vinifera]
contig02007	gi|222636517|gb|EEE66649.1|	5e-22	110	hypothetical protein OsJ_23264 [Oryza sativa Japonica Group]
contig02008	gi|5360996|gb|AAD22495.3|AF134116_1	1e-17	95.9	APETALA2 protein homolog HAP2 [Hyacinthus orientalis]
contig02009	gi|225444824|ref|XP_002280579.1|	6e-170	601	PREDICTED: hypothetical protein [Vitis vinifera]
contig02010	gi|125550952|gb|EAY96661.1|	4e-160	568	hypothetical protein OsI_18575 [Oryza sativa Indica Group]
contig02011	gi|225426473|ref|XP_002276903.1|	2e-106	390	PREDICTED: hypothetical protein isoform 1 [Vitis vinifera]
contig02012	gi|33337567|gb|AAQ13436.1|	0	759	1-aminocyclopropane-1-carboxylate synthase [Musa acuminata]
contig02013	gi|218193215|gb|EEC75642.1|	5e-123	445	hypothetical protein OsI_12389 [Oryza sativa Indica Group]
contig02014	gi|147774374|emb|CAN72399.1|	2e-73	281	hypothetical protein VITISV_041203 [Vitis vinifera]
contig02015	gi|226491732|ref|NP_001141566.1|	7e-62	242	hypothetical protein LOC100273682 [Zea mays]
[truncated: 21,562 more rows]
