# Supplementary material for: Transcriptome analysis of ripe and unripe fruit tissue of banana identifies major metabolic networks involved in fruit ripening process
Source: BMC Plant Biol. 2014 Dec 2;14:316. doi: 10.1186/s12870-014-0316-1 (PMC4263013; doi:10.1186/s12870-014-0316-1)
Supplement: Additional file 5: — Calculation of fold change and R value to identify genes differentially expressing in the Unripe and Ripe transcriptome library. [file 12870_2014_316_MOESM5_ESM.xlsx]

## Sheet: Sheet1
Additional file 3: Comparative transcripts querried against the TIGR Rice protein database
Query	Subject id	E-value	Bit score	Description
contig00002	LOC_Os10g38292.2|12010.m50433	9e-123	440	protein chloroplast ATP synthase a chain precursor, putative, expressed
contig00003	LOC_Os02g54254.1|12002.m10454	0	734	protein alpha-aminoadipic semialdehyde synthase, putative, expressed
contig00005	LOC_Os04g52460.1|12004.m10139	2e-46	139	protein viral A-type inclusion protein repeat containing protein, express	ed
contig00006	LOC_Os02g03840.1|12002.m05733	6e-06	51.6	protein expressed protein
contig00007	LOC_Os07g46790.1|12007.m08896	0	1479	protein 4-alpha-glucanotransferase, putative, expressed
contig00008	LOC_Os03g04410.1|12003.m05971	0	939	protein aconitate hydratase, cytoplasmic, putative, expressed
contig00009	LOC_Os10g10500.1|12010.m04384	0	1295	protein vacuolar ATP synthase 91 kDa subunit, putative, expressed
contig00010	LOC_Os09g38710.2|12009.m059927	4e-153	310	protein HEAT repeat family protein, expressed
contig00011	LOC_Os06g36990.1|12006.m08234	0	909	protein phospholipid-transporting ATPase 4, putative, expressed
contig00012	LOC_Os04g56160.2|12004.m101441	0	1318	protein plasma membrane ATPase, putative, expressed
contig00013	LOC_Os07g42490.2|12007.m079751	0	1389	protein sucrose synthase 3, putative, expressed
contig00014	LOC_Os09g08910.1|12009.m04158	0	882	protein ATP synthase alpha chain, mitochondrial, putative, expressed
contig00015	LOC_Os03g53670.1|12003.m10337	2e-174	468	protein YT521-B-like family protein, expressed
contig00016	LOC_Os04g02820.2|12004.m35111	0	1553	protein elongation factor 2, putative, expressed
contig00017	LOC_Os01g46510.2|12001.m150429	0	1061	protein peptidase S8 and S53, subtilisin, kexin, sedolisin, putative, ex	pressed
contig00018	LOC_Os07g32420.3|12007.m29189	2e-40	166	protein DNA binding protein, putative, expressed
contig00019	LOC_Os04g32020.1|12004.m08301	0	1186	protein 2-oxoglutarate dehydrogenase E1 component, mitochondrial precurso	r, putative, expressed
contig00020	LOC_Os11g02464.1|12011.m80128	0	1092	protein vacuolar sorting receptor 1 precursor, putative, expressed
contig00021	LOC_Os10g30580.1|12010.m05918	0	1261	protein cell division control protein 48 homolog E, putative, expressed
contig00022	LOC_Os01g08700.6|12001.m150866	0	385	protein GIGANTEA protein, putative, expressed
contig00023	LOC_Os08g27840.1|12008.m06792	0	1540	protein phosphoenolpyruvate carboxylase 2, putative, expressed
contig00024	LOC_Os07g42490.2|12007.m079751	0	1342	protein sucrose synthase 3, putative, expressed
contig00025	LOC_Os02g39840.1|12002.m09070	0	828	protein eukaryotic initiation factor iso-4F subunit p82-34, putative, exp	ressed
contig00026	LOC_Os07g04210.1|12007.m04890	0	1045	protein hydrolase/ protein serine/threonine phosphatase, putative
contig00027	LOC_Os03g39000.2|12003.m08994	1e-127	455	protein inositol monophosphatase 3, putative, expressed
contig00028	LOC_Os12g14939.1|12012.m05457	4e-17	57.4	protein conserved hypothetical protein
contig00029	LOC_Os03g20790.1|12003.m07486	0	703	protein ETHYLENE-INSENSITIVE3-like 1 protein, putative, expressed
contig00030	LOC_Os09g29404.1|12009.m60231	0	673	protein glycogen operon protein glgX, putative, expressed
contig00031	LOC_Os01g41870.2|12001.m150645	0	961	protein ATP binding protein, putative, expressed
contig00032	LOC_Os12g42884.3|12012.m73913	0	1338	protein 5-methyltetrahydropteroyltriglutamate--homocysteine methyltransfe	rase, putative, expressed
contig00033	LOC_Os02g05340.1|12002.m33337	0	937	protein 26S proteasome regulatory subunit rpn1, putative, expressed
contig00034	LOC_Os05g33570.3|12005.m083718	0	904	protein pyruvate, phosphate dikinase, chloroplast precursor, putative, e	xpressed
contig00035	LOC_Os12g20150.1|12012.m05963	0	835	protein chloroplast alpha-glucan water dikinase isoform 3, putative, expr	essed
contig00036	LOC_Os03g24220.1|12003.m35237	0	660	protein villin-3, putative, expressed
contig00037	LOC_Os04g16720.1|12004.m06849	7e-21	100	protein ribosomal protein S15 containing protein
contig00038	LOC_Os06g11990.1|12006.m05916	0	757	protein armadillo/beta-catenin-like repeat family protein, expressed
contig00039	LOC_Os06g39700.1|12006.m08507	6e-119	426	protein DNA-directed RNA polymerase alpha chain, putative
contig00040	LOC_Os01g21850.1|12001.m42988	0	1059	protein protein binding protein, putative, expressed
contig00041	LOC_Os07g03230.2|12007.m29053	0	981	protein eukaryotic translation initiation factor 3 subunit 8, putative, e	xpressed
contig00042	LOC_Os09g02700.1|12009.m03642	1e-143	413	protein polyadenylate-binding protein 2, putative, expressed
contig00043	LOC_Os03g31300.2|12003.m34888	0	1048	protein chaperone clpB 1, putative, expressed
contig00044	LOC_Os01g55040.1|12001.m11664	0	764	protein ATGSL05, putative, expressed
contig00045	LOC_Os02g39990.1|12002.m09085	2e-109	395	protein expressed protein
contig00046	LOC_Os01g48680.2|12001.m42691	0	762	protein voltage-dependent calcium channel protein TPC1, putative, express	ed
contig00047	LOC_Os02g39160.1|12002.m09004	0	935	protein hydroxymethylbutenyl 4-diphosphate synthase, putative, expressed
contig00048	LOC_Os09g04110.2|12009.m50208	0	1065	protein coatomer subunit alpha, putative, expressed
contig00049	LOC_Os04g42600.2|12004.m35168	0	818	protein polyadenylate-binding protein 2, putative, expressed
contig00050	LOC_Os04g36050.1|12004.m08694	0	869	protein cleft lip and palate transmembrane 1 protein, putative, expressed
contig00051	LOC_Os06g05180.1|12006.m71413	0	995	protein coatomer subunit beta, putative, expressed
contig00052	LOC_Os02g28830.1|12002.m100712	0	982	protein UDP-N-acetylglucosamine--peptide N-acetylglucosaminyltransferase	SEC, putative, expressed
contig00053	LOC_Os08g44860.8|12008.m080051	0	922	protein aminopeptidase N, putative, expressed
contig00054	LOC_Os08g09200.1|12008.m05055	0	1433	protein aconitate hydratase, cytoplasmic, putative, expressed
contig00055	LOC_Os02g04020.1|12002.m05751	0	769	protein phosphatidylinositol transfer-like protein III, putative, express	ed
contig00056	LOC_Os01g24680.1|12001.m08935	0	1020	protein glyoxysomal fatty acid beta-oxidation multifunctional protein MFP	#NAME?
contig00057	LOC_Os02g48180.1|12002.m09852	0	974	protein expressed protein
contig00058	LOC_Os02g10120.1|12002.m06309	0	918	protein lipoxygenase 2.3, chloroplast precursor, putative, expressed
contig00060	LOC_Os03g63940.1|12003.m11263	0	694	protein protein kinase AKINbetagamma-2, putative, expressed
contig00061	LOC_Os02g09920.1|12002.m06289	8e-89	193	protein PHD-finger family protein, expressed
contig00062	LOC_Os02g30630.2|12002.m100215	0	683	protein acetolactate synthase III, chloroplast precursor, putative, expr	essed
contig00063	LOC_Os08g38820.2|12008.m080200	0	1078	protein transmembrane 9 superfamily protein member 2 precursor, putative	, expressed
contig00064	LOC_Os02g19210.1|12002.m33648	0	471	protein WD-repeat protein 26, putative, expressed
contig00065	LOC_Os01g07760.2|12001.m42610	0	760	protein phospholipase D alpha 1 precursor, putative, expressed
contig00066	LOC_Os08g39140.1|12008.m26735	0	1074	protein heat shock protein 81-1, putative, expressed
contig00067	LOC_Os09g24409.1|12009.m059911	3e-79	214	protein chloroplast 30S ribosomal protein S3, putative, expressed
contig00068	LOC_Os04g32560.2|12004.m101433	0	673	protein ATP-dependent Clp protease ATP-binding subunit clpA homolog CD4B	,chloroplast precursor, putative, expressed
contig00069	LOC_Os11g08210.1|12011.m05017	3e-44	178	protein NAC domain-containing protein 71, putative, expressed
contig00070	LOC_Os06g03600.1|12006.m31824	2e-110	260	protein transcriptional corepressor SEUSS, putative, expressed
contig00071	LOC_Os11g01510.3|12011.m079908	0	1001	protein ubiquitin-activating enzyme E1 2, putative, expressed
contig00072	LOC_Os11g47760.1|12011.m28876	0	1111	protein heat shock cognate 70 kDa protein 2, putative, expressed
contig00073	LOC_Os06g08080.1|12006.m31844	0	1245	protein pyrophosphate-energized vacuolar membrane proton pump, putative,	expressed
contig00074	LOC_Os05g47550.1|12005.m08828	0	682	protein clathrin assembly protein, putative, expressed
contig00075	LOC_Os11g47760.1|12011.m28876	0	1153	protein heat shock cognate 70 kDa protein 2, putative, expressed
contig00076	LOC_Os11g32260.1|12011.m07127	0	722	protein lysosomal alpha-mannosidase precursor, putative, expressed
contig00077	LOC_Os01g51754.1|12001.m11353	2e-118	419	protein alpha-amylase isozyme C2 precursor, putative, expressed
contig00078	LOC_Os07g23880.1|12007.m06666	0	969	protein alpha-glucosidase 2, putative, expressed
contig00079	LOC_Os06g47890.2|12006.m32164	0	948	protein adagio protein 1, putative, expressed
contig00080	LOC_Os03g20790.1|12003.m07486	6e-178	622	protein ETHYLENE-INSENSITIVE3-like 1 protein, putative, expressed
contig00082	LOC_Os10g11140.1|12010.m04443	0	966	protein phosphoglucomutase, chloroplast precursor, putative, expressed
contig00084	LOC_Os01g65080.3|12001.m150442	8e-170	595	protein nucleic acid binding protein, putative, expressed
contig00085	LOC_Os11g47760.1|12011.m28876	0	1066	protein heat shock cognate 70 kDa protein 2, putative, expressed
contig00086	LOC_Os10g41820.2|12010.m21978	0	1050	protein dynamin-related protein 1C, putative, expressed
contig00087	LOC_Os06g33570.1|12006.m07894	0	719	protein cyclic nucleotide-gated ion channel 1, putative, expressed
contig00088	LOC_Os07g41090.2|12007.m29248	0	580	protein histone deacetylase 6, putative, expressed
contig00089	LOC_Os01g08700.6|12001.m150866	0	796	protein GIGANTEA protein, putative, expressed
contig00090	LOC_Os12g36760.1|12012.m07461	0	935	protein expressed protein
contig00091	LOC_Os08g45010.1|12008.m08472	0	990	protein ATP-binding cassette sub-family F member 2, putative, expressed
contig00092	LOC_Os06g37160.1|12006.m08251	0	464	protein transmembrane 9 superfamily protein member 4, putative, expressed
contig00093	LOC_Os11g43970.1|12011.m08232	0	890	protein ATP binding protein, putative, expressed
contig00094	LOC_Os01g66110.2|12001.m42777	0	879	protein ankyrin-like protein, putative, expressed
contig00095	LOC_Os08g40620.1|12008.m08041	1e-179	402	protein microtubule-associated protein, putative, expressed
contig00096	LOC_Os11g41890.1|12011.m08027	5e-148	523	protein RNA binding protein, putative, expressed
contig00098	LOC_Os02g13560.4|12002.m100038	2e-180	630	protein sugar transporter type 2a, putative, expressed
contig00099	LOC_Os01g13160.1|12001.m07926	0	435	protein expressed protein
contig00100	LOC_Os01g43520.2|12001.m150425	0	937	protein ceramidase, putative, expressed
contig00101	LOC_Os04g55220.1|12004.m10414	0	845	protein lipid binding protein, putative, expressed
contig00102	LOC_Os07g31540.1|12007.m07423	1e-64	197	protein ubiquitin family protein, expressed
contig00103	LOC_Os02g35470.1|12002.m100237	2e-165	316	protein calmodulin binding protein, putative, expressed
contig00104	LOC_Os03g45370.1|12003.m09566	2e-103	374	protein K-exchanger-like protein, putative, expressed
contig00105	LOC_Os03g05730.1|12003.m06095	0	842	protein cell division control protein 48 homolog E, putative, expressed
contig00106	LOC_Os07g25680.1|12007.m06846	6e-175	612	protein protein kinase domain containing protein, expressed
contig00107	LOC_Os09g07294.1|12009.m50196	8e-93	339	protein zinc finger in N-recognin, putative, expressed
contig00108	LOC_Os09g21230.1|12009.m05330	0	928	protein catalytic/ ligase, putative, expressed
contig00109	LOC_Os08g30060.3|12008.m080151	5e-48	191	protein proton pump interactor, putative, expressed
contig00110	LOC_Os03g07130.4|12003.m101200	4e-129	460	protein RING finger protein 13, putative, expressed
contig00111	LOC_Os06g17290.1|12006.m06441	0	842	protein phosphatidylinositol 3- and 4-kinase family protein, expressed
contig00112	LOC_Os02g58560.1|12002.m100476	0	1056	protein CALS1, putative, expressed
contig00113	LOC_Os02g42220.1|12002.m09259	0	931	protein transposon protein, putative, unclassified, expressed
contig00114	LOC_Os07g02300.2|12007.m29043	0	846	protein TPR Domain containing protein, expressed
contig00115	LOC_Os04g34450.1|12004.m08539	0	408	protein expressed protein
contig00116	LOC_Os02g33490.1|12002.m08442	0	788	protein pyrophosphate-energized membrane proton pump 3, putative, express	ed
contig00117	LOC_Os04g55510.1|12004.m10442	7e-63	240	protein zinc finger, C3HC4 type family protein, expressed
contig00118	LOC_Os09g02700.1|12009.m03642	0	752	protein polyadenylate-binding protein 2, putative, expressed
contig00119	LOC_Os03g29240.1|12003.m08198	7e-168	588	protein PDI-like protein, putative, expressed
contig00120	LOC_Os09g39320.1|12009.m06871	0	704	protein CTR1-like protein kinase, putative, expressed
contig00121	LOC_Os12g23610.1|12012.m06196	5e-35	133	protein ATP synthase, A subunit family protein
contig00122	LOC_Os01g47080.1|12001.m10904	0	911	protein pyruvate kinase isozyme G, chloroplast precursor, putative, expre	ssed
contig00123	LOC_Os04g33190.1|12004.m08414	0	830	protein acetyl-coenzyme A synthetase 2, putative, expressed
contig00124	LOC_Os07g10540.1|12007.m05509	0	497	protein aminopeptidase/ metalloexopeptidase, putative, expressed
contig00125	LOC_Os06g50300.1|12006.m09554	0	572	protein endoplasmin homolog precursor, putative, expressed
contig00126	LOC_Os06g40360.1|12006.m32229	2e-138	491	protein EIN3-binding F-box protein 1, putative, expressed
contig00127	LOC_Os05g34270.1|12005.m07658	0	567	protein BRASSINOSTEROID INSENSITIVE 1-associated receptor kinase 1 precur	sor, putative, expressed
contig00128	LOC_Os11g47760.1|12011.m28876	0	883	protein heat shock cognate 70 kDa protein 2, putative, expressed
contig00129	LOC_Os06g45120.1|12006.m09039	0	1089	protein vacuolar ATP synthase catalytic subunit A, putative, expressed
contig00130	LOC_Os04g28090.1|12004.m07927	7e-69	149	protein cell division cycle 5-like protein, putative, expressed
contig00131	LOC_Os10g42710.1|12010.m07023	3e-136	483	protein RCD1, putative, expressed
contig00132	LOC_Os08g39140.3|12008.m07896	0	1002	protein heat shock protein 81-1, putative, expressed
contig00133	LOC_Os05g23320.1|12005.m27770	8e-172	602	protein expressed protein
contig00134	LOC_Os08g39140.1|12008.m26735	0	986	protein heat shock protein 81-1, putative, expressed
contig00135	LOC_Os10g35710.1|12010.m06390	5e-154	543	protein expressed protein
contig00136	LOC_Os02g35190.2|12002.m33720	1e-167	575	protein chloride channel protein CLC-c, putative, expressed
contig00137	LOC_Os05g08370.1|12005.m05354	0	1112	protein CESA1 - cellulose synthase, expressed
contig00138	LOC_Os01g68770.1|12001.m12979	0	857	protein selenium-binding protein, putative, expressed
contig00139	LOC_Os04g58110.1|12004.m10693	0	900	protein pyruvate kinase, cytosolic isozyme, putative, expressed
contig00140	LOC_Os05g14550.1|12005.m05866	0	488	protein phosphatidylinositol 3-kinase tor2, putative, expressed
contig00141	LOC_Os05g27320.1|12005.m07021	2e-109	241	protein protein transporter, putative, expressed
contig00142	LOC_Os03g20790.1|12003.m07486	0	644	protein ETHYLENE-INSENSITIVE3-like 1 protein, putative, expressed
contig00143	LOC_Os12g43950.3|12012.m073725	8e-159	558	protein BEL1-related homeotic protein 30, putative, expressed
contig00144	LOC_Os08g02690.1|12008.m04412	0	672	protein topoisomerase-like protein, putative, expressed
contig00145	LOC_Os06g30310.1|12006.m07575	0	974	protein alpha-glucan water dikinase, chloroplast precursor, putative, exp	ressed
contig00146	LOC_Os06g45120.1|12006.m09039	0	699	protein vacuolar ATP synthase catalytic subunit A, putative, expressed
contig00147	LOC_Os11g07910.2|12011.m28746	0	918	protein transmembrane 9 superfamily protein member 3 precursor, putative,	expressed
contig00148	LOC_Os02g51180.1|12002.m10152	0	834	protein cullin-4B, putative, expressed
contig00149	LOC_Os08g23680.3|12008.m080129	3e-76	284	protein FHA domain containing protein, expressed
contig00150	LOC_Os02g51180.1|12002.m10152	0	971	protein cullin-4B, putative, expressed
contig00151	LOC_Os12g44150.2|12012.m073901	0	875	protein plasma membrane ATPase 1, putative, expressed
contig00152	LOC_Os02g54510.3|12002.m100392	6e-169	395	protein protein kinase domain containing protein, expressed
contig00153	LOC_Os07g10150.1|12007.m05470	0	1004	protein coatomer subunit gamma, putative, expressed
contig00154	LOC_Os02g25060.1|12002.m07653	0	452	protein calcium lipid binding protein-like, putative, expressed
contig00155	LOC_Os12g40520.1|12012.m07836	9e-65	246	protein MATH domain containing protein, expressed
contig00156	LOC_Os04g38720.1|12004.m08861	2e-50	139	protein NAC domain protein NAC5, putative, expressed
contig00157	LOC_Os02g26984.1|12002.m07842	0	875	protein expressed protein
contig00158	LOC_Os10g40110.1|12010.m06783	0	771	protein ATTOC132/TOC132, putative, expressed
contig00159	LOC_Os09g21000.1|12009.m05307	0	839	protein potassium transporter 12, putative, expressed
contig00160	LOC_Os06g22060.1|12006.m06861	0	1009	protein pyrophosphate--fructose 6-phosphate 1-phosphotransferase alpha su	bunit, putative, expressed
contig00161	LOC_Os06g23290.5|12006.m32075	0	716	protein phosphatidylinositol 3- and 4-kinase family protein, expressed
contig00162	LOC_Os03g61930.1|12003.m11072	0	678	protein acyl-CoA binding protein, putative, expressed
contig00163	LOC_Os08g01430.1|12008.m04291	8e-100	362	protein F-box domain containing protein, expressed
contig00164	LOC_Os03g19970.1|12003.m07410	0	444	protein O-acetyltransferase, putative, expressed
contig00165	LOC_Os06g45120.1|12006.m09039	0	1103	protein vacuolar ATP synthase catalytic subunit A, putative, expressed
contig00166	LOC_Os03g59590.1|12003.m10856	0	854	protein expressed protein
contig00167	LOC_Os11g05930.4|12011.m28731	4e-75	202	protein CCT motif family protein, expressed
contig00168	LOC_Os07g05640.1|12007.m05028	5e-86	317	protein proton myo-inositol cotransporter, putative, expressed
contig00169	LOC_Os06g45820.1|12006.m09110	0	899	protein OsFtsH2 - Oryza sativa FtsH protease, homologue of AtFtsH2/8, exp	ressed
contig00170	LOC_Os01g39830.1|12001.m10256	0	970	protein beta-galactosidase precursor, putative, expressed
contig00171	LOC_Os02g04020.1|12002.m05751	2e-172	603	protein phosphatidylinositol transfer-like protein III, putative, express	ed
contig00172	LOC_Os10g42710.1|12010.m07023	2e-143	507	protein RCD1, putative, expressed
contig00173	LOC_Os06g04200.4|12006.m31969	0	794	protein granule-bound starch synthase 1, chloroplast precursor, putative,	expressed
contig00174	LOC_Os03g60610.3|12003.m101547	1e-128	458	protein CRAL/TRIO domain containing protein, expressed
contig00175	LOC_Os01g34780.2|12001.m97515	7e-91	333	protein protein binding protein, putative, expressed
contig00176	LOC_Os06g03760.2|12006.m05107	0	695	protein LMBR1-like conserved region family protein, expressed
contig00177	LOC_Os07g39750.1|12007.m08217	8e-121	432	protein alpha-L-fucosidase 2 precursor, putative, expressed
contig00178	LOC_Os11g29370.1|12011.m06847	0	753	protein hydrolase, putative, expressed
contig00179	LOC_Os03g54000.1|12003.m10366	0	1073	protein oligopeptide transporter 3, putative, expressed
contig00180	LOC_Os05g48240.3|12005.m27960	0	980	protein dynamin-related protein 1A, putative, expressed
contig00181	LOC_Os09g15770.1|12009.m04838	2e-134	380	protein eukaryotic translation initiation factor 5, putative, expressed
contig00182	LOC_Os01g39310.2|12001.m42665	0	772	protein protein SEY1, putative, expressed
contig00183	LOC_Os03g06510.1|12003.m06169	2e-67	254	protein viral A-type inclusion protein repeat containing protein, express	ed
contig00184	LOC_Os06g03682.1|12006.m32237	5e-150	476	protein calcium-dependent protein kinase, isoform AK1, putative, expresse	d
contig00185	LOC_Os02g47090.1|12002.m09744	3e-166	422	protein peptide transporter PTR2, putative, expressed
contig00186	LOC_Os01g52500.3|12001.m43169	0	960	protein NADP-dependent malic enzyme, putative, expressed
contig00187	LOC_Os03g50480.1|12003.m10039	0	611	protein phosphoglucomutase, cytoplasmic 2, putative, expressed
contig00188	LOC_Os08g34970.1|12008.m07486	0	439	protein conserved oligomeric Golgi complex component 3, putative, express	ed
contig00189	LOC_Os12g01390.1|12012.m04143	0	838	protein clathrin heavy chain, putative, expressed
contig00190	LOC_Os04g16830.1|12004.m06857	8e-44	176	protein DNA-directed RNA polymerase beta chain, putative
contig00191	LOC_Os12g05110.1|12012.m04504	0	781	protein pyruvate kinase, cytosolic isozyme, putative, expressed
contig00192	LOC_Os11g43970.1|12011.m08232	0	553	protein ATP binding protein, putative, expressed
contig00193	LOC_Os03g07530.3|12003.m34796	9e-157	551	protein kelch motif family protein, expressed
contig00194	LOC_Os06g43270.1|12006.m08857	4e-178	622	protein protein kinase domain containing protein, expressed
contig00195	LOC_Os07g47100.2|12007.m29017	0	494	protein sodium/hydrogen exchanger 2, putative, expressed
contig00196	LOC_Os12g24540.1|12012.m06285	5e-43	174	protein PHD-finger family protein, expressed
contig00197	LOC_Os06g37160.1|12006.m08251	0	891	protein transmembrane 9 superfamily protein member 4, putative, expressed
contig00198	LOC_Os05g24601.1|12005.m83866	0	801	protein coatomer subunit delta, putative, expressed
contig00199	LOC_Os06g22810.1|12006.m06934	0	761	protein protein kinase, putative, expressed
contig00200	LOC_Os03g63940.1|12003.m11263	0	712	protein protein kinase AKINbetagamma-2, putative, expressed
contig00201	LOC_Os02g35470.1|12002.m100237	5e-164	576	protein calmodulin binding protein, putative, expressed
contig00202	LOC_Os03g53670.1|12003.m10337	8e-156	548	protein YT521-B-like family protein, expressed
contig00203	LOC_Os06g24730.1|12006.m07123	5e-169	592	protein hydrolase, alpha/beta fold family protein, expressed
contig00204	LOC_Os11g39220.1|12011.m07769	0	791	protein acyl-coenzyme A oxidase 1, putative, expressed
contig00205	LOC_Os10g35770.1|12010.m06395	8e-39	160	protein expressed protein
contig00206	LOC_Os12g01520.3|12012.m073731	0	869	protein ubiquitin-activating enzyme E1 2, putative, expressed
contig00207	LOC_Os04g24180.2|12004.m101432	0	751	protein heat shock protein binding protein, putative, expressed
contig00208	LOC_Os07g47120.1|12007.m08929	4e-138	489	protein beta-amylase, putative, expressed
contig00209	LOC_Os01g25330.3|12001.m150579	6e-162	521	protein SAC9, putative, expressed
contig00210	LOC_Os06g15990.1|12006.m06312	0	896	protein aldehyde dehydrogenase, mitochondrial precursor, putative, expres	sed
contig00211	LOC_Os04g25550.1|12004.m07681	0	332	protein cell division control protein 68, putative, expressed
contig00212	LOC_Os02g13840.1|12002.m06630	0	838	protein citrate synthase, glyoxysomal precursor, putative, expressed
contig00213	LOC_Os01g22520.1|12001.m08732	0	597	protein dihydrolipoyl dehydrogenase, mitochondrial precursor, putative, e	xpressed
contig00214	LOC_Os11g01510.3|12011.m079908	0	637	protein ubiquitin-activating enzyme E1 2, putative, expressed
contig00215	LOC_Os05g23740.1|12005.m06668	0	600	protein stromal 70 kDa heat shock-related protein, chloroplast precursor,	putative, expressed
contig00216	LOC_Os07g37610.1|12007.m08011	7e-160	562	protein HSI2, putative, expressed
contig00217	LOC_Os11g05110.2|12011.m079911	0	623	protein pyruvate kinase, cytosolic isozyme, putative, expressed
contig00218	LOC_Os08g32870.1|12008.m07279	0	806	protein betaine-aldehyde dehydrogenase, putative, expressed
contig00219	LOC_Os09g38340.3|12009.m059926	2e-110	398	protein INDETERMINATE-related protein 1, putative, expressed
contig00220	LOC_Os04g32950.1|12004.m08392	0	719	protein calnexin homolog precursor, putative, expressed
contig00221	LOC_Os11g08950.1|12011.m05092	3e-145	513	protein ATP binding protein, putative, expressed
contig00222	LOC_Os04g55230.1|12004.m10415	1e-81	302	protein ataxin-2 C-terminal region family protein, expressed
contig00223	LOC_Os08g06480.1|12008.m04787	6e-94	343	protein lissencephaly type-1-like homology motif, putative, expressed
contig00224	LOC_Os01g63270.2|12001.m43279	5e-173	605	protein alpha-glucan phosphorylase, H isozyme, putative, expressed
contig00225	LOC_Os07g47350.1|12007.m29019	0	542	protein potassium transporter 7, putative, expressed
contig00226	LOC_Os06g41440.2|12006.m08676	5e-155	546	protein expressed protein
contig00227	LOC_Os11g40590.3|12011.m080048	5e-156	441	protein pg1, putative, expressed
contig00228	LOC_Os01g52630.1|12001.m11436	0	590	protein BNR repeat domain protein, putative, expressed
contig00229	LOC_Os02g02410.1|12002.m05590	0	937	protein luminal-binding protein 3 precursor, putative, expressed
contig00230	LOC_Os04g56710.1|12004.m10558	2e-116	288	protein GTP cyclohydrolase I 1, putative, expressed
contig00231	LOC_Os11g43970.1|12011.m08232	0	547	protein ATP binding protein, putative, expressed
contig00232	LOC_Os03g55090.1|12003.m10424	0	786	protein alpha-1,4 glucan phosphorylase, L isozyme, chloroplast precursor,	putative, expressed
contig00233	LOC_Os04g57890.1|12004.m10673	0	800	protein oligosaccharyl transferase STT3 subunit, putative, expressed
contig00234	LOC_Os02g34884.1|12002.m08576	0	781	protein recessive suppressor of secretory defect, putative, expressed
contig00235	LOC_Os01g53700.1|12001.m11536	0	560	protein mitochondrial-processing peptidase alpha subunit, mitochondrial p	recursor, putative, expressed
contig00236	LOC_Os07g47820.1|12007.m08997	0	785	protein acad10 protein, putative, expressed
contig00237	LOC_Os02g58020.1|12002.m10823	0	973	protein protein GCN20, putative, expressed
contig00238	LOC_Os10g28710.1|12010.m05749	2e-14	79	protein expressed protein
contig00239	LOC_Os12g13460.1|12012.m05319	0	681	protein SET domain containing protein, expressed
contig00240	LOC_Os02g56850.3|12002.m100406	0	816	protein glutathione reductase, cytosolic, putative, expressed
contig00241	LOC_Os09g36190.1|12009.m059924	0	755	protein transferase, transferring glycosyl groups, putative, expressed
contig00242	LOC_Os03g55100.1|12003.m10426	0	851	protein cyclic nucleotide-gated ion channel 2, putative, expressed
contig00243	LOC_Os03g08570.1|12003.m06365	0	861	protein phytoene dehydrogenase, chloroplast precursor, putative, expresse	d
contig00244	LOC_Os06g48770.1|12006.m09403	0	711	protein retrotransposon protein, putative, SINE subclass, expressed
contig00245	LOC_Os06g19730.1|12006.m06632	0	687	protein HEAT repeat family protein, expressed
contig00246	LOC_Os03g49500.2|12003.m34910	0	692	protein ethylene receptor, putative, expressed
contig00247	LOC_Os02g48010.1|12002.m09835	1e-37	91.3	protein nuclear matrix constituent protein 1, putative, expressed
contig00248	LOC_Os04g58710.1|12004.m10751	0	656	protein peroxisomal-coenzyme A synthetase, putative, expressed
contig00249	LOC_Os04g51910.1|12004.m10086	0	888	protein 26S proteasome non-ATPase regulatory subunit 1, putative, express	ed
contig00250	LOC_Os02g15930.1|12002.m06836	1e-06	53.5	protein expressed protein
contig00251	LOC_Os08g25734.1|12008.m26810	0	847	protein glucose-1-phosphate adenylyltransferase small subunit, chloroplas	t precursor, putative, expressed
contig00252	LOC_Os07g10150.1|12007.m05470	0	457	protein coatomer subunit gamma, putative, expressed
contig00253	LOC_Os11g06020.1|12011.m04798	3e-99	350	protein BEL1-like homeodomain transcription factor, putative, expressed
contig00254	LOC_Os06g48040.1|12006.m09330	5e-45	180	protein protein binding protein, putative, expressed
contig00255	LOC_Os01g43630.2|12001.m10625	0	749	protein adaptin N terminal region family protein, expressed
contig00256	LOC_Os10g21270.1|12010.m05145	0	819	protein ATP synthase beta chain, putative, expressed
contig00257	LOC_Os06g15420.1|12006.m06255	0	837	protein asparagine synthetase, putative, expressed
contig00258	LOC_Os04g04020.1|12004.m05709	0	437	protein protein transport protein Sec24-like, putative, expressed
contig00259	LOC_Os04g46620.1|12004.m09610	0	926	protein T-complex protein 1 subunit alpha, putative, expressed
contig00260	LOC_Os10g21190.1|12010.m05137	2e-11	69.3	protein hypothetical protein
contig00261	LOC_Os05g45590.1|12005.m08684	0	684	protein hexokinase-2, putative, expressed
contig00262	LOC_Os07g22640.1|12007.m06548	0	665	protein lipid binding protein, putative, expressed
contig00263	LOC_Os01g60230.4|12001.m150756	1e-168	591	protein auxin hydrogen symporter, putative, expressed
contig00264	LOC_Os09g03620.1|12009.m03732	4e-144	509	protein nodulation receptor kinase precursor, putative, expressed
contig00265	LOC_Os04g41100.5|12004.m35355	0	528	protein PITSLRE serine/threonine-protein kinase CDC2L1, putative, express	ed
contig00266	LOC_Os12g04990.3|12012.m26833	0	839	protein AMP-binding protein, putative, expressed
contig00267	LOC_Os04g32560.2|12004.m101433	0	849	protein ATP-dependent Clp protease ATP-binding subunit clpA homolog CD4B	,chloroplast precursor, putative, expressed
contig00268	LOC_Os03g51640.1|12003.m10141	1e-09	63.2	protein expressed protein
contig00269	LOC_Os06g40360.2|12006.m08572	1e-120	432	protein EIN3-binding F-box protein 1, putative, expressed
contig00270	LOC_Os03g28330.4|12003.m101120	0	509	protein sucrose synthase 2, putative, expressed
contig00271	LOC_Os01g69970.1|12001.m13046	4e-155	338	protein periodic tryptophan protein 1, putative, expressed
contig00272	LOC_Os03g19240.1|12003.m07341	0	838	protein AMP-binding protein, putative, expressed
contig00273	LOC_Os06g02380.2|12006.m31823	0	860	protein ruBisCO large subunit-binding protein subunit beta, chloroplast,	putative, expressed
contig00274	LOC_Os04g58110.1|12004.m10693	0	830	protein pyruvate kinase, cytosolic isozyme, putative, expressed
contig00275	LOC_Os03g50010.2|12003.m35387	1e-166	438	protein toc64, putative, expressed
contig00276	LOC_Os09g07380.1|12009.m04007	4e-163	378	protein ABI3-interacting protein 2, putative, expressed
contig00277	LOC_Os03g01760.1|12003.m05720	3e-124	443	protein transferase, putative, expressed
contig00278	LOC_Os07g08190.1|12007.m05276	8e-11	67	protein peptidyl-prolyl cis-trans isomerase G, putative, expressed
contig00279	LOC_Os10g37240.3|12010.m65461	7e-47	186	protein expressed protein
contig00280	LOC_Os10g42439.1|12010.m06997	0	741	protein GRV2, putative, expressed
contig00281	LOC_Os04g41460.1|12004.m09124	5e-178	622	protein membrane transporter D1, putative, expressed
contig00282	LOC_Os02g03260.1|12002.m05676	0	667	protein 3-isopropylmalate dehydratase large subunit 2, putative, expresse	d
contig00283	LOC_Os08g10570.2|12008.m26473	0	917	protein bifunctional purine biosynthesis protein purH, putative, expresse	d
contig00284	LOC_Os09g19700.1|12009.m05178	0	728	protein protein kinase APK1A, chloroplast precursor, putative, expressed
contig00285	LOC_Os01g13160.1|12001.m07926	6e-98	275	protein expressed protein
contig00286	LOC_Os09g07660.2|12009.m059938	0	806	protein ubiquinone biosynthesis protein ubiB, putative, expressed
contig00287	LOC_Os05g45960.1|12005.m08721	3e-177	620	protein aldehyde dehydrogenase, putative, expressed
contig00288	LOC_Os01g04190.3|12001.m07055	0	710	protein arabinose-proton symporter, putative, expressed
contig00289	LOC_Os10g21280.1|12010.m05146	0	588	protein ribulose bisphosphate carboxylase large chain precursor, putative	, expressed
contig00290	LOC_Os06g15990.1|12006.m06312	0	877	protein aldehyde dehydrogenase, mitochondrial precursor, putative, expres	sed
contig00291	LOC_Os01g39310.1|12001.m10208	0	404	protein protein SEY1, putative, expressed
contig00292	LOC_Os02g33710.1|12002.m08462	0	811	protein histidine decarboxylase, putative, expressed
contig00294	LOC_Os10g30580.1|12010.m05918	0	825	protein cell division control protein 48 homolog E, putative, expressed
contig00295	LOC_Os11g12530.1|12011.m05445	1e-148	525	protein receptor-like protein kinase 5 precursor, putative, expressed
contig00296	LOC_Os12g06630.2|12012.m26844	1e-159	474	protein tubby-like protein, putative, expressed
contig00297	LOC_Os06g02144.2|12006.m091574	0	843	protein 6-phosphogluconate dehydrogenase, decarboxylating, putative, exp	ressed
contig00298	LOC_Os06g48620.1|12006.m09388	0	664	protein EMB1997, putative, expressed
contig00299	LOC_Os04g56740.2|12004.m35501	2e-71	268	protein IQ calmodulin-binding motif family protein, expressed
contig00300	LOC_Os04g35900.1|12004.m08679	6e-92	336	protein translocon Tic40, putative, expressed
contig00301	LOC_Os08g04770.1|12008.m04620	2e-152	537	protein 4-coumarate--CoA ligase 1, putative, expressed
contig00302	LOC_Os04g40040.1|12004.m08988	0	943	protein copper methylamine oxidase precursor, putative, expressed
contig00303	LOC_Os07g09060.1|12007.m05362	0	848	protein methylmalonate-semialdehyde dehydrogenase, putative, expressed
contig00304	LOC_Os05g44310.1|12005.m08557	0	701	protein vesicle-fusing ATPase, putative, expressed
contig00305	LOC_Os01g56330.1|12001.m11789	0	642	protein protein kinase, putative, expressed
contig00306	LOC_Os03g54084.1|12003.m101724	5e-104	376	protein phytochrome C, putative, expressed
contig00307	LOC_Os01g45910.1|12001.m10791	0	848	protein plastidic ATP/ADP-transporter, putative, expressed
contig00308	LOC_Os08g38820.2|12008.m080200	0	399	protein transmembrane 9 superfamily protein member 2 precursor, putative	, expressed
contig00309	LOC_Os05g23600.1|12005.m06654	0	501	protein dolichyl-diphosphooligosaccharide--protein glycosyltransferase 67	kDasubunit precursor, putative, expressed
contig00310	LOC_Os02g13890.1|12002.m06635	4e-161	566	protein zinc ion binding protein, putative, expressed
contig00311	LOC_Os01g05790.1|12001.m07210	1e-175	441	protein SLT1 protein, putative, expressed
contig00312	LOC_Os10g21290.1|12010.m05147	9e-164	575	protein apocytochrome f precursor, putative
contig00313	LOC_Os03g13380.1|12003.m06783	7e-129	459	protein transmembrane 9 superfamily protein member 1 precursor, putative,	expressed
contig00314	LOC_Os06g01680.1|12006.m04904	1e-59	156	protein expressed protein
contig00315	LOC_Os03g31180.1|12003.m08367	0	640	protein diacylglycerol kinase 1, putative, expressed
contig00316	LOC_Os01g65780.4|12001.m150444	1e-169	594	protein secondary cell wall-related glycosyltransferase family 8, putati	ve, expressed
contig00317	LOC_Os09g15770.1|12009.m04838	1e-150	531	protein eukaryotic translation initiation factor 5, putative, expressed
contig00318	LOC_Os03g17780.1|12003.m07203	2e-170	597	protein WD domain containing protein, putative, expressed
contig00319	LOC_Os01g19450.1|12001.m08482	0	879	protein ATP-citrate synthase subunit 1, putative, expressed
contig00320	LOC_Os08g19830.2|12008.m26486	2e-43	175	protein ubiquitin family protein, expressed
contig00321	LOC_Os11g47760.4|12011.m28700	0	904	protein heat shock cognate 70 kDa protein 2, putative, expressed
contig00322	LOC_Os01g18630.1|12001.m08402	0	434	protein retrotransposon protein, putative, SINE subclass, expressed
contig00323	LOC_Os02g38050.3|12002.m08893	3e-107	363	protein PB1 domain containing protein, expressed
contig00324	LOC_Os05g49420.1|12005.m09012	2e-63	241	protein G-box-binding factor 3, putative, expressed
contig00325	LOC_Os12g41400.1|12012.m07921	0	889	protein eukaryotic translation initiation factor 2 gamma subunit, putativ	e, expressed
contig00326	LOC_Os05g50380.1|12005.m09107	0	633	protein glucose-1-phosphate adenylyltransferase large subunit, chloroplas	t precursor, putative, expressed
contig00327	LOC_Os11g05110.2|12011.m079911	0	628	protein pyruvate kinase, cytosolic isozyme, putative, expressed
contig00328	LOC_Os08g34950.1|12008.m07484	0	635	protein 1-phosphatidylinositol-4-phosphate 5-kinase/ zinc ion binding pro	tein, putative, expressed
contig00329	LOC_Os04g20220.1|12004.m07179	0	683	protein eukaryotic peptide chain release factor GTP-binding subunit, puta	tive, expressed
contig00330	LOC_Os02g02410.1|12002.m05590	0	879	protein luminal-binding protein 3 precursor, putative, expressed
contig00331	LOC_Os03g27019.5|12003.m35256	1e-30	132	protein expressed protein
contig00332	LOC_Os11g19720.1|12011.m06047	6e-127	278	protein DNA repair protein recA homolog 3, putative, expressed
contig00333	LOC_Os09g37949.1|12009.m06742	5e-165	579	protein serine/threonine-protein kinase SRPK1, putative, expressed
contig00334	LOC_Os03g13380.1|12003.m06783	0	822	protein transmembrane 9 superfamily protein member 1 precursor, putative,	expressed
contig00335	LOC_Os04g46880.2|12004.m101437	2e-158	557	protein glycerol 3-phosphate permease, putative, expressed
contig00336	LOC_Os04g54200.1|12004.m10312	0	757	protein diacylglycerol kinase, putative, expressed
contig00337	LOC_Os03g05730.1|12003.m06095	0	890	protein cell division control protein 48 homolog E, putative, expressed
contig00338	LOC_Os05g32360.1|12005.m07469	0	734	protein serine/threonine-protein kinase bur-1, putative, expressed
contig00339	LOC_Os07g32570.1|12007.m07520	1e-169	565	protein OsAPRL1 - Oryza sativa adenosine 5'-phosphosulfate reductase-like	, expressed
contig00340	LOC_Os08g41390.2|12008.m08117	0	820	protein peptidyl-prolyl isomerase, putative, expressed
contig00341	LOC_Os11g47330.1|12011.m08513	0	625	protein ATP-citrate synthase, putative, expressed
contig00342	LOC_Os03g08230.1|12003.m06332	8e-179	625	protein cation cation antiporter, putative, expressed
contig00343	LOC_Os04g42470.6|12004.m35374	1e-150	531	protein regulatory subunit, putative, expressed
contig00344	LOC_Os02g48964.1|12002.m09930	0	653	protein WD-repeat protein-like, putative, expressed
contig00345	LOC_Os03g09250.1|12003.m06430	0	900	protein inositol-3-phosphate synthase, putative, expressed
contig00346	LOC_Os02g30210.2|12002.m100041	5e-151	532	protein SKIP4, putative, expressed
contig00347	LOC_Os05g48290.1|12005.m08900	0	922	protein T-complex protein 1 subunit beta, putative, expressed
contig00348	LOC_Os06g49430.1|12006.m09467	0	337	protein OsMPK17-1 - putative MAPK based on amino acid sequence homology,	expressed
contig00349	LOC_Os08g44640.1|12008.m08436	7e-135	479	protein retinoid-inducible serine carboxypeptidase precursor, putative, e	xpressed
contig00350	LOC_Os04g52500.1|12004.m10143	0	463	protein lecithine cholesterol acyltransferase-like protein, putative, exp	ressed
contig00351	LOC_Os09g36770.3|12009.m22025	0	434	protein calcium lipid binding protein-like, putative, expressed
contig00352	LOC_Os02g13130.1|12002.m06560	1e-88	325	protein DNA-directed RNA polymerase, putative, expressed
contig00353	LOC_Os08g36320.3|12008.m26511	7e-114	409	protein glutamate decarboxylase, putative, expressed
contig00354	LOC_Os03g07530.3|12003.m34796	1e-145	514	protein kelch motif family protein, expressed
contig00355	LOC_Os06g46380.1|12006.m09164	3e-130	305	protein rab geranylgeranyl transferase like protein, putative, expressed
contig00356	LOC_Os01g22520.1|12001.m08732	0	791	protein dihydrolipoyl dehydrogenase, mitochondrial precursor, putative, e	xpressed
contig00357	LOC_Os03g08050.3|12003.m101102	0	862	protein elongation factor 1-alpha, putative, expressed
contig00358	LOC_Os01g70950.1|12001.m13139	0	711	protein sperm protein SSP411, putative, expressed
contig00359	LOC_Os02g34690.1|12002.m08558	0	654	protein transmembrane 9 superfamily protein member 3 precursor, putative,	expressed
contig00360	LOC_Os10g10990.3|12010.m21777	5e-116	243	protein transcription initiation factor IIF, alpha subunit, putative, exp	ressed
contig00361	LOC_Os06g01390.1|12006.m04878	0	1024	protein acyl-coenzyme A oxidase 1.2, peroxisomal, putative, expressed
contig00362	LOC_Os07g22720.1|12007.m079659	3e-180	404	protein dihydrolipoyllysine-residue acetyltransferase component of pyruv	atedehydrogenase complex, mitochondrial precursor, putative, expressed
contig00363	LOC_Os03g23950.1|12003.m07741	0	852	protein AP-1 complex subunit beta-1, expressed
contig00364	LOC_Os02g55140.1|12002.m10540	0	731	protein leucine aminopeptidase 3, chloroplast precursor, putative, expres	sed
contig00365	LOC_Os07g08760.1|12007.m66718	7e-135	479	protein membrane related protein-like, putative, expressed
contig00366	LOC_Os02g24190.2|12002.m77800	2e-100	364	protein cyclin-dependent protein kinase, putative, expressed
contig00367	LOC_Os12g31870.1|12012.m06995	4e-09	61.2	protein conserved hypothetical protein
contig00368	LOC_Os03g15540.1|12003.m06991	7e-116	416	protein protein transporter, putative, expressed
contig00369	LOC_Os06g07350.1|12006.m05457	0	635	protein pre-mRNA-splicing factor SLT11, putative, expressed
contig00370	LOC_Os12g41250.2|12012.m26967	9e-119	425	protein methylcrotonoyl-CoA carboxylase subunit alpha, mitochondrial prec	ursor, putative, expressed
contig00372	LOC_Os03g20790.1|12003.m07486	8e-125	171	protein ETHYLENE-INSENSITIVE3-like 1 protein, putative, expressed
contig00373	LOC_Os01g45910.1|12001.m10791	0	757	protein plastidic ATP/ADP-transporter, putative, expressed
contig00374	LOC_Os03g32630.1|12003.m08505	0	675	protein ATP-binding cassette sub-family F member 1, putative, expressed
contig00375	LOC_Os03g52780.1|12003.m10252	2e-118	424	protein expressed protein
contig00376	LOC_Os06g43210.1|12006.m31785	0	635	protein protein binding protein, putative, expressed
contig00377	LOC_Os02g46490.1|12002.m09686	3e-109	394	protein protein phosphatase 2C containing protein, expressed
contig00378	LOC_Os03g37010.2|12003.m101122	1e-133	474	protein glycosyltransferase, putative, expressed
contig00379	LOC_Os12g01010.1|12012.m04106	2e-37	125	protein RNA and export factor-binding protein 2, putative, expressed
contig00380	LOC_Os03g11890.1|12003.m06641	3e-155	546	protein expressed protein
contig00381	LOC_Os03g44150.1|12003.m09454	0	650	protein ornithine aminotransferase, putative, expressed
contig00382	LOC_Os07g02090.1|12007.m04683	0	681	protein hydrolase/ protein serine/threonine phosphatase, putative, expres	sed
contig00383	LOC_Os10g16440.1|12010.m04737	2e-45	181	protein CUE domain containing protein, expressed
contig00384	LOC_Os03g49380.1|12003.m09938	0	746	protein lipoxygenase 4, putative, expressed
contig00385	LOC_Os10g33230.1|12010.m06153	1e-69	262	protein heterogeneous nuclear ribonucleoprotein 27C, putative, expressed
contig00386	LOC_Os06g44060.2|12006.m091750	0	415	protein phospholipase D. Active site motif family protein, expressed
contig00387	LOC_Os01g08420.1|12001.m07467	4e-171	484	protein EMB2410, putative, expressed
contig00388	LOC_Os03g43760.1|12003.m09416	6e-170	568	protein ATP binding protein, putative, expressed
contig00389	LOC_Os07g14850.1|12007.m05929	0	551	protein CESA6 - cellulose synthase, expressed
contig00390	LOC_Os06g42030.1|12006.m08735	0	760	protein potassium transporter 10, putative, expressed
contig00391	LOC_Os01g27150.1|12001.m09166	0	532	protein cullin-1, putative, expressed
contig00392	LOC_Os06g09370.2|12006.m091559	2e-75	281	protein helix-loop-helix DNA-binding domain containing protein, expresse	d
contig00393	LOC_Os03g57330.2|12003.m35445	9e-60	229	protein calmodulin binding protein, putative, expressed
contig00394	LOC_Os07g25680.1|12007.m06846	5e-132	469	protein protein kinase domain containing protein, expressed
contig00395	LOC_Os02g54624.1|12002.m77859	1e-108	378	protein protein binding protein, putative, expressed
contig00396	LOC_Os06g08400.2|12006.m32223	0	675	protein zinc ion binding protein, putative, expressed
contig00397	LOC_Os05g33610.2|12005.m27588	8e-40	163	protein expressed protein
contig00398	LOC_Os03g14990.1|12003.m06936	3e-169	387	protein chorismate synthase 2, chloroplast precursor, putative, expressed
contig00399	LOC_Os05g26926.1|12005.m06984	0	649	protein chaperone protein dnaJ, putative, expressed
contig00400	LOC_Os02g58440.1|12002.m10865	3e-25	115	protein zinc finger C-x8-C-x5-C-x3-H type family protein, expressed
contig00401	LOC_Os01g18744.1|12001.m08413	2e-139	494	protein 3-N-debenzoyl-2-deoxytaxol N-benzoyltransferase, putative, expres	sed
contig00402	LOC_Os12g17310.1|12012.m05688	4e-120	430	protein prefoldin, putative, expressed
contig00403	LOC_Os02g43350.1|12002.m09370	0	669	protein OsFtsH7 - Oryza sativa FtsH protease, homologue of AtFtsH7, expre	ssed
contig00404	LOC_Os07g45090.1|12007.m08729	0	883	protein NADH-ubiquinone oxidoreductase 51 kDa subunit, mitochondrial prec	ursor, putative, expressed
contig00405	LOC_Os05g43230.1|12005.m08451	2e-155	547	protein cysteine proteinase RD21a precursor, putative, expressed
contig00406	LOC_Os05g40420.1|12005.m08218	0	854	protein 2,3-bisphosphoglycerate-independent phosphoglycerate mutase, puta	tive, expressed
contig00407	LOC_Os07g30100.1|12007.m07281	6e-164	340	protein protein binding protein, putative, expressed
contig00408	LOC_Os03g60090.1|12003.m10902	0	827	protein methylenetetrahydrofolate reductase, putative, expressed
contig00409	LOC_Os01g53840.1|12001.m11548	0	638	protein protein kinase, putative, expressed
contig00410	LOC_Os02g57650.1|12002.m10786	4e-34	144	protein NAC domain-containing protein 78, putative, expressed
contig00411	LOC_Os03g30550.1|12003.m08312	9e-87	319	protein RNA-binding protein-like, putative, expressed
contig00412	LOC_Os11g34360.1|12011.m07294	0	754	protein TMEM87A protein, putative, expressed
contig00413	LOC_Os09g38530.1|12009.m06794	0	721	protein transmembrane 9 superfamily protein member 4, putative, expressed
contig00414	LOC_Os02g13140.1|12002.m06561	7e-172	602	protein xaa-Pro dipeptidase, putative, expressed
contig00415	LOC_Os03g44620.3|12003.m34900	0	644	protein dnaJ protein, putative, expressed
contig00416	LOC_Os02g12794.1|12002.m33976	6e-99	359	protein elongation factor 1-gamma 2, putative, expressed
contig00417	LOC_Os08g39140.3|12008.m07896	0	742	protein heat shock protein 81-1, putative, expressed
contig00418	LOC_Os12g01390.1|12012.m04143	0	735	protein clathrin heavy chain, putative, expressed
contig00419	LOC_Os10g36848.1|12010.m06490	8e-178	621	protein cytochrome P450 84A1, putative, expressed
contig00420	LOC_Os04g58720.1|12004.m10752	0	974	protein phosphoribosylanthranilate transferase, putative, expressed
contig00421	LOC_Os02g24604.1|12002.m100734	1e-72	235	protein photosystem I assembly protein ycf4, putative
contig00422	LOC_Os11g33330.1|12011.m07232	0	650	protein xaa-Pro aminopeptidase 1, putative, expressed
contig00424	LOC_Os01g05420.1|12001.m07174	3e-86	216	protein IWS1 C-terminus family protein, expressed
contig00425	LOC_Os09g07510.2|12009.m21972	0	843	protein serine/threonine-protein phosphatase 2A 65 kDa regulatory subunit	Abeta isoform, putative, expressed
contig00426	LOC_Os01g69080.1|12001.m13009	0	636	protein acyl-desaturase, chloroplast precursor, putative, expressed
contig00427	LOC_Os05g42350.1|12005.m08408	0	625	protein sulfite reductase, putative, expressed
contig00428	LOC_Os08g25390.1|12008.m26666	0	422	protein bifunctional aspartokinase/homoserine dehydrogenase 1, chloroplas	t precursor, putative, expressed
contig00429	LOC_Os05g49200.2|12005.m27639	0	750	protein aspartic proteinase oryzasin-1 precursor, putative, expressed
contig00430	LOC_Os03g21950.1|12003.m07599	0	451	protein fumarate hydratase 1, mitochondrial precursor, putative, expresse	d
contig00431	LOC_Os01g66510.1|12001.m12759	4e-160	480	protein MLO-like protein 1, putative, expressed
contig00433	LOC_Os06g02144.2|12006.m091574	0	863	protein 6-phosphogluconate dehydrogenase, decarboxylating, putative, exp	ressed
contig00434	LOC_Os10g41200.1|12010.m06884	2e-89	173	protein ZmMybst1, putative, expressed
contig00435	LOC_Os01g61590.1|12001.m12285	3e-97	244	protein calcium-dependent protein kinase, isoform AK1, putative, expresse	d
contig00436	LOC_Os07g39010.1|12007.m08145	1e-177	385	protein expressed protein
contig00437	LOC_Os04g30890.1|12004.m08193	8e-70	182	protein gonidia forming protein GlsA, putative, expressed
contig00438	LOC_Os11g13810.1|12011.m05520	0	748	protein expressed protein
contig00439	LOC_Os01g15630.2|12001.m42952	1e-79	295	protein C3H2C3 RING-finger protein, putative, expressed
contig00440	LOC_Os06g07080.1|12006.m05432	0	992	protein pre-mRNA-processing-splicing factor 8, putative, expressed
contig00441	LOC_Os02g34990.2|12002.m33394	1e-89	308	protein amino acid binding protein, putative, expressed
contig00442	LOC_Os01g52500.3|12001.m43169	0	766	protein NADP-dependent malic enzyme, putative, expressed
contig00444	LOC_Os07g47290.1|12007.m08946	0	719	protein xylose isomerase, putative, expressed
contig00445	LOC_Os06g51250.1|12006.m09648	3e-71	253	protein calcium ion binding protein, putative, expressed
contig00446	LOC_Os04g32950.1|12004.m08392	0	414	protein calnexin homolog precursor, putative, expressed
contig00447	LOC_Os03g50810.1|12003.m10067	0	763	protein receptor protein kinase TMK1 precursor, putative, expressed
contig00450	LOC_Os06g03860.1|12006.m05118	0	402	protein SPX domain-like protein, putative, expressed
contig00451	LOC_Os02g40830.1|12002.m09168	0	708	protein succinyl-CoA ligase beta-chain, mitochondrial precursor, putative	, expressed
contig00452	LOC_Os02g54624.1|12002.m77859	5e-121	432	protein protein binding protein, putative, expressed
contig00453	LOC_Os02g38840.2|12002.m77828	0	798	protein glucose-6-phosphate 1-dehydrogenase, cytoplasmic isoform, putativ	e, expressed
contig00454	LOC_Os10g20630.1|12010.m05084	0	754	protein vacuolar sorting receptor 3 precursor, putative, expressed
contig00455	LOC_Os02g07120.1|12002.m06059	9e-176	487	protein cullin-associated NEDD8-dissociated protein 1, putative, expresse	d
contig00456	LOC_Os02g50880.1|12002.m10122	0	806	protein protease Do-like 9, putative, expressed
contig00457	LOC_Os03g57300.1|12003.m10648	5e-119	426	protein expressed protein
contig00458	LOC_Os05g47980.1|12005.m08870	0	879	protein ATP synthase beta chain, mitochondrial precursor, putative, expre	ssed
contig00459	LOC_Os08g08060.1|12008.m04941	0	776	protein vacuolar protein sorting 18, putative, expressed
contig00460	LOC_Os12g44150.2|12012.m073901	0	766	protein plasma membrane ATPase 1, putative, expressed
contig00461	LOC_Os03g56460.2|12003.m35435	0	917	protein glucose-6-phosphate isomerase, cytosolic A, putative, expressed
contig00463	LOC_Os03g50320.1|12003.m10025	0	777	protein phosphatidylinositol 4-kinase PI4K, putative, expressed
contig00464	LOC_Os03g61970.1|12003.m11076	0	743	protein actin-3, putative, expressed
contig00465	LOC_Os11g07280.1|12011.m04924	0	816	protein coatomer subunit beta, putative, expressed
contig00466	LOC_Os01g04814.1|12001.m42854	0	753	protein vacuolar sorting protein 4b, putative, expressed
contig00467	LOC_Os02g55590.1|12002.m10585	4e-140	496	protein expressed protein
contig00468	LOC_Os03g11290.1|12003.m06580	3e-28	124	protein expressed protein
contig00469	LOC_Os05g49800.1|12005.m09050	0	830	protein ketol-acid reductoisomerase, chloroplast precursor, putative, exp	ressed
contig00470	LOC_Os03g08050.3|12003.m101102	0	853	protein elongation factor 1-alpha, putative, expressed
contig00471	LOC_Os02g50840.2|12002.m33865	1e-69	262	protein DNA binding protein, putative, expressed
contig00472	LOC_Os08g29570.1|12008.m06961	0	820	protein PDR-type ABC transporter 1, putative, expressed
contig00473	LOC_Os06g45710.1|12006.m09099	0	657	protein phosphoglycerate kinase, cytosolic, putative, expressed
contig00474	LOC_Os02g38430.1|12002.m08931	7e-159	542	protein steroid nuclear receptor, ligand-binding, putative, expressed
contig00475	LOC_Os01g51380.2|12001.m150697	0	936	protein vacuolar ATP synthase subunit B isoform 1, putative, expressed
contig00476	LOC_Os05g25194.2|12005.m28014	8e-167	585	protein metal ion transporter, putative, expressed
contig00477	LOC_Os06g47320.1|12006.m09258	7e-168	588	protein T-complex protein 1 subunit eta, putative, expressed
contig00478	LOC_Os06g51100.2|12006.m31937	2e-179	627	protein transmembrane protein 34, putative, expressed
contig00479	LOC_Os01g51200.1|12001.m11301	0	487	protein casein kinase I isoform delta-like, putative, expressed
contig00480	LOC_Os07g04240.1|12007.m04893	0	868	protein succinate dehydrogenase flavoprotein subunit,mitochondrial precur	sor, putative, expressed
contig00481	LOC_Os11g34350.1|12011.m07293	0	1013	protein ATP-binding cassette sub-family E member 1, putative, expressed
contig00482	LOC_Os10g23220.2|12010.m21871	1e-160	377	protein expressed protein
contig00483	LOC_Os03g08050.3|12003.m101102	0	856	protein elongation factor 1-alpha, putative, expressed
contig00484	LOC_Os02g05330.1|12002.m05881	0	784	protein eukaryotic initiation factor 4A, putative, expressed
contig00485	LOC_Os03g51250.1|12003.m10106	4e-92	337	protein adenylyl cyclase-associated protein 1, putative, expressed
contig00486	LOC_Os02g01170.1|12002.m05467	3e-173	606	protein thyroid receptor-interacting protein 12, putative, expressed
contig00487	LOC_Os06g03540.1|12006.m05086	0	926	protein oligopeptide transporter 9, putative, expressed
contig00488	LOC_Os10g11034.1|12010.m04433	2e-137	487	protein caffeine-induced death protein 1, putative, expressed
contig00489	LOC_Os03g53960.1|12003.m35582	1e-127	358	protein transcriptional adaptor, putative, expressed
contig00490	LOC_Os03g49830.1|12003.m09981	4e-51	200	protein expressed protein
contig00491	LOC_Os06g08080.1|12006.m31844	0	496	protein pyrophosphate-energized vacuolar membrane proton pump, putative,	expressed
contig00492	LOC_Os12g39420.9|12012.m073719	1e-179	618	protein solute carrier family 23 member 2, putative, expressed
contig00493	LOC_Os01g57066.1|12001.m42516	1e-135	410	protein transmembrane protein 49, putative, expressed
contig00494	LOC_Os01g22900.1|12001.m08767	0	494	protein beta-fructofuranosidase, putative, expressed
contig00495	LOC_Os03g03920.1|12003.m05924	9e-137	485	protein ubiquilin-1, putative, expressed
contig00496	LOC_Os02g26650.2|12002.m34010	0	771	protein 7-dehydrocholesterol reductase, putative, expressed
contig00497	LOC_Os01g69920.2|12001.m42798	1e-134	478	protein histidine kinase 2, putative, expressed
contig00498	LOC_Os05g46720.2|12005.m27635	8e-157	551	protein phosphatidylinositol transfer-like protein III, putative, express	ed
contig00499	LOC_Os02g50270.1|12002.m10061	0	644	protein protein binding protein, putative, expressed
contig00500	LOC_Os01g12870.1|12001.m07900	0	553	protein eukaryotic translation initiation factor 3 subunit 6-interacting	protein, putative, expressed
contig00501	LOC_Os07g45000.1|12007.m08720	9e-101	317	protein cytochrome P450 family protein, expressed
contig00502	LOC_Os11g42350.3|12011.m28855	0	665	protein glutathione synthetase, chloroplast precursor, putative, expresse	d
contig00503	LOC_Os03g19960.1|12003.m35191	0	643	protein pre-mRNA-splicing factor ATP-dependent RNA helicase, putative, ex	pressed
contig00505	LOC_Os08g34950.1|12008.m07484	1e-167	588	protein 1-phosphatidylinositol-4-phosphate 5-kinase/ zinc ion binding pro	tein, putative, expressed
contig00506	LOC_Os11g02190.1|12011.m04418	5e-45	180	protein expressed protein
contig00507	LOC_Os02g57260.1|12002.m10748	0	640	protein 3-ketoacyl-CoA thiolase 2, peroxisomal precursor, putative, expre	ssed
contig00508	LOC_Os03g48660.1|12003.m09873	1e-128	458	protein expressed protein
contig00509	LOC_Os07g36940.2|12007.m079713	1e-80	298	protein eukaryotic translation initiation factor 4G, putative, expressed
contig00510	LOC_Os02g01920.1|12002.m33500	0	660	protein diphosphomevalonate decarboxylase, putative, expressed
contig00511	LOC_Os08g29160.1|12008.m06920	0	679	protein protein tyrosine/serine/threonine phosphatase, putative, expresse	d
contig00512	LOC_Os06g17290.1|12006.m06441	6e-130	462	protein phosphatidylinositol 3- and 4-kinase family protein, expressed
contig00513	LOC_Os05g49200.2|12005.m27639	0	459	protein aspartic proteinase oryzasin-1 precursor, putative, expressed
contig00514	LOC_Os05g49800.1|12005.m09050	0	760	protein ketol-acid reductoisomerase, chloroplast precursor, putative, exp	ressed
contig00515	LOC_Os01g51640.1|12001.m11342	1e-148	525	protein expressed protein
contig00516	LOC_Os02g45054.1|12002.m09545	8e-64	243	protein INDETERMINATE-related protein 9, putative, expressed
contig00517	LOC_Os04g33040.1|12004.m08400	0	672	protein alpha-amylase type B isozyme precursor, putative, expressed
contig00518	LOC_Os01g65650.1|12001.m12674	0	661	protein receptor-like protein kinase 5 precursor, putative, expressed
contig00519	LOC_Os01g23640.1|12001.m08837	2e-99	357	protein mov34/MPN/PAD-1 family protein, expressed
contig00520	LOC_Os12g30540.1|12012.m06866	0	903	protein ubiquitin carboxyl-terminal hydrolase 21, putative, expressed
contig00521	LOC_Os01g14860.3|12001.m43415	0	712	protein glycogen synthase kinase-3 homolog MsK-3, putative, expressed
contig00522	LOC_Os05g06350.1|12005.m05162	0	747	protein importin alpha-1b subunit, putative, expressed
contig00523	LOC_Os06g44460.1|12006.m08974	0	725	protein D-3-phosphoglycerate dehydrogenase, chloroplast precursor, putati	ve, expressed
contig00524	LOC_Os05g39390.1|12005.m08117	4e-170	323	protein outer membrane protein, OMP85 family protein, expressed
contig00525	LOC_Os03g10190.1|12003.m06472	0	687	protein seryl-tRNA synthetase, putative, expressed
contig00526	LOC_Os03g50540.1|12003.m10045	0	769	protein NADH-ubiquinone oxidoreductase 75 kDa subunit, mitochondrial prec	ursor, putative, expressed
contig00527	LOC_Os06g09290.1|12006.m05648	0	809	protein 26S protease regulatory subunit 7, putative, expressed
contig00528	LOC_Os03g18970.1|12003.m07315	8e-180	628	protein protein phosphatase 2C-like, putative, expressed
contig00529	LOC_Os02g39570.4|12002.m33760	7e-176	516	protein acetolactate synthase/ amino acid binding protein, putative, expr	essed
contig00530	LOC_Os12g15470.2|12012.m05507	0	716	protein serine carboxypeptidase 1 precursor, putative, expressed
contig00531	LOC_Os01g26039.1|12001.m09060	1e-171	601	protein acyltransferase/ catalytic, putative, expressed
contig00532	LOC_Os01g37910.1|12001.m10077	0	735	protein vacuolar processing enzyme precursor, putative, expressed
contig00533	LOC_Os08g41390.2|12008.m08117	0	625	protein peptidyl-prolyl isomerase, putative, expressed
contig00534	LOC_Os07g47100.2|12007.m29017	5e-146	235	protein sodium/hydrogen exchanger 2, putative, expressed
contig00535	LOC_Os08g09940.1|12008.m05128	0	704	protein GTP-binding protein PTD004, putative, expressed
contig00536	LOC_Os03g08060.2|12003.m78809	8e-124	442	protein elongation factor 1-alpha, putative, expressed
contig00537	LOC_Os11g09280.2|12011.m28750	9e-176	614	protein OsPDIL1-1 - Oryza sativa protein disulfide isomerase, expressed
contig00538	LOC_Os09g38390.1|12009.m06780	2e-151	533	protein cytoskeletal protein, putative, expressed
contig00539	LOC_Os01g11070.1|12001.m07727	7e-152	535	protein alpha-1,2-mannosyltransferase ALG9, putative, expressed
contig00540	LOC_Os07g38730.1|12007.m08118	0	816	protein tubulin alpha-1 chain, putative, expressed
contig00541	LOC_Os02g01170.1|12002.m05467	0	635	protein thyroid receptor-interacting protein 12, putative, expressed
contig00542	LOC_Os08g01410.1|12008.m04290	1e-153	541	protein organic anion transporter, putative, expressed
contig00543	LOC_Os12g38760.2|12012.m26946	0	769	protein nucleotide pyrophosphatase/phosphodiesterase, putative, expressed
contig00544	LOC_Os03g17020.2|12003.m101297	2e-136	484	protein DNA binding protein, putative, expressed
contig00545	LOC_Os04g43360.1|12004.m09299	3e-168	462	protein beta-glucosidase, chloroplast precursor, putative, expressed
contig00546	LOC_Os07g47100.2|12007.m29017	2e-175	605	protein sodium/hydrogen exchanger 2, putative, expressed
contig00547	LOC_Os12g13320.1|12012.m05305	0	735	protein argininosuccinate synthase, chloroplast precursor, putative, expr	essed
contig00548	LOC_Os02g47210.1|12002.m09756	0	707	protein cationic amino acid transporter, putative, expressed
contig00549	LOC_Os02g01010.1|12002.m05451	0	654	protein OsPDIL1-4 - Oryza sativa protein disulfide isomerase, expressed
contig00550	LOC_Os04g11880.1|12004.m06431	0	722	protein vacuolar assembly protein VPS41, putative, expressed
contig00551	LOC_Os10g25130.1|12010.m05463	1e-132	236	protein alanine aminotransferase 2, putative, expressed
contig00552	LOC_Os10g28200.1|12010.m05702	0	731	protein GDP-mannose 3,5-epimerase 1, putative, expressed
contig00553	LOC_Os04g58620.1|12004.m10744	0	529	protein KEA1, putative, expressed
contig00554	LOC_Os02g04270.1|12002.m05776	8e-87	319	protein DNA binding protein, putative, expressed
contig00555	LOC_Os03g03920.5|12003.m101175	1e-124	444	protein ubiquilin-1, putative, expressed
contig00556	LOC_Os01g04814.1|12001.m42854	0	765	protein vacuolar sorting protein 4b, putative, expressed
contig00557	LOC_Os04g59494.2|12004.m101705	3e-136	483	protein transportin-2, putative, expressed
contig00558	LOC_Os10g08550.1|12010.m04203	0	826	protein enolase, putative, expressed
contig00559	LOC_Os02g48964.1|12002.m09930	0	684	protein WD-repeat protein-like, putative, expressed
contig00560	LOC_Os11g06390.6|12011.m28655	0	739	protein actin-7, putative, expressed
contig00561	LOC_Os02g01070.1|12002.m05457	0	741	protein FG-GAP repeat family protein, expressed
contig00562	LOC_Os06g35540.1|12006.m08091	0	777	protein aspartate aminotransferase, mitochondrial precursor, putative, ex	pressed
contig00563	LOC_Os03g11290.1|12003.m06580	1e-35	149	protein expressed protein
contig00564	LOC_Os03g59060.2|12003.m35470	2e-175	613	protein OsPP2Ac-2 - Phosphatase 2A isoform 2 belonging to family 2, expre	ssed
contig00565	LOC_Os03g50810.1|12003.m10067	0	776	protein receptor protein kinase TMK1 precursor, putative, expressed
contig00566	LOC_Os08g23360.1|12008.m06357	0	670	protein signal recognition particle 68 kDa protein, putative, expressed
contig00567	LOC_Os05g07632.1|12005.m27473	8e-135	478	protein catalytic/ hydrolase, putative, expressed
contig00568	LOC_Os02g42220.1|12002.m09259	0	644	protein transposon protein, putative, unclassified, expressed
contig00569	LOC_Os01g42010.2|12001.m42673	4e-85	313	protein expressed protein
contig00570	LOC_Os07g48130.3|12007.m079792	9e-170	325	protein potassium transporter 9, putative, expressed
contig00571	LOC_Os02g20970.1|12002.m07337	4e-88	323	protein C2 domain containing protein, expressed
contig00572	LOC_Os05g49800.1|12005.m09050	0	767	protein ketol-acid reductoisomerase, chloroplast precursor, putative, exp	ressed
contig00573	LOC_Os10g01110.1|12010.m03539	2e-149	527	protein serine carboxypeptidase 1 precursor, putative, expressed
contig00574	LOC_Os12g17910.1|12012.m05747	0	615	protein ruBisCO large subunit-binding protein subunit alpha, chloroplast	precursor, putative, expressed
contig00575	LOC_Os05g34540.1|12005.m07685	0	761	protein rab GDP dissociation inhibitor alpha, putative, expressed
contig00576	LOC_Os09g23350.1|12009.m05492	0	405	protein ATTPS6, putative, expressed
contig00577	LOC_Os01g11260.1|12001.m07745	6e-61	233	protein phospho-N-acetylmuramoyl-pentapeptide-transferase, putative, expr	essed
contig00578	LOC_Os04g42140.1|12004.m09187	2e-90	221	protein eukaryotic initiation factor iso-4F subunit p82-34, putative, exp	ressed
contig00579	LOC_Os03g03910.1|12003.m05923	0	877	protein catalase-1, putative, expressed
contig00580	LOC_Os03g56810.2|12003.m35436	0	805	protein tubulin beta-7 chain, putative, expressed
contig00581	LOC_Os11g06390.6|12011.m28655	0	743	protein actin-7, putative, expressed
contig00582	LOC_Os03g62680.1|12003.m11145	7e-141	307	protein poly, putative
contig00583	LOC_Os06g29844.1|12006.m07528	0	659	protein transparent testa 12 protein, putative, expressed
contig00584	LOC_Os01g62300.1|12001.m12352	3e-165	579	protein SLT1 protein, putative, expressed
contig00585	LOC_Os07g33110.4|12007.m079695	0	673	protein calcium-dependent protein kinase, isoform 2, putative, expressed
contig00586	LOC_Os01g52010.1|12001.m11376	2e-126	451	protein alliin lyase precursor, putative, expressed
contig00587	LOC_Os01g66110.2|12001.m42777	2e-155	546	protein ankyrin-like protein, putative, expressed
contig00588	LOC_Os11g05556.2|12011.m61754	0	697	protein signal recognition particle 54 kDa protein, chloroplast precursor	, putative, expressed
contig00589	LOC_Os01g27730.1|12001.m09221	3e-80	297	protein guanine nucleotide-binding protein-like 3, putative, expressed
contig00590	LOC_Os06g02380.2|12006.m31823	0	863	protein ruBisCO large subunit-binding protein subunit beta, chloroplast,	putative, expressed
contig00591	LOC_Os12g35360.1|12012.m07329	9e-144	269	protein protein transporter, putative, expressed
contig00592	LOC_Os12g43560.1|12012.m08129	4e-168	589	protein ubiquitin-protein ligase/ zinc ion binding protein, putative, exp	ressed
contig00593	LOC_Os05g01760.1|12005.m04713	0	665	protein lysine ketoglutarate reductase trans-splicing related 1, putative	, expressed
contig00594	LOC_Os08g39080.1|12008.m07891	0	761	protein peroxisomal targeting signal receptor, putative, expressed
contig00595	LOC_Os06g46000.1|12006.m09128	0	821	protein tubulin beta-3 chain, putative, expressed
contig00596	LOC_Os02g09200.1|12002.m06217	5e-98	356	protein cytochrome P450 71D10, putative, expressed
contig00597	LOC_Os02g07060.1|12002.m06053	0	822	protein tubulin beta-5 chain, putative, expressed
contig00598	LOC_Os12g41890.1|12012.m07970	0	670	protein cationic amino acid transporter 4, putative
contig00600	LOC_Os05g50970.1|12005.m09164	4e-104	376	protein catalytic/ protein phosphatase type 2C/ protein serine/threonine	phosphatase, putative, expressed
contig00601	LOC_Os10g10244.1|12010.m04361	2e-148	523	protein alanyl-tRNA synthetase, mitochondrial precursor, putative, expres	sed
contig00602	LOC_Os07g22350.1|12007.m06520	0	787	protein glucose-6-phosphate 1-dehydrogenase 2, chloroplast precursor, put	ative, expressed
contig00603	LOC_Os03g03560.1|12003.m05889	4e-92	196	protein FHA domain containing protein, expressed
contig00604	LOC_Os05g33310.1|12005.m07563	3e-114	377	protein oxidoreductase, 2OG-Fe oxygenase family protein, expressed
contig00605	LOC_Os03g34300.1|12003.m08669	1e-146	379	protein serine incorporator 3, putative, expressed
contig00606	LOC_Os03g12890.2|12003.m06736	4e-154	542	protein branched-chain-amino-acid aminotransferase, putative, expressed
contig00607	LOC_Os07g31460.2|12007.m07415	9e-128	455	protein transglutaminase-like superfamily protein, expressed
contig00608	LOC_Os02g07490.1|12002.m06096	1e-170	426	protein glyceraldehyde-3-phosphate dehydrogenase, cytosolic, putative, ex	pressed
contig00609	LOC_Os08g41110.1|12008.m08089	8e-162	563	protein chaperone protein dnaJ 10, putative, expressed
contig00610	LOC_Os02g48560.1|12002.m100057	1e-155	529	protein omega-6 fatty acid desaturase, endoplasmic reticulum isozyme 2,	putative, expressed
contig00611	LOC_Os02g14929.1|12002.m06736	0	544	protein T-complex protein 1 subunit gamma, putative, expressed
contig00612	LOC_Os02g56270.1|12002.m10650	2e-35	148	protein expressed protein
contig00613	LOC_Os02g07960.4|12002.m33345	1e-122	293	protein ATP binding protein, putative, expressed
contig00614	LOC_Os06g29180.1|12006.m07462	0	642	protein formate dehydrogenase 1, mitochondrial precursor, putative, expre	ssed
contig00615	LOC_Os04g55080.1|12004.m10400	0	645	protein cyclic nucleotide-gated ion channel 9, putative, expressed
contig00616	LOC_Os02g12650.2|12002.m33362	9e-166	581	protein puromycin-sensitive aminopeptidase, putative, expressed
contig00617	LOC_Os04g52450.1|12004.m35066	0	853	protein aminotransferase y4uB, putative, expressed
contig00618	LOC_Os02g43020.1|12002.m09337	3e-107	387	protein heat shock protein STI, putative, expressed
contig00619	LOC_Os07g10830.1|12007.m05538	0	685	protein dolichyl-diphosphooligosaccharide--protein glycosyltransferase 48	kDasubunit precursor, putative, expressed
contig00620	LOC_Os02g32350.2|12002.m33392	0	431	protein 4SNc-Tudor domain protein, putative, expressed
contig00621	LOC_Os08g26880.1|12008.m06701	3e-18	91.7	protein light-inducible protein CPRF-2, putative, expressed
contig00622	LOC_Os01g02940.6|12001.m42840	5e-95	346	protein glycosyltransferase, putative, expressed
contig00623	LOC_Os02g12320.1|12002.m06480	3e-155	546	protein retrotransposon protein, putative, Ty3-gypsy subclass, expressed
contig00624	LOC_Os02g45344.1|12002.m09571	0	675	protein acyltransferase, putative, expressed
contig00625	LOC_Os03g37130.1|12003.m08825	0	672	protein purple acid phosphatase precursor, putative, expressed
contig00626	LOC_Os03g52840.1|12003.m10257	2e-147	520	protein serine hydroxymethyltransferase, mitochondrial precursor, putativ	e, expressed
contig00627	LOC_Os07g47830.1|12007.m08998	6e-178	622	protein pectinesterase-1 precursor, putative, expressed
contig00628	LOC_Os01g71770.1|12001.m13216	3e-148	523	protein heterogeneous nuclear ribonucleoprotein 27C, putative, expressed
contig00629	LOC_Os03g13590.1|12003.m06804	2e-94	226	protein CONSTANS interacting protein 6, putative, expressed
contig00630	LOC_Os05g08730.1|12005.m05387	5e-19	56.6	protein early fruit mRNA, putative, expressed
contig00631	LOC_Os03g21990.1|12003.m07603	0	671	protein PP1/PP2A phosphatases pleiotropic regulator PRL1, putative, expre	ssed
contig00632	LOC_Os12g18630.1|12012.m05816	6e-119	426	protein expressed protein
contig00633	LOC_Os02g05330.1|12002.m05881	0	733	protein eukaryotic initiation factor 4A, putative, expressed
contig00634	LOC_Os01g02090.1|12001.m06851	1e-50	157	protein expressed protein
contig00635	LOC_Os04g35780.1|12004.m08667	4e-136	483	protein cytoplasm protein, putative, expressed
contig00636	LOC_Os11g21990.1|12011.m06174	0	649	protein eukaryotic initiation factor 5C CG2922-PF, isoform F, putative, e	xpressed
contig00637	LOC_Os03g13380.1|12003.m06783	0	699	protein transmembrane 9 superfamily protein member 1 precursor, putative,	expressed
contig00638	LOC_Os03g62500.1|12003.m11126	0	733	protein shaggy-related protein kinase kappa, putative, expressed
contig00639	LOC_Os03g53670.1|12003.m10337	2e-123	246	protein YT521-B-like family protein, expressed
contig00640	LOC_Os11g25980.1|12011.m079989	0	694	protein phospholipid-transporting ATPase 2, putative, expressed
contig00641	LOC_Os10g30156.1|12010.m05878	0	600	protein soluble starch synthase 2-1, chloroplast precursor, putative, exp	ressed
contig00642	LOC_Os08g09200.1|12008.m05055	0	845	protein aconitate hydratase, cytoplasmic, putative, expressed
contig00643	LOC_Os06g37160.1|12006.m08251	0	678	protein transmembrane 9 superfamily protein member 4, putative, expressed
contig00644	LOC_Os08g13350.1|12008.m05462	0	660	protein cysteine-type endopeptidase/ ubiquitin thiolesterase, putative, e	xpressed
contig00645	LOC_Os09g04110.2|12009.m50208	2e-152	537	protein coatomer subunit alpha, putative, expressed
contig00646	LOC_Os07g02780.1|12007.m04750	1e-136	307	protein MAPKKK5, putative, expressed
contig00647	LOC_Os05g30350.1|12005.m07271	0	596	protein non-cyanogenic beta-glucosidase precursor, putative, expressed
contig00648	LOC_Os07g39900.1|12007.m08232	9e-124	310	protein interferon-related developmental regulator family protein, expres	sed
contig00649	LOC_Os03g09970.3|12003.m101107	2e-154	449	protein sulfate transporter 1.2, putative, expressed
contig00650	LOC_Os01g55540.1|12001.m11712	0	729	protein aspartate aminotransferase, cytoplasmic, putative, expressed
contig00651	LOC_Os06g51240.2|12006.m32207	3e-29	127	protein expressed protein
contig00652	LOC_Os08g06480.1|12008.m04787	0	437	protein lissencephaly type-1-like homology motif, putative, expressed
contig00653	LOC_Os12g05080.1|12012.m04501	7e-162	568	protein expressed protein
contig00654	LOC_Os11g10980.1|12011.m05291	1e-84	312	protein pyruvate kinase, cytosolic isozyme, putative, expressed
contig00656	LOC_Os06g51029.1|12006.m09626	9e-25	85.1	protein OsFtsH1 - Oryza sativa FtsH protease, homologue of AtFtsH1/5, exp	ressed
contig00657	LOC_Os01g74470.1|12001.m13472	2e-166	583	protein multidrug resistance protein 14, putative, expressed
contig00658	LOC_Os08g27840.1|12008.m06792	0	498	protein phosphoenolpyruvate carboxylase 2, putative, expressed
contig00659	LOC_Os05g45930.1|12005.m08718	1e-84	192	protein calmodulin binding protein, putative, expressed
contig00660	LOC_Os08g43300.1|12008.m08304	3e-73	160	protein SAY1, putative, expressed
contig00661	LOC_Os03g05110.1|12003.m06035	1e-162	401	protein xyloglucan galactosyltransferase KATAMARI 1, putative, expressed
contig00662	LOC_Os02g13110.2|12002.m100149	6e-174	608	protein serine/threonine protein phosphatase 2A 55 kDa regulatory subuni	t Bbeta isoform, putative, expressed
contig00663	LOC_Os01g56910.1|12001.m11848	2e-138	491	protein expressed protein
contig00664	LOC_Os05g33380.1|12005.m07570	0	636	protein fructose-bisphosphate aldolase cytoplasmic isozyme, putative, exp	ressed
contig00665	LOC_Os08g41390.2|12008.m08117	0	702	protein peptidyl-prolyl isomerase, putative, expressed
contig00666	LOC_Os05g49200.2|12005.m27639	0	739	protein aspartic proteinase oryzasin-1 precursor, putative, expressed
contig00667	LOC_Os11g32110.4|12011.m07113	2e-73	275	protein auxin response factor 2, putative, expressed
contig00668	LOC_Os03g19410.1|12003.m07358	0	626	protein secreted protein, putative, expressed
contig00669	LOC_Os12g39320.1|12012.m07717	9e-130	452	protein HYP1, putative, expressed
contig00670	LOC_Os06g40840.1|12006.m08619	2e-156	402	protein microtubule-associated protein MAP65-1a, putative, expressed
contig00671	LOC_Os09g34960.1|12009.m06496	1e-137	488	protein hydroxymethylglutaryl-CoA synthase, putative, expressed
contig00672	LOC_Os12g31000.1|12012.m06911	2e-120	430	protein maternal protein pumilio, putative, expressed
contig00673	LOC_Os09g28570.1|12009.m06008	0	635	protein zinc-binding alcohol dehydrogenase domain-containing protein 2, p	utative, expressed
contig00674	LOC_Os12g24170.1|12012.m06251	8e-137	485	protein BGAL9, putative, expressed
contig00675	LOC_Os03g61970.1|12003.m11076	0	711	protein actin-3, putative, expressed
contig00676	LOC_Os09g15770.1|12009.m04838	3e-123	413	protein eukaryotic translation initiation factor 5, putative, expressed
contig00677	LOC_Os05g28190.1|12005.m07106	1e-53	209	protein ranBP1 domain containing protein, expressed
contig00678	LOC_Os06g40650.2|12006.m31893	1e-142	339	protein copine-1, putative, expressed
contig00679	LOC_Os11g06390.6|12011.m28655	0	746	protein actin-7, putative, expressed
contig00680	LOC_Os11g40510.1|12011.m07897	2e-158	556	protein nucleolysin TIAR, putative, expressed
contig00681	LOC_Os03g15900.2|12003.m07027	2e-169	593	protein SH3 domain containing protein, expressed
contig00682	LOC_Os12g32980.1|12012.m07096	0	704	protein potyvirus VPg interacting protein, putative, expressed
contig00683	LOC_Os01g36920.1|12001.m09988	0	756	protein spliceosome RNA helicase BAT1, putative, expressed
contig00684	LOC_Os06g07630.1|12006.m05485	0	749	protein 26S protease regulatory subunit 6A, putative, expressed
contig00685	LOC_Os07g10110.1|12007.m05466	1e-152	298	protein expressed protein
contig00686	LOC_Os05g47550.1|12005.m08828	3e-128	456	protein clathrin assembly protein, putative, expressed
contig00687	LOC_Os07g43390.1|12007.m08567	0	663	protein 4-alpha-glucanotransferase, chloroplast precursor, putative, expr	essed
contig00688	LOC_Os04g57440.1|12004.m10629	2e-143	507	protein cysteine protease 1 precursor, putative, expressed
contig00690	LOC_Os03g43930.2|12003.m09434	0	718	protein class III HD-Zip protein 4, putative, expressed
contig00691	LOC_Os04g47870.2|12004.m09728	0	748	protein PINHEAD protein, putative, expressed
contig00692	LOC_Os09g23660.1|12009.m05522	4e-36	150	protein ZIM motif family protein, expressed
contig00693	LOC_Os07g39300.2|12007.m28998	0	694	protein expressed protein
contig00694	LOC_Os03g63430.1|12003.m11211	0	416	protein 26S proteasome non-ATPase regulatory subunit 12, putative, expres	sed
contig00695	LOC_Os06g34040.1|12006.m07940	2e-136	484	protein 4-methyl-5-thiazole monophosphate biosynthesis protein, putative,	expressed
contig00696	LOC_Os08g41880.1|12008.m08166	0	730	protein nucleotide pyrophosphatase/phosphodiesterase, putative, expressed
contig00697	LOC_Os12g40570.2|12012.m07841	1e-82	305	protein WRKY transcription factor 21, putative, expressed
contig00698	LOC_Os02g30310.1|12002.m08174	2e-154	443	protein ubiquitin-activating enzyme E1 domain-containing protein 1, putat	ive, expressed
contig00699	LOC_Os02g07760.1|12002.m06122	0	610	protein succinate semialdehyde dehydrogenase, mitochondrial precursor, pu	tative, expressed
contig00700	LOC_Os08g18044.1|12008.m05923	6e-76	283	protein tetraspanin family protein, expressed
contig00701	LOC_Os12g07110.2|12012.m26736	0	776	protein acyl-CoA synthetase long-chain family member 3, putative, express	ed
contig00702	LOC_Os05g44310.1|12005.m08557	0	757	protein vesicle-fusing ATPase, putative, expressed
contig00703	LOC_Os04g36700.1|12004.m08710	0	631	protein 26S proteasome non-ATPase regulatory subunit 11, putative, expres	sed
contig00704	LOC_Os03g23030.1|12003.m07701	4e-91	278	protein aberrant pollen transmission 1, putative, expressed
contig00705	LOC_Os05g10810.1|12005.m05551	2e-179	627	protein diacylglycerol O-acyltransferase 1, putative, expressed
contig00706	LOC_Os01g55799.3|12001.m150723	7e-104	375	protein protein binding protein, putative, expressed
contig00707	LOC_Os07g10490.1|12007.m05504	0	438	protein zeta-carotene desaturase, chloroplast precursor, putative, expres	sed
contig00708	LOC_Os07g38760.1|12007.m08121	9e-141	392	protein importin beta-3, putative, expressed
contig00709	LOC_Os01g12710.1|12001.m42627	0	708	protein oxidoreductase, putative, expressed
contig00710	LOC_Os01g56330.1|12001.m11789	0	666	protein protein kinase, putative, expressed
contig00711	LOC_Os03g37010.2|12003.m101122	1e-125	448	protein glycosyltransferase, putative, expressed
contig00712	LOC_Os12g29520.2|12012.m073828	6e-179	611	protein auxin response factor 2, putative, expressed
contig00713	LOC_Os12g32980.1|12012.m07096	0	660	protein potyvirus VPg interacting protein, putative, expressed
contig00714	LOC_Os02g25580.2|12002.m33674	0	749	protein SNARE-interacting protein KEULE, putative, expressed
contig00715	LOC_Os02g54160.1|12002.m10445	9e-48	189	protein ethylene response element binding protein, putative, expressed
contig00716	LOC_Os03g43930.2|12003.m09434	0	727	protein class III HD-Zip protein 4, putative, expressed
contig00717	LOC_Os07g08340.1|12007.m05290	0	751	protein pyruvate kinase isozyme A, chloroplast precursor, putative, expre	ssed
contig00718	LOC_Os05g02020.1|12005.m04738	1e-163	574	protein protein kinase APK1A, chloroplast precursor, putative, expressed
contig00719	LOC_Os03g49770.2|12003.m09975	0	706	protein oxysterol-binding protein 1, putative, expressed
contig00720	LOC_Os02g48720.2|12002.m33839	2e-165	580	protein ADP,ATP carrier protein, mitochondrial precursor, putative, expre	ssed
contig00721	LOC_Os03g48450.4|12003.m101444	2e-154	370	protein DELLA protein RGL1, putative, expressed
contig00722	LOC_Os03g44620.3|12003.m34900	7e-168	588	protein dnaJ protein, putative, expressed
contig00723	LOC_Os10g40580.1|12010.m06825	6e-29	127	protein expressed protein
contig00724	LOC_Os10g32880.2|12010.m21914	0	630	protein pre-mRNA-splicing factor 19, putative, expressed
contig00725	LOC_Os03g37270.2|12003.m08836	4e-143	506	protein expressed protein
contig00726	LOC_Os02g36340.1|12002.m08721	0	730	protein riboflavin biosynthesis protein ribAB, chloroplast precursor, put	ative, expressed
contig00727	LOC_Os07g36230.4|12007.m079711	1e-101	368	protein transposon protein, putative, Mutator sub-class, expressed
contig00728	LOC_Os12g22030.1|12012.m06047	4e-124	269	protein serine hydroxymethyltransferase, mitochondrial precursor, putativ	e, expressed
contig00729	LOC_Os07g08340.1|12007.m05290	0	795	protein pyruvate kinase isozyme A, chloroplast precursor, putative, expre	ssed
contig00730	LOC_Os02g42350.1|12002.m09270	1e-156	523	protein nitrilase 4, putative, expressed
contig00731	LOC_Os03g63074.2|12003.m78906	0	697	protein Ser/Thr protein phosphatase family protein, expressed
contig00732	LOC_Os07g04240.1|12007.m04893	9e-144	487	protein succinate dehydrogenase flavoprotein subunit,mitochondrial precur	sor, putative, expressed
contig00733	LOC_Os08g43640.1|12008.m08338	0	572	protein 26S proteasome non-ATPase regulatory subunit 3, putative, express	ed
contig00734	LOC_Os01g09620.2|12001.m42903	3e-90	330	protein nucleic acid binding protein, putative, expressed
contig00735	LOC_Os03g51000.3|12003.m35396	6e-151	532	protein 3,4-dihydroxy-2-butanone kinase, putative, expressed
contig00736	LOC_Os03g28130.1|12003.m08137	7e-89	204	protein F-box protein, putative, expressed
contig00737	LOC_Os10g36650.1|12010.m06471	0	729	protein actin-2, putative, expressed
contig00738	LOC_Os05g01600.2|12005.m27520	0	728	protein actin-97, putative, expressed
contig00739	LOC_Os08g45160.1|12008.m08486	4e-122	436	protein TENA/THI-4 family protein, expressed
contig00740	LOC_Os06g07350.1|12006.m05457	2e-165	520	protein pre-mRNA-splicing factor SLT11, putative, expressed
contig00741	LOC_Os03g36930.1|12003.m08808	0	737	protein eukaryotic initiation factor 4A-3, putative, expressed
contig00742	LOC_Os01g05660.3|12001.m150482	3e-30	131	protein expressed protein
contig00743	LOC_Os03g49210.1|12003.m09923	8e-89	325	protein pescadillo, putative, expressed
contig00744	LOC_Os06g51330.1|12006.m09656	3e-83	290	protein expressed protein
contig00745	LOC_Os09g24910.2|12009.m05645	3e-159	313	protein 6-phosphofructokinase 2, putative, expressed
contig00746	LOC_Os01g11120.1|12001.m07732	2e-102	370	protein CID11, putative, expressed
contig00747	LOC_Os08g13930.2|12008.m26632	0	669	protein mannose-1-phosphate guanyltransferase, putative, expressed
contig00748	LOC_Os01g68700.2|12001.m12972	4e-61	233	protein BHLH transcription factor, putative, expressed
contig00749	LOC_Os01g68324.2|12001.m12935	2e-151	534	protein dolichyl-diphosphooligosaccharide--protein glycosyltransferase 63	kDasubunit precursor, putative, expressed
contig00750	LOC_Os03g11720.1|12003.m06624	0	699	protein neutral alpha-glucosidase AB precursor, putative, expressed
contig00751	LOC_Os01g08700.6|12001.m150866	1e-159	560	protein GIGANTEA protein, putative, expressed
contig00752	LOC_Os03g08050.3|12003.m101102	0	841	protein elongation factor 1-alpha, putative, expressed
contig00753	LOC_Os06g40600.1|12006.m08596	0	741	protein U5 small nuclear ribonucleoprotein component, putative, expressed
contig00754	LOC_Os05g51500.1|12005.m09213	1e-166	434	protein eukaryotic translation initiation factor 5B, putative, expressed
contig00755	LOC_Os07g07194.1|12007.m05178	0	665	protein MAC/Perforin domain containing protein, expressed
contig00756	LOC_Os03g07530.3|12003.m34796	6e-143	505	protein kelch motif family protein, expressed
contig00757	LOC_Os05g14170.1|12005.m05829	2e-168	590	protein expressed protein
contig00758	LOC_Os01g01710.1|12001.m06815	0	765	protein 1-deoxy-D-xylulose 5-phosphate reductoisomerase, chloroplast prec	ursor, putative, expressed
contig00759	LOC_Os05g34050.1|12005.m07637	3e-82	303	protein DNA binding protein, putative, expressed
contig00760	LOC_Os06g07630.1|12006.m05485	0	728	protein 26S protease regulatory subunit 6A, putative, expressed
contig00761	LOC_Os05g07070.7|12005.m083625	1e-43	176	protein zinc finger, C3HC4 type family protein, expressed
contig00762	LOC_Os11g32110.4|12011.m07113	9e-75	279	protein auxin response factor 2, putative, expressed
contig00763	LOC_Os02g50350.1|12002.m10069	0	647	protein dihydropyrimidine dehydrogenase precursor, putative, expressed
contig00764	LOC_Os01g09620.2|12001.m42903	1e-92	338	protein nucleic acid binding protein, putative, expressed
contig00765	LOC_Os05g43570.3|12005.m083775	0	847	protein serine/threonine-protein kinase 38-like, putative, expressed
contig00766	LOC_Os03g58060.1|12003.m10718	1e-110	283	protein XRN4, putative, expressed
contig00767	LOC_Os01g61640.1|12001.m12289	5e-100	363	protein CTD small phosphatase-like protein, putative, expressed
contig00768	LOC_Os05g33310.1|12005.m07563	9e-104	375	protein oxidoreductase, 2OG-Fe oxygenase family protein, expressed
contig00769	LOC_Os02g33230.1|12002.m08416	0	647	protein expressed protein
contig00770	LOC_Os08g37444.3|12008.m080185	0	582	protein signal recognition particle receptor alpha subunit, putative, ex	pressed
contig00771	LOC_Os04g40910.1|12004.m09071	6e-66	249	protein F-box domain containing protein, expressed
contig00772	LOC_Os05g48240.3|12005.m27960	0	733	protein dynamin-related protein 1A, putative, expressed
contig00773	LOC_Os01g66560.1|12001.m12763	7e-115	412	protein signal recognition particle 72 kDa protein, putative, expressed
contig00774	LOC_Os08g43130.1|12008.m08289	3e-156	409	protein protein NAP1, putative, expressed
contig00775	LOC_Os03g03280.1|12003.m05864	2e-133	474	protein ATP binding protein, putative, expressed
contig00776	LOC_Os06g30310.1|12006.m07575	1e-140	354	protein alpha-glucan water dikinase, chloroplast precursor, putative, exp	ressed
contig00777	LOC_Os02g41470.3|12002.m33780	1e-180	565	protein lysyl-tRNA synthetase, putative, expressed
contig00778	LOC_Os12g42230.1|12012.m08002	9e-168	588	protein pyruvate dehydrogenase E1 component subunit beta, putative, expre	ssed
contig00779	LOC_Os12g42700.1|12012.m08049	2e-79	162	protein expressed protein
contig00780	LOC_Os04g32560.2|12004.m101433	0	818	protein ATP-dependent Clp protease ATP-binding subunit clpA homolog CD4B	,chloroplast precursor, putative, expressed
contig00781	LOC_Os01g70200.1|12001.m13068	0	773	protein secondary cell wall-related glycosyltransferase family 47, putati	ve, expressed
contig00782	LOC_Os03g41460.1|12003.m09212	2e-177	620	protein serine/threonine-protein kinase SAPK10, putative, expressed
contig00783	LOC_Os08g33720.1|12008.m07362	9e-173	604	protein malate dehydrogenase, mitochondrial precursor, putative, expresse	d
contig00784	LOC_Os11g45590.2|12011.m61785	2e-106	337	protein splicing factor U2AF 65 kDa subunit, putative, expressed
contig00785	LOC_Os03g51520.2|12003.m35398	3e-30	131	protein fip1 motif family protein, expressed
contig00786	LOC_Os02g48720.2|12002.m33839	7e-167	585	protein ADP,ATP carrier protein, mitochondrial precursor, putative, expre	ssed
contig00787	LOC_Os05g36120.2|12005.m27843	0	682	protein retrotransposon protein, putative, unclassified, expressed
contig00788	LOC_Os08g02690.1|12008.m04412	0	735	protein topoisomerase-like protein, putative, expressed
contig00789	LOC_Os06g43270.1|12006.m08857	5e-171	598	protein protein kinase domain containing protein, expressed
contig00790	LOC_Os11g32100.1|12011.m07112	8e-89	325	protein helix-loop-helix DNA-binding, putative, expressed
contig00791	LOC_Os05g07070.7|12005.m083625	3e-41	167	protein zinc finger, C3HC4 type family protein, expressed
contig00792	LOC_Os02g55440.2|12002.m100394	0	531	protein transmembrane 9 superfamily protein member 2 precursor, putative	, expressed
contig00793	LOC_Os03g61970.1|12003.m11076	0	741	protein actin-3, putative, expressed
contig00794	LOC_Os02g43930.3|12002.m33427	7e-178	621	protein dnaJ protein homolog 2, putative, expressed
contig00795	LOC_Os04g46450.1|12004.m09594	1e-117	251	protein zinc finger, C3HC4 type family protein, expressed
contig00796	LOC_Os01g03980.1|12001.m07034	1e-13	76.3	protein expressed protein
contig00797	LOC_Os03g18360.1|12003.m07259	3e-161	566	protein ethylene-overproduction protein 1, putative, expressed
contig00798	LOC_Os02g04670.1|12002.m05815	0	689	protein glucan endo-1,3-beta-glucosidase 6 precursor, putative, expressed
contig00800	LOC_Os07g37510.1|12007.m08001	1e-141	501	protein carbohydrate transporter/ sugar porter, putative
contig00801	LOC_Os06g40650.2|12006.m31893	5e-177	619	protein copine-1, putative, expressed
contig00802	LOC_Os05g18770.1|12005.m06281	2e-120	430	protein sad1-unc84-like protein, putative, expressed
contig00803	LOC_Os05g04510.2|12005.m27538	0	741	protein S-adenosylmethionine synthetase 1, putative, expressed
contig00804	LOC_Os01g32080.1|12001.m09534	0	692	protein 2-hydroxyphytanoyl-CoA lyase, putative, expressed
contig00805	LOC_Os02g11050.1|12002.m06403	0	689	protein 26S protease regulatory subunit 8, putative, expressed
contig00806	LOC_Os08g33720.1|12008.m07362	3e-149	526	protein malate dehydrogenase, mitochondrial precursor, putative, expresse	d
contig00807	LOC_Os05g12490.1|12005.m05713	8e-142	501	protein integral membrane protein like, putative, expressed
contig00808	LOC_Os05g01600.2|12005.m27520	0	727	protein actin-97, putative, expressed
contig00809	LOC_Os03g16824.1|12003.m07115	3e-125	446	protein spotted leaf protein 11, putative, expressed
contig00810	LOC_Os03g04650.1|12003.m05993	4e-147	311	protein cytochrome P450 86A2, putative, expressed
contig00811	LOC_Os11g33240.3|12011.m080018	0	728	protein citrate synthase 4, mitochondrial precursor, putative, expressed
contig00812	LOC_Os08g42010.1|12008.m08179	6e-127	452	protein nodulin-like protein, putative, expressed
contig00813	LOC_Os02g01030.4|12002.m100063	2e-66	251	protein hsc70-interacting protein, putative, expressed
contig00814	LOC_Os11g05880.1|12011.m04784	2e-153	540	protein protein binding protein, putative, expressed
contig00815	LOC_Os03g61760.1|12003.m11057	8e-116	415	protein squamosa promoter-binding-like protein 12, putative, expressed
contig00816	LOC_Os02g35070.1|12002.m08595	2e-168	590	protein ran-binding protein 9, putative, expressed
contig00817	LOC_Os08g38320.3|12008.m080198	0	759	protein protein kinase G11A, putative, expressed
contig00818	LOC_Os01g39260.1|12001.m10204	2e-153	540	protein OsFtsH5 - Oryza sativa FtsH protease, homologue of AtFtsH4, expre	ssed
contig00819	LOC_Os04g53310.1|12004.m10222	0	647	protein soluble starch synthase 3, chloroplast precursor, putative, expre	ssed
contig00820	LOC_Os06g09630.1|12006.m05681	0	532	protein 3-oxoacyl-synthase I, chloroplast precursor, putative, expressed
contig00821	LOC_Os02g15750.1|12002.m06818	7e-75	279	protein expressed protein
contig00822	LOC_Os10g05069.3|12010.m22012	8e-169	591	protein lysosomal alpha-mannosidase precursor, putative, expressed
contig00823	LOC_Os08g33160.1|12008.m07308	5e-35	147	protein ZIM motif family protein, expressed
contig00824	LOC_Os08g30020.2|12008.m26678	3e-121	433	protein expressed protein
contig00825	LOC_Os09g07900.1|12009.m04059	2e-172	408	protein ubiquitin-protein ligase 1, putative, expressed
contig00826	LOC_Os03g05830.1|12003.m06105	3e-111	275	protein splicing factor, putative, expressed
contig00827	LOC_Os02g46962.3|12002.m100323	2e-157	441	protein protein transporter, putative, expressed
contig00828	LOC_Os06g03770.1|12006.m05108	3e-159	329	protein ATP-binding cassette sub-family B member 7, mitochondrial, putati	ve, expressed
contig00829	LOC_Os01g14860.3|12001.m43415	0	729	protein glycogen synthase kinase-3 homolog MsK-3, putative, expressed
contig00830	LOC_Os11g48040.1|12011.m08602	5e-133	472	protein mitochondrial uncoupling protein 3, putative, expressed
contig00831	LOC_Os04g31330.1|12004.m08235	2e-129	461	protein protein binding protein, putative, expressed
contig00832	LOC_Os06g51510.1|12006.m09674	1e-54	212	protein expressed protein
contig00833	LOC_Os03g42320.1|12003.m09290	4e-120	235	protein SEC1-family transport protein SLY1, putative, expressed
contig00834	LOC_Os02g42920.1|12002.m09327	1e-132	471	protein lipopolysaccharide-modifying protein, putative, expressed
contig00835	LOC_Os02g28830.1|12002.m100712	0	683	protein UDP-N-acetylglucosamine--peptide N-acetylglucosaminyltransferase	SEC, putative, expressed
contig00836	LOC_Os01g65920.2|12001.m43310	1e-120	431	protein F-box/LRR-repeat protein 2, putative, expressed
contig00837	LOC_Os02g46130.1|12002.m09650	0	680	protein aspartyl-tRNA synthetase, putative, expressed
contig00838	LOC_Os05g27880.2|12005.m27782	2e-139	493	protein BTB/POZ domain containing protein, expressed
contig00839	LOC_Os03g37984.4|12003.m35295	0	706	protein cationic amino acid transporter, putative, expressed
contig00840	LOC_Os05g35570.1|12005.m07787	3e-144	412	protein non-imprinted in Prader-Willi/Angelman syndrome region protein 1,	putative, expressed
contig00841	LOC_Os05g02260.2|12005.m27526	7e-28	86.3	protein expressed protein
contig00842	LOC_Os06g07230.1|12006.m05446	7e-158	537	protein protein kinase APK1B, chloroplast precursor, putative, expressed
contig00843	LOC_Os07g44070.1|12007.m08630	3e-170	422	protein carboxylic ester hydrolase, putative, expressed
contig00844	LOC_Os03g56810.2|12003.m35436	0	809	protein tubulin beta-7 chain, putative, expressed
contig00845	LOC_Os01g74650.3|12001.m42813	2e-132	273	protein cysteine synthase, mitochondrial precursor, putative, expressed
contig00846	LOC_Os10g37520.2|12010.m21796	3e-158	556	protein major Facilitator Superfamily protein, expressed
contig00847	LOC_Os08g04180.1|12008.m04562	0	671	protein tryptophan synthase beta chain 1, putative, expressed
contig00848	LOC_Os11g08300.1|12011.m05026	0	653	protein aldehyde dehydrogenase, dimeric NADP-preferring, putative, expres	sed
contig00849	LOC_Os04g48230.2|12004.m35188	7e-128	455	protein ankyrin protein kinase-like, putative, expressed
contig00850	LOC_Os03g50540.1|12003.m10045	0	636	protein NADH-ubiquinone oxidoreductase 75 kDa subunit, mitochondrial prec	ursor, putative, expressed
contig00851	LOC_Os04g31900.1|12004.m08289	4e-114	409	protein calmodulin-binding transcription activator 4, putative, expressed
contig00852	LOC_Os07g06130.3|12007.m079607	1e-127	454	protein ethylene-insensitive protein 2, putative, expressed
contig00853	LOC_Os03g14990.1|12003.m06936	3e-180	629	protein chorismate synthase 2, chloroplast precursor, putative, expressed
contig00854	LOC_Os12g01370.1|12012.m04141	2e-169	593	protein omega-3 fatty acid desaturase, chloroplast precursor, putative, e	xpressed
contig00855	LOC_Os01g02200.1|12001.m06862	4e-99	360	protein ubiquitin-protein ligase, putative, expressed
contig00856	LOC_Os08g09210.2|12008.m080100	0	688	protein phosphoribosylamine--glycine ligase, putative, expressed
contig00857	LOC_Os01g58114.1|12001.m43502	0	834	protein expressed protein
contig00858	LOC_Os03g61050.1|12003.m10989	8e-148	521	protein DEX1, putative, expressed
contig00859	LOC_Os06g44250.1|12006.m08953	2e-85	314	protein haemolysin-III related family protein, expressed
contig00860	LOC_Os02g49800.1|12002.m10014	4e-140	496	protein aspartic proteinase Asp1 precursor, putative, expressed
contig00861	LOC_Os02g39920.1|12002.m09078	2e-31	88.2	protein AT hook motif family protein, expressed
contig00862	LOC_Os10g35720.1|12010.m21743	3e-164	576	protein OsGrx_S17 - glutaredoxin subgroup II, expressed
contig00863	LOC_Os05g02790.1|12005.m04815	1e-58	225	protein protein kinase interacting protein 1, putative, expressed
contig00864	LOC_Os09g09360.1|12009.m04201	2e-85	314	protein expressed protein
contig00865	LOC_Os02g58340.1|12002.m10855	0	819	protein oligopeptidase A, putative, expressed
contig00866	LOC_Os06g06560.1|12006.m05381	0	387	protein soluble starch synthase 1, chloroplast precursor, putative, expre	ssed
contig00867	LOC_Os05g47980.1|12005.m08870	0	788	protein ATP synthase beta chain, mitochondrial precursor, putative, expre	ssed
contig00868	LOC_Os01g64256.1|12001.m42538	6e-116	396	protein transposon protein, putative, Mutator sub-class, expressed
contig00869	LOC_Os04g32330.1|12004.m08331	2e-149	481	protein dihydrolipoyllysine-residue succinyltransferase component of 2-ox	oglutarate dehydrogenase complex, mitochondrial precursor, putative, expressed
contig00870	LOC_Os06g05660.1|12006.m05292	3e-106	383	protein expressed protein
contig00871	LOC_Os03g53670.1|12003.m10337	2e-108	391	protein YT521-B-like family protein, expressed
contig00872	LOC_Os07g19400.1|12007.m06376	3e-87	316	protein methyltransferase small domain, putative, expressed
contig00873	LOC_Os08g43190.2|12008.m08293	2e-160	326	protein sorbitol dehydrogenase, putative, expressed
contig00874	LOC_Os03g18220.2|12003.m101116	0	776	protein pyruvate decarboxylase isozyme 2, putative, expressed
contig00875	LOC_Os02g47800.1|12002.m09814	0	647	protein monodehydroascorbate reductase, cytoplasmic isoform 2, putative,	expressed
contig00876	LOC_Os07g06550.1|12007.m05115	2e-98	357	protein expressed protein
contig00877	LOC_Os02g11820.2|12002.m06431	4e-41	167	protein GTP-ase activating protein for Arf containing protein, putative,	expressed
contig00878	LOC_Os02g50820.1|12002.m10116	0	760	protein permease I, putative, expressed
contig00879	LOC_Os03g18370.1|12003.m07260	3e-123	440	protein ATP binding protein, putative, expressed
contig00880	LOC_Os02g02530.2|12002.m100074	2e-144	510	protein minor histocompatibility antigen H13, putative, expressed
contig00881	LOC_Os05g29920.1|12005.m07228	2e-43	174	protein expressed protein
contig00882	LOC_Os03g07130.5|12003.m101101	8e-70	262	protein RING finger protein 13, putative, expressed
contig00883	LOC_Os12g39660.1|12012.m07750	0	672	protein calcium-transporting ATPase 2, plasma membrane-type, putative, ex	pressed
contig00884	LOC_Os10g35550.1|12010.m06379	0	690	protein pre-mRNA-splicing factor prp1, putative, expressed
contig00885	LOC_Os09g31486.2|12009.m22144	0	669	protein heat shock 70 kDa protein, mitochondrial precursor, putative, exp	ressed
contig00886	LOC_Os01g69920.1|12001.m13041	1e-89	275	protein histidine kinase 2, putative, expressed
contig00887	LOC_Os04g56350.1|12004.m10525	3e-32	137	protein nucleolar protein,Nop52 containing protein, expressed
contig00888	LOC_Os01g17279.1|12001.m08320	9e-135	477	protein histone mRNA exonuclease 1, putative, expressed
contig00889	LOC_Os11g41890.1|12011.m08027	1e-54	212	protein RNA binding protein, putative, expressed
contig00890	LOC_Os02g11750.1|12002.m06424	4e-58	223	protein RNA-binding protein 25, putative, expressed
contig00891	LOC_Os03g57160.1|12003.m10635	1e-123	441	protein expressed protein
contig00892	LOC_Os12g07150.1|12012.m04704	0	645	protein glutamyl-tRNA, putative, expressed
contig00893	LOC_Os11g17610.1|12011.m05844	2e-105	381	protein YKL151C, putative, expressed
contig00894	LOC_Os07g45064.1|12007.m66697	0	765	protein ATM-like protein, putative, expressed
contig00895	LOC_Os01g51890.1|12001.m11365	2e-129	460	protein inositol-1,4,5-trisphosphate 5-Phosphatase, putative, expressed
contig00896	LOC_Os03g04920.1|12003.m06018	3e-158	556	protein multidrug resistance-associated protein 5, putative, expressed
contig00897	LOC_Os05g31690.1|12005.m07403	4e-30	130	protein expressed protein
contig00898	LOC_Os03g05830.1|12003.m06105	3e-136	483	protein splicing factor, putative, expressed
contig00899	LOC_Os06g43790.1|12006.m08909	3e-54	211	protein HAF01, putative, expressed
contig00900	LOC_Os03g29170.1|12003.m08187	2e-137	487	protein sterol-4-alpha-carboxylate 3-dehydrogenase, decarboxylating, puta	tive, expressed
contig00901	LOC_Os01g50760.1|12001.m11257	4e-156	549	protein farnesyl pyrophosphate synthetase, putative, expressed
contig00902	LOC_Os07g37750.1|12007.m08025	1e-148	362	protein guanyl-nucleotide exchange factor, putative, expressed
contig00903	LOC_Os02g03000.2|12002.m100078	6e-107	385	protein division protein, putative, expressed
contig00904	LOC_Os07g01030.1|12007.m04584	0	677	protein glycosyl transferase, group 1 family protein, putative, expressed
contig00905	LOC_Os12g24080.1|12012.m06242	0	722	protein UPL2, putative, expressed
contig00906	LOC_Os03g59070.1|12003.m10808	6e-170	407	protein phosphoric ester hydrolase, putative, expressed
contig00907	LOC_Os05g12490.1|12005.m05713	1e-148	524	protein integral membrane protein like, putative, expressed
contig00908	LOC_Os11g36340.1|12011.m07486	1e-51	202	protein lymphoid organ expressed yellow head virus receptor protein, puta	tive, expressed
contig00909	LOC_Os10g21910.1|12010.m05201	6e-147	518	protein acetyl-coenzyme A carboxylase ACC1A, putative, expressed
contig00910	LOC_Os03g63710.1|12003.m11239	1e-114	411	protein DNA binding protein, putative, expressed
contig00911	LOC_Os03g59060.2|12003.m35470	9e-175	611	protein OsPP2Ac-2 - Phosphatase 2A isoform 2 belonging to family 2, expre	ssed
contig00912	LOC_Os10g35720.1|12010.m21743	2e-156	302	protein OsGrx_S17 - glutaredoxin subgroup II, expressed
contig00913	LOC_Os03g56810.2|12003.m35436	0	550	protein tubulin beta-7 chain, putative, expressed
contig00914	LOC_Os10g36760.1|12010.m06482	0	381	protein prolyl carboxypeptidase like protein, putative, expressed
contig00915	LOC_Os01g27040.1|12001.m09155	4e-157	552	protein chromatin remodelling complex ATPase chain, putative, expressed
contig00916	LOC_Os01g72690.2|12001.m42804	0	677	protein NAD kinase 1, putative, expressed
contig00917	LOC_Os08g32850.1|12008.m07277	0	794	protein propionyl-CoA carboxylase beta chain, mitochondrial precursor, pu	tative, expressed
contig00918	LOC_Os09g17840.1|12009.m05042	0	783	protein protein transport protein Sec61 alpha subunit isoform 2, putative	, expressed
contig00919	LOC_Os05g06350.1|12005.m05162	0	771	protein importin alpha-1b subunit, putative, expressed
contig00920	LOC_Os10g37740.1|12010.m06562	3e-169	486	protein shaggy-related protein kinase theta, putative, expressed
contig00921	LOC_Os03g20870.1|12003.m07495	4e-31	134	protein protein binding protein, putative, expressed
contig00922	LOC_Os06g39760.1|12006.m08513	2e-176	616	protein serine-threonine kinase receptor-associated protein, putative, ex	pressed
contig00923	LOC_Os06g49500.3|12006.m32183	6e-120	429	protein nodulin-like protein, putative, expressed
contig00924	LOC_Os04g40910.1|12004.m09071	4e-71	266	protein F-box domain containing protein, expressed
contig00925	LOC_Os06g31100.1|12006.m07652	0	651	protein GAMYB-binding protein, putative, expressed
contig00926	LOC_Os01g47400.1|12001.m43123	1e-155	547	protein hydrolase, hydrolyzing O-glycosyl compounds, putative, expressed
contig00927	LOC_Os06g08740.1|12006.m05593	3e-108	315	protein expressed protein
contig00928	LOC_Os05g07130.2|12005.m05239	3e-173	278	protein fructose-6-phosphate-2-kinase/fructose-2, 6-bisphosphatase, putat	ive, expressed
contig00929	LOC_Os05g28500.1|12005.m07135	1e-131	468	protein expressed protein
contig00930	LOC_Os06g37660.1|12006.m08301	1e-175	614	protein OsPP2Ac-1 - Phosphatase 2A isoform 1 belonging to family 1, expre	ssed
contig00931	LOC_Os03g20790.1|12003.m07486	2e-95	347	protein ETHYLENE-INSENSITIVE3-like 1 protein, putative, expressed
contig00932	LOC_Os03g06139.1|12003.m06135	5e-175	612	protein ATPase, coupled to transmembrane movement of substances, putative	, expressed
contig00933	LOC_Os03g03290.1|12003.m05865	4e-92	336	protein ATP binding protein, putative, expressed
contig00934	LOC_Os11g05990.1|12011.m04795	0	766	protein digalactosyldiacylglycerol synthase 1, putative, expressed
contig00935	LOC_Os05g50380.2|12005.m083822	3e-151	533	protein glucose-1-phosphate adenylyltransferase large subunit, chloropla	st precursor, putative, expressed
contig00936	LOC_Os08g06420.1|12008.m04781	5e-37	153	protein esterase/lipase/thioesterase, putative, expressed
contig00937	LOC_Os01g39110.1|12001.m10191	1e-67	255	protein zinc finger protein, putative, expressed
contig00938	LOC_Os12g42310.1|12012.m08011	3e-137	486	protein serine/threonine-protein phosphatase BSL2, putative, expressed
contig00939	LOC_Os01g56150.1|12001.m11771	0	566	protein lysosomal Pro-X carboxypeptidase precursor, putative, expressed
contig00940	LOC_Os11g39990.1|12011.m07846	2e-132	461	protein patatin T5 precursor, putative, expressed
contig00941	LOC_Os03g09250.1|12003.m06430	0	816	protein inositol-3-phosphate synthase, putative, expressed
contig00942	LOC_Os01g26160.1|12001.m09073	6e-121	422	protein HST, putative, expressed
contig00943	LOC_Os03g53670.1|12003.m10337	5e-106	382	protein YT521-B-like family protein, expressed
contig00944	LOC_Os02g04480.1|12002.m05797	0	722	protein splicing factor 3B subunit 3, putative, expressed
contig00945	LOC_Os05g28870.1|12005.m07172	9e-95	345	protein mitochondrial carrier YEL006W, putative, expressed
contig00946	LOC_Os03g13040.1|12003.m06750	3e-169	592	protein haemolysin-III related family protein, expressed
contig00947	LOC_Os03g50880.1|12003.m10073	4e-95	346	protein anthranilate synthase component II, putative, expressed
contig00948	LOC_Os03g11570.1|12003.m06609	6e-86	316	protein 26S proteasome non-ATPase regulatory subunit 13, putative, expres	sed
contig00949	LOC_Os05g48450.6|12005.m083809	2e-160	563	protein branched-chain-amino-acid aminotransferase, putative, expressed
contig00950	LOC_Os11g08670.1|12011.m05064	7e-149	525	protein NAD kinase 2, chloroplast precursor, putative, expressed
contig00951	LOC_Os01g13100.3|12001.m150527	2e-114	410	protein nucleic acid binding protein, putative, expressed
contig00952	LOC_Os05g01600.2|12005.m27520	0	745	protein actin-97, putative, expressed
contig00953	LOC_Os12g44170.1|12012.m08188	0	531	protein ATP binding protein, putative, expressed
contig00954	LOC_Os04g41910.2|12004.m35362	2e-110	397	protein splicing factor U2AF-associated protein 2, putative, expressed
contig00955	LOC_Os07g07680.2|12007.m29080	3e-115	413	protein hydroxyproline-rich glycoprotein, putative, expressed
contig00956	LOC_Os03g04450.1|12003.m34721	2e-158	537	protein expressed protein
contig00957	LOC_Os03g07190.1|12003.m06236	1e-82	305	protein expressed protein
contig00958	LOC_Os02g04710.2|12002.m33547	0	695	protein cycloartenol synthase, putative, expressed
contig00959	LOC_Os05g07670.1|12005.m05285	5e-113	240	protein integral membrane protein like, putative, expressed
contig00960	LOC_Os02g47220.2|12002.m100052	2e-141	317	protein serine/threonine-protein kinase ICK, putative, expressed
contig00961	LOC_Os03g49500.2|12003.m34910	3e-161	566	protein ethylene receptor, putative, expressed
contig00962	LOC_Os06g09890.2|12006.m31857	5e-99	359	protein smr domain containing protein, expressed
contig00963	LOC_Os03g05110.1|12003.m06035	0	635	protein xyloglucan galactosyltransferase KATAMARI 1, putative, expressed
contig00964	LOC_Os03g11570.1|12003.m06609	3e-167	586	protein 26S proteasome non-ATPase regulatory subunit 13, putative, expres	sed
contig00965	LOC_Os03g26080.1|12003.m07953	7e-119	425	protein nucleoside-triphosphatase, putative, expressed
contig00966	LOC_Os11g10480.1|12011.m05243	9e-172	601	protein alcohol dehydrogenase 1, putative, expressed
contig00967	LOC_Os07g10820.1|12007.m05537	3e-152	422	protein carbohydrate transporter/ sugar porter/ transporter, putative, ex	pressed
contig00968	LOC_Os08g02550.1|12008.m26410	5e-144	509	protein COP9 signalosome complex subunit 3, putative, expressed
contig00969	LOC_Os07g12530.1|12007.m05705	0	696	protein ubiquinone biosynthesis protein ubiB, putative, expressed
contig00970	LOC_Os11g47330.1|12011.m08513	0	734	protein ATP-citrate synthase, putative, expressed
contig00971	LOC_Os12g17910.1|12012.m05747	4e-180	629	protein ruBisCO large subunit-binding protein subunit alpha, chloroplast	precursor, putative, expressed
contig00972	LOC_Os01g51380.2|12001.m150697	0	750	protein vacuolar ATP synthase subunit B isoform 1, putative, expressed
contig00973	LOC_Os09g29840.1|12009.m22128	7e-172	601	protein endoplasmin precursor, putative, expressed
contig00974	LOC_Os01g12810.4|12001.m150517	1e-108	374	protein leaf protein, putative, expressed
contig00975	LOC_Os07g01920.1|12007.m04669	3e-114	406	protein nucleolar GTP-binding protein 1, putative, expressed
contig00976	LOC_Os02g48964.1|12002.m09930	3e-177	619	protein WD-repeat protein-like, putative, expressed
contig00977	LOC_Os07g42600.1|12007.m08492	0	803	protein alanine aminotransferase 2, putative, expressed
contig00978	LOC_Os02g57710.1|12002.m10792	0	640	protein signal peptide peptidase-like 2B, putative, expressed
contig00979	LOC_Os03g20300.2|12003.m101117	5e-176	615	protein glucose-6-phosphate 1-dehydrogenase 4, chloroplast precursor, pu	tative, expressed
contig00980	LOC_Os03g63430.1|12003.m11211	0	457	protein 26S proteasome non-ATPase regulatory subunit 12, putative, expres	sed
contig00981	LOC_Os01g52390.1|12001.m11413	7e-63	239	protein plasminogen activator inhibitor 1 RNA-binding protein, putative,	expressed
contig00982	LOC_Os05g49760.1|12005.m09046	0	399	protein isocitrate dehydrogenase, putative, expressed
contig00983	LOC_Os08g20660.2|12008.m26651	0	825	protein sucrose-phosphate synthase 1, putative, expressed
contig00984	LOC_Os02g57180.1|12002.m10740	1e-172	604	protein NADH-ubiquinone oxidoreductase 39 kDa subunit, mitochondrial prec	ursor, putative, expressed
contig00985	LOC_Os06g45830.1|12006.m09111	0	713	protein expressed protein
contig00986	LOC_Os01g59150.2|12001.m42736	0	420	protein tubulin beta-4 chain, putative, expressed
contig00987	LOC_Os12g41800.1|12012.m07961	4e-84	310	protein VTC2, putative, expressed
contig00988	LOC_Os01g05790.1|12001.m07210	1e-177	620	protein SLT1 protein, putative, expressed
contig00989	LOC_Os04g33280.2|12004.m35298	2e-159	560	protein expressed protein
contig00990	LOC_Os03g16110.3|12003.m34828	2e-157	553	protein serine/threonine-protein phosphatase PP1, putative, expressed
contig00991	LOC_Os02g52160.1|12002.m10247	3e-127	453	protein LMBR1-like conserved region family protein, expressed
contig00992	LOC_Os02g51430.2|12002.m10177	0	679	protein SEC6, putative, expressed
contig00993	LOC_Os06g38940.2|12006.m091726	8e-158	555	protein protein UNQ2508/PRO5996, putative, expressed
contig00994	LOC_Os06g50050.1|12006.m09529	2e-166	305	protein ATPase family AAA domain-containing protein 1, putative, expresse	d
contig00995	LOC_Os02g48720.2|12002.m33839	7e-159	558	protein ADP,ATP carrier protein, mitochondrial precursor, putative, expre	ssed
contig00997	LOC_Os03g10880.2|12003.m101233	6e-132	469	protein transposon protein, putative, Mutator sub-class, expressed
contig00998	LOC_Os04g50204.2|12004.m35193	1e-58	225	protein expressed protein
contig00999	LOC_Os05g25180.1|12005.m06811	5e-151	532	protein zinc finger, C3HC4 type family protein, expressed
contig01000	LOC_Os03g61970.1|12003.m11076	0	742	protein actin-3, putative, expressed
contig01001	LOC_Os10g36650.1|12010.m06471	0	735	protein actin-2, putative, expressed
contig01002	LOC_Os03g18140.1|12003.m07239	2e-154	543	protein expressed protein
contig01003	LOC_Os07g42420.1|12007.m08475	4e-175	612	protein 3-oxoacyl-synthase I, chloroplast precursor, putative, expressed
contig01004	LOC_Os02g02400.2|12002.m77762	0	863	protein catalase isozyme A, putative, expressed
contig01005	LOC_Os02g08120.1|12002.m06158	1e-126	451	protein calmodulin binding protein, putative, expressed
contig01006	LOC_Os05g49260.1|12005.m08996	9e-137	300	protein solute carrier family 2, facilitated glucose transporter member 8	, putative, expressed
contig01007	LOC_Os03g12530.1|12003.m06703	0	651	protein metal tolerance protein C3, putative, expressed
contig01008	LOC_Os02g39790.2|12002.m100046	5e-147	519	protein S-adenosylmethionine decarboxylase proenzyme, putative, expresse	d
contig01009	LOC_Os10g02814.1|12010.m03698	2e-115	404	protein guanyl nucleotide binding protein, putative, expressed
contig01010	LOC_Os07g36200.1|12007.m07873	8e-70	262	protein large tegument protein, putative, expressed
contig01011	LOC_Os03g30790.1|12003.m08336	2e-144	510	protein SPFH domain-containing protein 2 precursor, putative, expressed
contig01012	LOC_Os01g69940.1|12001.m13043	5e-111	399	protein F-box domain containing protein, expressed
contig01013	LOC_Os10g31770.1|12010.m06028	0	664	protein lipid binding protein, putative, expressed
contig01014	LOC_Os04g16800.1|12004.m06855	5e-19	94	protein photosystem II D2 protein, putative
contig01015	LOC_Os01g53880.6|12001.m150709	8e-51	199	protein OsIAA6 - Auxin-responsive Aux/IAA gene family member, expressed
contig01016	LOC_Os01g04650.1|12001.m07100	6e-28	123	protein PB1 domain containing protein, expressed
contig01017	LOC_Os07g39870.3|12007.m079730	3e-173	606	protein eukaryotic peptide chain release factor subunit 1-1, putative, e	xpressed
contig01018	LOC_Os07g42600.1|12007.m08492	3e-166	583	protein alanine aminotransferase 2, putative, expressed
contig01019	LOC_Os03g44484.1|12003.m09487	0	870	protein DNA-directed RNA polymerase II 135 kDa polypeptide, putative, exp	ressed
contig01020	LOC_Os01g37960.1|12001.m10082	0	633	protein IAA-amino acid hydrolase ILR1-like 4 precursor, putative, express	ed
contig01021	LOC_Os11g40510.2|12011.m28685	2e-129	460	protein nucleolysin TIAR, putative, expressed
contig01022	LOC_Os01g51380.2|12001.m150697	0	744	protein vacuolar ATP synthase subunit B isoform 1, putative, expressed
contig01023	LOC_Os02g48360.1|12002.m09870	0	707	protein pyrophosphate--fructose 6-phosphate 1-phosphotransferase alpha su	bunit, putative, expressed
contig01024	LOC_Os06g46600.1|12006.m09186	3e-135	479	protein heat shock protein Hsp88, putative, expressed
contig01025	LOC_Os07g06300.1|12007.m05092	8e-107	385	protein ethylene-insensitive protein 2, putative, expressed
contig01026	LOC_Os09g39380.1|12009.m06876	0	690	protein monodehydroascorbate reductase, putative, expressed
contig01027	LOC_Os05g32380.1|12005.m07471	2e-136	484	protein triacylglycerol lipase, putative, expressed
contig01028	LOC_Os08g24952.1|12008.m26859	3e-47	187	protein expressed protein
contig01029	LOC_Os02g17970.2|12002.m07041	4e-141	499	protein cyclic nucleotide-binding domain containing protein, expressed
contig01030	LOC_Os02g40664.1|12002.m09152	3e-110	396	protein protein binding protein, putative, expressed
contig01031	LOC_Os04g57520.1|12004.m10637	4e-143	506	protein UBX domain-containing protein 7, putative, expressed
contig01032	LOC_Os03g08830.1|12003.m06389	4e-43	174	protein expressed protein
contig01033	LOC_Os03g41080.1|12003.m09177	8e-101	365	protein seed maturation protein PM23, putative, expressed
contig01034	LOC_Os07g25680.1|12007.m06846	2e-159	322	protein protein kinase domain containing protein, expressed
contig01035	LOC_Os04g42840.1|12004.m09249	2e-146	372	protein HEAT repeat family protein, expressed
contig01036	LOC_Os04g46020.2|12004.m35399	1e-17	89.4	protein GATA transcription factor 29, putative, expressed
contig01037	LOC_Os02g48880.1|12002.m09922	1e-106	385	protein chloride channel protein CLC-f, putative, expressed
contig01038	LOC_Os04g42420.1|12004.m09211	1e-138	491	protein nodulin-like protein, putative, expressed
contig01039	LOC_Os10g08550.1|12010.m04203	0	815	protein enolase, putative, expressed
contig01040	LOC_Os02g50320.1|12002.m10066	1e-113	408	protein ATMAP70-3, putative, expressed
contig01041	LOC_Os01g39310.2|12001.m42665	5e-155	545	protein protein SEY1, putative, expressed
contig01043	LOC_Os05g40420.2|12005.m27892	0	710	protein 2,3-bisphosphoglycerate-independent phosphoglycerate mutase, puta	tive, expressed
contig01044	LOC_Os02g50550.1|12002.m10089	6e-123	439	protein dynamin-2B, putative, expressed
contig01045	LOC_Os01g56580.2|12001.m42729	0	635	protein ATP binding protein, putative, expressed
contig01046	LOC_Os08g02460.1|12008.m04390	1e-55	215	protein expressed protein
contig01047	LOC_Os01g09010.1|12001.m07526	3e-141	499	protein 3-N-debenzoyl-2-deoxytaxol N-benzoyltransferase, putative, expres	sed
contig01048	LOC_Os11g02464.1|12011.m80128	0	860	protein vacuolar sorting receptor 1 precursor, putative, expressed
contig01050	LOC_Os01g39960.1|12001.m10269	1e-180	630	protein lycopene epsilon cyclase, chloroplast precursor, putative, expres	sed
contig01051	LOC_Os05g51530.2|12005.m09215	4e-160	562	protein vacuolar ATP synthase subunit C, putative, expressed
contig01052	LOC_Os05g05280.1|12005.m05055	8e-166	379	protein protein binding protein, putative, expressed
contig01053	LOC_Os06g45440.2|12006.m32138	8e-126	448	protein rhythmically expressed gene 2 protein, putative, expressed
contig01054	LOC_Os10g38950.1|12010.m06663	5e-178	622	protein OsMPK4 - putative MAPK based on amino acid sequence homology, exp	ressed
contig01055	LOC_Os07g03770.1|12007.m04847	7e-79	292	protein homeobox protein rough sheath 1, putative, expressed
contig01056	LOC_Os04g42840.1|12004.m09249	5e-114	409	protein HEAT repeat family protein, expressed
contig01057	LOC_Os06g43210.1|12006.m31785	7e-177	618	protein protein binding protein, putative, expressed
contig01058	LOC_Os01g46750.1|12001.m10872	2e-167	486	protein ACS-like protein, putative, expressed
contig01059	LOC_Os01g05810.1|12001.m07212	2e-145	513	protein gamma-glutamyltranspeptidase 1 precursor, putative, expressed
contig01060	LOC_Os06g50050.1|12006.m09529	5e-167	585	protein ATPase family AAA domain-containing protein 1, putative, expresse	d
contig01062	LOC_Os01g03144.1|12001.m06953	2e-169	479	protein ABC-2 type transporter family protein, expressed
contig01063	LOC_Os05g01940.1|12005.m04730	3e-94	343	protein zinc finger, RING-type, putative, expressed
contig01064	LOC_Os02g54624.1|12002.m77859	3e-95	211	protein protein binding protein, putative, expressed
contig01065	LOC_Os01g33800.1|12001.m09692	8e-104	227	protein heat shock protein binding protein, putative, expressed
contig01066	LOC_Os12g41900.1|12012.m07971	1e-91	267	protein SET domain containing protein, expressed
contig01067	LOC_Os06g48750.2|12006.m091568	0	768	protein eukaryotic initiation factor 4A, putative, expressed
contig01068	LOC_Os02g05330.1|12002.m05881	0	694	protein eukaryotic initiation factor 4A, putative, expressed
contig01069	LOC_Os03g44420.1|12003.m09481	3e-145	513	protein cell division protein ftsZ, putative, expressed
contig01070	LOC_Os04g58110.1|12004.m10693	0	581	protein pyruvate kinase, cytosolic isozyme, putative, expressed
contig01071	LOC_Os10g40780.1|12010.m21966	1e-172	339	protein transcription regulator, putative, expressed
contig01072	LOC_Os02g47850.2|12002.m33444	0	634	protein carbamoyl-phosphate synthase small chain, putative, expressed
contig01073	LOC_Os03g24450.1|12003.m07791	5e-93	203	protein expressed protein
contig01074	LOC_Os06g09930.1|12006.m05711	3e-118	423	protein G protein-coupled receptor, putative, expressed
contig01075	LOC_Os05g38330.1|12005.m08012	1e-88	325	protein NDP1, putative, expressed
contig01076	LOC_Os04g40950.1|12004.m09075	1e-170	597	protein glyceraldehyde-3-phosphate dehydrogenase, cytosolic 3, putative,	expressed
contig01078	LOC_Os03g57120.1|12003.m10632	6e-165	578	protein ferredoxin--NADP reductase, root isozyme, chloroplast precursor,	putative, expressed
contig01079	LOC_Os07g38730.1|12007.m08118	0	706	protein tubulin alpha-1 chain, putative, expressed
contig01080	LOC_Os02g21970.1|12002.m07435	0	683	protein 26S protease regulatory subunit 6B, putative, expressed
contig01081	LOC_Os01g51450.1|12001.m11324	2e-95	213	protein conserved hypothetical protein
contig01082	LOC_Os09g30240.1|12009.m06175	3e-142	503	protein 6-phosphofructokinase, putative, expressed
contig01083	LOC_Os06g39640.1|12006.m08501	0	367	protein PINHEAD protein, putative, expressed
contig01084	LOC_Os10g35840.1|12010.m06402	7e-164	575	protein glutamyl-tRNA reductase, chloroplast precursor, putative, express	ed
contig01085	LOC_Os02g50840.2|12002.m33865	3e-68	257	protein DNA binding protein, putative, expressed
contig01087	LOC_Os06g45710.1|12006.m09099	6e-175	400	protein phosphoglycerate kinase, cytosolic, putative, expressed
contig01088	LOC_Os01g45910.1|12001.m10791	0	470	protein plastidic ATP/ADP-transporter, putative, expressed
contig01089	LOC_Os12g30540.1|12012.m06866	5e-139	275	protein ubiquitin carboxyl-terminal hydrolase 21, putative, expressed
contig01090	LOC_Os07g42500.1|12007.m08482	3e-157	553	protein senescence-associated-like protein, putative, expressed
contig01091	LOC_Os05g28180.1|12005.m64184	0	642	protein AMP deaminase 2, putative, expressed
contig01092	LOC_Os04g13470.1|12004.m06586	3e-121	433	protein expressed protein
contig01093	LOC_Os07g09000.1|12007.m05356	5e-140	495	protein sec12-like protein 1, putative, expressed
contig01094	LOC_Os03g44310.1|12003.m09470	3e-177	571	protein translation initiation factor eIF-2B delta subunit, putative, exp	ressed
contig01095	LOC_Os04g41260.1|12004.m101858	8e-86	315	protein protoporphyrinogen oxidase, mitochondrial, putative, expressed
contig01096	LOC_Os01g40470.1|12001.m10318	0	675	protein vacuolar ATP synthase subunit d, putative, expressed
contig01097	LOC_Os01g51200.1|12001.m11301	2e-137	486	protein casein kinase I isoform delta-like, putative, expressed
contig01098	LOC_Os01g13800.1|12001.m07986	2e-157	553	protein receptor-like protein kinase 5 precursor, putative, expressed
contig01099	LOC_Os03g60780.1|12003.m10966	2e-55	125	protein armadillo/beta-catenin-like repeat family protein, expressed
contig01100	LOC_Os07g42810.2|12007.m29006	0	674	protein AP-4 complex subunit mu-1, putative, expressed
contig01101	LOC_Os08g25010.1|12008.m06520	5e-169	592	protein TBC1 domain family member 2, putative, expressed
contig01102	LOC_Os10g33680.1|12010.m06196	8e-154	541	protein serine/threonine-protein phosphatase 2A 72/130 kDa regulatory sub	unitB, putative, expressed
contig01103	LOC_Os05g28720.1|12005.m07157	1e-153	541	protein ATP binding protein, putative, expressed
contig01104	LOC_Os08g34210.1|12008.m07410	0	443	protein NADP-dependent glyceraldehyde-3-phosphate dehydrogenase, putative	, expressed
contig01105	LOC_Os08g42420.3|12008.m080221	9e-103	372	protein expressed protein
contig01106	LOC_Os05g30350.1|12005.m07271	2e-136	483	protein non-cyanogenic beta-glucosidase precursor, putative, expressed
contig01107	LOC_Os08g42410.3|12008.m080219	3e-97	353	protein pyruvate dehydrogenase E1 component subunit beta, mitochondrial	precursor, putative, expressed
contig01108	LOC_Os03g25940.1|12003.m07938	0	637	protein cystathionine beta-lyase, putative, expressed
contig01109	LOC_Os05g07670.1|12005.m05285	3e-125	446	protein integral membrane protein like, putative, expressed
contig01110	LOC_Os01g67510.1|12001.m12855	8e-118	422	protein DNA repair protein recA homolog 3, putative, expressed
contig01111	LOC_Os04g35190.1|12004.m08609	5e-131	466	protein F-box only protein 9, putative, expressed
contig01112	LOC_Os09g08420.1|12009.m04109	0	662	protein protein kinase G11A, putative, expressed
contig01113	LOC_Os04g32560.2|12004.m101433	0	674	protein ATP-dependent Clp protease ATP-binding subunit clpA homolog CD4B	,chloroplast precursor, putative, expressed
contig01114	LOC_Os06g11210.1|12006.m05838	3e-126	449	protein 12-oxophytodienoate reductase 2, putative, expressed
contig01115	LOC_Os10g25770.2|12010.m21782	1e-111	401	protein transcription initiation factor IIE beta subunit, putative, expre	ssed
contig01116	LOC_Os03g55630.1|12003.m10475	6e-27	120	protein expressed protein
contig01117	LOC_Os03g02280.1|12003.m05770	2e-18	91.7	protein expressed protein
contig01118	LOC_Os07g36470.1|12007.m79894	0	666	protein vacuolar ATPase subunit H protein, putative, expressed
contig01119	LOC_Os03g60710.1|12003.m10960	4e-141	499	protein protein kinase APK1B, chloroplast precursor, putative, expressed
contig01120	LOC_Os05g49760.1|12005.m09046	3e-141	242	protein isocitrate dehydrogenase, putative, expressed
contig01121	LOC_Os05g12380.1|12005.m05703	3e-118	423	protein expressed protein
contig01122	LOC_Os04g55080.1|12004.m10400	1e-166	583	protein cyclic nucleotide-gated ion channel 9, putative, expressed
contig01123	LOC_Os06g48534.1|12006.m91852	9e-23	106	protein GATA transcription factor 25, putative, expressed
contig01124	LOC_Os02g56530.1|12002.m10675	4e-102	369	protein protein binding protein, putative, expressed
contig01125	LOC_Os03g16700.3|12003.m101292	8e-85	312	protein initiator-binding protein, putative, expressed
contig01126	LOC_Os02g39790.2|12002.m100046	6e-150	528	protein S-adenosylmethionine decarboxylase proenzyme, putative, expresse	d
contig01127	LOC_Os01g16900.2|12001.m42969	2e-178	623	protein 3-isopropylmalate dehydrogenase, chloroplast precursor, putative,	expressed
contig01128	LOC_Os02g26860.1|12002.m07830	5e-99	359	protein membrane related protein-like, putative, expressed
contig01129	LOC_Os05g23620.3|12005.m64224	3e-117	411	protein cytochrome c1, heme protein, mitochondrial precursor, putative, e	xpressed
contig01130	LOC_Os02g08364.1|12002.m100028	7e-153	538	protein protein phosphatase 2C isoform gamma, putative, expressed
contig01131	LOC_Os06g07090.2|12006.m091619	1e-114	411	protein AP-1 complex subunit gamma-1, expressed
contig01133	LOC_Os02g47410.3|12002.m100053	1e-70	265	protein ATP binding protein, putative, expressed
contig01134	LOC_Os04g46750.2|12004.m35182	7e-153	538	protein transferase, transferring glycosyl groups, putative, expressed
contig01135	LOC_Os02g22780.1|12002.m07515	0	689	protein T-complex protein 1 subunit delta, putative, expressed
contig01136	LOC_Os08g38060.1|12008.m07791	2e-36	151	protein ubiquitin-protein ligase CIP8, putative, expressed
contig01137	LOC_Os01g06660.2|12001.m150484	0	679	protein pyruvate decarboxylase isozyme 1, putative, expressed
contig01138	LOC_Os03g14260.2|12003.m101270	2e-110	397	protein brefeldin A-inhibited guanine nucleotide-exchange protein 2, put	ative, expressed
contig01139	LOC_Os10g42830.1|12010.m07035	7e-166	581	protein D-xylose-proton symporter, putative, expressed
contig01140	LOC_Os11g04104.1|12011.m28889	6e-160	365	protein carbohydrate transporter/ sugar porter/ transporter, putative, ex	pressed
contig01141	LOC_Os02g10190.1|12002.m06317	2e-108	390	protein secreted protein, putative, expressed
contig01142	LOC_Os04g08410.1|12004.m06129	1e-61	235	protein expressed protein
contig01143	LOC_Os07g45090.1|12007.m08729	0	729	protein NADH-ubiquinone oxidoreductase 51 kDa subunit, mitochondrial prec	ursor, putative, expressed
contig01144	LOC_Os07g31280.1|12007.m07396	7e-116	415	protein casein kinase II subunit beta-4, putative, expressed
contig01145	LOC_Os03g02560.1|12003.m05797	3e-105	380	protein F-box protein, putative, expressed
contig01146	LOC_Os06g06370.1|12006.m05363	1e-147	521	protein expressed protein
contig01147	LOC_Os02g01150.2|12002.m05465	0	678	protein hydroxypyruvate reductase, putative, expressed
contig01148	LOC_Os12g29520.2|12012.m073828	5e-96	264	protein auxin response factor 2, putative, expressed
contig01149	LOC_Os02g57630.2|12002.m33957	5e-142	480	protein ubiquitin carboxyl-terminal hydrolase isozyme L5, putative, expre	ssed
contig01150	LOC_Os01g10050.1|12001.m07627	6e-176	615	protein ATP-dependent RNA helicase dbp2, putative, expressed
contig01151	LOC_Os06g46366.1|12006.m31777	9e-87	318	protein protein binding protein, putative, expressed
contig01152	LOC_Os02g45240.1|12002.m09563	8e-122	435	protein protein binding protein, putative, expressed
contig01153	LOC_Os03g44830.1|12003.m09518	6e-139	492	protein rhomboid family protein, expressed
contig01154	LOC_Os05g27920.1|12005.m07080	6e-149	525	protein PX domain containing protein, expressed
contig01155	LOC_Os07g36940.2|12007.m079713	1e-66	251	protein eukaryotic translation initiation factor 4G, putative, expressed
contig01156	LOC_Os05g49200.2|12005.m27639	4e-172	602	protein aspartic proteinase oryzasin-1 precursor, putative, expressed
contig01157	LOC_Os10g02930.2|12010.m50399	3e-63	240	protein helicase SEN1, putative, expressed
contig01158	LOC_Os11g21990.1|12011.m06174	2e-180	630	protein eukaryotic initiation factor 5C CG2922-PF, isoform F, putative, e	xpressed
contig01159	LOC_Os09g02700.1|12009.m03642	2e-139	493	protein polyadenylate-binding protein 2, putative, expressed
contig01160	LOC_Os09g17850.1|12009.m05043	1e-106	286	protein acetyltransferase type B catalytic subunit, putative, expressed
contig01161	LOC_Os02g08364.1|12002.m100028	4e-167	428	protein protein phosphatase 2C isoform gamma, putative, expressed
contig01162	LOC_Os07g19530.1|12007.m06388	1e-150	530	protein peptidase family M28 containing protein, expressed
contig01163	LOC_Os07g38730.1|12007.m08118	0	709	protein tubulin alpha-1 chain, putative, expressed
contig01164	LOC_Os01g51300.2|12001.m11311	8e-165	578	protein WD-40 repeat protein MSI4, putative, expressed
contig01165	LOC_Os03g43930.2|12003.m09434	0	499	protein class III HD-Zip protein 4, putative, expressed
contig01166	LOC_Os11g03730.3|12011.m61727	8e-154	541	protein alpha-N-arabinofuranosidase A precursor, putative, expressed
contig01168	LOC_Os11g10480.1|12011.m05243	8e-173	604	protein alcohol dehydrogenase 1, putative, expressed
contig01169	LOC_Os01g58400.2|12001.m11983	2e-80	298	protein protein binding protein, putative, expressed
contig01170	LOC_Os01g62650.1|12001.m12386	6e-114	409	protein nucleic acid binding NABP, putative, expressed
contig01171	LOC_Os01g69080.1|12001.m13009	0	599	protein acyl-desaturase, chloroplast precursor, putative, expressed
contig01172	LOC_Os01g47262.1|12001.m43491	7e-87	319	protein STAM-binding protein, putative, expressed
contig01173	LOC_Os05g39380.1|12005.m08116	3e-38	157	protein zinc finger, C3HC4 type family protein, expressed
contig01174	LOC_Os03g21060.1|12003.m07513	6e-85	312	protein NAC domain transcription factor, putative, expressed
contig01175	LOC_Os09g08420.1|12009.m04109	0	518	protein protein kinase G11A, putative, expressed
contig01176	LOC_Os03g60820.1|12003.m10970	2e-106	244	protein sugar transporter family protein, putative, expressed
contig01177	LOC_Os05g02880.1|12005.m04823	8e-68	141	protein splicing factor, arginine/serine-rich 7, putative, expressed
contig01178	LOC_Os10g36870.1|12010.m06492	5e-160	491	protein clathrin binding protein, putative, expressed
contig01179	LOC_Os05g04370.1|12005.m04970	3e-81	300	protein expressed protein
contig01180	LOC_Os05g05950.1|12005.m05122	6e-172	372	protein TOC159, putative, expressed
contig01181	LOC_Os01g46350.1|12001.m10833	2e-149	526	protein expressed protein
contig01182	LOC_Os06g09290.1|12006.m05648	0	761	protein 26S protease regulatory subunit 7, putative, expressed
contig01183	LOC_Os07g07680.2|12007.m29080	4e-114	409	protein hydroxyproline-rich glycoprotein, putative, expressed
contig01184	LOC_Os12g07010.1|12012.m04691	0	712	protein 60S ribosomal protein L3, putative, expressed
contig01185	LOC_Os03g19280.1|12003.m07345	3e-174	609	protein argininosuccinate lyase, putative, expressed
contig01186	LOC_Os06g14030.1|12006.m06118	3e-147	387	protein potassium channel SKOR, putative, expressed
contig01187	LOC_Os02g52860.1|12002.m10316	2e-149	526	protein phosphate carrier protein, mitochondrial precursor, putative, exp	ressed
contig01188	LOC_Os08g40180.1|12008.m07998	1e-151	534	protein 3-hydroxy-3-methylglutaryl-coenzyme A reductase 3, putative, expr	essed
contig01189	LOC_Os01g67340.3|12001.m150804	1e-148	524	protein protein kinase Pti1, putative, expressed
contig01190	LOC_Os02g10640.1|12002.m06362	0	722	protein 26S protease regulatory subunit S10B, putative, expressed
contig01191	LOC_Os04g32020.1|12004.m08301	0	852	protein 2-oxoglutarate dehydrogenase E1 component, mitochondrial precurso	r, putative, expressed
contig01192	LOC_Os01g08560.2|12001.m150497	7e-108	389	protein heat shock 70 kDa protein 4, putative, expressed
contig01193	LOC_Os01g49000.1|12001.m11089	1e-171	600	protein katanin p60 ATPase-containing subunit, putative, expressed
contig01194	LOC_Os04g56290.5|12004.m101679	6e-144	508	protein apospory-associated protein C, putative, expressed
contig01195	LOC_Os09g36220.1|12009.m06571	1e-41	169	protein two-component response regulator-like PRR95, putative, expressed
contig01196	LOC_Os09g11230.1|12009.m04386	2e-172	603	protein serine/threonine-protein phosphatase PP-X isozyme 2, putative, ex	pressed
contig01197	LOC_Os02g54990.2|12002.m10526	5e-165	338	protein serine incorporator 3, putative, expressed
contig01198	LOC_Os01g43610.1|12001.m10623	2e-11	68.6	protein ovate protein, putative, expressed
contig01199	LOC_Os01g56130.1|12001.m11769	6e-157	551	protein CSLC1 - cellulose synthase-like family C, expressed
contig01200	LOC_Os01g65380.1|12001.m12651	5e-136	482	protein patellin-5, putative, expressed
contig01201	LOC_Os04g35240.1|12004.m08614	1e-157	554	protein serine/threonine-protein kinase SAPK7, putative, expressed
contig01202	LOC_Os05g09630.2|12005.m05476	2e-60	231	protein NDX1 homeobox protein, putative, expressed
contig01203	LOC_Os05g44340.1|12005.m08560	8e-170	594	protein heat shock protein 101, putative, expressed
contig01204	LOC_Os02g09359.1|12002.m06232	5e-132	469	protein BRASSINOSTEROID INSENSITIVE 1-associated receptor kinase 1 precur	sor, putative, expressed
contig01205	LOC_Os01g67370.1|12001.m12841	5e-86	296	protein expressed protein
contig01206	LOC_Os04g41500.2|12004.m35163	9e-137	399	protein expressed protein
contig01207	LOC_Os10g16440.1|12010.m04737	5e-49	193	protein CUE domain containing protein, expressed
contig01208	LOC_Os07g45000.1|12007.m08720	1e-51	202	protein cytochrome P450 family protein, expressed
contig01209	LOC_Os09g33810.1|12009.m22164	3e-129	459	protein ankyrin repeat domain-containing protein 2, putative, expressed
contig01210	LOC_Os12g40190.1|12012.m07803	6e-120	429	protein XLG, putative, expressed
contig01211	LOC_Os02g48110.1|12002.m09845	1e-52	205	protein oxygen-regulated protein precursor, putative, expressed
contig01212	LOC_Os05g14170.1|12005.m05829	1e-135	425	protein expressed protein
contig01213	LOC_Os10g42710.1|12010.m07023	8e-114	408	protein RCD1, putative, expressed
contig01214	LOC_Os02g39700.1|12002.m09057	1e-97	244	protein RNA-binding protein, putative, expressed
contig01215	LOC_Os01g56600.1|12001.m11817	3e-165	579	protein signal recognition particle 54 kDa protein 2, putative, expressed
contig01216	LOC_Os03g53650.3|12003.m35629	2e-149	527	protein cysteine synthase, putative, expressed
contig01217	LOC_Os08g23730.1|12008.m06393	0	768	protein GMP synthase, putative, expressed
contig01218	LOC_Os01g16190.1|12001.m08216	6e-93	338	protein 26S proteasome non-ATPase regulatory subunit 14, putative, expres	sed
contig01220	LOC_Os08g05830.1|12008.m04724	1e-127	259	protein transaldolase, putative, expressed
contig01221	LOC_Os06g20320.1|12006.m06689	4e-143	506	protein trigger factor-like protein, putative, expressed
contig01222	LOC_Os04g33780.1|12004.m08473	7e-124	442	protein cysteine-type peptidase, putative, expressed
contig01223	LOC_Os02g31290.3|12002.m33391	4e-117	419	protein mei2-like protein, putative, expressed
contig01224	LOC_Os01g13660.2|12001.m42630	6e-22	103	protein expressed protein
contig01225	LOC_Os04g37920.1|12004.m08781	1e-145	508	protein cryptochrome 1 apoprotein, putative, expressed
contig01226	LOC_Os01g07400.2|12001.m150492	6e-161	536	protein WD-repeat domain phosphoinositide-interacting protein 3, putativ	e, expressed
contig01227	LOC_Os04g45970.1|12004.m101822	0	620	protein glutamate dehydrogenase 2, putative, expressed
contig01228	LOC_Os05g06350.1|12005.m05162	0	511	protein importin alpha-1b subunit, putative, expressed
contig01229	LOC_Os04g56740.1|12004.m10561	6e-61	218	protein IQ calmodulin-binding motif family protein, expressed
contig01230	LOC_Os04g08320.1|12004.m06121	1e-103	375	protein protein YIF1A, putative, expressed
contig01231	LOC_Os10g37340.1|12010.m06527	1e-166	446	protein O-succinylhomoserine sulfhydrylase, putative, expressed
contig01232	LOC_Os08g23810.2|12008.m26662	8e-152	535	protein enoyl-[acyl-carrier-protein] reductase [NADH], chloroplast precur	sor, expressed
contig01233	LOC_Os08g06130.1|12008.m04752	5e-10	63.9	protein expressed protein
contig01234	LOC_Os05g34540.1|12005.m07685	0	816	protein rab GDP dissociation inhibitor alpha, putative, expressed
contig01235	LOC_Os03g16690.1|12003.m07102	1e-174	610	protein oxysterol-binding protein homolog C2F12.05c, putative, expressed
contig01236	LOC_Os11g38920.1|12011.m07740	2e-60	231	protein HVA22-like protein c, putative, expressed
contig01238	LOC_Os03g05900.1|12003.m06112	2e-74	278	protein monooxygenase, putative, expressed
contig01239	LOC_Os09g06499.1|12009.m03919	6e-149	525	protein sulfate transporter 4.1, chloroplast precursor, putative, express	ed
contig01240	LOC_Os06g43120.1|12006.m08842	9e-41	166	protein zinc finger C-x8-C-x5-C-x3-H type family protein, expressed
contig01241	LOC_Os03g57290.1|12003.m10647	9e-177	617	protein cullin-4B, putative, expressed
contig01242	LOC_Os08g01760.2|12008.m26554	0	665	protein S-glutathione dehydrogenase/class III alcohol dehydrogenase, puta	tive, expressed
contig01243	LOC_Os01g65410.1|12001.m12653	0	735	protein serine hydroxymethyltransferase, mitochondrial precursor, putativ	e, expressed
contig01244	LOC_Os08g26870.3|12008.m080137	6e-110	395	protein wound responsive protein, putative, expressed
contig01245	LOC_Os01g66500.1|12001.m12758	2e-161	566	protein phosphoribosylformylglycinamidine synthase, chloroplast precursor	, putative, expressed
contig01246	LOC_Os02g35630.1|12002.m08651	8e-171	527	protein CLPX, putative, expressed
contig01247	LOC_Os12g06640.2|12012.m073772	2e-85	291	protein expressed protein
contig01248	LOC_Os09g34100.1|12009.m06459	1e-129	453	protein hydroxyacylglutathione hydrolase 2, mitochondrial precursor, puta	tive, expressed
contig01249	LOC_Os03g61710.1|12003.m11051	3e-164	542	protein galactokinase, putative, expressed
contig01250	LOC_Os02g51180.1|12002.m10152	5e-151	532	protein cullin-4B, putative, expressed
contig01251	LOC_Os04g40950.1|12004.m09075	3e-168	589	protein glyceraldehyde-3-phosphate dehydrogenase, cytosolic 3, putative,	expressed
contig01252	LOC_Os11g41890.1|12011.m08027	5e-76	283	protein RNA binding protein, putative, expressed
contig01253	LOC_Os05g43230.1|12005.m08451	1e-87	238	protein cysteine proteinase RD21a precursor, putative, expressed
contig01254	LOC_Os02g04040.1|12002.m05753	1e-142	477	protein chromosome segregation protein sudA, putative, expressed
contig01255	LOC_Os02g52800.1|12002.m10310	3e-123	439	protein 1,4-beta-D-mannan endohydrolase precursor, putative, expressed
contig01256	LOC_Os08g06110.5|12008.m080033	4e-48	190	protein LHY protein, putative, expressed
contig01257	LOC_Os01g50770.1|12001.m11258	0	657	protein AP-1 complex subunit mu-1, putative, expressed
contig01258	LOC_Os03g40270.1|12003.m09110	0	630	protein alpha-1,4-glucan-protein synthase, putative, expressed
contig01259	LOC_Os07g37100.1|12007.m07960	1e-158	557	protein nucleoside transporter, putative, expressed
contig01260	LOC_Os02g39540.2|12002.m09042	8e-52	112	protein transposon protein, putative, unclassified, expressed
contig01261	LOC_Os01g70160.1|12001.m13064	5e-84	309	protein protein binding protein, putative, expressed
contig01262	LOC_Os03g19960.1|12003.m35191	4e-144	489	protein pre-mRNA-splicing factor ATP-dependent RNA helicase, putative, ex	pressed
contig01263	LOC_Os04g44430.1|12004.m09402	1e-143	301	protein carbohydrate transporter/ sugar porter/ transporter, putative, ex	pressed
contig01264	LOC_Os12g05920.1|12012.m04583	2e-15	81.6	protein expressed protein
contig01265	LOC_Os02g40810.1|12002.m09166	3e-104	377	protein ubiquitin protein ligase PRT1, putative, expressed
contig01266	LOC_Os04g14150.1|12004.m06653	5e-110	395	protein early response to drought 3, putative, expressed
contig01267	LOC_Os03g03880.1|12003.m05920	2e-127	454	protein serine/threonine-protein kinase NAK, putative, expressed
contig01268	LOC_Os05g51530.2|12005.m09215	3e-165	579	protein vacuolar ATP synthase subunit C, putative, expressed
contig01270	LOC_Os07g36190.1|12007.m07872	2e-119	427	protein isopentenyl-diphosphate delta-isomerase II, putative, expressed
contig01271	LOC_Os05g05840.1|12005.m05111	2e-51	201	protein histidyl-tRNA synthetase, putative, expressed
contig01272	LOC_Os03g16980.3|12003.m101113	1e-174	503	protein UDP-glucuronic acid decarboxylase 1, putative, expressed
contig01273	LOC_Os08g05490.1|12008.m04692	1e-165	476	protein tyrosyl-tRNA synthetase, putative, expressed
contig01274	LOC_Os03g13970.2|12003.m34816	4e-111	399	protein 26S proteasome non-ATPase regulatory subunit 4, putative, express	ed
contig01275	LOC_Os08g40590.1|12008.m08038	2e-114	410	protein oxysterol-binding protein OBPa, putative, expressed
contig01276	LOC_Os03g55590.1|12003.m10471	5e-49	193	protein DNA binding protein, putative, expressed
contig01277	LOC_Os01g16170.2|12001.m42961	1e-51	202	protein PQ loop repeat family protein, expressed
contig01278	LOC_Os05g51500.1|12005.m09213	3e-131	466	protein eukaryotic translation initiation factor 5B, putative, expressed
contig01279	LOC_Os02g27030.1|12002.m07847	8e-151	531	protein cysteine proteinase 1 precursor, putative, expressed
contig01280	LOC_Os02g27030.1|12002.m07847	8e-143	504	protein cysteine proteinase 1 precursor, putative, expressed
contig01281	LOC_Os02g09490.1|12002.m06246	2e-129	460	protein cinnamyl alcohol dehydrogenase, putative, expressed
contig01282	LOC_Os12g07230.1|12012.m04712	6e-161	555	protein calcium-dependent protein kinase, isoform AK1, putative, expresse	d
contig01283	LOC_Os05g48200.1|12005.m08891	7e-167	338	protein glutamate synthase, chloroplast precursor, putative, expressed
contig01284	LOC_Os02g18320.1|12002.m07075	9e-166	581	protein BRASSINOSTEROID INSENSITIVE 1-associated receptor kinase 1 precur	sor, putative, expressed
contig01285	LOC_Os01g09570.1|12001.m07582	1e-166	583	protein 6-phosphofructokinase 2, putative, expressed
contig01286	LOC_Os02g57040.1|12002.m10726	0	503	protein alcohol dehydrogenase class 3, putative, expressed
contig01287	LOC_Os01g27520.1|12001.m09202	4e-167	349	protein asparaginyl-tRNA synthetase, cytoplasmic 3, putative, expressed
contig01288	LOC_Os07g42900.1|12007.m08519	2e-127	414	protein ATP binding protein, putative, expressed
contig01289	LOC_Os05g45590.1|12005.m08684	5e-146	515	protein hexokinase-2, putative, expressed
contig01290	LOC_Os04g43916.2|12004.m101589	8e-125	445	protein ATP binding protein, putative, expressed
contig01291	LOC_Os08g25460.1|12008.m06562	2e-110	340	protein RNA polymerase II transcription factor/ transcription initiation	factor, putative, expressed
contig01292	LOC_Os04g40080.1|12004.m08992	9e-70	262	protein protein lap1, putative, expressed
contig01293	LOC_Os02g35130.2|12002.m100235	7e-83	200	protein protein AIG1, putative, expressed
contig01294	LOC_Os03g52770.1|12003.m10251	2e-124	348	protein expressed protein
contig01295	LOC_Os08g40180.1|12008.m07998	4e-133	473	protein 3-hydroxy-3-methylglutaryl-coenzyme A reductase 3, putative, expr	essed
contig01296	LOC_Os03g19530.1|12003.m07370	2e-126	450	protein pre-mRNA-processing ATP-dependent RNA helicase prp-5, putative, e	xpressed
contig01297	LOC_Os06g20570.1|12006.m06714	3e-100	363	protein glycosyltransferase, putative, expressed
contig01298	LOC_Os05g30870.2|12005.m27580	2e-101	367	protein serine/threonine-protein kinase NAK, putative, expressed
contig01299	LOC_Os07g41900.1|12007.m08426	7e-164	575	protein expressed protein
contig01300	LOC_Os01g09470.1|12001.m07572	2e-36	145	protein calmodulin binding protein, putative, expressed
contig01301	LOC_Os04g39560.3|12004.m08944	2e-19	95.1	protein expressed protein
contig01302	LOC_Os02g39290.1|12002.m09017	5e-92	336	protein prenyltransferase/ zinc ion binding protein, putative, expressed
contig01303	LOC_Os01g10040.1|12001.m07626	3e-179	625	protein cytochrome P450 90D2, putative, expressed
contig01304	LOC_Os01g09000.1|12001.m07525	0	710	protein glutaminyl-tRNA synthetase, putative, expressed
contig01305	LOC_Os10g42100.1|12010.m06967	4e-169	592	protein pyruvate kinase isozyme G, chloroplast precursor, putative, expre	ssed
contig01306	LOC_Os06g36590.1|12006.m08195	2e-113	407	protein inner membrane protein ybaL, putative, expressed
contig01307	LOC_Os03g40270.1|12003.m09110	0	679	protein alpha-1,4-glucan-protein synthase, putative, expressed
contig01308	LOC_Os05g34670.1|12005.m07698	3e-121	429	protein nucleic acid binding protein, putative, expressed
contig01309	LOC_Os02g05410.1|12002.m05889	0	842	protein splicing factor 3B subunit 1, putative, expressed
contig01310	LOC_Os01g01190.1|12001.m06766	6e-139	492	protein hydrolase, acting on ester bonds, putative, expressed
contig01311	LOC_Os01g66190.2|12001.m42778	2e-64	221	protein expressed protein
contig01312	LOC_Os11g47840.1|12011.m08581	7e-116	415	protein membrane protein, putative, expressed
contig01313	LOC_Os07g22600.1|12007.m06545	5e-151	532	protein spermidine synthase 1, putative, expressed
contig01314	LOC_Os07g36170.3|12007.m079710	5e-178	622	protein chitin-inducible gibberellin-responsive protein 1, putative, exp	ressed
contig01315	LOC_Os04g32330.2|12004.m35293	1e-142	308	protein dihydrolipoyllysine-residue succinyltransferase component of 2-ox	oglutarate dehydrogenase complex, mitochondrial precursor, putative, expressed
contig01316	LOC_Os01g65550.1|12001.m12666	4e-09	60.8	protein RNA-binding region-containing protein 1, putative, expressed
contig01317	LOC_Os12g42370.1|12012.m08016	2e-125	447	protein GTP binding protein, putative, expressed
contig01318	LOC_Os07g14830.1|12007.m05927	5e-151	532	protein WD-repeat protein 39, putative, expressed
contig01319	LOC_Os04g33590.1|12004.m35304	2e-140	497	protein catalytic/ hydrolase, putative, expressed
contig01320	LOC_Os04g10380.1|12004.m06290	4e-93	340	protein expressed protein
contig01321	LOC_Os12g13390.1|12012.m05312	1e-172	603	protein aspartyl aminopeptidase, putative, expressed
contig01322	LOC_Os05g32530.1|12005.m07486	1e-107	332	protein mannosylglycoprotein endo-beta-mannosidase, putative, expressed
contig01323	LOC_Os08g39150.1|12008.m07897	1e-66	251	protein expressed protein
contig01324	LOC_Os11g05390.1|12011.m04736	5e-81	299	protein tetracycline transporter protein, putative, expressed
contig01325	LOC_Os03g40010.1|12003.m09083	7e-21	94.4	protein expressed protein
contig01326	LOC_Os02g57600.1|12002.m10781	1e-34	145	protein expressed protein
contig01327	LOC_Os03g11590.1|12003.m34807	2e-143	507	protein expressed protein
contig01328	LOC_Os04g51900.1|12004.m10085	5e-107	286	protein expressed protein
contig01329	LOC_Os10g37730.1|12010.m06561	2e-132	470	protein pollen ankyrin-like protein, putative, expressed
contig01330	LOC_Os08g09340.1|12008.m05068	4e-29	127	protein bromodomain containing protein, expressed
contig01331	LOC_Os03g11010.1|12003.m06553	2e-120	430	protein metal transporter Nramp3, putative, expressed
contig01332	LOC_Os07g12830.2|12007.m29108	5e-60	229	protein cytoplasm protein, putative, expressed
contig01333	LOC_Os03g32160.1|12003.m08460	3e-57	220	protein calmodulin binding protein, putative, expressed
contig01334	LOC_Os03g52980.1|12003.m10272	6e-136	482	protein CWF19L2 protein, putative, expressed
contig01335	LOC_Os02g29480.1|12002.m08092	5e-65	246	protein RNA-binding protein-like, putative, expressed
contig01336	LOC_Os01g43020.1|12001.m10565	8e-114	408	protein CTP synthase, putative, expressed
contig01337	LOC_Os12g09300.1|12012.m04914	0	652	protein AAP6, putative, expressed
contig01338	LOC_Os09g07510.2|12009.m21972	3e-179	625	protein serine/threonine-protein phosphatase 2A 65 kDa regulatory subunit	Abeta isoform, putative, expressed
contig01339	LOC_Os09g24650.4|12009.m059975	4e-81	300	protein protein binding protein, putative, expressed
contig01340	LOC_Os07g47350.2|12007.m08952	4e-171	598	protein potassium transporter 7, putative, expressed
contig01341	LOC_Os05g36190.1|12005.m07850	5e-164	575	protein tubby-like protein, putative, expressed
contig01342	LOC_Os01g23640.1|12001.m08837	6e-112	402	protein mov34/MPN/PAD-1 family protein, expressed
contig01343	LOC_Os03g60550.1|12003.m10944	4e-156	549	protein NEDD8-activating enzyme E1 regulatory subunit, putative, expresse	d
contig01344	LOC_Os12g08810.1|12012.m04867	1e-70	265	protein VTC2, putative, expressed
contig01345	LOC_Os01g62810.2|12001.m12401	2e-65	242	protein expressed protein
contig01346	LOC_Os03g21060.1|12003.m07513	4e-79	293	protein NAC domain transcription factor, putative, expressed
contig01347	LOC_Os06g01500.1|12006.m04888	1e-52	205	protein IQ calmodulin-binding motif family protein, expressed
contig01348	LOC_Os07g08790.1|12007.m05335	7e-54	209	protein seed specific protein Bn15D14A, putative, expressed
contig01349	LOC_Os02g36340.1|12002.m08721	2e-178	488	protein riboflavin biosynthesis protein ribAB, chloroplast precursor, put	ative, expressed
contig01350	LOC_Os01g08560.2|12001.m150497	1e-140	354	protein heat shock 70 kDa protein 4, putative, expressed
contig01351	LOC_Os03g13570.1|12003.m06802	1e-122	437	protein xyloglucan endotransglucosylase/hydrolase protein 27 precursor, p	utative, expressed
contig01352	LOC_Os04g40850.1|12004.m09065	0	665	protein 26S proteasome non-ATPase regulatory subunit 6, putative, express	ed
contig01353	LOC_Os10g26990.1|12010.m05634	3e-160	562	protein kelch motif family protein, expressed
contig01354	LOC_Os03g04270.1|12003.m05958	6e-125	445	protein Leucine Rich Repeat family protein, expressed
contig01355	LOC_Os06g16420.1|12006.m06355	8e-149	473	protein amino acid transporter-like protein, putative, expressed
contig01356	LOC_Os12g41920.3|12012.m26974	1e-51	202	protein single myb histone 6, putative, expressed
contig01357	LOC_Os09g30350.1|12009.m06186	4e-25	114	protein expressed protein
contig01358	LOC_Os08g36150.1|12008.m07604	1e-133	368	protein activator of 90 kDa heat shock protein ATPase homolog 1, putative	, expressed
contig01359	LOC_Os03g53140.3|12003.m35407	5e-158	555	protein protein transport protein Sec23A, putative, expressed
contig01360	LOC_Os06g01304.1|12006.m04871	2e-145	513	protein spotted leaf protein 11, putative, expressed
contig01361	LOC_Os09g29930.1|12009.m06144	6e-73	203	protein transcription factor BIM2, putative, expressed
contig01362	LOC_Os10g06130.2|12010.m065226	5e-102	369	protein APOBEC1 complementation factor, putative, expressed
contig01363	LOC_Os10g35670.1|12010.m06387	9e-89	325	protein RNA-binding protein, putative, expressed
contig01364	LOC_Os05g23620.3|12005.m64224	4e-133	466	protein cytochrome c1, heme protein, mitochondrial precursor, putative, e	xpressed
contig01365	LOC_Os10g36950.1|12010.m06496	2e-78	290	protein expressed protein
contig01366	LOC_Os01g58790.1|12001.m12021	2e-148	523	protein 4-diphosphocytidyl-2-C-methyl-D-erythritol kinase, chloroplast pr	ecursor, putative, expressed
contig01367	LOC_Os04g52960.1|12004.m10189	1e-73	275	protein nucleolin, putative, expressed
contig01368	LOC_Os01g62870.1|12001.m12407	4e-63	240	protein aldose reductase, putative, expressed
contig01369	LOC_Os12g30540.1|12012.m06866	4e-133	236	protein ubiquitin carboxyl-terminal hydrolase 21, putative, expressed
contig01370	LOC_Os10g36950.1|12010.m06496	4e-63	140	protein expressed protein
contig01371	LOC_Os07g42600.1|12007.m08492	4e-171	598	protein alanine aminotransferase 2, putative, expressed
contig01372	LOC_Os03g36780.1|12003.m08797	0	633	protein elongation factor G, mitochondrial precursor, putative, expressed
contig01373	LOC_Os10g41550.1|12010.m06918	0	667	protein beta-amylase, putative, expressed
contig01374	LOC_Os03g10520.1|12003.m06505	1e-145	277	protein expressed protein
contig01375	LOC_Os08g05840.1|12008.m04725	8e-103	372	protein DNA topoisomerase 1, putative, expressed
contig01376	LOC_Os02g48720.2|12002.m33839	2e-152	536	protein ADP,ATP carrier protein, mitochondrial precursor, putative, expre	ssed
contig01377	LOC_Os02g57640.1|12002.m10785	7e-121	432	protein RNA-binding protein Nova-1, putative, expressed
contig01378	LOC_Os06g17290.1|12006.m06441	9e-115	411	protein phosphatidylinositol 3- and 4-kinase family protein, expressed
contig01379	LOC_Os02g45650.1|12002.m09602	2e-170	589	protein CAAX prenyl protease 1, putative, expressed
contig01380	LOC_Os09g38410.1|12009.m60239	4e-93	285	protein sialin, putative, expressed
contig01381	LOC_Os07g46160.1|12007.m08834	5e-167	585	protein speckle-type POZ protein, putative, expressed
contig01382	LOC_Os05g04510.2|12005.m27538	7e-159	557	protein S-adenosylmethionine synthetase 1, putative, expressed
contig01384	LOC_Os10g42420.1|12010.m06995	1e-71	219	protein ADP-ribosylation factor GTPase-activating protein 3, putative, ex	pressed
contig01385	LOC_Os06g47330.1|12006.m09259	0	680	protein EH-domain-containing protein 1, putative, expressed
contig01386	LOC_Os06g15360.2|12006.m31866	6e-103	372	protein DNA repair protein RAD23, putative, expressed
contig01387	LOC_Os01g62900.1|12001.m12410	5e-145	454	protein delta 1-pyrroline-5-carboxylate synthetase, putative, expressed
contig01388	LOC_Os11g41890.1|12011.m08027	1e-43	175	protein RNA binding protein, putative, expressed
contig01389	LOC_Os07g44610.2|12007.m29286	4e-95	346	protein pyrrolidone carboxyl peptidase, putative, expressed
contig01390	LOC_Os08g33076.1|12008.m07300	2e-103	282	protein myrosinase precursor, putative, expressed
contig01391	LOC_Os10g21350.1|12010.m05152	9e-39	143	protein retrotransposon protein, putative, unclassified
contig01392	LOC_Os02g50620.1|12002.m10096	4e-161	565	protein pyruvate dehydrogenase E1 component alpha subunit, mitochondrial	precursor, putative, expressed
contig01393	LOC_Os03g37640.1|12003.m08868	1e-147	520	protein transparent testa 12 protein, putative, expressed
contig01394	LOC_Os06g06090.1|12006.m05335	0	695	protein OsMPK6 - putative MAPK based on amino acid sequence homology, exp	ressed
contig01395	LOC_Os05g32630.1|12005.m07496	2e-111	400	protein peroxisomal carrier protein, putative, expressed
contig01396	LOC_Os02g58210.2|12002.m10842	2e-69	261	protein jmjC domain containing protein, expressed
contig01397	LOC_Os02g12794.2|12002.m33999	3e-159	559	protein elongation factor 1-gamma 2, putative, expressed
contig01398	LOC_Os06g10620.1|12006.m05780	1e-179	627	protein transcription elongation factor SPT5 homolog 1, putative, express	ed
contig01399	LOC_Os02g57410.5|12002.m100409	1e-83	308	protein cysteine-type peptidase, putative, expressed
contig01400	LOC_Os07g10770.1|12007.m05532	0	641	protein CESA8 - cellulose synthase, expressed
contig01401	LOC_Os03g21060.1|12003.m07513	3e-79	293	protein NAC domain transcription factor, putative, expressed
contig01402	LOC_Os02g29530.1|12002.m08096	0	590	protein transferase, transferring glycosyl groups, putative, expressed
contig01403	LOC_Os06g42030.1|12006.m08735	0	673	protein potassium transporter 10, putative, expressed
contig01404	LOC_Os05g45420.3|12005.m27631	1e-140	498	protein SNF1-related protein kinase catalytic alpha subunit KIN10, putati	ve, expressed
contig01405	LOC_Os12g03822.1|12012.m73974	2e-146	408	protein glutamate-rich WD repeat-containing protein 1, putative, expresse	d
contig01406	LOC_Os12g12360.1|12012.m05210	2e-108	390	protein RNA binding protein, putative, expressed
contig01407	LOC_Os08g42640.1|12008.m08242	2e-68	257	protein VIP2 protein, putative, expressed
contig01408	LOC_Os03g62620.4|12003.m101565	7e-126	448	protein salt tolerance protein, putative, expressed
contig01409	LOC_Os06g08390.1|12006.m05560	3e-111	400	protein metallophosphoesterase, putative, expressed
contig01410	LOC_Os05g05710.1|12005.m05098	0	585	protein phosphatase subunit gene g4-1, putative, expressed
contig01411	LOC_Os03g58780.1|12003.m10781	3e-39	150	protein expressed protein
contig01412	LOC_Os03g60370.1|12003.m10927	3e-111	400	protein acid phosphatase, putative, expressed
contig01413	LOC_Os01g70320.1|12001.m13080	1e-127	241	protein expressed protein
contig01414	LOC_Os01g51200.1|12001.m11301	0	654	protein casein kinase I isoform delta-like, putative, expressed
contig01415	LOC_Os04g55040.2|12004.m35212	8e-116	415	protein vacuolar ATP synthase subunit D 1, putative, expressed
contig01416	LOC_Os02g53340.2|12002.m100377	2e-87	320	protein cyclic nucleotide-gated ion channel 19, putative, expressed
contig01417	LOC_Os04g02900.1|12004.m05603	1e-177	446	protein pyruvate dehydrogenase E1 component alpha subunit, putative, expr	essed
contig01418	LOC_Os01g08580.1|12001.m07483	3e-47	187	protein expressed protein
contig01419	LOC_Os06g04130.2|12006.m31968	2e-114	410	protein protein GPR108 precursor, putative, expressed
contig01420	LOC_Os07g47350.1|12007.m29019	5e-156	443	protein potassium transporter 7, putative, expressed
contig01421	LOC_Os09g23650.1|12009.m21928	1e-97	355	protein hsc70-interacting protein, putative, expressed
contig01422	LOC_Os04g49990.2|12004.m35192	6e-74	276	protein AT-hook protein 1, putative, expressed
contig01423	LOC_Os03g17020.2|12003.m101297	2e-64	244	protein DNA binding protein, putative, expressed
contig01424	LOC_Os05g51470.1|12005.m09212	6e-69	259	protein cupin, RmlC-type, putative, expressed
contig01425	LOC_Os12g09000.1|12012.m04886	9e-153	538	protein phosphomethylpyrimidine kinase/thiamin-phosphate pyrophosphorylas	e, putative, expressed
contig01426	LOC_Os03g46340.1|12003.m09653	5e-83	199	protein PH domain containing protein, expressed
contig01427	LOC_Os10g33420.1|12010.m06170	3e-165	579	protein expressed protein
contig01428	LOC_Os01g63420.1|12001.m12458	4e-142	496	protein coronatine-insensitive protein 1, putative, expressed
contig01429	LOC_Os04g02910.3|12004.m35240	1e-134	478	protein CP5, putative, expressed
contig01430	LOC_Os05g33380.1|12005.m07570	5e-177	618	protein fructose-bisphosphate aldolase cytoplasmic isozyme, putative, exp	ressed
contig01431	LOC_Os04g56290.5|12004.m101679	2e-108	390	protein apospory-associated protein C, putative, expressed
contig01432	LOC_Os03g42050.1|12003.m09263	5e-113	405	protein exportin-7, putative, expressed
contig01433	LOC_Os05g51830.1|12005.m09245	1e-28	125	protein histone deacetylase 2b, putative, expressed
contig01434	LOC_Os01g37470.1|12001.m42533	1e-78	291	protein asp/Glu racemase, putative, expressed
contig01435	LOC_Os01g36600.1|12001.m09955	4e-72	270	protein expressed protein
contig01436	LOC_Os01g48180.1|12001.m11010	4e-09	60.8	protein DDT domain containing protein, expressed
contig01437	LOC_Os06g49430.2|12006.m31928	1e-108	391	protein OsMPK17-1 - putative MAPK based on amino acid sequence homology,	expressed
contig01438	LOC_Os04g42470.6|12004.m35374	1e-136	484	protein regulatory subunit, putative, expressed
contig01439	LOC_Os05g46720.2|12005.m27635	2e-145	396	protein phosphatidylinositol transfer-like protein III, putative, express	ed
contig01440	LOC_Os05g35570.1|12005.m07787	6e-125	445	protein non-imprinted in Prader-Willi/Angelman syndrome region protein 1,	putative, expressed
contig01441	LOC_Os05g51450.1|12005.m09210	3e-103	373	protein endopeptidase Clp, putative, expressed
contig01442	LOC_Os03g06740.1|12003.m06191	4e-173	416	protein glutathione reductase, chloroplast precursor, putative, expressed
contig01443	LOC_Os04g51950.1|12004.m10090	2e-167	587	protein serine/threonine protein kinase, putative, expressed
contig01444	LOC_Os07g27950.2|12007.m07068	2e-115	413	protein protein binding protein, putative, expressed
contig01445	LOC_Os02g10650.1|12002.m06363	2e-132	470	protein SEC14-like protein 1, putative, expressed
contig01446	LOC_Os07g46460.1|12007.m08863	0	801	protein ferredoxin-dependent glutamate synthase, chloroplast precursor, p	utative, expressed
contig01447	LOC_Os03g57100.1|12003.m10630	2e-156	550	protein serologically defined breast cancer antigen NY-BR-84, putative, e	xpressed
contig01448	LOC_Os07g44070.1|12007.m08630	2e-166	583	protein carboxylic ester hydrolase, putative, expressed
contig01449	LOC_Os03g50620.1|12003.m10053	1e-135	481	protein ATP binding protein, putative, expressed
contig01450	LOC_Os08g40510.1|12008.m08030	3e-18	91.3	protein KID-containing protein, putative, expressed
contig01451	LOC_Os11g11050.2|12011.m28758	1e-125	362	protein methylthioribose-1-phosphate isomerase, putative, expressed
contig01452	LOC_Os12g01360.1|12012.m04140	3e-57	199	protein expressed protein
contig01453	LOC_Os02g20410.1|12002.m07283	1e-85	286	protein guanylate-binding protein, N-terminal domain containing protein,	expressed
contig01454	LOC_Os09g07510.2|12009.m21972	0	602	protein serine/threonine-protein phosphatase 2A 65 kDa regulatory subunit	Abeta isoform, putative, expressed
contig01455	LOC_Os03g22120.3|12003.m34861	3e-148	523	protein sucrose synthase 2, putative, expressed
contig01456	LOC_Os06g01680.4|12006.m31821	4e-38	157	protein expressed protein
contig01457	LOC_Os06g47840.1|12006.m09310	2e-110	397	protein zinc finger protein 622, putative, expressed
contig01458	LOC_Os04g35920.2|12004.m08681	5e-13	73.9	protein smg-4/UPF3 family protein, expressed
contig01459	LOC_Os12g07110.2|12012.m26736	4e-144	212	protein acyl-CoA synthetase long-chain family member 3, putative, express	ed
contig01460	LOC_Os02g44510.1|12002.m09491	3e-170	595	protein UDP-glucose glycoprotein glucosyltransferase 1 precursor, putativ	e, expressed
contig01461	LOC_Os08g44370.1|12008.m26790	6e-143	488	protein pyrimidine-specific ribonucleoside hydrolase rihA, putative, expr	essed
contig01462	LOC_Os11g34350.1|12011.m07293	0	425	protein ATP-binding cassette sub-family E member 1, putative, expressed
contig01463	LOC_Os08g06100.1|12008.m04749	9e-137	484	protein quercetin 3-O-methyltransferase 1, putative, expressed
contig01464	LOC_Os04g14654.1|12004.m06703	7e-142	400	protein vacuolar protein-sorting protein 33, putative, expressed
contig01465	LOC_Os01g61590.1|12001.m12285	1e-165	432	protein calcium-dependent protein kinase, isoform AK1, putative, expresse	d
contig01466	LOC_Os06g02220.1|12006.m04956	1e-99	361	protein MTA/SAH nucleosidase, putative, expressed
contig01467	LOC_Os12g30040.1|12012.m06817	0	634	protein amino acid transporter-like protein 1, putative, expressed
contig01469	LOC_Os03g40270.1|12003.m09110	0	687	protein alpha-1,4-glucan-protein synthase, putative, expressed
contig01470	LOC_Os10g28610.1|12010.m05740	4e-71	266	protein expressed protein
contig01471	LOC_Os06g05180.2|12006.m05247	8e-127	451	protein coatomer subunit beta, putative, expressed
contig01472	LOC_Os01g55350.1|12001.m11694	0	662	protein phosphoenolpyruvate carboxylase, housekeeping isozyme, putative,	expressed
contig01473	LOC_Os02g01360.1|12002.m05486	6e-37	118	protein expressed protein
contig01474	LOC_Os07g46560.1|12007.m08873	5e-164	575	protein ubiquitin ligase SINAT5, putative, expressed
contig01475	LOC_Os01g36950.2|12001.m09991	4e-87	320	protein N-rich protein, putative, expressed
contig01476	LOC_Os11g29400.1|12011.m06850	5e-145	512	protein 6-phosphogluconate dehydrogenase, decarboxylating, putative, expr	essed
contig01477	LOC_Os11g40090.1|12011.m07856	4e-54	142	protein A49-like RNA polymerase I associated factor family protein, expre	ssed
contig01478	LOC_Os03g58070.1|12003.m10719	6e-125	445	protein hydroxyproline-rich glycoprotein, putative, expressed
contig01479	LOC_Os09g17600.3|12009.m22230	6e-119	425	protein expressed protein
contig01480	LOC_Os09g33970.1|12009.m06446	8e-140	381	protein expressed protein
contig01481	LOC_Os08g01320.1|12008.m04281	2e-117	283	protein maternal Effect Lethal family member, putative, expressed
contig01482	LOC_Os03g15860.1|12003.m07023	3e-72	270	protein peroxisomal membrane carrier protein, putative, expressed
contig01483	LOC_Os04g55150.2|12004.m35482	2e-91	333	protein UBA/TS-N domain containing protein, expressed
contig01484	LOC_Os10g13940.1|12010.m04645	5e-127	452	protein antiporter/ drug transporter, putative, expressed
contig01485	LOC_Os08g02860.1|12008.m04429	2e-143	507	protein transposon protein, putative, unclassified, expressed
contig01486	LOC_Os08g40830.3|12008.m61965	4e-163	572	protein pumilio domain-containing protein PPD1, putative, expressed
contig01487	LOC_Os02g02320.1|12002.m05581	7e-166	581	protein serine carboxypeptidase 3 precursor, putative, expressed
contig01488	LOC_Os03g03880.1|12003.m05920	2e-126	450	protein serine/threonine-protein kinase NAK, putative, expressed
contig01489	LOC_Os12g04270.1|12012.m26828	1e-112	280	protein expressed protein
contig01490	LOC_Os07g48410.2|12007.m29333	2e-15	81.6	protein nucleic acid binding protein, putative, expressed
contig01491	LOC_Os02g31150.1|12002.m08258	2e-68	258	protein zinc finger, C3HC4 type family protein, expressed
contig01492	LOC_Os08g44510.1|12008.m08424	5e-80	236	protein UDP-N-acetylglucosamine--peptide N-acetylglucosaminyltransferase	SPINDLY, putative, expressed
contig01493	LOC_Os03g63440.1|12003.m11212	4e-16	84	protein expressed protein
contig01494	LOC_Os06g48530.1|12006.m09379	8e-124	441	protein expressed protein
contig01495	LOC_Os06g40360.2|12006.m08572	7e-56	216	protein EIN3-binding F-box protein 1, putative, expressed
contig01496	LOC_Os05g33380.1|12005.m07570	0	642	protein fructose-bisphosphate aldolase cytoplasmic isozyme, putative, exp	ressed
contig01497	LOC_Os08g40260.1|12008.m08006	4e-93	260	protein squamosa promoter-binding-like protein 16, putative, expressed
contig01498	LOC_Os03g11200.1|12003.m06571	8e-55	212	protein pre-mRNA-processing protein prp39, putative, expressed
contig01499	LOC_Os05g23720.1|12005.m06665	2e-158	556	protein ADP,ATP carrier protein, mitochondrial precursor, putative, expre	ssed
contig01500	LOC_Os04g43650.2|12004.m35382	6e-148	521	protein L-allo-threonine aldolase, putative, expressed
contig01501	LOC_Os07g06550.1|12007.m05115	7e-102	369	protein expressed protein
contig01502	LOC_Os03g58960.1|12003.m10798	4e-125	446	protein palmitoyltransferase ZDHHC20, putative, expressed
contig01503	LOC_Os01g38990.1|12001.m10179	1e-128	457	protein Grave disease carrier protein, putative, expressed
contig01504	LOC_Os08g26870.3|12008.m080137	1e-109	394	protein wound responsive protein, putative, expressed
contig01505	LOC_Os12g31440.1|12012.m06953	6e-162	568	protein expressed protein
contig01506	LOC_Os02g57750.1|12002.m10796	8e-98	355	protein expressed protein
contig01507	LOC_Os01g59670.1|12001.m12101	6e-08	57	protein expressed protein
contig01508	LOC_Os11g01190.1|12011.m04324	2e-45	181	protein expressed protein
contig01509	LOC_Os01g71770.1|12001.m13216	1e-145	483	protein heterogeneous nuclear ribonucleoprotein 27C, putative, expressed
contig01510	LOC_Os02g50970.2|12002.m33450	4e-124	442	protein protein kinase domain containing protein, expressed
contig01511	LOC_Os12g25710.3|12012.m073713	2e-176	399	protein bifunctional aminoacyl-tRNA synthetase, putative, expressed
contig01512	LOC_Os02g57240.1|12002.m10746	6e-167	585	protein voltage-gated potassium channel beta subunit, putative, expressed
contig01513	LOC_Os03g01710.1|12003.m05716	2e-75	281	protein expressed protein
contig01514	LOC_Os03g16130.1|12003.m07050	6e-60	168	protein ATP binding protein, putative, expressed
contig01515	LOC_Os03g16690.1|12003.m07102	1e-180	630	protein oxysterol-binding protein homolog C2F12.05c, putative, expressed
contig01516	LOC_Os02g18410.1|12002.m07084	2e-31	135	protein DREPP2 protein, putative, expressed
contig01517	LOC_Os01g49690.1|12001.m11156	1e-163	574	protein serine/threonine-protein phosphatase 6, putative, expressed
contig01518	LOC_Os10g01540.1|12010.m03578	4e-135	479	protein notchless homolog 1, putative, expressed
contig01519	LOC_Os07g23990.1|12007.m06677	3e-48	190	protein TPR Domain containing protein, expressed
contig01520	LOC_Os04g47180.1|12004.m09664	7e-36	149	protein expressed protein
contig01521	LOC_Os07g06300.1|12007.m05092	1e-91	334	protein ethylene-insensitive protein 2, putative, expressed
contig01522	LOC_Os11g32470.1|12011.m07148	1e-162	570	protein NEF1, putative, expressed
contig01523	LOC_Os10g35010.1|12010.m06324	1e-115	414	protein ATTIC110/TIC110, putative, expressed
contig01524	LOC_Os01g70200.1|12001.m13068	0	521	protein secondary cell wall-related glycosyltransferase family 47, putati	ve, expressed
contig01525	LOC_Os04g20920.1|12004.m07245	1e-138	491	protein transcription regulator, putative, expressed
contig01526	LOC_Os03g06070.1|12003.m06129	2e-40	164	protein la domain containing protein, expressed
contig01527	LOC_Os04g31340.1|12004.m08236	3e-83	306	protein AKIN gamma, putative, expressed
contig01528	LOC_Os08g40180.1|12008.m07998	1e-139	494	protein 3-hydroxy-3-methylglutaryl-coenzyme A reductase 3, putative, expr	essed
contig01529	LOC_Os02g13890.1|12002.m06635	9e-144	508	protein zinc ion binding protein, putative, expressed
contig01530	LOC_Os02g18410.1|12002.m07084	2e-31	135	protein DREPP2 protein, putative, expressed
contig01531	LOC_Os02g17910.1|12002.m07035	6e-177	618	protein casein kinase I isoform delta-like, putative, expressed
contig01532	LOC_Os06g40050.2|12006.m091734	1e-137	404	protein protein brittle-1, chloroplast precursor, putative, expressed
contig01533	LOC_Os02g27030.1|12002.m07847	7e-149	430	protein cysteine proteinase 1 precursor, putative, expressed
contig01534	LOC_Os02g54080.2|12002.m33901	7e-70	262	protein expressed protein
contig01535	LOC_Os02g02320.1|12002.m05581	0	693	protein serine carboxypeptidase 3 precursor, putative, expressed
contig01536	LOC_Os04g01250.2|12004.m35107	7e-137	485	protein glutamyl-tRNA, putative, expressed
contig01537	LOC_Os03g62750.3|12003.m11153	1e-31	135	protein protein ARTEMIS, chloroplast precursor, putative, expressed
contig01538	LOC_Os11g41890.1|12011.m08027	1e-56	218	protein RNA binding protein, putative, expressed
contig01539	LOC_Os09g01590.1|12009.m03534	1e-165	439	protein gastric triacylglycerol lipase precursor, putative, expressed
contig01540	LOC_Os02g30730.2|12002.m33695	3e-78	191	protein SART-1 family protein, expressed
contig01541	LOC_Os01g60020.1|12001.m12134	4e-95	346	protein NAC domain-containing protein 68, putative, expressed
contig01542	LOC_Os07g05050.1|12007.m29065	3e-44	140	protein nucleolar RNA helicase 2, putative, expressed
contig01543	LOC_Os04g42140.1|12004.m09187	1e-65	192	protein eukaryotic initiation factor iso-4F subunit p82-34, putative, exp	ressed
contig01544	LOC_Os08g03570.1|12008.m04501	2e-163	522	protein UDP-arabinose 4-epimerase 3, putative, expressed
contig01545	LOC_Os01g68500.1|12001.m12953	3e-37	154	protein expressed protein
contig01546	LOC_Os04g58710.1|12004.m10751	1e-136	484	protein peroxisomal-coenzyme A synthetase, putative, expressed
contig01547	LOC_Os03g02170.2|12003.m05760	5e-132	469	protein expressed protein
contig01548	LOC_Os06g48534.1|12006.m91852	1e-67	254	protein GATA transcription factor 25, putative, expressed
contig01549	LOC_Os10g02630.1|12010.m03680	1e-30	132	protein U1 snRNP 70K protein, putative, expressed
contig01550	LOC_Os07g03770.1|12007.m04847	5e-87	319	protein homeobox protein rough sheath 1, putative, expressed
contig01551	LOC_Os12g35030.2|12012.m27044	5e-102	346	protein plus-3 domain containing protein, expressed
contig01552	LOC_Os07g31340.2|12007.m29181	1e-72	271	protein regulator of nonsense transcripts 1, putative, expressed
contig01553	LOC_Os02g14760.1|12002.m06720	1e-109	394	protein CID11, putative, expressed
contig01554	LOC_Os04g43220.3|12004.m101579	8e-55	212	protein zinc finger, C3HC4 type family protein, expressed
contig01556	LOC_Os11g39020.1|12011.m07750	2e-138	490	protein expressed protein
contig01557	LOC_Os04g14790.1|12004.m06716	1e-168	590	protein glycerol-3-phosphate dehydrogenase, mitochondrial precursor, puta	tive, expressed
contig01558	LOC_Os06g12530.2|12006.m32023	2e-83	307	protein nuclear migration protein nudC, putative, expressed
contig01559	LOC_Os03g56430.1|12003.m10552	3e-13	74.7	protein expressed protein
contig01560	LOC_Os09g17840.1|12009.m05042	0	718	protein protein transport protein Sec61 alpha subunit isoform 2, putative	, expressed
contig01561	LOC_Os03g25140.1|12003.m07857	6e-137	310	protein peptidyl-prolyl isomerase PASTICCINO1, putative, expressed
contig01562	LOC_Os01g54350.1|12001.m11599	9e-118	239	protein protein kinase, putative, expressed
contig01563	LOC_Os05g03480.3|12005.m27682	0	410	protein isovaleryl-CoA dehydrogenase, mitochondrial precursor, putative,	expressed
contig01564	LOC_Os01g48180.1|12001.m11010	3e-10	64.7	protein DDT domain containing protein, expressed
contig01565	LOC_Os04g57590.1|12004.m10644	0	678	protein YLS5, putative, expressed
contig01566	LOC_Os05g39730.1|12005.m08151	3e-102	370	protein SAG20, putative, expressed
contig01567	LOC_Os01g60660.1|12001.m12194	2e-105	380	protein methionyl-tRNA synthetase, putative, expressed
contig01568	LOC_Os01g40470.1|12001.m10318	0	670	protein vacuolar ATP synthase subunit d, putative, expressed
contig01569	LOC_Os08g27040.2|12008.m080042	7e-134	475	protein lipid phosphate phosphatase 3, chloroplast precursor, putative,	expressed
contig01570	LOC_Os02g41990.1|12002.m09236	9e-112	401	protein expressed protein
contig01571	LOC_Os02g50550.1|12002.m10089	2e-111	400	protein dynamin-2B, putative, expressed
contig01572	LOC_Os12g10604.1|12012.m05043	7e-06	50.1	protein cytochrome b/b6/petB family protein, expressed
contig01573	LOC_Os05g11140.3|12005.m083646	7e-157	551	protein ATP binding protein, putative, expressed
contig01574	LOC_Os10g13670.1|12010.m04622	8e-114	408	protein zinc finger, RING-type, putative, expressed
contig01575	LOC_Os02g11820.2|12002.m06431	2e-17	88.6	protein GTP-ase activating protein for Arf containing protein, putative,	expressed
contig01576	LOC_Os06g50380.2|12006.m31935	7e-155	545	protein protein phosphatase 2C, putative, expressed
contig01577	LOC_Os02g05630.1|12002.m05911	2e-121	372	protein protein phosphatase 2C isoform epsilon, putative, expressed
contig01578	LOC_Os02g03110.2|12002.m100082	1e-87	321	protein CDP-diacylglycerol--inositol 3-phosphatidyltransferase 1, putati	ve, expressed
contig01579	LOC_Os12g01140.4|12012.m26726	4e-138	489	protein phototropin-1, putative, expressed
contig01580	LOC_Os04g57440.1|12004.m10629	6e-138	488	protein cysteine protease 1 precursor, putative, expressed
contig01581	LOC_Os03g12550.2|12003.m101688	7e-14	76.6	protein expressed protein
contig01582	LOC_Os02g36520.1|12002.m08739	1e-101	363	protein kelch motif family protein, expressed
contig01583	LOC_Os01g65900.1|12001.m12698	3e-156	549	protein chitin-inducible gibberellin-responsive protein 2, putative, expr	essed
contig01584	LOC_Os10g08550.1|12010.m04203	0	808	protein enolase, putative, expressed
contig01585	LOC_Os06g50146.1|12006.m91819	9e-85	166	protein calcium-dependent protein kinase CPK1 adapter protein 2, putative	, expressed
contig01586	LOC_Os02g48010.1|12002.m09835	2e-31	135	protein nuclear matrix constituent protein 1, putative, expressed
contig01587	LOC_Os05g28940.1|12005.m07179	1e-169	392	protein developmentally-regulated GTP-binding protein 2, putative, expres	sed
contig01588	LOC_Os01g43150.2|12001.m43095	7e-133	471	protein OsFtsH9 - Oryza sativa FtsH protease, homologue of AtFtsH11, expr	essed
contig01589	LOC_Os11g32750.2|12011.m28680	6e-56	216	protein nudix hydrolase 13, mitochondrial precursor, putative, expressed
contig01590	LOC_Os03g21250.1|12003.m07531	7e-97	352	protein transferase, transferring glycosyl groups, putative, expressed
contig01591	LOC_Os01g54530.1|12001.m11616	7e-142	501	protein EMB2756, putative, expressed
contig01592	LOC_Os04g40500.1|12004.m09031	9e-136	481	protein hydrolase, hydrolyzing O-glycosyl compounds, putative, expressed
contig01593	LOC_Os06g16030.1|12006.m06316	5e-134	475	protein amidase, putative
contig01594	LOC_Os05g34720.1|12005.m07702	1e-75	279	protein expressed protein
contig01595	LOC_Os03g53110.1|12003.m10285	3e-120	429	protein metal ion transporter, putative, expressed
contig01596	LOC_Os03g17240.1|12003.m07154	6e-122	435	protein protein binding protein, putative, expressed
contig01597	LOC_Os01g42010.1|12001.m10468	1e-119	427	protein expressed protein
contig01598	LOC_Os06g50840.1|12006.m09608	3e-130	462	protein zinc ion binding protein, putative, expressed
contig01599	LOC_Os02g55630.1|12002.m10588	3e-137	377	protein nuclear WD protein, putative, expressed
contig01600	LOC_Os05g48150.1|12005.m27957	3e-144	509	protein transposon protein, putative, unclassified, expressed
contig01601	LOC_Os10g28610.1|12010.m05740	9e-30	129	protein expressed protein
contig01602	LOC_Os03g31230.2|12003.m35283	6e-29	126	protein DNA binding protein, putative, expressed
contig01603	LOC_Os01g27150.2|12001.m42650	1e-152	537	protein cullin-1, putative, expressed
contig01604	LOC_Os07g44320.1|12007.m08653	1e-34	145	protein expressed protein
contig01605	LOC_Os04g43922.1|12004.m35549	3e-111	400	protein exosome complex exonuclease rrp4, putative, expressed
contig01606	LOC_Os04g37600.1|12004.m08749	8e-156	548	protein phosphate carrier protein, mitochondrial precursor, putative, exp	ressed
contig01607	LOC_Os12g38110.1|12012.m07597	2e-99	360	protein importin beta-1 subunit, putative, expressed
contig01608	LOC_Os09g33480.1|12009.m06397	2e-73	274	protein DAG protein, chloroplast precursor, putative, expressed
contig01609	LOC_Os03g20670.1|12003.m07474	2e-127	453	protein domain of unknown function DUF609 containing protein, expressed
contig01610	LOC_Os02g05840.1|12002.m05932	4e-76	283	protein expressed protein
contig01611	LOC_Os11g07040.1|12011.m04900	6e-163	454	protein calcium-dependent protein kinase, isoform AK1, putative, expresse	d
contig01612	LOC_Os01g09570.1|12001.m07582	3e-157	524	protein 6-phosphofructokinase 2, putative, expressed
contig01613	LOC_Os01g07630.1|12001.m07390	2e-171	546	protein BRASSINOSTEROID INSENSITIVE 1-associated receptor kinase 1 precur	sor, putative, expressed
contig01614	LOC_Os11g05110.2|12011.m079911	0	707	protein pyruvate kinase, cytosolic isozyme, putative, expressed
contig01615	LOC_Os01g43020.1|12001.m10565	7e-133	395	protein CTP synthase, putative, expressed
contig01616	LOC_Os01g54930.1|12001.m11654	5e-124	442	protein vascular plant one zinc finger protein, putative, expressed
contig01617	LOC_Os03g58250.2|12003.m35458	1e-66	251	protein regulatory protein opaque-2, putative, expressed
contig01618	LOC_Os03g48140.1|12003.m09824	1e-122	437	protein myosin XI, putative, expressed
contig01619	LOC_Os10g43060.1|12010.m22001	1e-100	229	protein expressed protein
contig01620	LOC_Os04g56160.2|12004.m101441	2e-158	556	protein plasma membrane ATPase, putative, expressed
contig01621	LOC_Os07g42640.2|12007.m29005	9e-86	315	protein FYVE zinc finger family protein, expressed
contig01622	LOC_Os08g44340.1|12008.m08407	0	689	protein monodehydroascorbate reductase, putative, expressed
contig01623	LOC_Os02g07480.2|12002.m33578	3e-59	227	protein transglycosylase SLT domain containing protein, expressed
contig01624	LOC_Os03g51140.1|12003.m10094	4e-73	273	protein GCN1-like protein 1, putative, expressed
contig01625	LOC_Os09g08130.2|12009.m04082	1e-121	434	protein indole-3-glycerol phosphate synthase, chloroplast precursor, puta	tive, expressed
contig01626	LOC_Os09g22440.1|12009.m05450	0	694	protein expressed protein
contig01627	LOC_Os11g42510.1|12011.m08087	2e-145	513	protein tyrosine aminotransferase, putative, expressed
contig01628	LOC_Os03g17020.2|12003.m101297	6e-71	266	protein DNA binding protein, putative, expressed
contig01629	LOC_Os10g25780.3|12010.m21783	2e-172	603	protein cell elongation protein diminuto, putative, expressed
contig01630	LOC_Os04g48230.2|12004.m35188	0	714	protein ankyrin protein kinase-like, putative, expressed
contig01631	LOC_Os02g21970.1|12002.m07435	0	498	protein 26S protease regulatory subunit 6B, putative, expressed
contig01632	LOC_Os12g37960.2|12012.m073864	2e-131	467	protein diaminopimelate epimerase, putative, expressed
contig01633	LOC_Os02g57420.1|12002.m10764	1e-135	472	protein protein kinase APK1A, chloroplast precursor, putative, expressed
contig01634	LOC_Os03g57450.1|12003.m10663	8e-172	601	protein calcium-dependent protein kinase, isoform AK1, putative, expresse	d
contig01635	LOC_Os09g26700.1|12009.m05822	1e-143	507	protein choline/ethanolamine kinase, putative, expressed
contig01636	LOC_Os06g11180.1|12006.m05835	3e-163	572	protein acyl-peptide hydrolase-like, putative, expressed
contig01637	LOC_Os06g48750.3|12006.m091777	0	656	protein eukaryotic initiation factor 4A, putative, expressed
contig01638	LOC_Os12g03060.1|12012.m04304	7e-70	262	protein expressed protein
contig01639	LOC_Os02g12740.1|12002.m06521	1e-139	218	protein GPI-anchor transamidase precursor, putative, expressed
contig01640	LOC_Os02g07750.1|12002.m06121	1e-143	312	protein cell division control protein 50, putative, expressed
contig01641	LOC_Os01g62790.1|12001.m12399	7e-61	232	protein nucleic acid binding protein, putative, expressed
contig01642	LOC_Os06g47290.1|12006.m09255	0	689	protein growth regulator like protein, putative, expressed
contig01643	LOC_Os02g46600.1|12002.m09697	9e-57	219	protein RING-H2 finger protein ATL5G, putative, expressed
contig01644	LOC_Os06g04270.1|12006.m05156	3e-169	473	protein transketolase, chloroplast precursor, putative, expressed
contig01645	LOC_Os02g26700.1|12002.m07814	7e-88	322	protein cation transport protein chaC, putative, expressed
contig01646	LOC_Os01g17214.1|12001.m08314	2e-85	314	protein carbohydrate transporter/ sugar porter/ transporter, putative, ex	pressed
contig01647	LOC_Os03g08440.2|12003.m35048	1e-108	391	protein 40S ribosomal protein SA, putative, expressed
contig01648	LOC_Os05g44930.1|12005.m08618	9e-88	322	protein receptor-like protein kinase, putative, expressed
contig01649	LOC_Os04g57690.1|12004.m10654	4e-89	326	protein expressed protein
contig01650	LOC_Os03g50510.1|12003.m10042	1e-135	481	protein threonine dehydratase biosynthetic, chloroplast precursor, putati	ve, expressed
contig01651	LOC_Os03g46650.1|12003.m09683	4e-177	335	protein guanine nucleotide-binding protein beta subunit, putative, expres	sed
contig01652	LOC_Os10g31520.1|12010.m06003	4e-121	432	protein ribosomal RNA assembly protein mis3, putative, expressed
contig01653	LOC_Os06g43680.1|12006.m08898	1e-125	409	protein palmitoyltransferase TIP1, putative, expressed
contig01654	LOC_Os02g04490.1|12002.m05798	1e-114	384	protein HAC1, putative, expressed
contig01655	LOC_Os11g24510.1|12011.m06377	2e-81	301	protein serine carboxypeptidase 1 precursor, putative, expressed
contig01656	LOC_Os04g54474.1|12004.m10338	4e-110	382	protein transcription factor TGA4, putative, expressed
contig01657	LOC_Os03g07840.1|12003.m06296	5e-160	561	protein adenylosuccinate synthetase, chloroplast precursor, putative, exp	ressed
contig01658	LOC_Os07g10600.1|12007.m05515	1e-168	590	protein cycloartenol-C-24-methyltransferase 1, putative, expressed
contig01659	LOC_Os01g67250.1|12001.m12828	2e-40	164	protein N terminus of Rad21 / Rec8 like protein, expressed
contig01660	LOC_Os03g16010.1|12003.m07038	5e-123	439	protein BRASSINOSTEROID INSENSITIVE 1-associated receptor kinase 1 precur	sor, putative, expressed
contig01661	LOC_Os05g02520.1|12005.m04788	9e-141	498	protein legumin-like protein, putative, expressed
contig01662	LOC_Os01g08400.1|12001.m07465	2e-117	341	protein syntaxin 32, putative, expressed
contig01663	LOC_Os10g35220.2|12010.m21929	1e-49	195	protein nucleic acid binding protein, putative, expressed
contig01664	LOC_Os05g27920.1|12005.m07080	1e-110	342	protein PX domain containing protein, expressed
contig01665	LOC_Os03g61920.1|12003.m11071	2e-104	377	protein electron transfer flavoprotein alpha-subunit, mitochondrial precu	rsor, putative, expressed
contig01666	LOC_Os02g46510.1|12002.m09688	0	687	protein AP-2 complex subunit mu, putative, expressed
contig01667	LOC_Os04g30780.1|12004.m08182	3e-163	365	protein eukaryotic translation initiation factor 3 subunit 3, putative, e	xpressed
contig01668	LOC_Os07g48820.2|12007.m29343	5e-129	459	protein transcription factor HBP-1b, putative, expressed
contig01669	LOC_Os10g42100.1|12010.m06967	6e-154	541	protein pyruvate kinase isozyme G, chloroplast precursor, putative, expre	ssed
contig01670	LOC_Os05g07860.1|12005.m05304	3e-102	370	protein uvrB/uvrC motif family protein, expressed
contig01671	LOC_Os03g11540.1|12003.m06606	4e-77	160	protein replication protein A 70 kDa DNA-binding subunit, putative, expre	ssed
contig01672	LOC_Os08g09270.1|12008.m05061	6e-111	223	protein expressed protein
contig01673	LOC_Os05g32580.1|12005.m27811	4e-173	605	protein expressed protein
contig01674	LOC_Os10g32880.2|12010.m21914	3e-114	409	protein pre-mRNA-splicing factor 19, putative, expressed
contig01675	LOC_Os05g28280.1|12005.m07114	2e-148	523	protein proliferation-associated protein 2G4, putative, expressed
contig01676	LOC_Os03g19970.1|12003.m07410	4e-153	539	protein O-acetyltransferase, putative, expressed
contig01677	LOC_Os03g16110.3|12003.m34828	6e-141	498	protein serine/threonine-protein phosphatase PP1, putative, expressed
contig01678	LOC_Os03g59760.2|12003.m101542	7e-51	199	protein RING finger protein 126, putative, expressed
contig01679	LOC_Os08g24760.1|12008.m06495	2e-108	221	protein pre-mRNA-splicing factor ATP-dependent RNA helicase DHX16, putati	ve, expressed
contig01680	LOC_Os06g39760.1|12006.m08513	1e-169	593	protein serine-threonine kinase receptor-associated protein, putative, ex	pressed
contig01681	LOC_Os05g30900.1|12005.m07326	7e-132	309	protein lipase precursor, putative, expressed
contig01682	LOC_Os06g33330.1|12006.m07870	7e-126	448	protein expressed protein
contig01683	LOC_Os08g37800.1|12008.m07765	4e-147	447	protein carbon catabolite derepressing protein kinase, putative, expresse	d
contig01684	LOC_Os01g07960.3|12001.m42883	5e-119	426	protein acyl-protein thioesterase 2, putative, expressed
contig01685	LOC_Os03g42840.1|12003.m09335	6e-111	399	protein calcineurin B-like protein 3, putative, expressed
contig01686	LOC_Os03g15050.4|12003.m35128	8e-158	554	protein phosphoenolpyruvate carboxykinase, putative, expressed
contig01687	LOC_Os07g05050.2|12007.m29064	5e-49	193	protein nucleolar RNA helicase 2, putative, expressed
contig01688	LOC_Os02g54160.1|12002.m10445	2e-25	115	protein ethylene response element binding protein, putative, expressed
contig01689	LOC_Os06g18000.1|12006.m06512	1e-124	352	protein protein kinase domain containing protein, expressed
contig01690	LOC_Os01g71000.1|12001.m13144	2e-64	244	protein protein kinase APK1B, chloroplast precursor, putative, expressed
contig01691	LOC_Os06g41810.1|12006.m08713	6e-105	379	protein dihydroflavonol-4-reductase, putative, expressed
contig01692	LOC_Os03g37270.2|12003.m08836	1e-117	421	protein expressed protein
contig01693	LOC_Os03g09070.1|12003.m06413	2e-75	166	protein protein binding protein, putative, expressed
contig01694	LOC_Os03g58960.1|12003.m10798	8e-121	431	protein palmitoyltransferase ZDHHC20, putative, expressed
contig01695	LOC_Os08g40250.1|12008.m08005	8e-26	116	protein expressed protein
contig01696	LOC_Os03g50330.1|12003.m10026	2e-136	429	protein serine/threonine-protein kinase ssp1, putative, expressed
contig01697	LOC_Os02g57250.2|12002.m33477	1e-46	185	protein OsIAA10 - Auxin-responsive Aux/IAA gene family member, expressed
contig01698	LOC_Os05g24550.6|12005.m083685	2e-142	503	protein cathepsin B-like cysteine proteinase 3 precursor, putative, expr	essed
contig01699	LOC_Os07g48160.1|12007.m09030	2e-175	613	protein alpha-galactosidase precursor, putative, expressed
contig01700	LOC_Os04g59580.1|12004.m10833	2e-88	306	protein protein binding protein, putative, expressed
contig01701	LOC_Os10g35250.1|12010.m06348	1e-86	318	protein ALG2-interacting protein X, putative, expressed
contig01702	LOC_Os08g45160.1|12008.m08486	1e-91	334	protein TENA/THI-4 family protein, expressed
contig01703	LOC_Os01g23740.1|12001.m08847	4e-155	206	protein OsPDIL2-2 - Oryza sativa protein disulfide isomerase, expressed
contig01704	LOC_Os07g37650.1|12007.m08015	3e-40	164	protein ARF GAP-like zinc finger-containing protein ZIGA3, putative, expr	essed
contig01705	LOC_Os06g30380.1|12006.m07581	2e-132	470	protein IMP dehydrogenase/GMP reductase, putative, expressed
contig01706	LOC_Os02g51770.1|12002.m10208	1e-95	348	protein TLD family protein, expressed
contig01707	LOC_Os12g14930.1|12012.m05456	4e-64	243	protein mitochondrial 22 kDa protein, putative, expressed
contig01708	LOC_Os01g33784.1|12001.m09690	1e-89	328	protein carboxylic ester hydrolase/ lipase, putative, expressed
contig01709	LOC_Os09g38620.1|12009.m06803	1e-133	343	protein NADPH--cytochrome P450 reductase, putative, expressed
contig01710	LOC_Os01g03070.2|12001.m42594	2e-50	151	protein eukaryotic translation initiation factor 3 subunit 10, putative,	expressed
contig01711	LOC_Os07g32530.1|12007.m07516	2e-73	273	protein potassium transporter 14, putative, expressed
contig01712	LOC_Os01g50320.2|12001.m150692	1e-06	52.8	protein surp module family protein, expressed
contig01713	LOC_Os03g46330.1|12003.m09652	2e-100	363	protein pattern formation protein EMB30, putative, expressed
contig01714	LOC_Os06g20500.1|12006.m06707	9e-30	129	protein conserved hypothetical protein
contig01715	LOC_Os02g56530.1|12002.m10675	3e-94	261	protein protein binding protein, putative, expressed
contig01716	LOC_Os03g12460.1|12003.m06696	4e-130	462	protein conserved oligomeric complex COG6 family protein, expressed
contig01717	LOC_Os11g05850.2|12011.m04781	3e-13	74.7	protein cyclin-dependent protein kinase, putative, expressed
contig01718	LOC_Os10g17280.1|12010.m04815	3e-138	489	protein ATP synthase gamma chain, mitochondrial precursor, putative, expr	essed
contig01719	LOC_Os01g07910.1|12001.m07417	3e-134	476	protein NADH-cytochrome b5 reductase-like protein, putative, expressed
contig01720	LOC_Os06g47890.2|12006.m32164	3e-146	516	protein adagio protein 1, putative, expressed
contig01721	LOC_Os06g06880.1|12006.m05413	5e-163	572	protein serine/threonine-protein phosphatase PP1, putative, expressed
contig01722	LOC_Os02g30900.1|12002.m08233	2e-131	467	protein protein kinase APK1A, chloroplast precursor, putative, expressed
contig01723	LOC_Os01g04900.1|12001.m07124	9e-133	471	protein metalloendopeptidase, putative, expressed
contig01724	LOC_Os02g01240.1|12002.m05474	7e-61	232	protein ankyrin-3, putative, expressed
contig01725	LOC_Os12g25690.1|12012.m06393	0	342	protein UDP-glucose 6-dehydrogenase, putative, expressed
contig01726	LOC_Os12g37860.1|12012.m07572	7e-09	60.1	protein expressed protein
contig01727	LOC_Os03g21620.1|12003.m07566	1e-168	567	protein serine/threonine-protein kinase AtPK19, putative, expressed
contig01728	LOC_Os04g54474.1|12004.m10338	4e-70	154	protein transcription factor TGA4, putative, expressed
contig01729	LOC_Os03g41460.1|12003.m09212	1e-130	464	protein serine/threonine-protein kinase SAPK10, putative, expressed
contig01730	LOC_Os01g05670.1|12001.m07198	1e-150	530	protein synaptic glycoprotein SC2, putative, expressed
contig01731	LOC_Os07g02350.1|12007.m04707	4e-161	565	protein casein kinase II subunit alpha-2, putative, expressed
contig01732	LOC_Os12g42980.1|12012.m08076	3e-147	519	protein cysteine synthase, putative, expressed
contig01734	LOC_Os03g08050.3|12003.m101102	0	791	protein elongation factor 1-alpha, putative, expressed
contig01735	LOC_Os03g15350.1|12003.m06972	8e-151	531	protein sel-1 homolog precursor, putative, expressed
contig01736	LOC_Os03g49170.3|12003.m101454	5e-44	176	protein nucleic acid binding protein, putative, expressed
contig01737	LOC_Os06g51100.2|12006.m31937	2e-112	313	protein transmembrane protein 34, putative, expressed
contig01738	LOC_Os07g34730.1|12007.m07729	5e-102	369	protein 1-acyl-sn-glycerol-3-phosphate acyltransferase zeta precursor, pu	tative, expressed
contig01739	LOC_Os07g10770.1|12007.m05532	0	644	protein CESA8 - cellulose synthase, expressed
contig01740	LOC_Os01g36930.1|12001.m09989	3e-164	399	protein ubiquitin carboxyl-terminal hydrolase 6, putative, expressed
contig01741	LOC_Os08g21350.3|12008.m080124	5e-17	87	protein cig3, putative, expressed
contig01742	LOC_Os07g45350.5|12007.m29011	1e-06	52.4	protein ZCF61, putative, expressed
contig01743	LOC_Os12g31440.1|12012.m06953	5e-177	618	protein expressed protein
contig01744	LOC_Os08g03360.2|12008.m04479	5e-14	77	protein DNA binding protein, putative, expressed
contig01745	LOC_Os04g52390.1|12004.m10133	8e-148	521	protein potassium transporter 11, putative, expressed
contig01746	LOC_Os10g41520.2|12010.m06916	2e-115	413	protein casein kinase II subunit beta-4, putative, expressed
contig01747	LOC_Os01g29230.1|12001.m09360	4e-119	426	protein expressed protein
contig01748	LOC_Os02g05680.1|12002.m33557	9e-133	471	protein disulfide oxidoreductase/ electron carrier/ oxidoreductase, putat	ive, expressed
contig01749	LOC_Os02g57820.1|12002.m10803	1e-56	218	protein DNA binding protein, putative, expressed
contig01750	LOC_Os04g40950.1|12004.m09075	2e-170	596	protein glyceraldehyde-3-phosphate dehydrogenase, cytosolic 3, putative,	expressed
contig01752	LOC_Os12g05050.1|12012.m04498	6e-97	352	protein stem-specific protein TSJT1, putative, expressed
contig01753	LOC_Os08g37610.1|12008.m07747	2e-51	126	protein expressed protein
contig01754	LOC_Os05g08370.1|12005.m05354	3e-179	625	protein CESA1 - cellulose synthase, expressed
contig01755	LOC_Os05g29990.1|12005.m07235	6e-162	568	protein UDP-glucuronic acid decarboxylase 1, putative, expressed
contig01756	LOC_Os03g10120.2|12003.m06466	2e-180	629	protein COP9 signalosome complex subunit 4, putative, expressed
contig01757	LOC_Os11g09329.1|12011.m05129	2e-32	137	protein VHS and GAT domain protein, putative, expressed
contig01758	LOC_Os06g04660.1|12006.m05196	1e-101	368	protein oxidoreductase, 2OG-Fe oxygenase family protein, expressed
contig01759	LOC_Os03g20340.1|12003.m07444	4e-64	243	protein SNF1-related protein kinase regulatory subunit beta-1, putative,	expressed
contig01760	LOC_Os04g51340.1|12004.m10030	4e-135	351	protein pectinacetylesterase precursor, putative, expressed
contig01761	LOC_Os11g40070.1|12011.m07854	2e-131	466	protein expressed protein
contig01762	LOC_Os11g43820.1|12011.m08217	1e-136	484	protein myristoyl-acyl carrier protein thioesterase, chloroplast precurso	r, putative, expressed
contig01763	LOC_Os04g39560.2|12004.m101549	4e-22	65.5	protein expressed protein
contig01764	LOC_Os03g24460.2|12003.m35238	8e-159	558	protein aminotransferase, class IV family protein, expressed
contig01765	LOC_Os03g46330.1|12003.m09652	3e-73	273	protein pattern formation protein EMB30, putative, expressed
contig01766	LOC_Os02g52250.1|12002.m10256	7e-136	481	protein pre-mRNA-splicing factor prp45, putative, expressed
contig01767	LOC_Os01g08190.2|12001.m42612	3e-151	532	protein transcriptional corepressor LEUNIG, putative, expressed
contig01768	LOC_Os03g63750.1|12003.m11243	5e-93	218	protein heat shock factor protein HSF8, putative, expressed
contig01769	LOC_Os02g04320.2|12002.m33334	7e-162	568	protein SEC13-related protein, putative, expressed
contig01770	LOC_Os06g01650.1|12006.m04902	4e-53	206	protein expressed protein
contig01771	LOC_Os04g53530.1|12004.m10245	6e-124	442	protein expressed protein
contig01772	LOC_Os04g57320.1|12004.m10617	4e-123	439	protein immutans protein, putative, expressed
contig01773	LOC_Os04g37904.1|12004.m08779	2e-100	363	protein protein phosphatase 2C isoform epsilon, putative, expressed
contig01775	LOC_Os01g39790.1|12001.m10252	8e-97	352	protein esterase, putative, expressed
contig01776	LOC_Os02g49320.1|12002.m09966	1e-109	394	protein sucrose cleavage protein-like, putative, expressed
contig01777	LOC_Os01g36090.1|12001.m09906	3e-117	419	protein DNA-damage-repair/toleration protein DRT102, putative, expressed
contig01778	LOC_Os02g38200.1|12002.m08908	2e-155	546	protein isocitrate dehydrogenase subunit 1, mitochondrial precursor, puta	tive, expressed
contig01779	LOC_Os03g30460.1|12003.m08306	2e-152	536	protein vacuolar protein sorting protein 52, putative, expressed
contig01780	LOC_Os04g55040.2|12004.m35212	5e-110	395	protein vacuolar ATP synthase subunit D 1, putative, expressed
contig01781	LOC_Os03g21210.1|12003.m07527	8e-142	501	protein endo-1,4-beta-glucanase, putative, expressed
contig01782	LOC_Os05g37730.1|12005.m07952	9e-56	215	protein MYB-like transcription factor DIVARICATA, putative, expressed
contig01783	LOC_Os03g53730.1|12003.m10343	9e-67	252	protein flavoprotein wrbA, putative, expressed
contig01784	LOC_Os03g09220.5|12003.m35059	2e-107	387	protein expressed protein
contig01785	LOC_Os01g16530.1|12001.m08249	1e-83	235	protein ATP-dependent Clp protease proteolytic subunit-like, putative, ex	pressed
contig01786	LOC_Os09g39462.2|12009.m22224	3e-38	157	protein nucleic acid binding protein, putative, expressed
contig01787	LOC_Os03g17920.2|12003.m78856	2e-57	221	protein RNA binding protein, putative, expressed
contig01788	LOC_Os05g51490.2|12005.m28070	3e-22	104	protein SAPS domain family member 2, putative, expressed
contig01789	LOC_Os05g23600.2|12005.m27570	4e-120	429	protein dolichyl-diphosphooligosaccharide--protein glycosyltransferase 67	kDasubunit precursor, putative, expressed
contig01790	LOC_Os05g07090.1|12005.m05235	0	643	protein glutaryl-CoA dehydrogenase, mitochondrial precursor, putative, ex	pressed
contig01791	LOC_Os02g03540.1|12002.m05704	4e-151	532	protein ribose-phosphate pyrophosphokinase 1, putative, expressed
contig01792	LOC_Os05g02940.1|12005.m64201	1e-165	580	protein calcium-transporting ATPase 2, endoplasmic reticulum-type, putati	ve, expressed
contig01793	LOC_Os11g36390.1|12011.m07491	1e-127	264	protein replication factor C subunit 1, putative, expressed
contig01794	LOC_Os07g44410.1|12007.m08662	7e-157	551	protein WD40-like Beta Propeller Repeat family protein, expressed
contig01795	LOC_Os12g31490.1|12012.m06958	2e-61	234	protein expressed protein
contig01796	LOC_Os03g16800.2|12003.m101112	9e-117	418	protein clathrin assembly protein, putative, expressed
contig01797	LOC_Os03g16369.2|12003.m35601	5e-08	57	protein serine/arginine repetitive matrix protein 1, putative, expressed
contig01798	LOC_Os11g26850.3|12011.m28797	0	675	protein adenosylhomocysteinase, putative, expressed
contig01799	LOC_Os02g51750.1|12002.m10206	5e-123	439	protein annexin-like protein RJ4, putative, expressed
contig01800	LOC_Os02g21970.1|12002.m07435	0	647	protein 26S protease regulatory subunit 6B, putative, expressed
contig01801	LOC_Os07g37750.1|12007.m08025	2e-80	297	protein guanyl-nucleotide exchange factor, putative, expressed
contig01802	LOC_Os03g64080.1|12003.m11273	3e-83	275	protein retrotransposon protein, putative, unclassified
contig01803	LOC_Os01g54560.1|12001.m11619	1e-107	338	protein trehalose synthase, putative, expressed
contig01804	LOC_Os09g07830.2|12009.m22049	0	653	protein acetyl-CoA acetyltransferase, cytosolic 1, putative, expressed
contig01805	LOC_Os02g31290.3|12002.m33391	2e-123	440	protein mei2-like protein, putative, expressed
contig01806	LOC_Os12g34130.1|12012.m07207	5e-80	296	protein mitochondrial ribosomal protein S3, putative, expressed
contig01807	LOC_Os02g11040.1|12002.m33613	1e-144	274	protein expressed protein
contig01808	LOC_Os09g33600.1|12009.m06409	2e-85	314	protein VAN3, putative, expressed
contig01809	LOC_Os04g08350.2|12004.m06124	3e-154	542	protein cysteine synthase, chloroplast precursor, putative, expressed
contig01810	LOC_Os02g50550.1|12002.m10089	1e-82	297	protein dynamin-2B, putative, expressed
contig01811	LOC_Os11g47760.4|12011.m28700	3e-175	612	protein heat shock cognate 70 kDa protein 2, putative, expressed
contig01812	LOC_Os09g07380.1|12009.m04007	6e-108	389	protein ABI3-interacting protein 2, putative, expressed
contig01813	LOC_Os10g36210.1|12010.m06434	3e-138	489	protein valyl-tRNA synthetase, putative
contig01814	LOC_Os09g28050.3|12009.m22116	2e-159	560	protein asparate aminotransferase, putative, expressed
contig01815	LOC_Os05g35710.2|12005.m27839	1e-87	321	protein expressed protein
contig01816	LOC_Os03g53950.1|12003.m10360	2e-151	533	protein strictosidine synthase precursor, putative, expressed
contig01817	LOC_Os02g08360.1|12002.m06182	3e-22	104	protein RNA binding protein, putative, expressed
contig01818	LOC_Os01g65520.1|12001.m12663	3e-123	438	protein membrane protein-like, putative, expressed
contig01819	LOC_Os10g32730.2|12010.m21912	1e-138	318	protein haloacid dehalogenase-like hydrolase domain-containing protein 1A	, putative, expressed
contig01820	LOC_Os06g12150.1|12006.m05932	9e-99	358	protein shikimate kinase, chloroplast precursor, putative, expressed
contig01821	LOC_Os07g42810.2|12007.m29006	0	657	protein AP-4 complex subunit mu-1, putative, expressed
contig01822	LOC_Os09g07830.2|12009.m22049	5e-166	582	protein acetyl-CoA acetyltransferase, cytosolic 1, putative, expressed
contig01823	LOC_Os03g15430.2|12003.m06980	2e-93	340	protein hydrolase/ protein serine/threonine phosphatase, putative, expres	sed
contig01825	LOC_Os07g02350.1|12007.m04707	2e-156	550	protein casein kinase II subunit alpha-2, putative, expressed
contig01826	LOC_Os10g41534.1|12010.m06917	2e-110	397	protein ICE-like protease p20 domain containing protein, expressed
contig01827	LOC_Os01g67720.1|12001.m12876	1e-172	603	protein protein kinase, putative, expressed
contig01828	LOC_Os05g28960.1|12005.m07182	1e-136	484	protein JD1, putative, expressed
contig01829	LOC_Os02g58080.1|12002.m10829	9e-103	301	protein sucrose transport protein SUC3, putative, expressed
contig01830	LOC_Os08g42560.1|12008.m08234	1e-149	292	protein glycyl-tRNA synthetase 1, mitochondrial precursor, putative, expr	essed
contig01831	LOC_Os01g37910.1|12001.m10077	9e-180	546	protein vacuolar processing enzyme precursor, putative, expressed
contig01832	LOC_Os04g56070.1|12004.m10498	8e-162	496	protein COP9 signalosome complex subunit 5b, putative, expressed
contig01834	LOC_Os03g27960.2|12003.m08120	9e-118	392	protein vacuolar cation/proton exchanger 2, putative, expressed
contig01835	LOC_Os12g38850.2|12012.m26948	4e-125	369	protein expressed protein
contig01836	LOC_Os12g37939.1|12012.m07579	1e-122	437	protein UNC93 homolog A, putative, expressed
contig01837	LOC_Os11g06020.1|12011.m04798	7e-53	206	protein BEL1-like homeodomain transcription factor, putative, expressed
contig01838	LOC_Os07g49400.2|12007.m079802	6e-49	192	protein OsAPx2 - Cytosolic Ascorbate Peroxidase encoding gene, expressed
contig01839	LOC_Os06g41110.1|12006.m08646	4e-126	449	protein expressed protein
contig01840	LOC_Os05g07900.2|12005.m083634	1e-136	484	protein protein brittle-1, chloroplast precursor, putative, expressed
contig01841	LOC_Os07g39280.1|12007.m08170	5e-138	261	protein integral membrane protein like, putative, expressed
contig01842	LOC_Os01g09280.1|12001.m07553	2e-80	297	protein myb-related transcription activator, putative, expressed
contig01843	LOC_Os08g07760.1|12008.m04913	1e-147	376	protein BRASSINOSTEROID INSENSITIVE 1-associated receptor kinase 1 precur	sor, putative, expressed
contig01844	LOC_Os08g03390.1|12008.m04482	3e-142	291	protein pre-mRNA-splicing factor SLU7, putative, expressed
contig01845	LOC_Os03g50480.1|12003.m10039	0	441	protein phosphoglucomutase, cytoplasmic 2, putative, expressed
contig01846	LOC_Os04g59540.1|12004.m10829	1e-99	361	protein phosphatidylinositol-4-phosphate 5-Kinase family protein, express	ed
contig01847	LOC_Os05g35170.2|12005.m083724	2e-39	87	protein NAC domain-containing protein 78, putative, expressed
contig01848	LOC_Os05g09380.3|12005.m083641	2e-39	161	protein AR791, putative, expressed
contig01849	LOC_Os02g02710.1|12002.m05620	3e-83	231	protein carboxypeptidase A, putative, expressed
contig01850	LOC_Os02g49090.1|12002.m09943	2e-108	223	protein nucleotide binding protein, putative, expressed
contig01851	LOC_Os11g04670.1|12011.m04665	2e-116	417	protein 2-isopropylmalate synthase B, putative, expressed
contig01852	LOC_Os04g02820.2|12004.m35111	0	791	protein elongation factor 2, putative, expressed
contig01853	LOC_Os01g69080.1|12001.m13009	1e-161	567	protein acyl-desaturase, chloroplast precursor, putative, expressed
contig01854	LOC_Os03g11410.1|12003.m06592	2e-141	500	protein mitochondrial-processing peptidase beta subunit, mitochondrial pr	ecursor, putative, expressed
contig01856	LOC_Os05g40740.3|12005.m083763	1e-149	527	protein pollen-specific protein NTP303 precursor, putative, expressed
contig01857	LOC_Os02g04480.1|12002.m05797	2e-180	629	protein splicing factor 3B subunit 3, putative, expressed
contig01858	LOC_Os02g32490.1|12002.m08342	8e-180	627	protein acetyl-coenzyme A synthetase, putative, expressed
contig01859	LOC_Os09g27830.1|12009.m05934	6e-97	352	protein OsPDIL2-3 - Oryza sativa protein disulfide isomerase, expressed
contig01860	LOC_Os01g43370.2|12001.m43100	2e-69	261	protein expressed protein
contig01861	LOC_Os06g42560.3|12006.m31904	5e-174	608	protein tryptophan synthase beta chain 2, putative, expressed
contig01862	LOC_Os01g64280.1|12001.m12543	1e-170	597	protein sorting nexin 1, putative, expressed
contig01863	LOC_Os02g05630.1|12002.m05911	2e-133	473	protein protein phosphatase 2C isoform epsilon, putative, expressed
contig01864	LOC_Os06g50380.2|12006.m31935	1e-146	517	protein protein phosphatase 2C, putative, expressed
contig01865	LOC_Os10g26130.1|12010.m05555	2e-167	350	protein phenylalanyl-tRNA synthetase alpha chain, putative, expressed
contig01866	LOC_Os01g50320.2|12001.m150692	4e-30	130	protein surp module family protein, expressed
contig01867	LOC_Os02g50240.1|12002.m10058	4e-180	628	protein glutamine synthetase root isozyme 3, putative, expressed
contig01868	LOC_Os10g39220.1|12010.m06692	4e-118	290	protein tobamovirus multiplication 3, putative, expressed
contig01869	LOC_Os02g35130.2|12002.m100235	5e-67	253	protein protein AIG1, putative, expressed
contig01870	LOC_Os02g56210.1|12002.m33973	3e-108	389	protein mRNA decapping enzyme 2, putative, expressed
contig01871	LOC_Os12g42876.3|12012.m08066	3e-180	629	protein 5-methyltetrahydropteroyltriglutamate--homocysteine methyltransfe	rase, putative, expressed
contig01872	LOC_Os03g11410.1|12003.m06592	5e-144	508	protein mitochondrial-processing peptidase beta subunit, mitochondrial pr	ecursor, putative, expressed
contig01873	LOC_Os03g13380.1|12003.m06783	4e-150	529	protein transmembrane 9 superfamily protein member 1 precursor, putative,	expressed
contig01874	LOC_Os03g16980.3|12003.m101113	3e-176	615	protein UDP-glucuronic acid decarboxylase 1, putative, expressed
contig01875	LOC_Os01g62650.1|12001.m12386	3e-146	516	protein nucleic acid binding NABP, putative, expressed
contig01876	LOC_Os03g50740.2|12003.m34914	2e-86	317	protein retrotransposon protein, putative, SINE subclass, expressed
contig01877	LOC_Os02g13950.1|12002.m06641	4e-109	392	protein expressed protein
contig01878	LOC_Os07g05810.1|12007.m05045	1e-32	139	protein glycine-rich protein, putative, expressed
contig01879	LOC_Os01g57720.2|12001.m150746	5e-45	130	protein expressed protein
contig01880	LOC_Os09g10820.1|12009.m04345	8e-139	491	protein NAD-dependent dyhydrogenase, Gfo/Idh/MocA family, putative, expre	ssed
contig01881	LOC_Os06g41010.4|12006.m31898	6e-63	239	protein zinc finger A20 and AN1 domains-containing protein, putative, exp	ressed
contig01882	LOC_Os09g07380.1|12009.m04007	2e-105	380	protein ABI3-interacting protein 2, putative, expressed
contig01883	LOC_Os06g45430.1|12006.m09071	6e-147	462	protein cell division control protein 50, putative, expressed
contig01884	LOC_Os07g43470.1|12007.m08575	6e-167	585	protein developmentally-regulated GTP-binding protein 1, putative, expres	sed
contig01885	LOC_Os10g42710.1|12010.m07023	6e-95	345	protein RCD1, putative, expressed
contig01886	LOC_Os05g43540.1|12005.m08481	2e-98	313	protein transmembrane protein 56, putative, expressed
contig01887	LOC_Os10g30560.1|12010.m05916	7e-122	435	protein cytokinin-O-glucosyltransferase 2, putative, expressed
contig01888	LOC_Os01g66720.1|12001.m12779	9e-141	498	protein NADP-dependent oxidoreductase P1, putative, expressed
contig01889	LOC_Os09g12770.1|12009.m04540	3e-76	283	protein MYB-CC type transfactor, putative, expressed
contig01891	LOC_Os02g42040.1|12002.m09241	6e-49	192	protein regulator of nonsense transcripts 2, putative, expressed
contig01892	LOC_Os08g35700.1|12008.m07559	1e-81	301	protein Leucine Rich Repeat family protein, expressed
contig01893	LOC_Os10g27230.3|12010.m065263	5e-118	422	protein CCR4-NOT transcription complex subunit 6, putative, expressed
contig01894	LOC_Os08g27040.2|12008.m080042	3e-119	426	protein lipid phosphate phosphatase 3, chloroplast precursor, putative,	expressed
contig01895	LOC_Os09g01640.1|12009.m03539	2e-25	95.1	protein CXIP4, putative, expressed
contig01896	LOC_Os07g26610.2|12007.m06939	7e-159	558	protein phosphoglucomutase/phosphomannomutase family protein, putative, e	xpressed
contig01897	LOC_Os08g14620.1|12008.m05586	3e-110	396	protein expressed protein
contig01898	LOC_Os03g44780.1|12003.m09514	7e-125	445	protein GTP binding protein, putative, expressed
contig01899	LOC_Os03g12940.3|12003.m35112	2e-49	194	protein helix-loop-helix DNA-binding domain containing protein, expressed
contig01900	LOC_Os03g17310.1|12003.m07160	1e-115	414	protein calcium-transporting ATPase 2, endoplasmic reticulum-type, putati	ve, expressed
contig01901	LOC_Os06g06520.1|12006.m05377	4e-146	515	protein esterase precursor, putative, expressed
contig01902	LOC_Os11g39130.1|12011.m07761	7e-141	498	protein zinc finger, C3HC4 type family protein, expressed
contig01903	LOC_Os02g55340.1|12002.m10560	1e-98	357	protein HEAT repeat family protein, expressed
contig01904	LOC_Os06g06780.1|12006.m05403	8e-104	313	protein harpin-induced protein, putative, expressed
contig01905	LOC_Os03g17120.1|12003.m07143	3e-159	559	protein arginine biosynthesis bifunctional protein argJ 1, putative, expr	essed
contig01906	LOC_Os10g33710.1|12010.m06199	3e-92	315	protein expressed protein
contig01907	LOC_Os01g60650.1|12001.m12193	9e-61	232	protein non-green plastid inner envelope membrane protein, putative, expr	essed
contig01908	LOC_Os05g14194.1|12005.m05831	7e-149	525	protein lactoylglutathione lyase, putative, expressed
contig01909	LOC_Os03g50850.2|12003.m35395	3e-154	542	protein splicing factor 3A subunit 3, putative, expressed
contig01910	LOC_Os01g15110.1|12001.m08110	8e-73	272	protein syntaxin 23, putative, expressed
contig01911	LOC_Os11g41130.1|12011.m07956	3e-140	431	protein vacuolar protein sorting 26, putative, expressed
contig01913	LOC_Os08g41990.1|12008.m08177	2e-165	573	protein glutamate-1-semialdehyde 2,1-aminomutase, chloroplast precursor,	putative, expressed
contig01914	LOC_Os10g42550.1|12010.m07008	5e-93	253	protein inositol-tetrakisphosphate 1-kinase 1, putative, expressed
contig01915	LOC_Os03g61560.1|12003.m11037	1e-84	311	protein expressed protein
contig01916	LOC_Os02g56180.1|12002.m10642	2e-134	477	protein quinone oxidoreductase, putative, expressed
contig01917	LOC_Os05g03780.1|12005.m04912	2e-123	440	protein metal tolerance protein A2, putative, expressed
contig01918	LOC_Os09g04670.2|12009.m22041	1e-61	183	protein DAG protein, chloroplast precursor, putative, expressed
contig01919	LOC_Os10g33720.3|12010.m21920	4e-133	434	protein ankyrin-like protein, putative, expressed
contig01920	LOC_Os08g03640.1|12008.m04508	1e-66	251	protein 60S acidic ribosomal protein P0, putative, expressed
contig01921	LOC_Os02g54990.2|12002.m10526	5e-170	595	protein serine incorporator 3, putative, expressed
contig01922	LOC_Os03g58490.2|12003.m35461	7e-24	109	protein expressed protein
contig01923	LOC_Os09g10720.1|12009.m04336	3e-48	189	protein ATP binding protein, putative, expressed
contig01924	LOC_Os01g31680.2|12001.m43024	2e-73	274	protein expressed protein
contig01925	LOC_Os05g02220.3|12005.m083561	3e-144	509	protein amino acid binding protein, putative, expressed
contig01926	LOC_Os03g14980.2|12003.m101111	4e-130	327	protein lissencephaly type-1-like homology motif, putative, expressed
contig01927	LOC_Os01g03510.1|12001.m06989	2e-105	380	protein stress protein, putative, expressed
contig01929	LOC_Os02g50820.1|12002.m10116	5e-123	439	protein permease I, putative, expressed
contig01930	LOC_Os01g67510.1|12001.m12855	4e-110	396	protein DNA repair protein recA homolog 3, putative, expressed
contig01931	LOC_Os12g39180.1|12012.m07703	8e-69	189	protein metal transporter Nramp2, putative, expressed
contig01932	LOC_Os01g04190.3|12001.m07055	4e-155	545	protein arabinose-proton symporter, putative, expressed
contig01933	LOC_Os01g13200.1|12001.m07930	3e-164	576	protein KOB1, putative, expressed
contig01934	LOC_Os04g40840.1|12004.m09064	0	595	protein histone acetyltransferase ELP3, putative, expressed
contig01935	LOC_Os01g66560.1|12001.m12763	2e-85	314	protein signal recognition particle 72 kDa protein, putative, expressed
contig01936	LOC_Os07g48920.1|12007.m09101	9e-169	321	protein betaine-aldehyde dehydrogenase, chloroplast precursor, putative,	expressed
contig01937	LOC_Os04g56480.3|12004.m101682	6e-131	465	protein protein pelota, putative, expressed
contig01938	LOC_Os06g51029.1|12006.m09626	8e-17	86.3	protein OsFtsH1 - Oryza sativa FtsH protease, homologue of AtFtsH1/5, exp	ressed
contig01940	LOC_Os02g11050.1|12002.m06403	0	741	protein 26S protease regulatory subunit 8, putative, expressed
contig01941	LOC_Os03g14000.2|12003.m35120	1e-30	132	protein acyl CoA binding protein, expressed
contig01942	LOC_Os05g30860.1|12005.m07322	2e-26	70.9	protein expressed protein
contig01943	LOC_Os09g26400.1|12009.m05792	4e-105	379	protein protein binding protein, putative, expressed
contig01944	LOC_Os12g30540.1|12012.m06866	2e-92	233	protein ubiquitin carboxyl-terminal hydrolase 21, putative, expressed
contig01945	LOC_Os07g32380.1|12007.m07503	8e-105	378	protein protein phosphatase 2C isoform epsilon, putative, expressed
contig01946	LOC_Os07g32430.1|12007.m07508	8e-166	581	protein pre-mRNA-splicing factor ATP-dependent RNA helicase PRP16, putati	ve, expressed
contig01947	LOC_Os07g12110.1|12007.m05664	0	673	protein eukaryotic translation initiation factor 3 subunit 6, putative, e	xpressed
contig01948	LOC_Os05g04510.2|12005.m27538	0	730	protein S-adenosylmethionine synthetase 1, putative, expressed
contig01949	LOC_Os10g32550.1|12010.m06092	8e-150	528	protein chaperonin CPN60-1, mitochondrial precursor, putative, expressed
contig01950	LOC_Os05g45590.1|12005.m08684	5e-174	608	protein hexokinase-2, putative, expressed
contig01951	LOC_Os01g70100.1|12001.m13058	1e-43	109	protein palmitoyltransferase ZDHHC9, putative, expressed
contig01952	LOC_Os01g35184.2|12001.m150616	4e-155	311	protein CBL-interacting serine/threonine-protein kinase 24, putative, ex	pressed
contig01953	LOC_Os09g26880.1|12009.m05840	0	697	protein aldehyde dehydrogenase family 7 member A1, putative, expressed
contig01954	LOC_Os02g18820.2|12002.m33647	2e-109	393	protein nucleotide binding protein, putative, expressed
contig01955	LOC_Os03g08430.1|12003.m06351	1e-65	248	protein SAC domain-containing protein 3, putative, expressed
contig01956	LOC_Os06g06440.1|12006.m05369	0	472	protein multidrug resistance-associated protein 14, putative, expressed
contig01957	LOC_Os03g55270.1|12003.m10442	3e-90	330	protein tipA protein, putative, expressed
contig01958	LOC_Os02g23890.1|12002.m07537	2e-134	477	protein protein transporter, putative, expressed
contig01959	LOC_Os01g31220.1|12001.m97509	0	631	protein expressed protein
contig01960	LOC_Os05g51690.1|12005.m09231	7e-64	242	protein CCT motif family protein, expressed
contig01961	LOC_Os07g39630.1|12007.m08205	1e-154	543	protein calcium-binding protein 39, putative, expressed
contig01962	LOC_Os04g41960.1|12004.m09170	1e-135	480	protein NADP-dependent oxidoreductase P1, putative, expressed
contig01963	LOC_Os06g41110.1|12006.m08646	1e-111	401	protein expressed protein
contig01964	LOC_Os05g25210.1|12005.m06814	3e-138	326	protein expressed protein
contig01965	LOC_Os04g55510.1|12004.m10442	7e-63	239	protein zinc finger, C3HC4 type family protein, expressed
contig01966	LOC_Os09g36270.1|12009.m06576	2e-91	333	protein pantothenate kinase 2, putative, expressed
contig01967	LOC_Os05g49180.1|12005.m08988	2e-64	244	protein expressed protein
contig01968	LOC_Os06g01790.1|12006.m04915	9e-74	275	protein expressed protein
contig01969	LOC_Os07g05620.2|12007.m29069	7e-167	584	protein CIPK-like protein 1, putative, expressed
contig01970	LOC_Os04g56970.2|12004.m35221	1e-149	527	protein cell division protein ftsZ homolog, chloroplast precursor, putati	ve, expressed
contig01971	LOC_Os01g65090.2|12001.m42770	9e-151	531	protein aspartate aminotransferase, putative, expressed
contig01972	LOC_Os08g14640.1|12008.m05588	5e-51	199	protein expressed protein
contig01973	LOC_Os04g42430.2|12004.m101567	1e-95	209	protein calcium binding atopy-related autoantigen 1, putative, expressed
contig01974	LOC_Os05g34680.2|12005.m27827	1e-09	62.8	protein expressed protein
contig01975	LOC_Os05g47980.1|12005.m08870	1e-171	600	protein ATP synthase beta chain, mitochondrial precursor, putative, expre	ssed
contig01976	LOC_Os05g35274.3|12005.m083725	3e-49	194	protein RNA recognition motif-containing protein, putative, expressed
contig01977	LOC_Os11g40510.1|12011.m07897	1e-155	295	protein nucleolysin TIAR, putative, expressed
contig01978	LOC_Os03g08440.2|12003.m35048	4e-109	392	protein 40S ribosomal protein SA, putative, expressed
contig01979	LOC_Os10g35480.2|12010.m21930	8e-139	491	protein lanC-like protein 2, putative, expressed
contig01980	LOC_Os08g38700.1|12008.m07854	3e-123	439	protein BTB/POZ domain containing protein, expressed
contig01981	LOC_Os03g58340.1|12003.m10744	2e-45	109	protein expressed protein
contig01982	LOC_Os02g06580.1|12002.m06006	1e-61	234	protein formin homology 2 domain-containing protein 5, putative, expresse	d
contig01983	LOC_Os06g45480.1|12006.m09076	5e-138	488	protein metallopeptidase, putative, expressed
contig01984	LOC_Os04g41950.1|12004.m09168	7e-112	402	protein calcium-binding mitochondrial protein Anon-60Da, putative, expres	sed
contig01985	LOC_Os01g47410.2|12001.m150680	7e-146	514	protein aspartic proteinase oryzasin-1 precursor, putative, expressed
contig01986	LOC_Os01g62650.1|12001.m12386	5e-104	325	protein nucleic acid binding NABP, putative, expressed
contig01987	LOC_Os02g39290.1|12002.m09017	1e-70	265	protein prenyltransferase/ zinc ion binding protein, putative, expressed
contig01988	LOC_Os01g47690.1|12001.m10962	8e-110	224	protein hydroxyacylglutathione hydrolase 3, mitochondrial precursor, puta	tive, expressed
contig01989	LOC_Os05g51670.3|12005.m27995	3e-140	496	protein UDP-glucose 4-epimerase GEPI48, putative, expressed
contig01990	LOC_Os05g06350.1|12005.m05162	8e-169	591	protein importin alpha-1b subunit, putative, expressed
contig01991	LOC_Os01g44110.1|12001.m10669	4e-136	440	protein BRASSINOSTEROID INSENSITIVE 1-associated receptor kinase 1 precur	sor, putative, expressed
contig01992	LOC_Os06g22870.1|12006.m06940	1e-75	281	protein OsIAA21 - Auxin-responsive Aux/IAA gene family member, expressed
contig01993	LOC_Os03g10080.3|12003.m06462	4e-64	243	protein expressed protein
contig01994	LOC_Os01g68750.1|12001.m12977	2e-45	181	protein clathrin binding protein, putative, expressed
contig01995	LOC_Os01g10840.1|12001.m07704	4e-118	422	protein shaggy-related protein kinase eta, putative, expressed
contig01996	LOC_Os03g16670.1|12003.m07100	2e-106	204	protein catalytic/ hydrolase, putative, expressed
contig01997	LOC_Os08g32170.1|12008.m07211	7e-55	212	protein oxidoreductase, putative, expressed
contig01998	LOC_Os07g44350.1|12007.m08656	4e-112	402	protein novel plant SNARE 11, putative, expressed
contig01999	LOC_Os10g36870.1|12010.m06492	3e-124	442	protein clathrin binding protein, putative, expressed
contig02000	LOC_Os08g34890.1|12008.m07478	2e-06	52	protein F-box domain containing protein
contig02001	LOC_Os01g15600.1|12001.m08158	2e-122	436	protein PUR ALPHA-1, putative, expressed
contig02002	LOC_Os07g32460.1|12007.m07511	2e-95	197	protein clathrin binding protein, putative, expressed
contig02003	LOC_Os08g43470.1|12008.m08321	3e-132	469	protein ER lumen protein retaining receptor C28H8.4, putative, expressed
contig02004	LOC_Os06g42790.3|12006.m32122	2e-56	218	protein nudix hydrolase 2, putative, expressed
contig02005	LOC_Os03g27280.1|12003.m08055	8e-153	538	protein serine/threonine-protein kinase SAPK1, putative, expressed
contig02006	LOC_Os02g45650.1|12002.m09602	5e-152	249	protein CAAX prenyl protease 1, putative, expressed
contig02007	LOC_Os07g07580.2|12007.m05217	5e-24	110	protein ROOT HAIRLESS 1, putative, expressed
contig02008	LOC_Os05g03040.1|12005.m04838	2e-15	82	protein floral homeotic protein APETALA2, putative, expressed
contig02009	LOC_Os01g40280.1|12001.m10300	8e-166	581	protein integral membrane protein, putative, expressed
contig02010	LOC_Os05g07030.2|12005.m05229	4e-162	568	protein arginyl-tRNA synthetase, putative, expressed
contig02011	LOC_Os02g01720.1|12002.m05522	3e-96	350	protein expressed protein
contig02012	LOC_Os04g48850.1|12004.m09820	3e-136	483	protein 1-aminocyclopropane-1-carboxylate synthase, putative, expressed
contig02013	LOC_Os03g38730.1|12003.m08966	2e-124	444	protein mpv17 / PMP22 family protein, expressed
contig02014	LOC_Os12g03060.1|12012.m04304	6e-75	279	protein expressed protein
contig02015	LOC_Os01g31610.1|12001.m09490	3e-124	239	protein tyrosyl-tRNA synthetase, putative, expressed
contig02016	LOC_Os03g22690.1|12003.m07668	3e-113	406	protein nucleoporin interacting component, putative, expressed
contig02017	LOC_Os02g36390.1|12002.m77822	3e-117	419	protein nucleotide-sugar transporter/ sugar porter, putative, expressed
contig02018	LOC_Os02g27470.1|12002.m07891	6e-54	209	protein importin-7, putative, expressed
contig02019	LOC_Os11g11100.1|12011.m05303	2e-42	171	protein DNA binding protein, putative, expressed
contig02020	LOC_Os01g26920.1|12001.m09143	2e-115	316	protein expressed protein
contig02021	LOC_Os10g33230.1|12010.m06153	6e-75	279	protein heterogeneous nuclear ribonucleoprotein 27C, putative, expressed
contig02022	LOC_Os01g10840.1|12001.m07704	8e-137	484	protein shaggy-related protein kinase eta, putative, expressed
contig02023	LOC_Os02g42412.1|12002.m33269	1e-71	268	protein F-box/LRR-repeat protein 2, putative, expressed
contig02025	LOC_Os12g05540.1|12012.m04547	9e-149	524	protein hydrolase/ protein serine/threonine phosphatase, putative, expres	sed
contig02026	LOC_Os05g46200.1|12005.m08745	3e-133	338	protein beta-galactosidase precursor, putative, expressed
contig02027	LOC_Os01g32870.2|12001.m43034	3e-139	320	protein chaperone protein dnaJ 15, putative, expressed
contig02028	LOC_Os03g03830.1|12003.m05915	4e-46	183	protein calcium ion binding protein, putative, expressed
contig02029	LOC_Os01g49510.1|12001.m11137	3e-96	350	protein esterase/lipase/thioesterase, putative, expressed
contig02030	LOC_Os06g13810.3|12006.m31864	4e-149	525	protein pyrophosphate--fructose 6-phosphate 1-phosphotransferase beta sub	unit, putative, expressed
contig02031	LOC_Os01g65986.1|12001.m12707	8e-123	438	protein non-imprinted in Prader-Willi/Angelman syndrome region protein 1,	putative, expressed
contig02032	LOC_Os04g36590.1|12004.m08699	6e-57	219	protein transposon protein, putative, unclassified, expressed
contig02033	LOC_Os01g52390.1|12001.m11413	9e-53	205	protein plasminogen activator inhibitor 1 RNA-binding protein, putative,	expressed
contig02034	LOC_Os10g26400.2|12010.m065261	5e-72	269	protein oxidoreductase, putative, expressed
contig02035	LOC_Os12g43630.1|12012.m08137	3e-157	552	protein malate dehydrogenase, glyoxysomal precursor, putative, expressed
contig02036	LOC_Os06g21600.1|12006.m06817	2e-163	573	protein selenoprotein O, putative, expressed
contig02037	LOC_Os03g17900.1|12003.m07215	3e-103	373	protein catalytic/ hydrolase, putative, expressed
contig02038	LOC_Os02g03470.1|12002.m05697	7e-117	418	protein tetratricopeptide repeat protein KIAA0103, putative, expressed
contig02039	LOC_Os03g61760.1|12003.m11057	3e-86	187	protein squamosa promoter-binding-like protein 12, putative, expressed
contig02040	LOC_Os09g30100.2|12009.m060003	2e-30	131	protein ribosomal RNA small subunit methyltransferase B, putative, expre	ssed
contig02041	LOC_Os04g54190.1|12004.m101667	2e-116	417	protein serine/threonine-protein kinase receptor precursor, putative, ex	pressed
contig02042	LOC_Os12g41390.1|12012.m07920	7e-130	461	protein homocysteine S-methyltransferase 3, putative, expressed
[truncated: 43,024 more rows]
