# Supplementary material for: Transcriptome analysis of ripe and unripe fruit tissue of banana identifies major metabolic networks involved in fruit ripening process
Source: BMC Plant Biol. 2014 Dec 2;14:316. doi: 10.1186/s12870-014-0316-1 (PMC4263013; doi:10.1186/s12870-014-0316-1)
Supplement: Additional file 6: — Fold change calculations of genes for which the heat map has been made in the different figures. [file 12870_2014_316_MOESM6_ESM.xlsx]

## Sheet: all_supercontigs_tair
Additional file 4: Comparative transcripts querried against the Arabidopsis AGI protein database
Query	Subject id	E-value	Bit score	Descr
contig00001	ATCG01130.1	0	364	YCF1.2	hypothetical protein
contig00002	ATCG00170.1	0	649	RPOC2	RNA polymerase beta' subunit-2
contig00003	AT4G33150.2	0	664	lysine-ketoglutarate reductase/saccharopine dehydrogenase bifunctional enzyme
contig00004	ATCG00040.1	6e-117	340	MATK	Encodes a maturase located in the trnK intron in the chloroplast genome.
contig00005	AT2G32240.1	1e-56	219	FUNCTIONS IN: molecular_function unknown; INVOLVED IN: response to cadmium ion; LOCATED IN: plasma membrane; EXPRESSED IN: 25 plant structures; EXPRESSED DURING: 13 growth stages; CONTAINS InterPro DOMAIN/s: Prefoldin (InterPro:IPR009053); BEST Arabidopsis thaliana protein match is: unknown protein (TAIR:AT1G05320.3); Has 221693 Blast hits to 95553 proteins in 2574 species: Archae - 2848; Bacteri…	chr2:13684614-13689330 REVERSE
contig00006	AT3G05900.1	8e-06	50.1	neurofilament protein-related	chr3:1761408-1763854 REVERSE
contig00007	AT2G40840.1	0	1380	DPE2	DPE2 (DISPROPORTIONATING ENZYME 2); 4-alpha-glucanotransferase/ heteroglycan binding
contig00008	AT4G35830.2	0	902	aconitate hydratase, cytoplasmic / citrate hydro-lyase / aconitase (ACO)	chr4:16973007-16977278 REVERSE
contig00009	AT4G39080.1	0	1233	VHA-A3	VHA-A3 (VACUOLAR PROTON ATPASE A3); ATPase
contig00010	AT2G07170.1	2e-115	246	binding	chr2:2975565-2978692 FORWARD
contig00011	AT1G17500.1	0	863	ATPase, coupled to transmembrane movement of ions, phosphorylative mechanism	chr1:6018757-6023201 FORWARD
contig00012	AT2G24520.1	0	1252	AHA5	AHA5 (Arabidopsis H(+)-ATPase 5); ATPase
contig00013	AT3G43190.1	0	1214	SUS4, ATSUS4	SUS4; UDP-glycosyltransferase/ sucrose synthase/ transferase, transferring glycosyl groups
contig00014	ATMG01190.1	0	862	ATP1	ATPase subunit 1
contig00015	AT3G13460.1	2e-155	400	ECT2	ECT2; protein binding
contig00016	AT1G56070.1	0	1527	LOS1	LOS1; copper ion binding / translation elongation factor/ translation factor, nucleic acid binding
contig00017	AT5G24710.1	0	998	FUNCTIONS IN: molecular_function unknown; INVOLVED IN: biological_process unknown; LOCATED IN: plasma membrane; EXPRESSED IN: 23 plant structures; EXPRESSED DURING: 14 growth stages; CONTAINS InterPro DOMAIN/s: WD40 repeat-like (InterPro:IPR011046), WD40 repeat, region (InterPro:IPR017986), WD40 repeat (InterPro:IPR001680), WD40/YVTN repeat-like (InterPro:IPR015943); Has 46946 Blast hits to 23834…	chr5:8459148-8467920 REVERSE
contig00018	AT5G14270.1	2e-47	187	ATBET9	ATBET9 (Arabidopsis thaliana Bromodomain and Extraterminal Domain protein 9); DNA binding
contig00019	AT3G55410.1	0	1134	2-oxoglutarate dehydrogenase E1 component, putative / oxoglutarate decarboxylase, putative / alpha-ketoglutaric dehydrogenase, putative	chr3:20541897-20545728 FORWARD
contig00020	AT3G52850.1	0	1005	VSR1, BP-80, ATELP, VSR-1, BP80, BP80B, ATELP1, ATVSR1	VSR1 (VACUOLAR SORTING RECEPTOR HOMOLOG 1); amino-terminal vacuolar sorting propeptide binding
contig00021	AT3G09840.1	0	1249	CDC48, ATCDC48, CDC48A	CDC48 (CELL DIVISION CYCLE 48); ATPase/ identical protein binding
contig00022	AT1G22770.1	3e-163	357	GI, FB	GI (GIGANTEA)
contig00023	AT1G53310.3	0	1521	ATPPC1	ATPPC1 (PHOSPHOENOLPYRUVATE CARBOXYLASE 1); catalytic/ phosphoenolpyruvate carboxylase
contig00024	AT3G43190.1	0	1196	SUS4, ATSUS4	SUS4; UDP-glycosyltransferase/ sucrose synthase/ transferase, transferring glycosyl groups
contig00025	AT5G57870.2	0	804	eukaryotic translation initiation factor 4F, putative / eIF-4F, putative	chr5:23439755-23443433 FORWARD
contig00026	AT4G23000.1	0	985	hydrolase/ protein serine/threonine phosphatase	chr4:12055241-12060028 FORWARD
contig00027	AT3G02870.1	2e-117	420	VTC4	VTC4; 3'(2'),5'-bisphosphate nucleotidase/ L-galactose-1-phosphate phosphatase/ inositol or phosphatidylinositol phosphatase/ inositol-1(or 4)-monophosphatase
contig00028	ATMG00665.1	6e-125	393	NAD5B, NAD5.2, NAD5	Mitochondrial NADH dehydrogenase subunit 5. The gene is trans-spliced from three different pre-cursors, NAD5a, NAD5b and NAD5c.
contig00029	AT3G20770.1	1e-141	501	EIN3	EIN3 (ETHYLENE-INSENSITIVE3); transcription factor
contig00030	AT4G09020.1	0	760	ATISA3, ISA3	ISA3 (ISOAMYLASE 3); alpha-amylase/ isoamylase
contig00031	AT3G13690.1	0	967	protein kinase family protein	chr3:4486920-4490011 FORWARD
contig00032	AT5G17920.2	0	1286	ATCIMS	ATMS1; 5-methyltetrahydropteroyltriglutamate-homocysteine S-methyltransferase/ methionine synthase
contig00033	AT2G20580.1	0	895	RPN1A, ATRPN1A	RPN1A (26S PROTEASOME REGULATORY SUBUNIT S2 1A); binding / enzyme regulator
contig00034	AT4G15530.6	0	856	PPDK	PPDK (pyruvate orthophosphate dikinase); kinase/ pyruvate, phosphate dikinase
contig00035	AT5G26570.1	0	782	PWD, OK1, ATGWD3	ATGWD3; carbohydrate kinase/ catalytic/ phosphoglucan, water dikinase
contig00036	AT3G57410.1	0	624	VLN3, ATVLN3	VLN3 (VILLIN 3); actin binding
contig00037	ATCG01110.1	2e-98	357	NDHH	Encodes the 49KDa plastid NAD(P)H dehydrogenase subunit H protein. Its transcription is regulated by an ndhF-specific plastid sigma factor, SIG4.
contig00038	AT2G22125.1	0	733	binding	chr2:9406793-9414223 FORWARD
contig00039	ATCG00740.1	3e-110	396	RPOA	RNA polymerase alpha subunit
contig00040	AT4G01810.1	0	996	protein transport protein-related	chr4:776734-779802 REVERSE
contig00041	AT3G56150.1	0	900	EIF3C, ATEIF3C-1, EIF3C-1, ATTIF3C1, TIF3C1	EIF3C (EUKARYOTIC TRANSLATION INITIATION FACTOR 3C); translation initiation factor
contig00042	AT4G34110.1	3e-117	337	PAB2, PABP2, ATPAB2	PAB2 (POLY(A) BINDING 2); RNA binding / translation initiation factor
contig00043	AT5G15450.1	0	1057	APG6, CLPB3, CLPB-P	CLPB3 (CASEIN LYTIC PROTEINASE B3); ATP binding / ATPase/ nucleoside-triphosphatase/ nucleotide binding / protein binding
contig00044	AT4G04970.1	0	708	ATGSL1, ATGSL01, GSL01, GSL1	GSL1 (GLUCAN SYNTHASE-LIKE 1); 1,3-beta-glucan synthase/ transferase, transferring glycosyl groups
contig00045	AT2G25320.1	0	559	LOCATED IN: chloroplast; CONTAINS InterPro DOMAIN/s: TRAF-like (InterPro:IPR008974), MATH (InterPro:IPR002083); BEST Arabidopsis thaliana protein match is: meprin and TRAF homology domain-containing protein / MATH domain-containing protein (TAIR:AT2G25330.1); Has 59993 Blast hits to 32072 proteins in 1426 species: Archae - 584; Bacteria - 5166; Metazoa - 31897; Fungi - 4070; Plants - 2329; Viruse…	chr2:10781951-10788065 REVERSE
contig00046	AT4G03560.1	0	711	ATTPC1, TPC1, ATCCH1, FOU2	ATTPC1 (TWO-PORE CHANNEL 1); calcium channel/ voltage-gated calcium channel
contig00047	AT5G60600.3	0	940	GCPE, ISPG, CSB3, CLB4, HDS	HDS (4-HYDROXY-3-METHYLBUT-2-ENYL DIPHOSPHATE SYNTHASE); 4 iron, 4 sulfur cluster binding / 4-hydroxy-3-methylbut-2-en-1-yl diphosphate synthase
contig00048	AT1G62020.1	0	967	coatomer protein complex, subunit alpha, putative	chr1:22919814-22923728 FORWARD
contig00049	AT4G34110.1	0	719	PAB2, PABP2, ATPAB2	PAB2 (POLY(A) BINDING 2); RNA binding / translation initiation factor
contig00050	AT5G08500.1	0	828	transmembrane CLPTM1 family protein	chr5:2748261-2751590 FORWARD
contig00051	AT1G52360.1	0	972	coatomer protein complex, subunit beta 2 (beta prime), putative	chr1:19499282-19505397 FORWARD
contig00052	AT3G04240.1	0	946	SEC	SEC (secret agent); transferase, transferring glycosyl groups
contig00053	AT1G63770.4	0	870	peptidase M1 family protein	chr1:23657791-23663476 REVERSE
contig00054	AT2G05710.1	0	1399	aconitate hydratase, cytoplasmic, putative / citrate hydro-lyase/aconitase, putative	chr2:2141591-2146350 FORWARD
contig00055	AT2G21520.1	0	715	transporter	chr2:9215956-9218953 FORWARD
contig00056	AT3G06860.1	0	896	MFP2, ATMFP2	MFP2 (MULTIFUNCTIONAL PROTEIN 2); 3-hydroxyacyl-CoA dehydrogenase/ enoyl-CoA hydratase
contig00057	AT3G03380.1	0	899	DegP7	DegP7 (DegP protease 7); catalytic/ protein binding / serine-type endopeptidase/ serine-type peptidase
contig00058	AT3G45140.1	0	906	LOX2, ATLOX2	LOX2 (LIPOXYGENASE 2); lipoxygenase
contig00059	ATCG00070.1	3e-15	69.7	PSBK	PSII K protein
contig00060	AT1G09020.1	0	674	SNF4, ATSNF4	SNF4 (HOMOLOG OF YEAST SUCROSE NONFERMENTING 4); protein kinase activator
contig00061	AT3G01460.1	2e-36	151	MBD9, ATMBD9	MBD9; DNA binding / methyl-CpG binding
contig00062	AT3G48560.1	0	668	CSR1, ALS, AHAS, TZP5, IMR1	CSR1 (CHLORSULFURON/IMIDAZOLINONE RESISTANT 1); acetolactate synthase/ pyruvate decarboxylase
contig00063	AT4G12650.1	0	1058	LOCATED IN: integral to membrane, Golgi apparatus, plasma membrane, vacuole; EXPRESSED IN: 25 plant structures; EXPRESSED DURING: 13 growth stages; CONTAINS InterPro DOMAIN/s: Nonaspanin (TM9SF) (InterPro:IPR004240); BEST Arabidopsis thaliana protein match is: unknown protein (TAIR:AT5G35160.1); Has 983 Blast hits to 980 proteins in 161 species: Archae - 0; Bacteria - 0; Metazoa - 434; Fungi - 14…	chr4:7468207-7470165 REVERSE
contig00064	AT5G08560.2	0	398	transducin family protein / WD-40 repeat family protein	chr5:2771104-2773827 REVERSE
contig00065	AT1G52570.1	0	714	PLDALPHA2	PLDALPHA2 (phosphlipase d alpha 2); phospholipase D
contig00066	AT5G56030.1	0	1046	HSP81-2, ERD8, HSP90.2	HSP81-2 (HEAT SHOCK PROTEIN 81-2); ATP binding
contig00067	ATCG00800.1	5e-93	257	encodes a chloroplast ribosomal protein S3, a constituent of the small subunit of the ribosomal complex	chrC:82826-83482 REVERSE
contig00068	AT5G50920.1	0	668	CLPC, ATHSP93-V, HSP93-V, DCA1, CLPC1	CLPC1; ATP binding / ATP-dependent peptidase/ ATPase
contig00069	AT2G33480.2	3e-57	220	ANAC041	ANAC041 (Arabidopsis NAC domain containing protein 41); transcription factor
contig00070	AT5G62090.2	2e-116	287	FUNCTIONS IN: molecular_function unknown; INVOLVED IN: biological_process unknown; LOCATED IN: cellular_component unknown; EXPRESSED IN: 17 plant structures; EXPRESSED DURING: 10 growth stages; BEST Arabidopsis thaliana protein match is: SLK1 (SEUSS-LIKE 1); transcription regulator (TAIR:AT4G25520.1); Has 38202 Blast hits to 15459 proteins in 742 species: Archae - 6; Bacteria - 1392; Metazoa - 14…	chr5:24935221-24938540 REVERSE
contig00071	AT2G30110.1	0	951	ATUBA1, MOS5	ATUBA1; ubiquitin activating enzyme/ ubiquitin-protein ligase
contig00072	AT5G02500.1	0	1089	HSC70-1, HSP70-1, AT-HSC70-1, HSC70	HSC70-1 (HEAT SHOCK COGNATE PROTEIN 70-1); ATP binding
contig00073	AT1G15690.1	0	1224	AVP1, ATAVP3, AVP-3	AVP1; ATPase/ hydrogen-translocating pyrophosphatase
contig00074	AT2G01600.1	1e-170	597	epsin N-terminal homology (ENTH) domain-containing protein	chr2:268975-272356 FORWARD
contig00075	AT5G02500.1	0	1127	HSC70-1, HSP70-1, AT-HSC70-1, HSC70	HSC70-1 (HEAT SHOCK COGNATE PROTEIN 70-1); ATP binding
contig00076	AT5G13980.2	0	637	glycosyl hydrolase family 38 protein	chr5:4508626-4514334 FORWARD
contig00077	AT1G69830.1	0	452	ATAMY3, AMY3	AMY3 (ALPHA-AMYLASE-LIKE 3); alpha-amylase
contig00078	AT3G23640.2	0	909	HGL1	HGL1 (heteroglycan glucosidase 1); hydrolase, hydrolyzing O-glycosyl compounds
contig00079	AT5G57360.2	0	894	ZTL, LKP1, ADO1, FKL2	ZTL (ZEITLUPE); protein binding / ubiquitin-protein ligase
contig00080	AT3G20770.1	8e-139	491	EIN3	EIN3 (ETHYLENE-INSENSITIVE3); transcription factor
contig00081	ATMG01360.1	0	844	COX1	cytochrome c oxidase subunit 1
contig00082	AT5G51820.1	0	957	PGM, ATPGMP, PGM1, STF1	PGM (PHOSPHOGLUCOMUTASE); phosphoglucomutase
contig00084	AT1G34370.1	4e-139	492	STOP1	STOP1 (sensitive to proton rhizotoxicity 1); nucleic acid binding / transcription factor/ zinc ion binding
contig00085	AT3G12580.1	0	1051	HSP70	HSP70 (heat shock protein 70); ATP binding
contig00086	AT3G60190.1	0	1008	ADL4, ADLP2, EDR3, DRP1E, ADL1E	ADL1E (ARABIDOPSIS DYNAMIN-LIKE 1E); GTP binding / GTPase
contig00087	AT5G53130.1	0	794	CNGC1, ATCNGC1	CNGC1 (CYCLIC NUCLEOTIDE GATED CHANNEL 1); calmodulin binding / cation channel/ cyclic nucleotide binding / intracellular cyclic nucleotide activated cation channel/ inward rectifier potassium channel
contig00088	AT5G61060.1	2e-146	516	HDA05, HDA5, ATHDA5	HDA05 (HISTONE DEACETYLASE 5); histone deacetylase
contig00089	AT1G22770.1	0	678	GI, FB	GI (GIGANTEA)
contig00090	AT5G54440.1	0	853	unknown protein	chr5:22100056-22107695 FORWARD
contig00091	AT5G60790.1	0	915	ATGCN1, GCN1	ATGCN1; transporter
contig00092	AT3G13772.1	0	463	endomembrane protein 70, putative	chr3:4521712-4524394 REVERSE
contig00093	AT4G02480.1	0	823	AAA-type ATPase family protein	chr4:1082082-1088680 REVERSE
contig00094	AT5G64030.1	0	844	dehydration-responsive protein-related	chr5:25624965-25628257 FORWARD
contig00095	AT4G29950.1	9e-154	340	microtubule-associated protein	chr4:14657464-14660370 FORWARD
contig00096	AT3G07810.1	6e-134	475	heterogeneous nuclear ribonucleoprotein, putative / hnRNP, putative	chr3:2492875-2495052 FORWARD
contig00097	ATCG00580.1	2e-41	167	PSBE	PSII cytochrome b559. There have been many speculations about the function of Cyt b559, but the most favored at present is that it plays a protective role by acting as an electron acceptor or electron donor under conditions when electron flow through PSII is not optimized.
contig00098	AT4G35300.1	4e-167	585	TMT2	TMT2 (TONOPLAST MONOSACCHARIDE TRANSPORTER2); carbohydrate transmembrane transporter/ nucleoside transmembrane transporter/ sugar:hydrogen symporter
contig00099	AT3G16270.1	3e-160	399	INVOLVED IN: intracellular protein transport; LOCATED IN: membrane; EXPRESSED IN: 25 plant structures; EXPRESSED DURING: 15 growth stages; CONTAINS InterPro DOMAIN/s: VHS (InterPro:IPR002014), ENTH/VHS (InterPro:IPR008942); Has 113 Blast hits to 112 proteins in 49 species: Archae - 0; Bacteria - 3; Metazoa - 48; Fungi - 1; Plants - 23; Viruses - 0; Other Eukaryotes - 38 (source: NCBI BLink).	chr3:5513701-5516540 FORWARD
contig00100	AT2G38010.1	0	852	ceramidase family protein	chr2:15906862-15909867 FORWARD
contig00101	AT1G05500.1	0	811	SYTE, ATSYTE, NTMC2TYPE2.1, NTMC2T2.1	NTMC2T2.1
contig00102	AT5G42220.1	4e-26	117	ubiquitin family protein	chr5:16872962-16877455 FORWARD
contig00103	AT2G18750.2	2e-132	286	calmodulin-binding protein	chr2:8125827-8128363 FORWARD
contig00104	AT5G17860.1	1e-103	374	CAX7	CAX7 (calcium exchanger 7); calcium:sodium antiporter/ cation:cation antiporter
contig00105	AT3G53230.1	0	831	cell division cycle protein 48, putative / CDC48, putative	chr3:19723416-19726489 FORWARD
contig00106	AT2G35050.1	1e-163	573	protein kinase family protein	chr2:14769708-14774796 FORWARD
contig00107	AT3G02260.1	0	810	BIG, DOC1, TIR3, UMB1, ASA1, LPR1, CRM1	BIG (BIG); binding / ubiquitin-protein ligase/ zinc ion binding
contig00108	AT5G23050.1	0	868	AAE17	AAE17 (ACYL-ACTIVATING ENZYME 17); catalytic/ ligase
contig00109	AT4G27500.1	1e-85	196	PPI1	PPI1 (PROTON PUMP INTERACTOR 1); protein binding
contig00110	AT1G71980.1	2e-112	403	protease-associated zinc finger (C3HC4-type RING finger) family protein	chr1:27098250-27099881 FORWARD
contig00111	AT2G03890.1	0	734	phosphatidylinositol 3- and 4-kinase family protein	chr2:1186199-1188151 FORWARD
contig00112	AT5G13000.2	0	1017	ATGSL12, gsl12	ATGSL12 (glucan synthase-like 12); 1,3-beta-glucan synthase/ transferase, transferring glycosyl groups
contig00113	AT1G65730.1	0	867	YSL7	YSL7 (YELLOW STRIPE LIKE 7); oligopeptide transporter
contig00114	AT4G37460.1	0	853	SRFR1	SRFR1 (SUPPRESSOR OF RPS4-RLD 1); protein complex scaffold
contig00115	AT1G21170.1	1e-173	359	SEC5B	SEC5B
contig00116	AT1G16780.1	0	758	vacuolar-type H+-translocating inorganic pyrophosphatase, putative	chr1:5739468-5743569 REVERSE
contig00117	AT4G34040.1	3e-60	230	zinc finger (C3HC4-type RING finger) family protein	chr4:16304638-16307503 REVERSE
contig00118	AT2G23350.1	0	626	PAB4, PABP4	PAB4 (POLY(A) BINDING PROTEIN 4); RNA binding / translation initiation factor
contig00119	AT1G60420.1	0	644	DC1 domain-containing protein	chr1:22261978-22264243 FORWARD
contig00120	AT5G03730.1	0	682	CTR1, SIS1	CTR1 (CONSTITUTIVE TRIPLE RESPONSE 1); kinase/ protein binding / protein serine/threonine kinase/ protein serine/threonine/tyrosine kinase
contig00121	ATMG00410.1	1e-90	176	ATP6-1, ATP6	ATPase subunit 6
contig00122	AT5G52920.1	0	854	PKP1, PKP-BETA1, PKP2	PKP-BETA1 (PLASTIDIC PYRUVATE KINASE BETA SUBUNIT 1); pyruvate kinase
contig00123	AT5G36880.2	0	829	acetyl-CoA synthetase, putative / acetate-CoA ligase, putative	chr5:14534961-14540296 REVERSE
contig00124	AT3G05350.1	0	470	aminopeptidase/ hydrolase	chr3:1527103-1533843 REVERSE
contig00125	AT4G24190.2	0	548	SHD	SHD (SHEPHERD); ATP binding / unfolded protein binding
contig00126	AT2G25490.1	2e-122	436	EBF1, FBL6	EBF1 (EIN3-BINDING F BOX PROTEIN 1); protein binding / ubiquitin-protein ligase
contig00127	AT5G48380.1	1e-141	500	leucine-rich repeat family protein / protein kinase family protein	chr5:19604584-19606532 REVERSE
contig00128	AT3G12580.1	0	867	HSP70	HSP70 (heat shock protein 70); ATP binding
contig00129	AT1G78900.2	0	1055	VHA-A	VHA-A (VACUOLAR ATP SYNTHASE SUBUNIT A); ATP binding / hydrogen ion transporting ATP synthase, rotational mechanism / hydrolase, acting on acid anhydrides, catalyzing transmembrane movement of substances / proton-transporting ATPase, rotational mechanism
contig00130	AT1G09770.1	3e-42	170	ATCDC5, CDC5, ATMYBCDC5	ATCDC5 (ARABIDOPSIS THALIANA CELL DIVISION CYCLE 5); DNA binding / transcription factor
contig00131	AT1G32230.3	2e-76	284	RCD1 (RADICAL-INDUCED CELL DEATH1); protein binding	chr1:11613427-11615748 FORWARD
contig00132	AT5G56030.1	0	970	HSP81-2, ERD8, HSP90.2	HSP81-2 (HEAT SHOCK PROTEIN 81-2); ATP binding
contig00133	AT3G01750.1	2e-134	476	ankyrin repeat family protein	chr3:270615-272691 FORWARD
contig00134	AT5G56030.1	0	953	HSP81-2, ERD8, HSP90.2	HSP81-2 (HEAT SHOCK PROTEIN 81-2); ATP binding
contig00135	AT4G28260.2	2e-100	363	unknown protein	chr4:14005048-14006762 FORWARD
contig00136	AT5G49890.1	4e-148	511	CLC-C, ATCLC-C	CLC-C (CHLORIDE CHANNEL C); anion channel/ voltage-gated chloride channel
contig00137	AT4G32410.1	0	1051	CESA1, RSW1	CESA1 (CELLULOSE SYNTHASE 1); cellulose synthase/ transferase, transferring glycosyl groups
contig00138	AT4G14030.1	0	805	SBP1	SBP1 (selenium-binding protein 1); selenium binding
contig00139	AT5G08570.1	0	875	pyruvate kinase, putative	chr5:2778433-2780300 FORWARD
contig00140	AT1G50030.1	0	484	TOR	TOR (TARGET OF RAPAMYCIN); 1-phosphatidylinositol-3-kinase/ protein binding
contig00141	AT5G01760.1	1e-81	188	VHS domain-containing protein / GAT domain-containing protein	chr5:291753-294127 FORWARD
contig00142	AT3G20770.1	7e-149	524	EIN3	EIN3 (ETHYLENE-INSENSITIVE3); transcription factor
contig00143	AT2G16400.1	7e-102	368	BLH7	BLH7 (bell1-like homeodomain 7); DNA binding / transcription factor
contig00144	AT5G63190.2	0	655	MA3 domain-containing protein	chr5:25346145-25348563 FORWARD
contig00145	AT1G10760.1	0	1006	SEX1, SOP1, SOP, GWD1, GWD	SEX1 (STARCH EXCESS 1); alpha-glucan, water dikinase
contig00146	AT1G78900.2	0	681	VHA-A	VHA-A (VACUOLAR ATP SYNTHASE SUBUNIT A); ATP binding / hydrogen ion transporting ATP synthase, rotational mechanism / hydrolase, acting on acid anhydrides, catalyzing transmembrane movement of substances / proton-transporting ATPase, rotational mechanism
contig00147	AT1G10950.1	0	904	endomembrane protein 70, putative	chr1:3659322-3663622 FORWARD
contig00148	AT1G26830.1	0	805	CUL3A, ATCUL3A, ATCUL3, CUL3	ATCUL3 (ARABIDOPSIS THALIANA CULLIN 3); protein binding / ubiquitin-protein ligase
contig00149	AT5G47790.1	1e-102	236	forkhead-associated domain-containing protein / FHA domain-containing protein	chr5:19351396-19352579 FORWARD
contig00150	AT1G26830.1	0	928	CUL3A, ATCUL3A, ATCUL3, CUL3	ATCUL3 (ARABIDOPSIS THALIANA CULLIN 3); protein binding / ubiquitin-protein ligase
contig00151	AT3G47950.1	0	848	AHA4	AHA4; ATPase/ hydrogen-exporting ATPase, phosphorylative mechanism
contig00152	AT5G57610.1	8e-157	394	protein kinase family protein	chr5:23325307-23329099 FORWARD
contig00153	AT4G34450.1	0	957	coatomer gamma-2 subunit, putative / gamma-2 coat protein, putative / gamma-2 COP, putative	chr4:16471956-16476795 FORWARD
contig00154	AT1G20080.1	0	410	SYTB, ATSYTB, NTMC2TYPE1.2, NTMC2T1.2	SYTB
contig00155	AT1G04300.3	3e-21	100	FUNCTIONS IN: molecular_function unknown; INVOLVED IN: biological_process unknown; EXPRESSED IN: 24 plant structures; EXPRESSED DURING: 15 growth stages; CONTAINS InterPro DOMAIN/s: TRAF-like (InterPro:IPR008974), MATH (InterPro:IPR002083); BEST Arabidopsis thaliana protein match is: meprin and TRAF homology domain-containing protein / MATH domain-containing protein (TAIR:AT5G43560.2); Has 15485 …	chr1:1148818-1153895 REVERSE
contig00156	AT5G61430.1	4e-54	144	ANAC100, ATNAC5	ANAC100 (ARABIDOPSIS NAC DOMAIN CONTAINING PROTEIN 100); transcription factor
contig00157	AT5G58100.1	0	876	unknown protein	chr5:23507828-23514863 FORWARD
contig00158	AT2G16640.1	0	709	ATTOC132, TOC132	TOC132 (MULTIMERIC TRANSLOCON COMPLEX IN THE OUTER ENVELOPE MEMBRANE 132); transmembrane receptor
contig00159	AT1G60160.1	0	811	potassium transporter family protein	chr1:22188330-22191395 REVERSE
contig00160	AT1G76550.1	0	976	pyrophosphate--fructose-6-phosphate 1-phosphotransferase alpha subunit, putative / pyrophosphate-dependent 6-phosphofructose-1-kinase, putative	chr1:28722900-28726929 REVERSE
contig00161	AT2G46500.2	0	686	phosphatidylinositol 3- and 4-kinase family protein / ubiquitin family protein	chr2:19086741-19088534 REVERSE
contig00162	AT3G05420.1	0	649	ACBP4	ACBP4 (ACYL-COA BINDING PROTEIN 4); acyl-CoA binding
contig00163	AT5G39450.1	2e-76	283	F-box family protein	chr5:15786045-15787877 FORWARD
contig00164	AT5G46340.1	0	431	O-acetyltransferase-related	chr5:18796361-18799725 REVERSE
contig00165	AT1G78900.2	0	1066	VHA-A	VHA-A (VACUOLAR ATP SYNTHASE SUBUNIT A); ATP binding / hydrogen ion transporting ATP synthase, rotational mechanism / hydrolase, acting on acid anhydrides, catalyzing transmembrane movement of substances / proton-transporting ATPase, rotational mechanism
contig00166	AT5G27540.2	0	803	MIRO1	MIRO1 (Miro-related GTP-ase 1); GTP binding
contig00167	AT5G24470.1	2e-17	88.2	APRR5, PRR5	APRR5 (ARABIDOPSIS PSEUDO-RESPONSE REGULATOR 5); transcription regulator/ two-component response regulator
contig00168	AT1G30220.1	8e-98	355	ATINT2, INT2	INT2 (INOSITOL TRANSPORTER 2); carbohydrate transmembrane transporter/ sugar:hydrogen symporter
contig00169	AT2G30950.1	0	866	VAR2, FTSH2	VAR2 (VARIEGATED 2); ATP-dependent peptidase/ ATPase/ metallopeptidase/ zinc ion binding
contig00170	AT3G13750.1	0	939	BGAL1	BGAL1 (Beta galactosidase 1); beta-galactosidase/ catalytic/ cation binding / heme binding / peroxidase/ sugar binding
contig00171	AT1G75370.1	5e-165	442	SEC14 cytosolic factor, putative / phosphatidylinositol transfer-like protein, putative	chr1:28276657-28279798 REVERSE
contig00172	AT1G32230.3	1e-80	297	RCD1 (RADICAL-INDUCED CELL DEATH1); protein binding	chr1:11613427-11615748 FORWARD
contig00173	AT1G32900.1	0	769	starch synthase, putative	chr1:11920582-11923506 REVERSE
contig00174	AT3G46450.1	2e-114	410	SEC14 cytosolic factor family protein / phosphoglyceride transfer family protein	chr3:17093297-17095319 REVERSE
contig00175	AT3G19670.1	4e-94	261	protein binding	chr3:6828242-6836582 REVERSE
contig00176	AT5G01460.1	0	661	LMBR1 integral membrane family protein	chr5:186823-190008 FORWARD
contig00177	AT3G26430.1	3e-121	432	GDSL-motif lipase/hydrolase family protein	chr3:9674419-9675889 FORWARD
contig00178	AT5G53850.2	0	737	haloacid dehalogenase-like hydrolase family protein	chr5:21861155-21864817 REVERSE
contig00179	AT4G16370.1	0	1049	ATOPT3, OPT3	ATOPT3 (OLIGOPEPTIDE TRANSPORTER); oligopeptide transporter
contig00180	AT5G42080.1	0	949	ADL1, ADL1A, AG68, DRP1A, RSW9	ADL1 (ARABIDOPSIS DYNAMIN-LIKE PROTEIN); GTP binding / GTPase/ protein binding
contig00181	AT1G77840.1	2e-116	338	eukaryotic translation initiation factor 5, putative / eIF-5, putative	chr1:29269087-29270400 FORWARD
contig00182	AT3G13870.1	0	715	RHD3	RHD3 (ROOT HAIR DEFECTIVE 3); GTP binding
contig00183	AT1G03080.1	1e-32	138	FUNCTIONS IN: molecular_function unknown; INVOLVED IN: biological_process unknown; LOCATED IN: plasma membrane; EXPRESSED IN: 22 plant structures; EXPRESSED DURING: 13 growth stages; CONTAINS InterPro DOMAIN/s: Prefoldin (InterPro:IPR009053), KIP1-like (InterPro:IPR011684); BEST Arabidopsis thaliana protein match is: kinase interacting family protein (TAIR:AT3G22790.1); Has 169162 Blast hits to 6…	chr1:731794-737332 REVERSE
contig00184	AT1G12580.1	6e-123	395	PEPKR1	PEPKR1 (Phosphoenolpyruvate carboxylase-related kinase 1); ATP binding / kinase/ protein kinase/ protein serine/threonine kinase
contig00185	AT2G02040.1	4e-108	389	ATPTR2-B, NTR1, PTR2-B, PTR2, ATPTR2	PTR2 (PEPTIDE TRANSPORTER 2); dipeptide transporter/ high affinity oligopeptide transporter/ nitrate transmembrane transporter/ peptide transporter/ transporter/ tripeptide transporter
contig00186	AT1G79750.1	0	913	ATNADP-ME4	ATNADP-ME4 (NADP-malic enzyme 4); malate dehydrogenase (oxaloacetate-decarboxylating) (NADP+)/ malic enzyme/ oxidoreductase, acting on NADH or NADPH, NAD or NADP as acceptor
contig00187	AT1G23190.1	0	589	phosphoglucomutase, cytoplasmic, putative / glucose phosphomutase, putative	chr1:8219946-8224186 FORWARD
contig00188	AT1G73430.2	0	422	sec34-like family protein	chr1:27604096-27610829 FORWARD
contig00189	AT3G11130.1	0	814	clathrin heavy chain, putative	chr3:3482575-3491667 REVERSE
contig00190	ATCG00170.1	0	930	RPOC2	RNA polymerase beta' subunit-2
contig00191	AT3G52990.1	0	792	pyruvate kinase, putative	chr3:19649046-19652237 FORWARD
contig00192	AT4G02480.1	0	526	AAA-type ATPase family protein	chr4:1082082-1088680 REVERSE
contig00193	AT1G14330.1	3e-135	479	kelch repeat-containing F-box family protein	chr1:4890375-4891700 REVERSE
contig00194	AT4G32250.3	4e-149	525	protein kinase family protein	chr4:15570285-15572528 REVERSE
contig00195	AT3G05030.1	1e-177	478	NHX2, ATNHX2	NHX2 (SODIUM HYDROGEN EXCHANGER 2); sodium ion transmembrane transporter/ sodium:hydrogen antiporter
contig00196	AT5G16680.1	4e-39	156	PHD finger family protein	chr5:5467534-5472956 REVERSE
contig00197	AT3G13772.1	0	858	endomembrane protein 70, putative	chr3:4521712-4524394 REVERSE
contig00198	AT5G05010.2	0	696	clathrin adaptor complexes medium subunit-related	chr5:1477137-1479872 FORWARD
contig00199	AT3G46290.1	0	647	protein kinase, putative	chr3:17013009-17015501 FORWARD
contig00200	AT1G09020.1	0	693	SNF4, ATSNF4	SNF4 (HOMOLOG OF YEAST SUCROSE NONFERMENTING 4); protein kinase activator
contig00201	AT5G57580.1	2e-145	513	calmodulin-binding protein	chr5:23314994-23317683 REVERSE
contig00202	AT3G13460.4	3e-132	469	ECT2	ECT2; protein binding
contig00203	AT5G13800.1	4e-158	555	hydrolase, alpha/beta fold family protein	chr5:4452063-4454141 REVERSE
contig00204	AT5G65110.1	0	776	ACX2, ATACX2	ACX2 (ACYL-COA OXIDASE 2); acyl-CoA oxidase
contig00205	AT2G23790.1	2e-40	164	unknown protein	chr2:10125692-10127455 REVERSE
contig00206	AT2G30110.1	0	831	ATUBA1, MOS5	ATUBA1; ubiquitin activating enzyme/ ubiquitin-protein ligase
contig00207	AT1G79940.3	0	710	ATERDJ2A	ATERDJ2A; heat shock protein binding / unfolded protein binding
contig00208	AT5G18670.1	1e-127	453	BMY3, BAM9	BMY3; beta-amylase/ catalytic/ cation binding
contig00209	AT3G59770.1	2e-148	486	SAC9	SAC9; inositol or phosphatidylinositol phosphatase
contig00210	AT1G23800.1	0	835	ALDH2B7, ALDH2B	ALDH2B7; 3-chloroallyl aldehyde dehydrogenase/ aldehyde dehydrogenase (NAD)
contig00211	AT4G10710.1	9e-169	301	SPT16	SPT16 (global transcription factor C)
contig00212	AT2G42790.1	0	844	CSY3	CSY3 (citrate synthase 3); citrate (SI)-synthase
contig00213	AT1G48030.2	0	573	mtLPD1	mtLPD1 (mitochondrial lipoamide dehydrogenase 1); ATP binding / dihydrolipoyl dehydrogenase
contig00214	AT2G30110.1	0	612	ATUBA1, MOS5	ATUBA1; ubiquitin activating enzyme/ ubiquitin-protein ligase
contig00215	AT4G24280.1	0	588	cpHsc70-1	cpHsc70-1 (chloroplast heat shock protein 70-1); ATP binding
contig00216	AT2G30470.1	3e-107	386	HSI2, VAL1	HSI2 (HIGH-LEVEL EXPRESSION OF SUGAR-INDUCIBLE GENE 2); transcription factor/ transcription repressor
contig00217	AT3G52990.1	0	626	pyruvate kinase, putative	chr3:19649046-19652237 FORWARD
contig00218	AT1G74920.1	0	798	ALDH10A8	ALDH10A8; 3-chloroallyl aldehyde dehydrogenase/ oxidoreductase
contig00219	AT2G02070.1	8e-100	361	AtIDD5	AtIDD5 (Arabidopsis thaliana Indeterminate(ID)-Domain 5); nucleic acid binding / transcription factor/ zinc ion binding
contig00220	AT5G61790.1	0	660	CNX1, ATCNX1	calnexin 1 (CNX1)
contig00221	AT1G77280.1	7e-141	498	protein kinase family protein	chr1:29031468-29035882 REVERSE
contig00222	AT1G15290.1	5e-20	96.7	binding	chr1:5257327-5264814 REVERSE
contig00223	AT3G15880.2	2e-70	264	WSIP2, TPR4	protein binding
contig00224	AT3G29320.1	0	425	glucan phosphorylase, putative	chr3:11252871-11257587 FORWARD
contig00225	AT3G02050.1	1e-137	469	KUP3, ATKUP3, ATKT4	KUP3 (K+ UPTAKE TRANSPORTER 3); potassium ion transmembrane transporter
contig00226	AT1G50120.1	1e-130	463	FUNCTIONS IN: molecular_function unknown; INVOLVED IN: biological_process unknown; LOCATED IN: cellular_component unknown; EXPRESSED IN: 23 plant structures; EXPRESSED DURING: 13 growth stages; CONTAINS InterPro DOMAIN/s: Rgp1 (InterPro:IPR014848), Immunoglobulin E-set (InterPro:IPR014756); Has 110 Blast hits to 108 proteins in 46 species: Archae - 0; Bacteria - 0; Metazoa - 76; Fungi - 10; Plant…	chr1:18562302-18566015 FORWARD
contig00227	AT2G22660.2	7e-152	439	FUNCTIONS IN: molecular_function unknown; INVOLVED IN: biological_process unknown; LOCATED IN: plasma membrane; EXPRESSED IN: 24 plant structures; EXPRESSED DURING: 13 growth stages; CONTAINS InterPro DOMAIN/s: Protein of unknown function DUF1399 (InterPro:IPR009836); BEST Arabidopsis thaliana protein match is: glycine-rich protein (TAIR:AT4G37900.1); Has 14843 Blast hits to 4550 proteins in 469 …	chr2:9627737-9630840 FORWARD
contig00228	AT5G11580.1	1e-145	436	UVB-resistance protein-related / regulator of chromosome condensation (RCC1) family protein	chr5:3718913-3721125 FORWARD
contig00229	AT5G28540.1	0	932	BIP1	BIP1; ATP binding
contig00230	AT3G07270.1	2e-117	236	GTP cyclohydrolase I	chr3:2315451-2317059 FORWARD
contig00231	AT1G02890.1	0	528	AAA-type ATPase family protein	chr1:645372-651797 REVERSE
contig00232	AT3G29320.1	0	828	glucan phosphorylase, putative	chr3:11252871-11257587 FORWARD
contig00233	AT1G34130.1	0	775	STT3B	STT3B (staurosporin and temperature sensitive 3-like b); oligosaccharyl transferase
contig00234	AT5G66020.1	0	794	IBS2, ATSAC1B, ATSAC6, SACIB	ATSAC1B (SUPPRESSOR OF ACTIN 1B); phosphatidylinositol-4,5-bisphosphate 5-phosphatase
contig00235	AT3G16480.1	6e-164	475	MPPalpha	MPPalpha (mitochondrial processing peptidase alpha subunit); catalytic/ metal ion binding / metalloendopeptidase/ zinc ion binding
contig00236	AT3G06810.1	0	728	IBR3	IBR3 (IBA-RESPONSE 3); acyl-CoA dehydrogenase/ oxidoreductase
contig00237	AT1G64550.1	0	916	ATGCN3	ATGCN3; transporter
contig00238	AT4G02715.1	1e-14	78.6	unknown protein	chr4:1202170-1202787 REVERSE
contig00239	AT5G14260.2	0	702	SET domain-containing protein	chr5:4601139-4603873 FORWARD
contig00240	AT3G24170.3	0	761	ATGR1	ATGR1 (glutathione-disulfide reductase); FAD binding / NADP or NADPH binding / glutathione-disulfide reductase/ oxidoreductase
contig00241	AT3G61130.1	0	712	GAUT1, LGT1	GAUT1 (GALACTURONOSYLTRANSFERASE 1); polygalacturonate 4-alpha-galacturonosyltransferase/ transferase, transferring glycosyl groups
contig00242	AT5G15410.1	0	810	DND1, ATCNGC2, CNGC2	DND1 (DEFENSE NO DEATH 1); calcium channel/ calmodulin binding / cation channel/ cyclic nucleotide binding / intracellular cAMP activated cation channel/ intracellular cyclic nucleotide activated cation channel/ inward rectifier potassium channel
contig00243	AT4G14210.1	0	841	PDS3, PDS, PDE226	PDS3 (PHYTOENE DESATURASE 3); phytoene dehydrogenase
contig00244	AT5G24810.1	0	691	ABC1 family protein	chr5:8516902-8522616 REVERSE
contig00245	AT3G13330.1	0	682	binding	chr3:4319804-4330061 REVERSE
contig00246	AT1G66340.1	1e-173	607	ETR1, EIN1, ETR	ETR1 (ETHYLENE RESPONSE 1); ethylene binding / protein histidine kinase/ two-component response regulator
contig00247	AT1G67230.1	2e-12	71.2	LINC1	LINC1 (LITTLE NUCLEI1)
contig00248	AT3G48990.1	0	670	AMP-dependent synthetase and ligase family protein	chr3:18159031-18161294 REVERSE
contig00249	AT2G32730.1	0	857	26S proteasome regulatory subunit, putative	chr2:13880189-13885464 FORWARD
contig00250	AT2G46240.1	1e-15	81.6	BAG6, ATBAG6	BAG6 (BCL-2-ASSOCIATED ATHANOGENE 6); calmodulin binding / protein binding
contig00251	AT5G48300.1	0	863	ADG1, APS1	ADG1 (ADP GLUCOSE PYROPHOSPHORYLASE 1); glucose-1-phosphate adenylyltransferase
contig00252	AT4G34450.1	0	442	coatomer gamma-2 subunit, putative / gamma-2 coat protein, putative / gamma-2 COP, putative	chr4:16471956-16476795 FORWARD
contig00253	AT2G35940.3	1e-101	355	BLH1	BLH1 (BEL1-LIKE HOMEODOMAIN 1); DNA binding / protein heterodimerization/ protein homodimerization/ transcription factor
contig00254	AT5G24870.2	9e-45	178	zinc finger (C3HC4-type RING finger) family protein	chr5:8545008-8546923 REVERSE
contig00255	AT5G11490.1	0	699	adaptin family protein	chr5:3671964-3676144 FORWARD
contig00256	ATCG00480.1	0	817	ATPB	chloroplast-encoded gene for beta subunit of ATP synthase
contig00257	AT5G65010.1	0	805	ASN2	ASN2 (ASPARAGINE SYNTHETASE 2); asparagine synthase (glutamine-hydrolyzing)
contig00258	AT3G07100.1	0	406	protein transport protein Sec24, putative	chr3:2245689-2250077 REVERSE
contig00259	AT3G20050.1	0	882	ATTCP-1	ATTCP-1; ATP binding / protein binding / unfolded protein binding
contig00261	AT4G29130.1	0	665	ATHXK1, GIN2, HXK1	HXK1 (HEXOKINASE 1); ATP binding / fructokinase/ glucokinase/ hexokinase
contig00262	AT3G61050.2	0	641	NTMC2TYPE4, NTMC2T4	NTMC2T4; lipid binding
contig00263	AT5G01990.1	9e-159	557	auxin efflux carrier family protein	chr5:377373-379600 REVERSE
contig00264	AT2G11520.1	2e-124	443	CRCK3	CRCK3; ATP binding / kinase/ protein kinase/ protein serine/threonine kinase
contig00265	AT1G67580.2	0	506	protein kinase family protein	chr1:25327727-25330965 REVERSE
contig00266	AT3G05970.1	0	828	LACS6, ATLACS6	LACS6 (long-chain acyl-CoA synthetase 6); long-chain-fatty-acid-CoA ligase
contig00267	AT5G50920.1	0	843	CLPC, ATHSP93-V, HSP93-V, DCA1, CLPC1	CLPC1; ATP binding / ATP-dependent peptidase/ ATPase
contig00268	AT4G33740.3	1e-09	62	unknown protein	chr4:16187384-16188802 FORWARD
contig00269	AT2G25490.1	3e-102	369	EBF1, FBL6	EBF1 (EIN3-BINDING F BOX PROTEIN 1); protein binding / ubiquitin-protein ligase
contig00270	AT3G43190.1	0	474	SUS4, ATSUS4	SUS4; UDP-glycosyltransferase/ sucrose synthase/ transferase, transferring glycosyl groups
contig00271	AT4G18905.1	2e-146	304	transducin family protein / WD-40 repeat family protein	chr4:10360234-10362991 FORWARD
contig00272	AT3G16910.1	0	754	AAE7, ACN1	AAE7 (ACYL-ACTIVATING ENZYME 7); AMP binding / acetate-CoA ligase
contig00273	AT1G55490.2	0	853	CPN60B, LEN1	CPN60B (CHAPERONIN 60 BETA); ATP binding / protein binding
contig00274	AT5G08570.1	0	794	pyruvate kinase, putative	chr5:2778433-2780300 FORWARD
contig00275	AT3G17970.1	5e-155	406	atToc64-III	atToc64-III (Arabidopsis thaliana translocon at the outer membrane of chloroplasts 64-III); binding / carbon-nitrogen ligase, with glutamine as amido-N-donor
contig00276	AT5G48385.1	5e-133	280	FUNCTIONS IN: molecular_function unknown; INVOLVED IN: biological_process unknown; LOCATED IN: cellular_component unknown; CONTAINS InterPro DOMAIN/s: Frigida-like (InterPro:IPR012474); BEST Arabidopsis thaliana protein match is: hydroxyproline-rich glycoprotein family protein (TAIR:AT3G22440.1); Has 987 Blast hits to 921 proteins in 78 species: Archae - 0; Bacteria - 16; Metazoa - 58; Fungi - 7;…	chr5:19609471-19611712 FORWARD
contig00277	AT5G22940.1	5e-118	421	F8H	F8H (FRA8 HOMOLOG); catalytic
contig00278	AT4G32420.2	5e-14	76.6	peptidyl-prolyl cis-trans isomerase cyclophilin-type family protein	chr4:15647550-15650678 REVERSE
contig00279	AT1G33240.1	2e-43	174	AT-GTL1, AT-GTL2	AT-GTL1 (GT2-LIKE 1); DNA binding / transcription factor
contig00280	AT2G26890.2	0	671	GRV2, KAM2	GRV2 (GRAVITROPISM DEFECTIVE 2); binding / heat shock protein binding
contig00281	AT2G43330.1	2e-165	579	ATINT1, INT1	INT1 (INOSITOL TRANSPORTER 1); carbohydrate transmembrane transporter/ myo-inositol:hydrogen symporter/ sugar:hydrogen symporter
contig00282	AT4G13430.1	0	632	IIL1	IIL1 (ISOPROPYL MALATE ISOMERASE LARGE SUBUNIT 1); 4 iron, 4 sulfur cluster binding / hydro-lyase/ lyase
contig00283	AT2G35040.1	0	897	AICARFT/IMPCHase bienzyme family protein	chr2:14765347-14768269 REVERSE
contig00284	AT5G15080.1	0	662	protein kinase, putative	chr5:4886414-4888555 FORWARD
contig00285	AT3G16270.1	7e-73	207	INVOLVED IN: intracellular protein transport; LOCATED IN: membrane; EXPRESSED IN: 25 plant structures; EXPRESSED DURING: 15 growth stages; CONTAINS InterPro DOMAIN/s: VHS (InterPro:IPR002014), ENTH/VHS (InterPro:IPR008942); Has 113 Blast hits to 112 proteins in 49 species: Archae - 0; Bacteria - 3; Metazoa - 48; Fungi - 1; Plants - 23; Viruses - 0; Other Eukaryotes - 38 (source: NCBI BLink).	chr3:5513701-5516540 FORWARD
contig00286	AT3G07700.2	0	764	ABC1 family protein	chr3:2459696-2463241 REVERSE
contig00287	AT5G62530.1	0	770	ALDH12A1, ATP5CDH, P5CDH	ALDH12A1; 1-pyrroline-5-carboxylate dehydrogenase/ 3-chloroallyl aldehyde dehydrogenase
contig00288	AT5G16150.3	0	687	GLT1, PGLCT	PGLCT (PLASTIDIC GLC TRANSLOCATOR); carbohydrate transmembrane transporter/ sugar:hydrogen symporter
contig00289	ATCG00490.1	0	585	RBCL	large subunit of RUBISCO. Protein is tyrosine-phosphorylated and its phosphorylation state is modulated in response to ABA in Arabidopsis thaliana seeds.
contig00290	AT1G23800.1	0	822	ALDH2B7, ALDH2B	ALDH2B7; 3-chloroallyl aldehyde dehydrogenase/ aldehyde dehydrogenase (NAD)
contig00291	AT3G13870.1	4e-162	343	RHD3	RHD3 (ROOT HAIR DEFECTIVE 3); GTP binding
contig00292	AT1G43710.1	0	767	emb1075	emb1075 (embryo defective 1075); carboxy-lyase/ catalytic/ pyridoxal phosphate binding
contig00294	AT5G03340.1	0	828	cell division cycle protein 48, putative / CDC48, putative	chr5:810091-813133 REVERSE
contig00295	AT1G72180.1	1e-131	467	leucine-rich repeat transmembrane protein kinase, putative	chr1:27164074-27167204 FORWARD
contig00296	AT1G25280.1	4e-149	447	AtTLP10	AtTLP10 (TUBBY LIKE PROTEIN 10); phosphoric diester hydrolase/ transcription factor
contig00297	AT3G02360.1	0	823	6-phosphogluconate dehydrogenase family protein	chr3:482498-483958 FORWARD
contig00298	AT2G28880.1	1e-176	617	emb1997	emb1997 (embryo defective 1997); anthranilate synthase/ catalytic/ oxo-acid-lyase
contig00299	AT1G19870.1	4e-33	139	iqd32	iqd32 (IQ-domain 32); calmodulin binding
contig00300	AT5G16620.1	9e-90	328	PDE120, TIC40, ATTIC40	TIC40
contig00301	AT4G19010.1	1e-161	566	4-coumarate--CoA ligase family protein / 4-coumaroyl-CoA synthase family protein	chr4:10411715-10414221 REVERSE
contig00302	AT2G42490.1	0	936	copper amine oxidase, putative	chr2:17691600-17695526 REVERSE
contig00303	AT2G14170.2	0	837	ALDH6B2	ALDH6B2; 3-chloroallyl aldehyde dehydrogenase/ methylmalonate-semialdehyde dehydrogenase (acylating)/ oxidoreductase
contig00304	AT4G04910.1	0	664	NSF	NSF (N-ethylmaleimide sensitive factor); ATP binding / binding / nucleoside-triphosphatase/ nucleotide binding
contig00305	AT3G51550.1	0	624	FER	FER (FERONIA); kinase/ protein kinase
contig00306	AT4G18130.1	9e-108	240	PHYE	PHYE (PHYTOCHROME DEFECTIVE E); G-protein coupled photoreceptor/ protein histidine kinase/ signal transducer
contig00307	AT1G15500.1	0	751	ATNTT2	ATNTT2; ATP:ADP antiporter
contig00308	AT4G12650.1	0	408	LOCATED IN: integral to membrane, Golgi apparatus, plasma membrane, vacuole; EXPRESSED IN: 25 plant structures; EXPRESSED DURING: 13 growth stages; CONTAINS InterPro DOMAIN/s: Nonaspanin (TM9SF) (InterPro:IPR004240); BEST Arabidopsis thaliana protein match is: unknown protein (TAIR:AT5G35160.1); Has 983 Blast hits to 980 proteins in 161 species: Archae - 0; Bacteria - 0; Metazoa - 434; Fungi - 14…	chr4:7468207-7470165 REVERSE
contig00309	AT1G76400.1	5e-175	455	ribophorin I family protein	chr1:28658713-28661672 REVERSE
contig00310	AT1G29800.2	1e-177	619	phosphoinositide binding / zinc ion binding	chr1:10432736-10435046 FORWARD
contig00311	AT2G37570.1	9e-162	394	SLT1	SLT1 (sodium- and lithium-tolerant 1)
contig00312	ATCG00540.1	5e-157	551	PETA	Encodes cytochrome f apoprotein; involved in photosynthetic electron transport chain; encoded by the chloroplast genome and is transcriptionally repressed by a nuclear gene HCF2.
contig00313	AT1G14670.1	1e-127	453	endomembrane protein 70, putative	chr1:5037669-5040199 FORWARD
contig00314	AT4G01290.2	2e-07	54.7	unknown protein	chr4:538213-543282 REVERSE
contig00315	AT5G07920.1	0	627	DGK1, ATDGK1	DGK1 (DIACYLGLYCEROL KINASE1); calcium ion binding / diacylglycerol kinase
contig00316	AT3G18660.2	6e-158	554	PGSIP1	PGSIP1 (PLANT GLYCOGENIN-LIKE STARCH INITIATION PROTEIN 1); transferase, transferring glycosyl groups
contig00317	AT1G36730.1	2e-136	483	eukaryotic translation initiation factor 5, putative / eIF-5, putative	chr1:13898706-13900025 REVERSE
contig00318	AT3G45620.1	1e-146	516	transducin family protein / WD-40 repeat family protein	chr3:16745918-16747993 FORWARD
contig00319	AT5G49460.1	0	870	ACLB-2	ACLB-2 (ATP CITRATE LYASE SUBUNIT B 2); ATP citrate synthase
contig00320	AT5G25270.1	2e-25	114	FUNCTIONS IN: molecular_function unknown; INVOLVED IN: protein modification process; LOCATED IN: cellular_component unknown; EXPRESSED IN: 23 plant structures; EXPRESSED DURING: 15 growth stages; CONTAINS InterPro DOMAIN/s: Ubiquitin (InterPro:IPR000626); BEST Arabidopsis thaliana protein match is: ubiquitin family protein (TAIR:AT5G42220.1); Has 1533 Blast hits to 627 proteins in 167 species: Ar…	chr5:8757577-8762002 REVERSE
contig00321	AT3G12580.1	0	896	HSP70	HSP70 (heat shock protein 70); ATP binding
contig00322	AT1G62290.2	5e-177	400	aspartyl protease family protein	chr1:23010107-23012681 REVERSE
contig00323	AT4G24690.1	2e-89	301	ubiquitin-associated (UBA)/TS-N domain-containing protein / octicosapeptide/Phox/Bemp1 (PB1) domain-containing protein	chr4:12741191-12744202 FORWARD
contig00324	AT2G46270.1	4e-58	223	GBF3	GBF3 (G-BOX BINDING FACTOR 3); sequence-specific DNA binding / transcription factor
contig00325	AT1G04170.1	0	850	EIF2 GAMMA	EIF2 GAMMA; translation factor, nucleic acid binding / translation initiation factor
contig00326	AT4G39210.1	0	643	APL3	APL3; glucose-1-phosphate adenylyltransferase
contig00327	AT3G52990.1	0	629	pyruvate kinase, putative	chr3:19649046-19652237 FORWARD
contig00328	AT3G14270.1	1e-169	593	phosphatidylinositol-4-phosphate 5-kinase family protein	chr3:4754624-4761185 FORWARD
contig00329	AT1G18070.2	0	649	EF-1-alpha-related GTP-binding protein, putative	chr1:6214236-6218211 REVERSE
contig00330	AT5G28540.1	0	882	BIP1	BIP1; ATP binding
contig00331	AT5G64170.2	8e-32	135	dentin sialophosphoprotein-related	chr5:25672904-25675934 REVERSE
contig00332	AT2G19490.1	4e-122	270	recA family protein	chr2:8441732-8444006 FORWARD
contig00333	AT2G17530.1	2e-177	619	protein kinase family protein	chr2:7626518-7628624 FORWARD
contig00334	AT1G14670.1	0	820	endomembrane protein 70, putative	chr1:5037669-5040199 FORWARD
contig00335	AT3G47420.1	7e-151	531	glycerol-3-phosphate transporter, putative / glycerol 3-phosphate permease, putative	chr3:17472541-17474209 REVERSE
contig00336	AT2G20900.2	0	720	DGK5, ATDGK5	diacylglycerol kinase, putative
contig00337	AT3G53230.1	0	872	cell division cycle protein 48, putative / CDC48, putative	chr3:19723416-19726489 FORWARD
contig00338	AT5G10270.1	0	686	CDKC;1	CDKC;1 (Cyclin-dependent kinase C;1); kinase
contig00339	AT4G21990.1	1e-168	569	APR3, PRH-26, PRH26, ATAPR3	APR3 (APS REDUCTASE 3); adenylyl-sulfate reductase
contig00340	AT3G25230.1	0	760	ROF1, ATFKBP62, FKBP62	ROF1 (ROTAMASE FKBP 1); FK506 binding / calmodulin binding / peptidyl-prolyl cis-trans isomerase
contig00341	AT1G09430.1	0	595	ACLA-3	ACLA-3; ATP citrate synthase
contig00342	AT1G54115.1	1e-164	576	ATCCX4, CCX4	CCX4 (CATION CALCIUM EXCHANGER 4); cation:cation antiporter
contig00343	AT1G15740.1	1e-134	477	leucine-rich repeat family protein	chr1:5411509-5414544 FORWARD
contig00344	AT3G13340.1	0	660	WD-40 repeat family protein	chr3:4332370-4334603 FORWARD
contig00345	AT2G22240.1	0	889	ATMIPS2, MIPS2	MIPS2 (MYO-INOSITOL-1-PHOSTPATE SYNTHASE 2); binding / catalytic/ inositol-3-phosphate synthase
contig00346	AT1G67480.2	4e-117	419	kelch repeat-containing F-box family protein	chr1:25277294-25278529 FORWARD
contig00347	AT5G20890.1	0	902	chaperonin, putative	chr5:7087020-7089906 REVERSE
contig00348	AT3G18040.1	0	338	MPK9	MPK9 (MAP KINASE 9); MAP kinase
contig00349	AT2G27920.1	2e-137	486	SCPL51	SCPL51 (SERINE CARBOXYPEPTIDASE-LIKE 51); serine-type carboxypeptidase
contig00350	AT4G19860.1	0	402	lecithin:cholesterol acyltransferase family protein / LACT family protein	chr4:10777655-10780260 REVERSE
contig00351	AT5G04220.2	1e-163	322	SYTC, ATSYTC, NTMC2TYPE1.3, NTMC2T1.3	SYTC
contig00352	AT2G25970.1	1e-61	234	KH domain-containing protein	chr2:11071844-11075604 REVERSE
contig00353	AT3G17760.2	9e-113	404	GAD5	GAD5 (glutamate decarboxylase 5); calmodulin binding
contig00354	AT1G14330.1	7e-129	457	kelch repeat-containing F-box family protein	chr1:4890375-4891700 REVERSE
contig00355	AT4G24490.2	2e-104	232	protein prenyltransferase	chr4:12655330-12658103 REVERSE
contig00356	AT1G48030.2	0	778	mtLPD1	mtLPD1 (mitochondrial lipoamide dehydrogenase 1); ATP binding / dihydrolipoyl dehydrogenase
contig00357	AT5G60390.3	0	850	elongation factor 1-alpha / EF-1-alpha	chr5:24289226-24290675 FORWARD
contig00358	AT4G03200.2	0	663	catalytic	chr4:1409318-1412566 FORWARD
contig00359	AT1G10950.1	0	664	endomembrane protein 70, putative	chr1:3659322-3663622 FORWARD
contig00360	AT4G12610.2	1e-92	189	RAP74, ATRAP74	transcription initiation factor IIF alpha subunit (TFIIF-alpha) family protein
contig00361	AT4G16760.1	0	977	ACX1, ATACX1	ACX1 (ACYL-COA OXIDASE 1); acyl-CoA oxidase
contig00362	AT1G54220.2	8e-170	404	dihydrolipoamide S-acetyltransferase, putative	chr1:20246460-20250208 REVERSE
contig00363	AT4G23460.1	0	808	beta-adaptin, putative	chr4:12243899-12248898 REVERSE
contig00364	AT4G30920.1	0	680	cytosol aminopeptidase family protein	chr4:15046589-15049304 REVERSE
contig00365	AT4G14500.1	3e-131	466	FUNCTIONS IN: molecular_function unknown; INVOLVED IN: biological_process unknown; LOCATED IN: cellular_component unknown; EXPRESSED IN: 24 plant structures; EXPRESSED DURING: 15 growth stages; CONTAINS InterPro DOMAIN/s: Lipid-binding START (InterPro:IPR002913); BEST Arabidopsis thaliana protein match is: unknown protein (TAIR:AT3G23080.1); Has 257 Blast hits to 256 proteins in 63 species: Archa…	chr4:8334391-8337022 FORWARD
contig00366	AT4G19600.1	3e-84	309	CYCT1;4	CYCT1;4; cyclin-dependent protein kinase
contig00368	AT4G27640.1	2e-136	483	importin beta-2 subunit family protein	chr4:13798013-13802976 REVERSE
contig00369	AT1G07360.1	2e-157	552	zinc finger (CCCH-type) family protein / RNA recognition motif (RRM)-containing protein	chr1:2260562-2262795 REVERSE
contig00370	AT5G35360.1	0	815	CAC2	CAC2; acetyl-CoA carboxylase/ biotin carboxylase
contig00371	AT2G38040.2	2e-82	170	CAC3	CAC3; acetyl-CoA carboxylase
contig00372	AT3G20770.1	9e-83	146	EIN3	EIN3 (ETHYLENE-INSENSITIVE3); transcription factor
contig00373	AT1G80300.1	0	675	NTT1, ATNTT1	NTT1 (NUCLEOTIDE TRANSPORTER 1); ATP:ADP antiporter
contig00374	AT3G54540.1	0	714	ATGCN4	ATGCN4; transporter
contig00375	AT2G15860.1	2e-105	380	unknown protein	chr2:6905712-6909282 REVERSE
contig00376	AT4G34100.2	3e-166	582	protein binding / zinc ion binding	chr4:16330590-16334864 FORWARD
contig00377	AT2G35350.1	4e-102	369	PLL1	PLL1 (POLTERGEIST LIKE 1); catalytic/ protein serine/threonine phosphatase
contig00378	AT3G18170.1	8e-93	338	transferase, transferring glycosyl groups	chr3:6228393-6229547 FORWARD
contig00379	AT5G02530.1	6e-36	115	RNA and export factor-binding protein, putative	chr5:564332-565776 REVERSE
contig00380	AT3G63500.2	5e-116	415	unknown protein	chr3:23446331-23449991 REVERSE
contig00381	AT5G46180.1	0	561	DELTA-OAT	delta-OAT; ornithine-oxo-acid transaminase
contig00382	AT1G13900.1	0	637	calcineurin-like phosphoesterase family protein	chr1:4753494-4755554 REVERSE
contig00383	AT1G03290.1	2e-48	190	unknown protein	chr1:807970-810680 FORWARD
contig00384	AT1G55020.1	0	729	LOX1	LOX1; lipoxygenase
contig00385	AT4G14300.1	2e-73	273	heterogeneous nuclear ribonucleoprotein, putative / hnRNP, putative	chr4:8231179-8232785 FORWARD
contig00387	AT2G25660.1	1e-167	477	emb2410	emb2410 (embryo defective 2410)
contig00388	AT3G22750.1	2e-158	532	protein kinase, putative	chr3:8037364-8039096 REVERSE
contig00389	AT5G44030.1	2e-164	474	CESA4, IRX5, NWS2	CESA4 (CELLULOSE SYNTHASE A4); cellulose synthase/ transferase, transferring glycosyl groups
contig00390	AT1G70300.1	0	737	KUP6	KUP6; potassium ion transmembrane transporter
contig00391	AT4G02570.3	0	520	ATCUL1, CUL1, AXR6	ATCUL1 (ARABIDOPSIS THALIANA CULLIN 1); protein binding
contig00392	AT5G58010.1	6e-45	179	basic helix-loop-helix (bHLH) family protein	chr5:23483670-23484889 REVERSE
contig00393	AT3G22190.1	2e-54	210	IQD5	IQD5 (IQ-domain 5); calmodulin binding
contig00394	AT1G16270.1	1e-124	444	protein kinase family protein	chr1:5563890-5568145 FORWARD
contig00395	AT4G32600.1	7e-92	335	zinc finger (C3HC4-type RING finger) family protein	chr4:15724010-15725737 FORWARD
contig00396	AT4G36860.1	1e-167	587	zinc ion binding	chr4:17358580-17361189 REVERSE
contig00397	AT1G03380.1	2e-28	124	ATATG18G	AtATG18g
contig00398	AT1G48850.1	6e-175	394	EMB1144	EMB1144 (embryo defective 1144); chorismate synthase
contig00399	AT2G22360.1	1e-166	583	DNAJ heat shock family protein	chr2:9498162-9500459 FORWARD
contig00401	AT3G62160.1	5e-85	312	transferase family protein	chr3:23014333-23015808 REVERSE
contig00402	AT5G55860.1	5e-82	302	unknown protein	chr5:22610146-22612166 FORWARD
contig00403	AT3G47060.1	0	637	ftsh7	ftsh7 (FtsH protease 7); ATP-dependent peptidase/ ATPase/ metallopeptidase
contig00404	AT5G08530.1	0	880	CI51	CI51 (51 kDa subunit of complex I); 4 iron, 4 sulfur cluster binding / FMN binding / NAD or NADH binding / NADH dehydrogenase (ubiquinone)/ oxidoreductase, acting on NADH or NADPH
contig00405	AT1G09850.1	9e-145	510	XBCP3	XBCP3 (xylem bark cysteine peptidase 3); cysteine-type endopeptidase/ cysteine-type peptidase
contig00406	AT1G09780.1	0	817	2,3-biphosphoglycerate-independent phosphoglycerate mutase, putative / phosphoglyceromutase, putative	chr1:3165550-3167812 REVERSE
contig00407	AT5G51450.1	1e-137	276	RIN3	RIN3 (RPM1 INTERACTING PROTEIN 3); protein binding / ubiquitin-protein ligase/ zinc ion binding
contig00408	AT2G44160.1	0	771	MTHFR2	MTHFR2 (METHYLENETETRAHYDROFOLATE REDUCTASE 2); methylenetetrahydrofolate reductase (NADPH)
contig00409	AT1G51940.1	6e-160	561	protein kinase family protein / peptidoglycan-binding LysM domain-containing protein	chr1:19296092-19298941 REVERSE
contig00411	AT5G60980.2	2e-78	290	nuclear transport factor 2 (NTF2) family protein / RNA recognition motif (RRM)-containing protein	chr5:24543988-24546027 FORWARD
contig00412	AT2G01070.1	0	634	FUNCTIONS IN: molecular_function unknown; INVOLVED IN: biological_process unknown; LOCATED IN: endomembrane system, integral to membrane; EXPRESSED IN: 22 plant structures; EXPRESSED DURING: 13 growth stages; CONTAINS InterPro DOMAIN/s: Transmembrane receptor, eukaryota (InterPro:IPR009637); BEST Arabidopsis thaliana protein match is: unknown protein (TAIR:AT1G72480.1); Has 500 Blast hits to 499 …	chr2:75596-77625 FORWARD
contig00413	AT5G25100.1	0	715	endomembrane protein 70, putative	chr5:8648374-8651015 REVERSE
contig00414	AT4G29490.1	2e-167	586	aminopeptidase/ manganese ion binding	chr4:14487943-14491321 FORWARD
contig00415	AT3G44110.1	5e-170	594	ATJ3, ATJ	ATJ3; protein binding
contig00416	AT1G57720.2	6e-82	301	elongation factor 1B-gamma, putative / eEF-1B gamma, putative	chr1:21377873-21380114 FORWARD
contig00417	AT5G56030.1	0	723	HSP81-2, ERD8, HSP90.2	HSP81-2 (HEAT SHOCK PROTEIN 81-2); ATP binding
contig00418	AT3G08530.1	0	707	clathrin heavy chain, putative	chr3:2587171-2595411 REVERSE
contig00419	AT4G36220.1	2e-175	612	FAH1, CYP84A1	FAH1 (FERULIC ACID 5-HYDROXYLASE 1); ferulate 5-hydroxylase/ monooxygenase
contig00420	AT4G11610.1	0	933	C2 domain-containing protein	chr4:7013956-7017846 REVERSE
contig00421	ATCG00520.1	2e-72	232	YCF4	Encodes a protein required for photosystem I assembly and stability. In cyanobacteria, loss of function mutation in this gene increases PSII/PSI ratio without any influence on photoautotrophic growth.
contig00422	AT4G36760.1	0	596	ATAPP1, APP1	ATAPP1; N-1-naphthylphthalamic acid binding / aminopeptidase
contig00424	AT1G32130.1	4e-74	213	FUNCTIONS IN: molecular_function unknown; INVOLVED IN: biological_process unknown; LOCATED IN: cellular_component unknown; EXPRESSED IN: 25 plant structures; EXPRESSED DURING: 15 growth stages; CONTAINS InterPro DOMAIN/s: TFIIS N-terminal (InterPro:IPR017923), IWS1, C-terminal (InterPro:IPR008654); BEST Arabidopsis thaliana protein match is: IWS1 C-terminus family protein (TAIR:AT4G19000.1); Has …	chr1:11559146-11561786 REVERSE
contig00425	AT1G13320.1	0	822	PP2AA3	PP2AA3 (PROTEIN PHOSPHATASE 2A SUBUNIT A3); binding / protein phosphatase type 2A regulator
contig00426	AT2G43710.1	2e-180	629	SSI2, FAB2	SSI2; acyl-[acyl-carrier-protein] desaturase/ stearoyl-CoA 9-desaturase
contig00427	AT5G04590.1	0	646	SIR	SIR; sulfite reductase (ferredoxin)/ sulfite reductase
contig00428	AT4G19710.2	0	405	AK-HSDH II, AK-HSDH	bifunctional aspartate kinase/homoserine dehydrogenase, putative / AK-HSDH, putative
contig00429	AT1G11910.1	0	703	aspartyl protease family protein	chr1:4017119-4019874 REVERSE
contig00430	AT2G47510.2	0	440	FUM1	FUM1 (FUMARASE 1); catalytic/ fumarate hydratase
contig00431	AT4G02600.2	1e-155	457	MLO1, ATMLO1	MLO1; calmodulin binding
contig00432	AT4G30390.1	1e-13	75.5	unknown protein	chr4:14862224-14862906 REVERSE
contig00433	AT3G02360.1	0	852	6-phosphogluconate dehydrogenase family protein	chr3:482498-483958 FORWARD
contig00434	AT5G47390.1	7e-76	142	myb family transcription factor	chr5:19227001-19228546 FORWARD
contig00435	AT5G04870.1	2e-85	313	CPK1, ATCPK1	CPK1 (CALCIUM DEPENDENT PROTEIN KINASE 1); calmodulin-dependent protein kinase/ kinase
contig00436	AT3G60070.1	4e-153	355	FUNCTIONS IN: molecular_function unknown; INVOLVED IN: biological_process unknown; LOCATED IN: membrane; EXPRESSED IN: 24 plant structures; EXPRESSED DURING: 15 growth stages; CONTAINS InterPro DOMAIN/s: Major facilitator superfamily, general substrate transporter (InterPro:IPR016196); BEST Arabidopsis thaliana protein match is: unknown protein (TAIR:AT2G44280.2); Has 789 Blast hits to 778 protei…	chr3:22183572-22185941 REVERSE
contig00437	AT3G11450.1	3e-74	201	DNAJ heat shock N-terminal domain-containing protein / cell division protein-related	chr3:3605459-3607477 REVERSE
contig00438	AT5G49900.1	0	729	catalytic/ glucosylceramidase	chr5:20297235-20302019 REVERSE
contig00439	AT1G75400.1	2e-39	160	protein binding / zinc ion binding	chr1:28297609-28299464 FORWARD
contig00440	AT1G80070.1	0	1004	SUS2, EMB33, EMB177, EMB14	SUS2 (ABNORMAL SUSPENSOR 2)
contig00441	AT5G25320.1	6e-111	398	ACT domain-containing protein	chr5:8787403-8789530 REVERSE
contig00442	AT1G79750.1	0	718	ATNADP-ME4	ATNADP-ME4 (NADP-malic enzyme 4); malate dehydrogenase (oxaloacetate-decarboxylating) (NADP+)/ malic enzyme/ oxidoreductase, acting on NADH or NADPH, NAD or NADP as acceptor
contig00443	ATCG00360.1	7e-39	159	YCF3	Encodes a protein required for photosystem I assembly and stability. In Chlamydomonas reinhardtii, this protein seems to act as a PSI specific chaperone facilitating the assembly of the complex by interacting with PsaA and PsaD. A loss of function mutation in tobacco leads to a loss of photosystem I.
contig00444	AT5G57655.2	0	688	xylose isomerase family protein	chr5:23347030-23349805 FORWARD
contig00445	AT1G20760.1	6e-57	213	calcium-binding EF hand family protein	chr1:7209515-7214773 FORWARD
contig00446	AT5G61790.1	0	379	CNX1, ATCNX1	calnexin 1 (CNX1)
contig00447	AT1G66150.1	0	665	TMK1	TMK1 (TRANSMEMBRANE KINASE 1); transmembrane receptor protein serine/threonine kinase
contig00448	ATCG01280.1	4e-126	308	YCF2.2	hypothetical protein
contig00450	AT4G22990.1	0	385	SPX (SYG1/Pho81/XPR1) domain-containing protein	chr4:12048240-12050984 REVERSE
contig00451	AT2G20420.1	0	699	succinyl-CoA ligase (GDP-forming) beta-chain, mitochondrial, putative / succinyl-CoA synthetase, beta chain, putative / SCS-beta, putative	chr2:8805574-8807858 FORWARD
contig00452	AT1G80400.1	1e-100	363	zinc finger (C3HC4-type RING finger) family protein	chr1:30225864-30227360 FORWARD
contig00453	AT5G40760.1	0	811	G6PD6	G6PD6 (GLUCOSE-6-PHOSPHATE DEHYDROGENASE 6); glucose-6-phosphate dehydrogenase
contig00454	AT2G14720.2	0	694	VSR-2	VSR-2; calcium ion binding
contig00455	AT2G02560.1	6e-153	439	CAND1, ATCAND1, ETA2, TIP120, HVE	CAND1 (CULLIN-ASSOCIATED AND NEDDYLATION DISSOCIATED); binding
contig00456	AT5G40200.1	0	778	DegP9	DegP9 (DegP protease 9); catalytic/ protein binding / serine-type endopeptidase/ serine-type peptidase
contig00457	AT5G16280.1	5e-105	378	unknown protein	chr5:5323377-5331345 REVERSE
contig00458	AT5G08690.1	0	827	ATP synthase beta chain 2, mitochondrial	chr5:2825739-2828352 FORWARD
contig00459	AT1G12470.1	0	763	Pep3/Vps18/deep orange family protein	chr1:4251359-4257201 FORWARD
contig00460	AT5G62670.1	0	738	AHA11	AHA11 (Arabidopsis H(+)-ATPase 11); ATPase
contig00461	AT5G42740.1	0	952	glucose-6-phosphate isomerase, cytosolic (PGIC)	chr5:17136080-17140622 FORWARD
contig00463	AT1G49340.1	0	774	ATPI4K ALPHA	ATPI4K ALPHA; 1-phosphatidylinositol 4-kinase/ inositol or phosphatidylinositol kinase
contig00464	AT5G09810.1	0	739	ACT2, ACT7	ACT7 (ACTIN 7); structural constituent of cytoskeleton
contig00465	AT4G31480.1	0	746	coatomer beta subunit, putative / beta-coat protein, putative / beta-COP, putative	chr4:15264076-15267384 FORWARD
contig00466	AT2G27600.1	0	753	SKD1, VPS4	SKD1 (SUPPRESSOR OF K+ TRANSPORT GROWTH DEFECT1); ATP binding / nucleoside-triphosphatase/ nucleotide binding
contig00467	AT2G12400.1	8e-119	424	unknown protein	chr2:5005144-5008140 REVERSE
contig00468	AT5G61260.1	6e-22	102	chromosome scaffold protein-related	chr5:24637109-24638599 FORWARD
contig00469	AT3G58610.2	0	829	ketol-acid reductoisomerase	chr3:21671561-21674639 FORWARD
contig00470	AT5G60390.3	0	843	elongation factor 1-alpha / EF-1-alpha	chr5:24289226-24290675 FORWARD
contig00471	AT3G48050.2	4e-59	226	DNA binding / protein binding / transcription regulator	chr3:17734270-17739412 REVERSE
contig00472	AT1G15520.1	0	780	PDR12, ATPDR12	PDR12 (PLEIOTROPIC DRUG RESISTANCE 12); ATPase, coupled to transmembrane movement of substances
contig00473	AT1G79550.2	0	659	PGK	PGK (PHOSPHOGLYCERATE KINASE); phosphoglycerate kinase
contig00474	AT5G40640.1	2e-141	494	unknown protein	chr5:16277345-16280258 FORWARD
contig00475	AT4G38510.4	0	927	vacuolar ATP synthase subunit B, putative / V-ATPase B subunit, putative / vacuolar proton pump B subunit, putative / V-ATPase 57 kDa subunit, putative	chr4:18011155-18014789 REVERSE
contig00476	AT3G08650.2	8e-151	530	metal transporter family protein	chr3:2624694-2627308 REVERSE
contig00477	AT3G11830.1	1e-163	573	chaperonin, putative	chr3:3732734-3736156 FORWARD
contig00478	AT4G38360.2	0	651	unknown protein	chr4:17967389-17969798 FORWARD
contig00479	AT1G72710.1	3e-165	403	CKL2	CKL2 (CASEIN KINASE 1-LIKE PROTEIN 2); ATP binding / kinase/ protein kinase/ protein serine/threonine kinase
contig00480	AT5G66760.1	0	852	SDH1-1	SDH1-1; ATP binding / succinate dehydrogenase
contig00481	AT4G19210.1	0	992	ATRLI2, RLI2	ATRLI2; transporter
contig00482	AT2G45260.1	9e-133	300	unknown protein	chr2:18664661-18665938 REVERSE
contig00483	AT5G60390.3	0	843	elongation factor 1-alpha / EF-1-alpha	chr5:24289226-24290675 FORWARD
contig00484	AT3G13920.1	0	765	EIF4A1, RH4, TIF4A1	EIF4A1 (EUKARYOTIC TRANSLATION INITIATION FACTOR 4A1); ATP-dependent helicase/ translation initiation factor
contig00485	AT4G34490.1	2e-86	317	ATCAP1, CAP 1, CAP1	ATCAP1 (ARABIDOPSIS THALIANA CYCLASE ASSOCIATED PROTEIN 1); actin binding
contig00486	AT4G38600.1	4e-167	585	KAK, UPL3	KAK (KAKTUS); ubiquitin-protein ligase
contig00487	AT4G10770.1	0	813	ATOPT7, OPT7	OPT7 (OLIGOPEPTIDE TRANSPORTER 7); oligopeptide transporter
contig00488	AT2G45620.1	2e-149	526	nucleotidyltransferase family protein	chr2:18792943-18795750 FORWARD
contig00489	AT3G07740.3	5e-60	229	ADA2A, ATADA2A, HAC10, HXA02, HXA2	ADA2A (HOMOLOG OF YEAST ADA2 2A); DNA binding / transcription factor/ zinc ion binding
contig00490	AT5G22090.1	9e-17	85.5	unknown protein	chr5:7315003-7316394 REVERSE
contig00491	AT1G15690.1	0	468	AVP1, ATAVP3, AVP-3	AVP1; ATPase/ hydrogen-translocating pyrophosphatase
contig00492	AT2G26510.1	2e-170	587	PDE135	PDE135 (pigment defective embryo 135); transmembrane transporter
contig00493	AT4G14950.1	9e-133	403	unknown protein	chr4:8545517-8547722 FORWARD
contig00494	AT1G56560.1	0	463	beta-fructofuranosidase, putative / invertase, putative / saccharase, putative / beta-fructosidase, putative	chr1:21192593-21194948 FORWARD
contig00495	AT2G17200.1	1e-131	466	ubiquitin family protein	chr2:7482133-7485090 REVERSE
contig00496	AT1G50430.1	0	750	DWF5, PA, LE, ST7R, 7RED	DWF5 (DWARF 5); sterol delta7 reductase
contig00497	AT1G27320.1	2e-117	419	AHK3	AHK3 (ARABIDOPSIS HISTIDINE KINASE 3); cytokinin receptor/ osmosensor/ protein histidine kinase
contig00498	AT2G21520.2	3e-141	499	transporter	chr2:9215956-9218953 FORWARD
contig00499	AT2G01680.1	7e-160	560	ankyrin repeat family protein	chr2:306597-308427 FORWARD
contig00500	AT5G25757.1	3e-178	499	unknown protein	chr5:8965515-8967460 REVERSE
contig00501	AT4G13310.1	2e-17	75.9	CYP71A20	CYP71A20; electron carrier/ heme binding / iron ion binding / monooxygenase/ oxygen binding
contig00502	AT5G27380.1	6e-180	627	GSH2, GSHB	GSH2 (GLUTATHIONE SYNTHETASE 2); glutathione synthase
contig00503	AT3G62310.1	0	639	RNA helicase, putative	chr3:23057516-23060561 REVERSE
contig00504	ATMG00580.1	5e-10	63.2	NAD4	NADH dehydrogenase subunit 4
contig00505	AT3G14270.1	1e-159	560	phosphatidylinositol-4-phosphate 5-kinase family protein	chr3:4754624-4761185 FORWARD
contig00506	AT3G51650.1	9e-20	95.5	unknown protein	chr3:19159497-19162267 FORWARD
contig00507	AT2G33150.1	0	644	PKT3, PED1, KAT2	PKT3 (PEROXISOMAL 3-KETOACYL-COA THIOLASE 3); acetyl-CoA C-acyltransferase
contig00508	AT1G59650.1	2e-119	426	CW14	CW14
contig00509	AT3G60240.4	1e-128	242	EIF4G, CUM2	EIF4G (EUKARYOTIC TRANSLATION INITIATION FACTOR 4G); translation initiation factor
contig00510	AT3G54250.1	6e-173	604	mevalonate diphosphate decarboxylase, putative	chr3:20082468-20084688 REVERSE
contig00511	AT3G01510.1	4e-170	595	5'-AMP-activated protein kinase beta-1 subunit-related	chr3:198855-201682 REVERSE
contig00512	AT1G13640.1	8e-122	434	phosphatidylinositol 3- and 4-kinase family protein	chr1:4677276-4679144 REVERSE
contig00513	AT1G11910.1	0	450	aspartyl protease family protein	chr1:4017119-4019874 REVERSE
contig00514	AT3G58610.2	0	754	ketol-acid reductoisomerase	chr3:21671561-21674639 FORWARD
contig00515	AT5G20610.1	1e-117	420	unknown protein	chr5:6969184-6972794 FORWARD
contig00516	AT2G02070.1	1e-52	204	AtIDD5	AtIDD5 (Arabidopsis thaliana Indeterminate(ID)-Domain 5); nucleic acid binding / transcription factor/ zinc ion binding
contig00517	AT1G76130.1	0	669	ATAMY2, AMY2	AMY2 (ALPHA-AMYLASE-LIKE 2); alpha-amylase/ calcium ion binding / catalytic/ cation binding
contig00518	AT1G72180.1	3e-159	558	leucine-rich repeat transmembrane protein kinase, putative	chr1:27164074-27167204 FORWARD
contig00519	AT1G48790.1	2e-119	420	mov34 family protein	chr1:18043925-18047427 REVERSE
contig00520	AT3G11910.1	0	873	UBP13	UBP13 (UBIQUITIN-SPECIFIC PROTEASE 13); ubiquitin thiolesterase/ ubiquitin-specific protease
contig00521	AT5G26751.1	0	716	ATSK11, SK 11	ATSK11; protein kinase/ protein serine/threonine kinase
contig00522	AT4G16143.2	0	737	IMPA-2	IMPA-2 (IMPORTIN ALPHA ISOFORM 2); binding / protein transporter
contig00523	AT4G34200.1	0	692	EDA9	EDA9 (embryo sac development arrest 9); ATP binding
contig00524	AT3G11070.1	7e-145	293	outer membrane OMP85 family protein	chr3:3467801-3469815 FORWARD
contig00525	AT5G27470.1	0	644	seryl-tRNA synthetase / serine--tRNA ligase	chr5:9695087-9697154 FORWARD
contig00526	AT5G37510.2	0	706	EMB1467	EMB1467 (embryo defective 1467); NADH dehydrogenase (ubiquinone)/ NADH dehydrogenase/ electron carrier/ iron-sulfur cluster binding / oxidoreductase/ oxidoreductase, acting on NADH or NADPH
contig00527	AT1G53750.1	0	795	RPT1A	RPT1A (REGULATORY PARTICLE TRIPLE-A 1A); ATPase
contig00528	AT1G09160.1	8e-170	593	protein phosphatase 2C-related / PP2C-related	chr1:2953199-2955059 REVERSE
contig00529	AT2G31810.1	4e-166	483	acetolactate synthase small subunit, putative	chr2:13524271-13528246 FORWARD
contig00530	AT4G12910.1	0	664	scpl20	scpl20 (serine carboxypeptidase-like 20); serine-type carboxypeptidase
contig00531	AT1G54570.1	3e-133	472	esterase/lipase/thioesterase family protein	chr1:20380649-20384953 REVERSE
contig00532	AT4G32940.1	0	684	GAMMA-VPE, GAMMAVPE	GAMMA-VPE (GAMMA VACUOLAR PROCESSING ENZYME); cysteine-type endopeptidase
contig00533	AT3G25230.1	5e-167	576	ROF1, ATFKBP62, FKBP62	ROF1 (ROTAMASE FKBP 1); FK506 binding / calmodulin binding / peptidyl-prolyl cis-trans isomerase
contig00534	AT3G05030.1	5e-141	231	NHX2, ATNHX2	NHX2 (SODIUM HYDROGEN EXCHANGER 2); sodium ion transmembrane transporter/ sodium:hydrogen antiporter
contig00535	AT1G30580.1	0	698	GTP binding	chr1:10831953-10835454 REVERSE
contig00536	AT5G60390.3	4e-121	432	elongation factor 1-alpha / EF-1-alpha	chr5:24289226-24290675 FORWARD
contig00537	AT1G21750.1	2e-174	608	ATPDIL1-1, ATPDI5, PDI5	ATPDIL1-1 (PDI-LIKE 1-1); protein disulfide isomerase
contig00538	AT2G25290.2	1e-124	443	binding	chr2:10766192-10768517 REVERSE
contig00539	AT1G16900.1	3e-141	499	sugar binding / transferase, transferring glycosyl groups	chr1:5779262-5782303 REVERSE
contig00540	AT5G19780.1	0	815	TUA5	TUA5; structural constituent of cytoskeleton
contig00541	AT4G38600.1	1e-172	603	KAK, UPL3	KAK (KAKTUS); ubiquitin-protein ligase
contig00542	AT1G77610.1	1e-145	513	glucose-6-phosphate/phosphate translocator-related	chr1:29165489-29167486 FORWARD
contig00543	AT5G50400.1	0	729	ATPAP27, PAP27	PAP27 (PURPLE ACID PHOSPHATASE 27); acid phosphatase/ protein serine/threonine phosphatase
contig00544	AT3G53710.2	6e-130	461	AGD6	AGD6; ARF GTPase activator/ DNA binding / zinc ion binding
contig00545	AT1G61810.1	4e-142	384	BGLU45	BGLU45 (BETA-GLUCOSIDASE 45); catalytic/ cation binding / hydrolase, hydrolyzing O-glycosyl compounds
contig00546	AT3G05030.1	2e-163	568	NHX2, ATNHX2	NHX2 (SODIUM HYDROGEN EXCHANGER 2); sodium ion transmembrane transporter/ sodium:hydrogen antiporter
contig00547	AT4G24830.1	0	726	arginosuccinate synthase family	chr4:12793085-12795857 REVERSE
contig00548	AT1G31830.2	0	702	amino acid permease family protein	chr1:11418875-11420314 REVERSE
contig00549	AT5G60640.1	0	673	ATPDIL1-4, PDI2, ATPDI2	ATPDIL1-4 (PDI-LIKE 1-4); protein disulfide isomerase
contig00550	AT1G08190.1	0	694	vacuolar assembly protein, putative (VPS41)	chr1:2567652-2573142 FORWARD
contig00551	AT1G70580.4	0	377	AOAT2, GGT2	AOAT2 (ALANINE-2-OXOGLUTARATE AMINOTRANSFERASE 2); L-alanine:2-oxoglutarate aminotransferase/ glycine:2-oxoglutarate aminotransferase
contig00552	AT5G28840.1	0	710	GME	GME (GDP-D-MANNOSE 3',5'-EPIMERASE); GDP-mannose 3,5-epimerase/ NAD or NADH binding / catalytic
contig00553	AT4G00630.1	0	533	KEA2, ATKEA2	KEA2; potassium ion transmembrane transporter/ potassium:hydrogen antiporter
contig00554	AT5G64420.1	8e-61	231	DNA polymerase V family	chr5:25756416-25761122 FORWARD
contig00555	AT2G17200.1	1e-121	434	ubiquitin family protein	chr2:7482133-7485090 REVERSE
contig00556	AT2G27600.1	0	772	SKD1, VPS4	SKD1 (SUPPRESSOR OF K+ TRANSPORT GROWTH DEFECT1); ATP binding / nucleoside-triphosphatase/ nucleotide binding
contig00557	AT2G16950.2	7e-139	491	TRN1, ATTRN1	TRN1 (TRANSPORTIN 1); protein transporter
contig00558	AT2G36530.1	0	774	LOS2	LOS2; copper ion binding / phosphopyruvate hydratase
contig00559	AT3G13340.1	0	654	WD-40 repeat family protein	chr3:4332370-4334603 FORWARD
contig00560	AT5G09810.1	0	736	ACT2, ACT7	ACT7 (ACTIN 7); structural constituent of cytoskeleton
contig00561	AT3G51050.1	0	674	FG-GAP repeat-containing protein	chr3:18954023-18957698 FORWARD
contig00562	AT2G30970.2	0	714	ASP1	ASP1 (ASPARTATE AMINOTRANSFERASE 1); L-aspartate:2-oxoglutarate aminotransferase
contig00563	AT5G39380.1	2e-22	104	calmodulin-binding protein-related	chr5:15759163-15760686 REVERSE
contig00564	AT2G42500.1	7e-176	613	PP2A-4	PP2A-4; hydrolase/ protein serine/threonine phosphatase
contig00565	AT1G66150.1	0	668	TMK1	TMK1 (TRANSMEMBRANE KINASE 1); transmembrane receptor protein serine/threonine kinase
contig00566	AT5G61970.1	0	656	signal recognition particle-related / SRP-related	chr5:24888920-24893079 FORWARD
contig00567	AT3G10970.1	5e-126	448	haloacid dehalogenase-like hydrolase family protein	chr3:3433276-3436077 REVERSE
contig00568	AT1G65730.1	1e-172	603	YSL7	YSL7 (YELLOW STRIPE LIKE 7); oligopeptide transporter
contig00569	AT3G02420.1	3e-83	306	unknown protein	chr3:496179-498772 REVERSE
contig00570	AT2G40540.2	2e-164	323	KT2, ATKT2, SHY3, KUP2, ATKUP2, TRK2	KT2 (POTASSIUM TRANSPORTER 2); potassium ion transmembrane transporter
contig00571	AT1G53590.1	4e-79	292	NTMC2TYPE6.1, NTMC2T6.1	NTMC2T6.1
contig00572	AT3G58610.2	0	751	ketol-acid reductoisomerase	chr3:21671561-21674639 FORWARD
contig00573	AT1G73280.1	3e-125	445	scpl3	scpl3 (serine carboxypeptidase-like 3); serine-type carboxypeptidase
contig00574	AT2G28000.1	0	598	CPN60A, CH-CPN60A, SLP	CPN60A (CHAPERONIN-60ALPHA); ATP binding / protein binding
contig00575	AT3G59920.1	0	712	ATGDI2	ATGDI2 (RAB GDP DISSOCIATION INHIBITOR 2); RAB GDP-dissociation inhibitor
contig00576	AT1G68020.2	0	396	ATTPS6, TPS6	ATTPS6; alpha,alpha-trehalose-phosphate synthase (UDP-forming)/ transferase, transferring glycosyl groups / trehalose-phosphatase
contig00577	AT4G18270.1	4e-80	295	ATTRANS11, TRANS11	ATTRANS11; P-P-bond-hydrolysis-driven protein transmembrane transporter/ catalytic
contig00578	AT5G57870.1	7e-88	210	eukaryotic translation initiation factor 4F, putative / eIF-4F, putative	chr5:23439755-23443433 FORWARD
contig00579	AT4G35090.1	0	863	CAT2	CAT2 (CATALASE 2); catalase
contig00580	AT5G23860.1	0	786	TUB8	TUB8; structural constituent of cytoskeleton
contig00581	AT5G09810.1	0	740	ACT2, ACT7	ACT7 (ACTIN 7); structural constituent of cytoskeleton
contig00582	AT2G31870.2	3e-126	285	TEJ	TEJ (Sanskrit for 'bright'); poly(ADP-ribose) glycohydrolase
contig00583	AT5G52450.1	2e-168	588	MATE efflux protein-related	chr5:21289042-21291749 REVERSE
contig00584	AT2G37570.1	1e-152	536	SLT1	SLT1 (sodium- and lithium-tolerant 1)
contig00585	AT3G20410.1	0	642	CPK9	CPK9 (calmodulin-domain protein kinase 9); calmodulin-dependent protein kinase/ kinase
contig00586	AT1G34060.1	3e-109	392	alliinase family protein	chr1:12396561-12398299 REVERSE
contig00587	AT5G64030.1	5e-145	511	dehydration-responsive protein-related	chr5:25624965-25628257 FORWARD
contig00588	AT5G03940.1	0	785	FFC, 54CP, CPSRP54, SRP54CP	CPSRP54 (CHLOROPLAST SIGNAL RECOGNITION PARTICLE 54 KDA SUBUNIT); 7S RNA binding / GTP binding / mRNA binding / signal sequence binding
contig00589	AT3G07050.1	2e-134	228	GTP-binding family protein	chr3:2229602-2232279 REVERSE
contig00590	AT1G55490.2	0	857	CPN60B, LEN1	CPN60B (CHAPERONIN 60 BETA); ATP binding / protein binding
contig00591	AT3G27530.1	5e-118	230	GC6	GC6 (golgin candidate 6); binding / protein transporter
contig00592	AT4G19670.2	1e-124	443	zinc finger (C3HC4-type RING finger) family protein	chr4:10699383-10701342 REVERSE
contig00593	AT1G08040.2	2e-165	579	unknown protein	chr1:2495507-2497973 REVERSE
contig00594	AT5G56290.1	0	714	PEX5, ATPEX5	PEX5 (PEROXIN 5); peroxisome matrix targeting signal-1 binding / protein binding
contig00595	AT5G23860.1	0	804	TUB8	TUB8; structural constituent of cytoskeleton
contig00596	AT3G26330.1	7e-80	295	CYP71B37	CYP71B37; electron carrier/ heme binding / iron ion binding / monooxygenase/ oxygen binding
contig00597	AT5G23860.1	0	807	TUB8	TUB8; structural constituent of cytoskeleton
contig00598	AT4G21120.1	0	709	AAT1, CAT1	AAT1 (AMINO ACID TRANSPORTER 1); L-glutamate transmembrane transporter/ L-lysine transmembrane transporter/ arginine transmembrane transporter/ cationic amino acid transmembrane transporter
contig00600	AT5G53140.1	2e-103	373	protein phosphatase 2C, putative / PP2C, putative	chr5:21549228-21552132 FORWARD
contig00601	AT1G50200.1	3e-145	512	ALATS, ACD	ALATS (ALANYL-TRNA SYNTHETASE); ATP binding / alanine-tRNA ligase/ ligase, forming aminoacyl-tRNA and related compounds / nucleic acid binding / nucleotide binding
contig00602	AT5G13110.1	0	767	G6PD2	G6PD2 (GLUCOSE-6-PHOSPHATE DEHYDROGENASE 2); glucose-6-phosphate dehydrogenase
contig00603	AT2G45460.1	3e-74	167	forkhead-associated domain-containing protein / FHA domain-containing protein	chr2:18737054-18741690 REVERSE
contig00604	AT4G02940.1	2e-92	337	oxidoreductase, 2OG-Fe(II) oxygenase family protein	chr4:1306658-1310699 FORWARD
contig00605	AT3G06170.1	9e-139	355	TMS membrane family protein / tumour differentially expressed (TDE) family protein	chr3:1867520-1869738 FORWARD
contig00606	AT3G49680.2	9e-139	490	ATBCAT-3, BCAT3	BCAT3 (BRANCHED-CHAIN AMINOTRANSFERASE 3); branched-chain-amino-acid transaminase/ catalytic
contig00607	AT5G49570.1	9e-132	412	AtPNG1	AtPNG1 (Arabidopsis thaliana peptide-N-glycanase 1); catalytic/ peptide-N4-(N-acetyl-beta-glucosaminyl)asparagine amidase
contig00608	AT1G79530.1	7e-167	414	GAPCP-1	GAPCP-1 (GLYCERALDEHYDE-3-PHOSPHATE DEHYDROGENASE OF PLASTID 1); NAD or NADH binding / binding / catalytic/ glyceraldehyde-3-phosphate dehydrogenase (phosphorylating)/ glyceraldehyde-3-phosphate dehydrogenase
contig00609	AT1G21080.1	1e-152	533	DNAJ heat shock N-terminal domain-containing protein	chr1:7378822-7382275 REVERSE
contig00610	AT3G12120.2	6e-142	497	FAD2	FAD2 (FATTY ACID DESATURASE 2); delta12-fatty acid dehydrogenase/ omega-6 fatty acid desaturase
contig00611	AT5G26360.1	0	542	chaperonin, putative	chr5:9255561-9258891 REVERSE
contig00612	AT2G43160.1	2e-27	120	epsin N-terminal homology (ENTH) domain-containing protein	chr2:17948884-17953267 FORWARD
contig00613	AT4G03390.1	7e-92	256	SRF3	SRF3 (STRUBBELIG-RECEPTOR FAMILY 3); ATP binding / kinase/ protein serine/threonine kinase
contig00614	AT5G14780.1	0	632	FDH	FDH (FORMATE DEHYDROGENASE); NAD or NADH binding / binding / catalytic/ cofactor binding / oxidoreductase, acting on the CH-OH group of donors, NAD or NADP as acceptor
contig00615	AT5G57940.2	0	652	ATCNGC5, CNGC5	ATCNGC5 (CYCLIC NUCLEOTIDE GATED CHANNEL 5); calmodulin binding / cyclic nucleotide binding / potassium channel
contig00616	AT4G33090.1	4e-177	618	APM1, ATAPM1	APM1 (AMINOPEPTIDASE M1); aminopeptidase
contig00617	AT3G22200.1	0	775	POP2, GABA-T, HER1	POP2 (POLLEN-PISTIL INCOMPATIBILITY 2); 4-aminobutyrate transaminase/ 4-aminobutyrate:pyruvate transaminase
contig00618	AT4G12400.2	5e-104	375	stress-inducible protein, putative	chr4:7338866-7341239 REVERSE
contig00619	AT5G66680.1	0	637	DGL1	DGL1; dolichyl-diphosphooligosaccharide-protein glycotransferase
contig00620	AT5G07350.1	5e-171	383	tudor domain-containing protein / nuclease family protein	chr5:2320344-2324892 REVERSE
contig00621	AT1G75390.1	2e-21	101	AtbZIP44	AtbZIP44 (Arabidopsis thaliana basic leucine-zipper 44); DNA binding / protein heterodimerization/ transcription factor
contig00622	AT3G18170.1	2e-82	303	transferase, transferring glycosyl groups	chr3:6228393-6229547 FORWARD
contig00624	AT1G12640.1	0	653	membrane bound O-acyl transferase (MBOAT) family protein	chr1:4303586-4305666 REVERSE
contig00625	AT3G20500.1	0	656	ATPAP18, PAP18	PAP18 (PURPLE ACID PHOSPHATASE 18); acid phosphatase/ protein serine/threonine phosphatase
contig00626	AT4G32520.2	0	660	SHM3	SHM3 (SERINE HYDROXYMETHYLTRANSFERASE 3); catalytic/ glycine hydroxymethyltransferase/ pyridoxal phosphate binding
contig00627	AT4G02320.1	1e-142	503	pectinesterase family protein	chr4:1022725-1026118 REVERSE
contig00628	AT4G36960.2	3e-135	478	RNA recognition motif (RRM)-containing protein	chr4:17427349-17429589 FORWARD
contig00629	AT3G63500.2	2e-113	253	unknown protein	chr3:23446331-23449991 REVERSE
contig00630	AT2G25670.2	5e-26	86.7	unknown protein	chr2:10929062-10930619 REVERSE
contig00631	AT4G15900.1	3e-175	612	PRL1	PRL1 (PLEIOTROPIC REGULATORY LOCUS 1); basal transcription repressor/ nucleotide binding / protein binding
contig00632	AT5G24690.1	2e-133	472	INVOLVED IN: biological_process unknown; LOCATED IN: mitochondrion, chloroplast, plastid, chloroplast inner membrane, chloroplast envelope; EXPRESSED IN: 23 plant structures; EXPRESSED DURING: 13 growth stages; BEST Arabidopsis thaliana protein match is: RER1 (RETICULATA-RELATED 1) (TAIR:AT5G22790.1); Has 251 Blast hits to 242 proteins in 37 species: Archae - 0; Bacteria - 8; Metazoa - 20; Fungi …	chr5:8455783-8458513 REVERSE
contig00633	AT3G13920.1	0	725	EIF4A1, RH4, TIF4A1	EIF4A1 (EUKARYOTIC TRANSLATION INITIATION FACTOR 4A1); ATP-dependent helicase/ translation initiation factor
contig00634	AT1G26110.1	6e-34	103	unknown protein	chr1:9024616-9027556 REVERSE
contig00635	AT1G21370.2	7e-131	464	unknown protein	chr1:7484250-7485451 FORWARD
contig00636	AT5G36230.1	0	635	eIF4-gamma/eIF5/eIF2-epsilon domain-containing protein	chr5:14273519-14276773 FORWARD
contig00637	AT1G14670.1	0	687	endomembrane protein 70, putative	chr1:5037669-5040199 FORWARD
contig00638	AT1G09840.6	0	688	ATSK41	ATSK41 (SHAGGY-LIKE PROTEIN KINASE 41); ATP binding / protein kinase/ protein serine/threonine kinase
contig00639	AT3G13460.4	3e-120	197	ECT2	ECT2; protein binding
contig00640	AT5G44240.1	0	669	haloacid dehalogenase-like hydrolase family protein	chr5:17817619-17823598 FORWARD
contig00641	AT3G01180.1	0	595	AtSS2	AtSS2 (starch synthase 2); transferase, transferring glycosyl groups
contig00642	AT2G05710.1	0	802	aconitate hydratase, cytoplasmic, putative / citrate hydro-lyase/aconitase, putative	chr2:2141591-2146350 FORWARD
contig00643	AT3G13772.1	0	669	endomembrane protein 70, putative	chr3:4521712-4524394 REVERSE
contig00644	AT1G16860.1	2e-159	559	merozoite surface protein-related	chr1:5768280-5770183 FORWARD
contig00645	AT1G62020.1	2e-129	459	coatomer protein complex, subunit alpha, putative	chr1:22919814-22923728 FORWARD
contig00646	AT5G66850.1	1e-108	224	MAPKKK5	MAPKKK5; ATP binding / kinase/ protein kinase/ protein serine/threonine kinase
contig00647	AT1G02850.2	5e-164	523	BGLU11	BGLU11 (BETA GLUCOSIDASE 11); hydrolase, hydrolyzing O-glycosyl compounds
contig00648	AT1G27760.3	5e-80	216	SAT32, ATSAT32	interferon-related developmental regulator family protein / IFRD protein family
contig00649	AT1G22150.1	8e-153	456	SULTR1;3	SULTR1;3; sulfate transmembrane transporter
contig00650	AT5G11520.1	0	720	ASP3, YLS4	ASP3 (ASPARTATE AMINOTRANSFERASE 3); L-aspartate:2-oxoglutarate aminotransferase
contig00651	AT4G35510.1	2e-11	67.8	unknown protein	chr4:16860712-16861713 REVERSE
contig00652	AT1G15750.4	2e-135	332	WSIP1, TPL	TPL (TOPLESS); protein binding / protein homodimerization/ transcription repressor
contig00653	AT5G19160.1	5e-153	538	unknown protein	chr5:6430725-6432456 FORWARD
contig00654	AT3G52990.2	2e-75	280	pyruvate kinase, putative	chr3:19649336-19652237 FORWARD
contig00656	AT3G16290.1	3e-135	441	EMB2083	EMB2083 (embryo defective 2083); ATP binding / ATP-dependent peptidase/ ATPase/ metalloendopeptidase/ metallopeptidase/ nucleoside-triphosphatase/ nucleotide binding / serine-type endopeptidase
contig00657	AT3G55320.1	1e-169	593	PGP20	PGP20 (P-GLYCOPROTEIN 20); ATPase, coupled to transmembrane movement of substances
contig00658	AT1G53310.3	0	501	ATPPC1	ATPPC1 (PHOSPHOENOLPYRUVATE CARBOXYLASE 1); catalytic/ phosphoenolpyruvate carboxylase
contig00659	AT1G74690.1	2e-51	130	IQD31	IQD31 (IQ-domain 31); calmodulin binding
contig00660	AT4G11740.1	2e-52	120	SAY1	SAY1
contig00661	AT2G20370.1	8e-156	409	KAM1, MUR3	MUR3 (MURUS 3); catalytic/ transferase, transferring glycosyl groups
contig00662	AT1G17720.2	2e-171	598	ATB BETA	ATB BETA; nucleotide binding / protein phosphatase type 2A regulator
contig00663	AT5G16300.1	3e-102	369	FUNCTIONS IN: molecular_function unknown; INVOLVED IN: biological_process unknown; LOCATED IN: cellular_component unknown; EXPRESSED IN: 23 plant structures; EXPRESSED DURING: 13 growth stages; CONTAINS InterPro DOMAIN/s: Vps51/Vps67 (InterPro:IPR014812); Has 204 Blast hits to 183 proteins in 76 species: Archae - 0; Bacteria - 0; Metazoa - 127; Fungi - 34; Plants - 24; Viruses - 0; Other Eukaryot…	chr5:5338119-5342186 FORWARD
contig00664	AT2G36460.1	3e-174	608	fructose-bisphosphate aldolase, putative	chr2:15296929-15298387 REVERSE
contig00665	AT3G25230.1	0	660	ROF1, ATFKBP62, FKBP62	ROF1 (ROTAMASE FKBP 1); FK506 binding / calmodulin binding / peptidyl-prolyl cis-trans isomerase
contig00666	AT1G11910.1	0	713	aspartyl protease family protein	chr1:4017119-4019874 REVERSE
contig00667	AT5G62000.3	1e-53	207	ARF2, ARF1-BP, HSS	ARF2 (AUXIN RESPONSE FACTOR 2); protein binding / transcription factor
contig00668	AT2G47390.1	0	605	serine-type endopeptidase/ serine-type peptidase	chr2:19442278-19446253 REVERSE
contig00669	AT1G69450.1	9e-106	379	LOCATED IN: endomembrane system, membrane; EXPRESSED IN: 23 plant structures; EXPRESSED DURING: 13 growth stages; CONTAINS InterPro DOMAIN/s: Protein of unknown function DUF221 (InterPro:IPR003864); BEST Arabidopsis thaliana protein match is: HYP1 (HYPOTHETICAL PROTEIN 1) (TAIR:AT3G01100.1); Has 911 Blast hits to 825 proteins in 137 species: Archae - 0; Bacteria - 0; Metazoa - 152; Fungi - 442; P…	chr1:26107120-26110006 REVERSE
contig00670	AT5G55230.1	4e-167	431	ATMAP65-1, MAP65-1	ATMAP65-1 (MICROTUBULE-ASSOCIATED PROTEINS 65-1); microtubule binding
contig00671	AT4G11820.2	8e-135	477	MVA1	MVA1; acetyl-CoA C-acetyltransferase/ hydroxymethylglutaryl-CoA synthase
contig00672	AT1G78160.1	2e-110	396	APUM7	APUM7 (Arabidopsis Pumilio 7); RNA binding / binding
contig00673	AT1G49670.1	2e-168	589	NQR	NQR; binding / catalytic/ oxidoreductase/ zinc ion binding
contig00674	AT2G32810.1	4e-173	460	BGAL9	BGAL9 (Beta galactosidase 9); beta-galactosidase/ catalytic/ cation binding / sugar binding
contig00675	AT5G09810.1	0	707	ACT2, ACT7	ACT7 (ACTIN 7); structural constituent of cytoskeleton
contig00676	AT1G77840.1	5e-119	399	eukaryotic translation initiation factor 5, putative / eIF-5, putative	chr1:29269087-29270400 FORWARD
contig00677	AT3G15970.1	1e-50	197	Ran-binding protein 1 domain-containing protein / RanBP1 domain-containing protein	chr3:5408982-5410379 REVERSE
contig00678	AT5G14420.2	4e-132	317	RGLG2	RGLG2 (RING domain Ligase2); ubiquitin-protein ligase
contig00679	AT5G09810.1	0	743	ACT2, ACT7	ACT7 (ACTIN 7); structural constituent of cytoskeleton
contig00680	AT1G17370.1	5e-158	554	UBP1B	UBP1B (oligouridylate binding protein 1B); mRNA 3'-UTR binding
contig00681	AT2G07360.1	2e-143	506	SH3 domain-containing protein	chr2:3047623-3057099 REVERSE
contig00682	AT5G48160.2	9e-171	597	OBE2	OBE2 (OBERON2); protein binding / zinc ion binding
contig00683	AT5G11170.1	0	764	ATP binding / ATP-dependent helicase/ helicase/ nucleic acid binding	chr5:3553334-3556646 FORWARD
contig00684	AT3G05530.1	0	734	RPT5A, ATS6A.2	RPT5A (REGULATORY PARTICLE TRIPLE-A ATPASE 5A); ATPase/ calmodulin binding
contig00685	AT5G49830.2	7e-127	243	EXPRESSED IN: 22 plant structures; EXPRESSED DURING: 13 growth stages; CONTAINS InterPro DOMAIN/s: Vps51/Vps67 (InterPro:IPR014812); BEST Arabidopsis thaliana protein match is: unknown protein (TAIR:AT1G10385.1).	chr5:20250803-20254766 REVERSE
contig00686	AT2G01600.1	2e-102	369	epsin N-terminal homology (ENTH) domain-containing protein	chr2:268975-272356 FORWARD
contig00687	AT5G64860.1	5e-180	627	DPE1	DPE1 (DISPROPORTIONATING ENZYME); 4-alpha-glucanotransferase/ catalytic/ cation binding
contig00688	AT1G47128.1	2e-172	602	RD21, RD21A	RD21 (responsive to dehydration 21); cysteine-type endopeptidase/ cysteine-type peptidase
contig00690	AT2G34710.1	5e-173	604	PHB, ATHB14, ATHB-14, PHB-1D	PHB (PHABULOSA); DNA binding / transcription factor
contig00691	AT1G48410.2	0	702	AGO1	AGO1 (ARGONAUTE 1); endoribonuclease/ miRNA binding / protein binding / siRNA binding
contig00692	AT3G17860.1	1e-24	111	JAZ3, JAI3, TIFY6B	JAZ3 (JASMONATE-ZIM-DOMAIN PROTEIN 3)
contig00693	AT1G45150.1	0	638	unknown protein	chr1:17077615-17082330 REVERSE
contig00694	AT5G09900.2	0	402	EMB2107, RPN5A, MSA	EMB2107 (EMBRYO DEFECTIVE 2107)
contig00695	AT1G53280.1	4e-125	445	DJ-1 family protein	chr1:19864942-19867341 REVERSE
contig00696	AT4G24890.1	0	741	ATPAP24, PAP24	PAP24 (PURPLE ACID PHOSPHATASE 24); acid phosphatase/ protein serine/threonine phosphatase
contig00697	AT2G30590.1	2e-72	270	WRKY21	WRKY21; calmodulin binding / transcription factor
contig00698	AT1G05350.1	2e-144	413	thiF family protein	chr1:1560891-1564005 REVERSE
contig00699	AT1G79440.1	0	577	ALDH5F1, SSADH1, SSADH	ALDH5F1; 3-chloroallyl aldehyde dehydrogenase/ NAD or NADH binding / succinate-semialdehyde dehydrogenase
contig00700	AT1G32400.3	8e-79	291	TOM2A	TOM2A (TOBAMOVIRUS MULTIPLICATION 2A); protein binding
contig00701	AT1G77590.1	0	772	LACS9	LACS9 (LONG CHAIN ACYL-COA SYNTHETASE 9); long-chain-fatty-acid-CoA ligase
contig00702	AT4G04910.1	0	733	NSF	NSF (N-ethylmaleimide sensitive factor); ATP binding / binding / nucleoside-triphosphatase/ nucleotide binding
contig00703	AT1G29150.1	1e-174	610	ATS9, RPN6	ATS9 (ARABIDOPSIS NON-ATPASE SUBUNIT 9)
contig00704	AT1G58250.1	2e-114	348	SAB	SAB (SABRE)
contig00705	AT2G19450.1	0	633	TAG1, AS11, ABX45, DGAT1, RDS1, ATDGAT	TAG1 (TRIACYLGLYCEROL BIOSYNTHESIS DEFECT 1); diacylglycerol O-acyltransferase
contig00706	AT3G29400.1	4e-86	315	ATEXO70E1	ATEXO70E1 (exocyst subunit EXO70 family protein E1); protein binding
contig00707	AT3G04870.2	0	414	ZDS, PDE181	ZDS (ZETA-CAROTENE DESATURASE); carotene 7,8-desaturase
contig00708	AT5G19820.1	2e-129	372	emb2734	emb2734 (embryo defective 2734); binding / lyase
contig00709	AT4G13250.1	0	646	short-chain dehydrogenase/reductase (SDR) family protein	chr4:7684417-7686691 REVERSE
contig00710	AT3G51550.1	5e-180	627	FER	FER (FERONIA); kinase/ protein kinase
contig00711	AT3G18170.1	1e-83	307	transferase, transferring glycosyl groups	chr3:6228393-6229547 FORWARD
contig00712	AT5G62000.3	0	622	ARF2, ARF1-BP, HSS	ARF2 (AUXIN RESPONSE FACTOR 2); protein binding / transcription factor
contig00713	AT5G48160.2	1e-160	563	OBE2	OBE2 (OBERON2); protein binding / zinc ion binding
contig00714	AT1G12360.1	0	703	KEU	KEU (keule); protein transporter
contig00715	AT3G14230.3	8e-31	132	RAP2.2	RAP2.2; DNA binding / transcription factor
contig00716	AT2G34710.1	2e-170	595	PHB, ATHB14, ATHB-14, PHB-1D	PHB (PHABULOSA); DNA binding / transcription factor
contig00717	AT3G22960.1	0	733	PKP1, PKP-ALPHA	PKP-ALPHA; pyruvate kinase
contig00718	AT1G07570.1	3e-148	522	APK1A, APK1	APK1A; kinase/ protein serine/threonine kinase
contig00719	AT4G08180.2	0	668	ORP1C	ORP1C (OSBP(OXYSTEROL BINDING PROTEIN)-RELATED PROTEIN 1C); oxysterol binding / phosphoinositide binding
contig00720	AT3G08580.2	5e-163	571	AAC1	AAC1 (ADP/ATP CARRIER 1); ATP:ADP antiporter/ binding
contig00721	AT2G37650.1	8e-131	316	scarecrow-like transcription factor 9 (SCL9)	chr2:15792623-15794779 FORWARD
contig00722	AT3G44110.1	4e-152	535	ATJ3, ATJ	ATJ3; protein binding
contig00723	AT1G26620.1	1e-08	58.2	unknown protein	chr1:9195838-9198719 REVERSE
contig00724	AT2G33340.2	4e-167	538	nucleotide binding / ubiquitin-protein ligase	chr2:14126584-14131000 REVERSE
contig00725	AT5G54900.1	2e-118	423	ATRBP45A	ATRBP45A (RNA-binding protein 45A); RNA binding
contig00726	AT5G64300.1	0	711	ATGCH, GCH, ATRIBA1, RFD1	ATGCH; 3,4-dihydroxy-2-butanone-4-phosphate synthase/ GTP cyclohydrolase II
contig00727	AT3G22104.1	2e-87	320	phototropic-responsive NPH3 protein-related	chr3:7789814-7792179 FORWARD
contig00728	AT4G32520.2	3e-137	298	SHM3	SHM3 (SERINE HYDROXYMETHYLTRANSFERASE 3); catalytic/ glycine hydroxymethyltransferase/ pyridoxal phosphate binding
contig00729	AT3G22960.1	0	767	PKP1, PKP-ALPHA	PKP-ALPHA; pyruvate kinase
contig00730	AT5G22300.1	1e-146	489	NIT4	NIT4 (NITRILASE 4); 3-cyanoalanine hydratase/ cyanoalanine nitrilase/ indole-3-acetonitrile nitrilase/ nitrilase/ nitrile hydratase
contig00731	AT3G07130.1	0	682	ATPAP15, PAP15	PAP15 (PURPLE ACID PHOSPHATASE 15); acid phosphatase/ protein serine/threonine phosphatase
contig00732	AT5G66760.1	0	484	SDH1-1	SDH1-1; ATP binding / succinate dehydrogenase
contig00733	AT1G20200.1	4e-178	555	EMB2719, HAP15	EMB2719 (EMBRYO DEFECTIVE 2719); enzyme regulator
contig00734	AT2G19810.1	6e-76	276	zinc finger (CCCH-type) family protein	chr2:8550419-8551498 FORWARD
contig00735	AT1G48430.1	1e-148	523	dihydroxyacetone kinase family protein	chr1:17902874-17906689 REVERSE
contig00736	AT4G33160.1	8e-102	204	ubiquitin-protein ligase	chr4:15994160-15995533 FORWARD
contig00737	AT5G09810.1	0	723	ACT2, ACT7	ACT7 (ACTIN 7); structural constituent of cytoskeleton
contig00738	AT5G09810.1	0	730	ACT2, ACT7	ACT7 (ACTIN 7); structural constituent of cytoskeleton
contig00739	AT5G32470.1	2e-115	412	FUNCTIONS IN: molecular_function unknown; INVOLVED IN: biological_process unknown; LOCATED IN: mitochondrion; EXPRESSED IN: 23 plant structures; EXPRESSED DURING: 13 growth stages; CONTAINS InterPro DOMAIN/s: Haem oxygenase-like, multi-helical (InterPro:IPR016084), TENA/THI-4 protein/Coenzyme PQQ biosynthesis protein C (InterPro:IPR004305); Has 1039 Blast hits to 1039 proteins in 384 species: Arc…	chr5:12085328-12088569 REVERSE
contig00740	AT1G07360.1	6e-134	474	zinc finger (CCCH-type) family protein / RNA recognition motif (RRM)-containing protein	chr1:2260562-2262795 REVERSE
contig00741	AT3G19760.1	0	693	eukaryotic translation initiation factor 4A, putative / eIF-4A, putative / DEAD box RNA helicase, putative	chr3:6863790-6866242 FORWARD
contig00742	AT5G02390.1	2e-31	134	unknown protein	chr5:508764-511710 REVERSE
contig00743	AT5G14520.1	2e-118	311	pescadillo-related	chr5:4680789-4684330 REVERSE
contig00744	AT4G16100.1	2e-22	103	unknown protein	chr4:9105809-9107986 FORWARD
contig00745	AT2G22480.1	5e-152	310	PFK5	PFK5 (PHOSPHOFRUCTOKINASE 5); 6-phosphofructokinase
contig00746	AT1G32790.1	5e-88	322	CID11	RNA-binding protein, putative
contig00747	AT2G39770.1	0	660	CYT1, VTC1, SOZ1, EMB101, GMP1	CYT1 (CYTOKINESIS DEFECTIVE 1); mannose-1-phosphate guanylyltransferase/ nucleotidyltransferase
contig00748	AT1G68920.3	5e-48	189	basic helix-loop-helix (bHLH) family protein	chr1:25915620-25917675 FORWARD
contig00749	AT4G21150.1	2e-128	449	HAP6	HAP6 (HAPLESS 6); dolichyl-diphosphooligosaccharide-protein glycotransferase
contig00750	AT5G63840.1	4e-172	601	RSW3	RSW3 (RADIAL SWELLING 3); glucosidase/ hydrolase, hydrolyzing O-glycosyl compounds
contig00751	AT1G22770.1	1e-141	500	GI, FB	GI (GIGANTEA)
contig00752	AT5G60390.3	0	832	elongation factor 1-alpha / EF-1-alpha	chr5:24289226-24290675 FORWARD
contig00753	AT1G06220.1	0	712	MEE5, CLO, GFA1	MEE5 (MATERNAL EFFECT EMBRYO ARREST 5); GTP binding / GTPase/ translation elongation factor/ translation factor, nucleic acid binding
contig00754	AT1G76810.1	6e-111	398	eukaryotic translation initiation factor 2 family protein / eIF-2 family protein	chr1:28831366-28836310 REVERSE
contig00755	AT4G24290.2	5e-177	617	FUNCTIONS IN: molecular_function unknown; INVOLVED IN: biological_process unknown; LOCATED IN: plasma membrane; EXPRESSED IN: 18 plant structures; EXPRESSED DURING: 9 growth stages; CONTAINS InterPro DOMAIN/s: Membrane attack complex component/perforin/complement C9 (InterPro:IPR001862); BEST Arabidopsis thaliana protein match is: NSL1 (necrotic spotted lesions 1) (TAIR:AT1G28380.1); Has 150 Blas…	chr4:12594856-12597815 FORWARD
contig00756	AT1G14330.1	3e-124	442	kelch repeat-containing F-box family protein	chr1:4890375-4891700 REVERSE
contig00757	AT5G11560.1	2e-165	579	catalytic	chr5:3709734-3713994 REVERSE
contig00758	AT5G62790.1	0	739	DXR, PDE129	DXR (1-DEOXY-D-XYLULOSE 5-PHOSPHATE REDUCTOISOMERASE); 1-deoxy-D-xylulose-5-phosphate reductoisomerase
contig00759	AT2G40950.1	1e-60	231	BZIP17	BZIP17; DNA binding / transcription activator/ transcription factor
contig00760	AT3G05530.1	0	717	RPT5A, ATS6A.2	RPT5A (REGULATORY PARTICLE TRIPLE-A ATPASE 5A); ATPase/ calmodulin binding
contig00761	AT2G37150.2	2e-43	173	zinc finger (C3HC4-type RING finger) family protein	chr2:15603748-15605988 REVERSE
contig00762	AT5G62000.3	2e-49	193	ARF2, ARF1-BP, HSS	ARF2 (AUXIN RESPONSE FACTOR 2); protein binding / transcription factor
contig00763	AT3G17810.1	0	632	dihydroorotate dehydrogenase family protein / dihydroorotate oxidase family protein	chr3:6094279-6096289 FORWARD
contig00764	AT2G19810.1	2e-83	306	zinc finger (CCCH-type) family protein	chr2:8550419-8551498 FORWARD
contig00765	AT4G14350.3	0	764	protein kinase family protein	chr4:8256353-8259934 REVERSE
contig00766	AT1G54490.1	2e-68	214	AIN1, EIN5, XRN4, ATXRN4	XRN4 (EXORIBONUCLEASE 4); 5'-3' exonuclease/ 5'-3' exoribonuclease/ nucleic acid binding
contig00767	AT3G55960.1	1e-78	291	NLI interacting factor (NIF) family protein	chr3:20760797-20762892 REVERSE
contig00768	AT2G48080.1	1e-83	307	oxidoreductase, 2OG-Fe(II) oxygenase family protein	chr2:19665192-19667092 REVERSE
contig00769	AT5G22350.1	2e-164	576	ELM1	ELM1 (ELONGATED MITOCHONDRIA 1)
contig00770	AT4G30600.1	1e-163	554	signal recognition particle receptor alpha subunit family protein	chr4:14938142-14940600 REVERSE
contig00771	AT3G26000.1	5e-61	232	F-box family protein	chr3:9507042-9508542 REVERSE
contig00772	AT5G42080.1	0	710	ADL1, ADL1A, AG68, DRP1A, RSW9	ADL1 (ARABIDOPSIS DYNAMIN-LIKE PROTEIN); GTP binding / GTPase/ protein binding
contig00773	AT1G67680.1	2e-102	370	7S RNA binding	chr1:25365962-25368464 REVERSE
contig00774	AT2G35110.1	1e-120	306	GRL, NAP1, NAPP	GRL (GNARLED); transcription activator
contig00775	AT3G46290.1	2e-128	456	protein kinase, putative	chr3:17013009-17015501 FORWARD
contig00776	AT1G10760.1	2e-147	361	SEX1, SOP1, SOP, GWD1, GWD	SEX1 (STARCH EXCESS 1); alpha-glucan, water dikinase
contig00777	AT3G13490.1	1e-168	526	OVA5, ATKRS-2	OVA5 (OVULE ABORTION 5); ATP binding / aminoacyl-tRNA ligase/ lysine-tRNA ligase/ nucleic acid binding / nucleotide binding
contig00778	AT2G34590.1	1e-171	600	transketolase family protein	chr2:14568956-14570844 REVERSE
contig00779	AT3G54750.1	9e-52	122	unknown protein	chr3:20264833-20268416 REVERSE
contig00780	AT5G50920.1	0	802	CLPC, ATHSP93-V, HSP93-V, DCA1, CLPC1	CLPC1; ATP binding / ATP-dependent peptidase/ ATPase
contig00781	AT5G61840.1	0	758	GUT1	GUT1; catalytic/ glucuronoxylan glucuronosyltransferase
contig00782	AT4G33950.1	5e-173	604	OST1, SNRK2-6, SRK2E, SNRK2.6, P44	OST1 (OPEN STOMATA 1); calcium-dependent protein serine/threonine kinase/ kinase/ protein kinase
contig00783	AT3G47520.1	5e-157	551	MDH	MDH (MALATE DEHYDROGENASE); L-malate dehydrogenase/ binding / catalytic/ malate dehydrogenase/ oxidoreductase/ oxidoreductase, acting on the CH-OH group of donors, NAD or NADP as acceptor
contig00784	AT1G60900.1	2e-103	319	U2 snRNP auxiliary factor large subunit, putative	chr1:22424008-22427806 FORWARD
contig00785	AT5G58040.1	9e-19	92	ATFIP1[V]	ATFIP1[V] (Arabidopsis homolog of yeast Fip1 [V]); RNA binding / protein binding
contig00786	AT3G08580.2	8e-166	580	AAC1	AAC1 (ADP/ATP CARRIER 1); ATP:ADP antiporter/ binding
contig00787	AT1G43190.2	0	694	polypyrimidine tract-binding protein, putative / heterogeneous nuclear ribonucleoprotein, putative	chr1:16275432-16278185 REVERSE
contig00788	AT5G63190.2	0	701	MA3 domain-containing protein	chr5:25346145-25348563 FORWARD
contig00789	AT4G32250.3	1e-148	523	protein kinase family protein	chr4:15570285-15572528 REVERSE
contig00790	AT3G26744.4	2e-89	327	ICE1, ATICE1, SCRM	ICE1 (INDUCER OF CBF EXPRESSION 1); DNA binding / transcription activator/ transcription factor
contig00791	AT2G37150.2	3e-34	143	zinc finger (C3HC4-type RING finger) family protein	chr2:15603748-15605988 REVERSE
contig00792	AT5G35160.1	0	510	LOCATED IN: integral to membrane, Golgi apparatus; EXPRESSED IN: 24 plant structures; EXPRESSED DURING: 13 growth stages; CONTAINS InterPro DOMAIN/s: Nonaspanin (TM9SF) (InterPro:IPR004240); BEST Arabidopsis thaliana protein match is: unknown protein (TAIR:AT4G12650.1); Has 1053 Blast hits to 1004 proteins in 163 species: Archae - 0; Bacteria - 0; Metazoa - 478; Fungi - 143; Plants - 250; Viruses…	chr5:13414945-13416921 FORWARD
contig00793	AT3G53750.1	0	747	ACT3	ACT3 (actin 3); structural constituent of cytoskeleton
contig00794	AT3G44110.1	2e-152	535	ATJ3, ATJ	ATJ3; protein binding
contig00795	AT2G44950.1	1e-105	248	RDO4, HUB1	HUB1 (HISTONE MONO-UBIQUITINATION 1); protein binding / protein homodimerization/ ubiquitin-protein ligase/ zinc ion binding
contig00797	AT3G51770.2	2e-158	556	ETO1	ETO1 (ETHYLENE OVERPRODUCER 1); protein binding, bridging
contig00798	AT5G58090.1	1e-175	612	glycosyl hydrolase family 17 protein	chr5:23505556-23507193 REVERSE
contig00799	AT2G35260.1	1e-117	420	unknown protein	chr2:14849642-14851601 FORWARD
contig00800	AT1G79360.1	3e-148	521	ATOCT2	ATOCT2 (ARABIDOPSIS THALIANA ORGANIC CATION/CARNITINE TRANSPORTER 2); carbohydrate transmembrane transporter/ sugar:hydrogen symporter
contig00801	AT5G14420.2	4e-146	514	RGLG2	RGLG2 (RING domain Ligase2); ubiquitin-protein ligase
contig00802	AT5G04990.1	3e-92	336	sad1/unc-84 protein-related	chr5:1471698-1473770 REVERSE
contig00803	AT4G01850.2	0	721	SAM-2, MAT2	SAM-2 (S-ADENOSYLMETHIONINE SYNTHETASE 2); methionine adenosyltransferase
contig00804	AT5G17380.1	0	693	pyruvate decarboxylase family protein	chr5:5724920-5726720 REVERSE
contig00805	AT5G19990.1	0	686	RPT6A, ATSUG1	RPT6A (REGULATORY PARTICLE TRIPLE-A ATPASE 6A); ATPase
contig00806	AT3G47520.1	1e-138	489	MDH	MDH (MALATE DEHYDROGENASE); L-malate dehydrogenase/ binding / catalytic/ malate dehydrogenase/ oxidoreductase/ oxidoreductase, acting on the CH-OH group of donors, NAD or NADP as acceptor
contig00807	AT1G34020.1	2e-141	499	transporter-related	chr1:12367359-12368965 FORWARD
contig00808	AT5G09810.1	0	724	ACT2, ACT7	ACT7 (ACTIN 7); structural constituent of cytoskeleton
contig00809	AT2G28830.1	4e-113	405	binding / structural constituent of ribosome / ubiquitin-protein ligase	chr2:12367001-12370608 REVERSE
contig00810	AT4G39490.1	8e-124	279	CYP96A10	CYP96A10; electron carrier/ heme binding / iron ion binding / monooxygenase
contig00811	AT2G44350.2	0	707	ATCS, CSY4	ATCS; ATP binding / ATP citrate synthase/ citrate (SI)-synthase
contig00812	AT3G01930.2	1e-107	387	nodulin family protein	chr3:319289-321488 REVERSE
contig00813	AT4G22670.1	1e-69	261	AtHip1	AtHip1 (Arabidopsis thaliana Hsp70-interacting protein 1); binding
contig00814	AT5G03540.2	3e-152	535	ATEXO70A1	ATEXO70A1 (exocyst subunit EXO70 family protein A1); protein binding
contig00815	AT2G47070.1	2e-104	376	SPL1	SPL1 (SQUAMOSA PROMOTER BINDING PROTEIN-LIKE 1); DNA binding / transcription factor
contig00816	AT1G35470.2	4e-141	498	SPla/RYanodine receptor (SPRY) domain-containing protein	chr1:13051636-13054922 REVERSE
contig00817	AT5G47750.1	0	703	D6PKL2, PK5	D6PKL2 (D6 PROTEIN KINASE LIKE 2); kinase
contig00818	AT2G26140.1	1e-154	543	ftsh4	ftsh4 (FtsH protease 4); ATP-dependent peptidase/ ATPase/ metallopeptidase
contig00819	AT1G11720.1	0	654	ATSS3	ATSS3 (starch synthase 3); starch synthase/ transferase, transferring glycosyl groups
contig00820	AT5G46290.1	3e-178	509	KAS I	KAS I (3-KETOACYL-ACYL CARRIER PROTEIN SYNTHASE I); catalytic/ fatty-acid synthase/ transferase, transferring acyl groups other than amino-acyl groups
contig00821	AT4G01050.1	5e-101	365	hydroxyproline-rich glycoprotein family protein	chr4:455874-458175 FORWARD
contig00822	AT5G66150.1	1e-154	543	glycosyl hydrolase family 38 protein	chr5:26439013-26444434 REVERSE
contig00823	AT3G17860.1	1e-18	91.3	JAZ3, JAI3, TIFY6B	JAZ3 (JASMONATE-ZIM-DOMAIN PROTEIN 3)
contig00824	AT2G25737.1	1e-120	430	unknown protein	chr2:10977174-10979677 FORWARD
contig00825	AT1G55860.1	4e-171	405	UPL1	UPL1 (UBIQUITIN-PROTEIN LIGASE 1); ubiquitin-protein ligase
contig00826	AT2G16940.1	2e-96	246	RNA recognition motif (RRM)-containing protein	chr2:7342869-7347052 REVERSE
contig00827	AT5G16880.2	7e-143	401	VHS domain-containing protein / GAT domain-containing protein	chr5:5549658-5551274 FORWARD
contig00828	AT5G58270.1	4e-155	330	STA1, ATATM3, ATM3	STA1 (STARIK 1); ATPase, coupled to transmembrane movement of substances / transporter
contig00829	AT5G26751.1	0	734	ATSK11, SK 11	ATSK11; protein kinase/ protein serine/threonine kinase
contig00830	AT3G54110.1	3e-133	472	ATPUMP1, UCP, PUMP1, ATUCP1, UCP1	PUMP1 (PLANT UNCOUPLING MITOCHONDRIAL PROTEIN 1); binding / oxidative phosphorylation uncoupler
contig00831	AT5G50380.1	6e-119	424	ATEXO70F1	ATEXO70F1 (exocyst subunit EXO70 family protein F1); protein binding
contig00832	AT2G20760.1	7e-48	188	protein binding / structural molecule	chr2:8943279-8945108 REVERSE
contig00833	AT2G17980.1	1e-110	220	ATSLY1	ATSLY1; protein transporter
contig00834	AT5G23850.1	4e-138	457	FUNCTIONS IN: molecular_function unknown; INVOLVED IN: biological_process unknown; LOCATED IN: cellular_component unknown; EXPRESSED IN: 23 plant structures; EXPRESSED DURING: 13 growth stages; CONTAINS InterPro DOMAIN/s: Lipopolysaccharide-modifying protein (InterPro:IPR006598), Protein of unknown function DUF821, CAP10-like (InterPro:IPR008539); BEST Arabidopsis thaliana protein match is: unkno…	chr5:8038126-8040741 FORWARD
contig00835	AT3G04240.1	0	644	SEC	SEC (secret agent); transferase, transferring glycosyl groups
contig00836	AT1G21410.1	9e-114	407	SKP2A	SKP2A
contig00837	AT4G31180.2	4e-175	611	aspartyl-tRNA synthetase, putative / aspartate--tRNA ligase, putative	chr4:15156696-15159362 FORWARD
contig00838	AT2G30600.4	1e-131	466	BTB/POZ domain-containing protein	chr2:13037410-13041475 FORWARD
contig00839	AT1G31830.2	0	723	amino acid permease family protein	chr1:11418875-11420314 REVERSE
contig00840	AT2G21120.1	9e-115	325	unknown protein	chr2:9052103-9054266 REVERSE
contig00842	AT3G01300.1	4e-135	478	protein kinase, putative	chr3:90817-93335 REVERSE
contig00843	AT2G46930.1	4e-140	354	pectinacetylesterase, putative	chr2:19283625-19286090 FORWARD
contig00844	AT5G23860.1	0	793	TUB8	TUB8; structural constituent of cytoskeleton
contig00845	AT3G59760.1	9e-126	273	OASC, ATCS-C	OASC (O-ACETYLSERINE (THIOL) LYASE ISOFORM C); ATP binding / cysteine synthase
contig00846	AT1G64650.2	5e-165	577	LOCATED IN: plasma membrane; EXPRESSED IN: 23 plant structures; EXPRESSED DURING: 13 growth stages; CONTAINS InterPro DOMAIN/s: Protein of unknown function DUF791 (InterPro:IPR008509), Major facilitator superfamily, general substrate transporter (InterPro:IPR016196); BEST Arabidopsis thaliana protein match is: unknown protein (TAIR:AT4G27720.1); Has 548 Blast hits to 545 proteins in 182 species: …	chr1:24023805-24026048 REVERSE
contig00847	AT4G27070.1	0	691	TSB2	TSB2 (TRYPTOPHAN SYNTHASE BETA-SUBUNIT 2); tryptophan synthase
contig00848	AT4G34240.1	6e-171	597	ALDH3I1, ALDH3	ALDH3I1 (ALDEHYDE DEHYDROGENASE 3		chr4:16389801-16392633 FORWARD
contig00849	AT4G19120.2	0	791	ERD3	ERD3 (early-responsive to dehydration 3)
contig00850	AT5G37510.2	6e-161	564	EMB1467	EMB1467 (embryo defective 1467); NADH dehydrogenase (ubiquinone)/ NADH dehydrogenase/ electron carrier/ iron-sulfur cluster binding / oxidoreductase/ oxidoreductase, acting on NADH or NADPH
contig00851	AT1G67310.1	3e-97	352	calmodulin binding / transcription regulator	chr1:25198182-25203126 REVERSE
contig00852	AT5G03280.1	4e-88	322	EIN2, PIR2, CKR1, ERA3, ORE3, ORE2, ATEIN2	EIN2 (ETHYLENE INSENSITIVE 2); transporter
contig00853	AT1G48850.1	0	630	EMB1144	EMB1144 (embryo defective 1144); chorismate synthase
contig00854	AT5G05580.1	9e-167	583	FAD8	FAD8 (FATTY ACID DESATURASE 8); omega-3 fatty acid desaturase
contig00855	AT3G03440.1	2e-93	339	armadillo/beta-catenin repeat family protein	chr3:815709-818568 FORWARD
contig00856	AT1G09830.1	0	670	phosphoribosylamine--glycine ligase (PUR2)	chr1:3192783-3194936 REVERSE
contig00857	AT4G27020.1	0	835	unknown protein	chr4:13568604-13571381 REVERSE
contig00858	AT3G09090.1	1e-144	510	DEX1	DEX1 (DEFECTIVE IN EXINE FORMATION 1); calcium ion binding
contig00859	AT2G24150.1	1e-78	291	HHP3	HHP3 (heptahelical protein 3); receptor
contig00860	AT1G49050.1	7e-119	424	aspartyl protease family protein	chr1:18150638-18153186 FORWARD
contig00861	AT4G31880.1	3e-19	60.5	LOCATED IN: cytosol, chloroplast; EXPRESSED IN: 24 plant structures; EXPRESSED DURING: 14 growth stages; BEST Arabidopsis thaliana protein match is: binding (TAIR:AT1G15940.1); Has 114836 Blast hits to 56273 proteins in 1914 species: Archae - 187; Bacteria - 15478; Metazoa - 53116; Fungi - 16017; Plants - 4342; Viruses - 719; Other Eukaryotes - 24977 (source: NCBI BLink).	chr4:15419435-15423939 REVERSE
contig00862	AT4G04950.1	1e-155	546	thioredoxin family protein	chr4:2517882-2519924 REVERSE
contig00863	AT2G22560.1	9e-50	194	FUNCTIONS IN: molecular_function unknown; INVOLVED IN: biological_process unknown; LOCATED IN: plasma membrane; EXPRESSED IN: 15 plant structures; EXPRESSED DURING: 6 growth stages; CONTAINS InterPro DOMAIN/s: KIP1-like (InterPro:IPR011684); BEST Arabidopsis thaliana protein match is: kinase interacting family protein (TAIR:AT5G10500.1); Has 47807 Blast hits to 30104 proteins in 1314 species: Arc…	chr2:9585892-9588838 FORWARD
contig00864	AT3G27325.1	5e-59	225	hydrolase, acting on ester bonds	chr3:10096224-10102087 FORWARD
contig00865	AT5G65620.1	0	848	peptidase M3 family protein / thimet oligopeptidase family protein	chr5:26221951-26225784 FORWARD
contig00866	AT5G24300.1	0	387	SSI1, SSI, ATSS1	SSI1 (SUPPRESSOR OF SALICYLIC ACID INSENSITIVITY 1); starch synthase/ transferase, transferring glycosyl groups
contig00867	AT5G08690.1	0	752	ATP synthase beta chain 2, mitochondrial	chr5:2825739-2828352 FORWARD
contig00868	AT3G52610.1	1e-97	317	unknown protein	chr3:19510513-19512547 FORWARD
contig00869	AT4G26910.1	4e-143	468	2-oxoacid dehydrogenase family protein	chr4:13520127-13522889 REVERSE
contig00870	AT2G19480.2	8e-107	384	NFA02, NFA2	NAP1;2 (NUCLEOSOME ASSEMBLY PROTEIN 1;2); DNA binding / binding
contig00871	AT5G61020.2	2e-97	353	ECT3	ECT3
contig00872	AT1G71490.1	8e-76	281	pentatricopeptide (PPR) repeat-containing protein	chr1:26933326-26935371 REVERSE
contig00873	AT5G51970.2	2e-162	336	sorbitol dehydrogenase, putative / L-iditol 2-dehydrogenase, putative	chr5:21111820-21113284 FORWARD
contig00874	AT5G01320.1	0	758	pyruvate decarboxylase, putative	chr5:129484-131625 REVERSE
contig00875	AT3G27820.1	1e-178	623	ATMDAR4, MDAR4	MDAR4 (MONODEHYDROASCORBATE REDUCTASE 4); monodehydroascorbate reductase (NADH)
contig00876	AT4G25030.2	2e-77	286	unknown protein	chr4:12865336-12866638 FORWARD
contig00877	AT4G13350.2	4e-19	93.2	NIG	NIG (NSP (NUCLEAR SHUTTLE PROTEIN)-INTERACTING GTPASE); GTP binding / GTPase
contig00878	AT5G62890.3	0	709	permease, putative	chr5:25243723-25247075 FORWARD
contig00879	AT4G18640.1	2e-104	376	MRH1	MRH1 (morphogenesis of root hair 1); ATP binding / protein binding / protein kinase/ protein serine/threonine kinase/ protein tyrosine kinase
contig00880	AT2G03120.1	6e-137	484	ATSPP	ATSPP (ARABIDOPSIS SIGNAL PEPTIDE PEPTIDASE); aspartic-type endopeptidase
contig00881	AT1G02816.1	2e-40	164	unknown protein	chr1:621637-622137 FORWARD
contig00882	AT1G71980.1	3e-60	229	protease-associated zinc finger (C3HC4-type RING finger) family protein	chr1:27098250-27099881 FORWARD
contig00883	AT1G27770.1	0	641	ACA1, PEA1	ACA1 (AUTO-INHIBITED CA2+-ATPASE 1); calcium channel/ calcium-transporting ATPase/ calmodulin binding
contig00884	AT4G03430.1	0	645	STA1, EMB2770	EMB2770 (EMBRYO DEFECTIVE 2770); RNA splicing factor, transesterification mechanism
contig00885	AT5G09590.1	0	645	MTHSC70-2, HSC70-5	MTHSC70-2 (MITOCHONDRIAL HSP70 2); ATP binding
contig00886	AT1G27320.1	1e-74	239	AHK3	AHK3 (ARABIDOPSIS HISTIDINE KINASE 3); cytokinin receptor/ osmosensor/ protein histidine kinase
contig00887	AT5G20600.1	1e-31	134	FUNCTIONS IN: molecular_function unknown; INVOLVED IN: rRNA processing; LOCATED IN: preribosome, small subunit precursor; EXPRESSED IN: 22 plant structures; EXPRESSED DURING: 13 growth stages; CONTAINS InterPro DOMAIN/s: Nucleolar, Nop52 (InterPro:IPR010301); Has 444 Blast hits to 431 proteins in 151 species: Archae - 0; Bacteria - 10; Metazoa - 196; Fungi - 114; Plants - 27; Viruses - 0; Other E…	chr5:6966345-6967943 REVERSE
contig00888	AT3G15140.1	2e-18	90.9	exonuclease family protein	chr3:5099712-5101717 REVERSE
contig00889	AT3G07810.2	1e-37	154	heterogeneous nuclear ribonucleoprotein, putative / hnRNP, putative	chr3:2492875-2495102 FORWARD
contig00890	AT5G19960.1	2e-48	190	RNA recognition motif (RRM)-containing protein	chr5:6744029-6746133 FORWARD
contig00891	AT1G17210.1	4e-115	412	zinc ion binding	chr1:5880502-5884657 REVERSE
contig00892	AT5G64440.1	2e-105	380	AtFAAH	AtFAAH (Arabidopsis thaliana fatty acid amide hydrolase); N-(long-chain-acyl)ethanolamine deacylase/ amidase
contig00893	AT5G19150.2	4e-92	335	carbohydrate kinase family	chr5:6426280-6428402 REVERSE
contig00894	AT2G17930.1	0	689	binding / inositol or phosphatidylinositol kinase/ phosphotransferase, alcohol group as acceptor	chr2:7784455-7802230 REVERSE
contig00895	AT1G71710.1	2e-117	419	inositol polyphosphate 5-phosphatase, putative	chr1:26973796-26976774 REVERSE
contig00896	AT1G04120.1	1e-154	543	ATMRP5, MRP5	ATMRP5; ATPase, coupled to transmembrane movement of substances / sulfonylurea receptor
contig00897	AT2G38800.1	5e-27	119	calmodulin-binding protein-related	chr2:16216999-16218837 FORWARD
contig00898	AT5G09880.1	2e-145	512	RNA recognition motif (RRM)-containing protein	chr5:3081646-3085179 REVERSE
contig00899	AT1G32750.1	6e-55	212	HAF01, HAF1, HAC13, GTD1, TAF1	HAF01; DNA binding / histone acetyltransferase
contig00900	AT2G26260.2	1e-125	446	AT3BETAHSD/D2	AT3BETAHSD/D2 (3BETA-HYDROXYSTEROID-DEHYDROGENASE/DECARBOXYLASE ISOFORM 2); 3-beta-hydroxy-delta5-steroid dehydrogenase/ sterol-4-alpha-carboxylate 3-dehydrogenase (decarboxylating)
contig00901	AT5G47770.1	3e-152	535	FPS1	FPS1 (FARNESYL DIPHOSPHATE SYNTHASE 1); dimethylallyltranstransferase/ geranyltranstransferase
contig00902	AT3G43300.1	4e-79	292	ATMIN7	ATMIN7 (ARABIDOPSIS THALIANA HOPM INTERACTOR 7); guanyl-nucleotide exchange factor/ protein binding
contig00903	AT5G42480.1	6e-99	358	ARC6	ARC6 (ACCUMULATION AND REPLICATION OF CHLOROPLASTS 6); protein binding
contig00904	AT5G01220.1	0	656	SQD2	SQD2 (sulfoquinovosyldiacylglycerol 2); UDP-glycosyltransferase/ UDP-sulfoquinovose:DAG sulfoquinovosyltransferase/ transferase, transferring glycosyl groups
contig00905	AT1G70320.1	0	669	UPL2	UPL2 (UBIQUITIN-PROTEIN LIGASE 2); ubiquitin-protein ligase
contig00906	AT3G58490.1	2e-137	332	phosphatidic acid phosphatase family protein / PAP2 family protein	chr3:21633065-21635057 FORWARD
contig00907	AT4G09810.1	6e-145	511	transporter-related	chr4:6175415-6176892 REVERSE
contig00908	AT2G35880.1	5e-43	172	FUNCTIONS IN: molecular_function unknown; EXPRESSED IN: 24 plant structures; EXPRESSED DURING: 13 growth stages; CONTAINS InterPro DOMAIN/s: Targeting for Xklp2 (InterPro:IPR009675); BEST Arabidopsis thaliana protein match is: unknown protein (TAIR:AT4G32330.3); Has 14997 Blast hits to 8919 proteins in 586 species: Archae - 10; Bacteria - 1037; Metazoa - 6567; Fungi - 1700; Plants - 594; Viruses …	chr2:15063204-15065259 REVERSE
contig00909	AT1G36180.1	2e-148	522	ACC2	ACC2 (ACETYL-COA CARBOXYLASE 2); acetyl-CoA carboxylase
contig00910	AT4G17890.1	1e-104	377	AGD8	AGD8 (ARF-GAP DOMAIN 8); ARF GTPase activator/ DNA binding / zinc ion binding
contig00911	AT2G42500.1	2e-175	612	PP2A-4	PP2A-4; hydrolase/ protein serine/threonine phosphatase
contig00912	AT4G04950.1	4e-146	291	thioredoxin family protein	chr4:2517882-2519924 REVERSE
contig00913	AT5G23860.1	0	548	TUB8	TUB8; structural constituent of cytoskeleton
contig00914	AT4G36195.1	1e-174	334	serine carboxypeptidase S28 family protein	chr4:17127202-17129787 FORWARD
contig00915	AT5G18620.2	6e-155	544	CHR17	CHR17 (CHROMATIN REMODELING FACTOR17); ATP binding / DNA binding / DNA-dependent ATPase/ helicase/ hydrolase, acting on acid anhydrides, in phosphorus-containing anhydrides / nucleic acid binding / nucleosome binding
contig00916	AT3G21070.2	9e-173	603	NADK1	NADK1 (NAD KINASE 1); NAD+ kinase/ NADH kinase/ calmodulin binding
contig00917	AT4G34030.1	0	771	MCCB	MCCB (3-METHYLCROTONYL-COA CARBOXYLASE); biotin carboxylase/ methylcrotonoyl-CoA carboxylase
contig00918	AT2G34250.2	0	757	protein transport protein sec61, putative	chr2:14462635-14464572 FORWARD
contig00919	AT3G06720.2	0	743	AT-IMP, ATKAP ALPHA, AIMP ALPHA	IMPA-1 (IMPORTIN ALPHA ISOFORM 1); binding / protein transporter
contig00920	AT1G09840.6	3e-159	462	ATSK41	ATSK41 (SHAGGY-LIKE PROTEIN KINASE 41); ATP binding / protein kinase/ protein serine/threonine kinase
contig00921	AT1G55530.1	2e-43	174	zinc finger (C3HC4-type RING finger) family protein	chr1:20729472-20730527 REVERSE
contig00922	AT3G15610.1	3e-167	585	transducin family protein / WD-40 repeat family protein	chr3:5291076-5292796 REVERSE
contig00923	AT4G19185.1	3e-105	379	integral membrane family protein	chr4:10489201-10491488 REVERSE
contig00924	AT3G26000.1	2e-59	227	F-box family protein	chr3:9507042-9508542 REVERSE
contig00925	AT3G61600.1	2e-177	619	ATPOB1	ATPOB1; protein binding
contig00926	AT5G66460.1	6e-142	501	(1-4)-beta-mannan endohydrolase, putative	chr5:26538911-26540837 REVERSE
contig00927	AT2G24100.1	3e-86	248	unknown protein	chr2:10244921-10246715 FORWARD
contig00928	AT1G07110.1	0	277	F2KP, ATF2KP, FKFBP	F2KP (FRUCTOSE-2,6-BISPHOSPHATASE); fructose-2,6-bisphosphate 2-phosphatase
contig00929	AT2G30100.1	7e-95	344	ubiquitin family protein	chr2:12847828-12851908 FORWARD
contig00930	AT1G10430.1	7e-170	593	PP2A-2	PP2A-2; protein serine/threonine phosphatase
contig00931	AT3G20770.1	3e-60	229	EIN3	EIN3 (ETHYLENE-INSENSITIVE3); transcription factor
contig00932	AT5G06530.1	7e-169	590	ABC transporter family protein	chr5:1990060-1994605 REVERSE
contig00933	AT5G24010.1	6e-83	305	protein kinase family protein	chr5:8113910-8116384 FORWARD
contig00934	AT3G11670.1	0	720	DGD1	DGD1 (DIGALACTOSYL DIACYLGLYCEROL DEFICIENT 1); UDP-galactosyltransferase/ galactolipid galactosyltransferase/ transferase, transferring glycosyl groups
contig00935	AT1G27680.1	9e-154	540	APL2	APL2 (ADPGLC-PPASE LARGE SUBUNIT); glucose-1-phosphate adenylyltransferase
contig00936	AT1G32190.2	5e-33	139	unknown protein	chr1:11593059-11595481 REVERSE
contig00937	AT3G50700.1	4e-69	259	AtIDD2	AtIDD2 (Arabidopsis thaliana Indeterminate(ID)-Domain 2); nucleic acid binding / transcription factor/ zinc ion binding
contig00938	AT2G27210.1	4e-139	491	BSL3	kelch repeat-containing serine/threonine phosphoesterase family protein
contig00939	AT5G65760.1	4e-161	564	serine carboxypeptidase S28 family protein	chr5:26308289-26310891 FORWARD
contig00940	AT2G26560.1	9e-117	413	PLP2, PLA IIA, PLA2A	PLA2A (PHOSPHOLIPASE A 2A); lipase/ nutrient reservoir
contig00941	AT2G22240.1	0	803	ATMIPS2, MIPS2	MIPS2 (MYO-INOSITOL-1-PHOSTPATE SYNTHASE 2); binding / catalytic/ inositol-3-phosphate synthase
contig00942	AT3G05040.1	2e-106	374	HST, HST1	HST (HASTY); nucleocytoplasmic transporter
contig00943	AT1G55500.1	6e-94	341	ECT4	ECT4
contig00944	AT3G55200.1	0	709	splicing factor, putative	chr3:20460533-20464361 FORWARD
contig00945	AT2G47490.1	2e-92	336	mitochondrial substrate carrier family protein	chr2:19487549-19489311 FORWARD
contig00946	AT4G37680.1	5e-154	541	HHP4	HHP4 (heptahelical protein 4); receptor
contig00947	AT5G57890.1	7e-92	334	anthranilate synthase beta subunit, putative	chr5:23447648-23449622 REVERSE
contig00948	AT4G19006.1	1e-88	324	26S proteasome regulatory subunit, putative (RPN9)	chr4:10409349-10411347 REVERSE
contig00949	AT3G49680.1	1e-148	523	ATBCAT-3, BCAT3	BCAT3 (BRANCHED-CHAIN AMINOTRANSFERASE 3); branched-chain-amino-acid transaminase/ catalytic
contig00950	AT1G21640.1	4e-145	511	NADK2, ATNADK2	NADK2; NAD+ kinase/ calmodulin binding
contig00951	AT3G16230.1	6e-104	374	RNA binding / catalytic	chr3:5500563-5503303 FORWARD
contig00952	AT5G09810.1	0	742	ACT2, ACT7	ACT7 (ACTIN 7); structural constituent of cytoskeleton
contig00953	AT1G18900.2	0	506	pentatricopeptide (PPR) repeat-containing protein	chr1:6529778-6532360 FORWARD
contig00954	AT5G16260.1	1e-91	334	RNA recognition motif (RRM)-containing protein	chr5:5311363-5315496 FORWARD
contig00955	AT4G14900.1	4e-96	348	hydroxyproline-rich glycoprotein family protein	chr4:8521759-8523607 REVERSE
contig00956	AT4G35870.1	1e-145	495	FUNCTIONS IN: molecular_function unknown; INVOLVED IN: protein targeting to vacuole; LOCATED IN: membrane; EXPRESSED IN: 23 plant structures; EXPRESSED DURING: 15 growth stages; CONTAINS InterPro DOMAIN/s: Protein of unknown function DUF221 (InterPro:IPR003864); BEST Arabidopsis thaliana protein match is: early-responsive to dehydration protein-related / ERD protein-related (TAIR:AT3G21620.1); Ha…	chr4:16990332-16992785 FORWARD
contig00957	AT1G13990.1	2e-69	260	unknown protein	chr1:4794810-4796476 FORWARD
contig00958	AT2G07050.1	0	677	CAS1	CAS1 (cycloartenol synthase 1); cycloartenol synthase
contig00959	AT1G06890.2	3e-115	250	transporter-related	chr1:2111728-2114038 REVERSE
contig00960	AT4G19110.1	1e-144	310	protein kinase, putative	chr4:10454770-10457468 REVERSE
contig00961	AT2G40940.1	3e-134	475	ERS1, ERS	ERS1 (ETHYLENE RESPONSE SENSOR 1); ethylene binding / protein histidine kinase/ receptor
contig00962	AT2G26280.1	2e-101	366	CID7	CID7; ATP binding / damaged DNA binding / protein binding
contig00963	AT2G20370.1	6e-179	624	KAM1, MUR3	MUR3 (MURUS 3); catalytic/ transferase, transferring glycosyl groups
contig00964	AT4G19006.1	5e-168	587	26S proteasome regulatory subunit, putative (RPN9)	chr4:10409349-10411347 REVERSE
contig00965	AT2G02970.1	7e-127	451	nucleoside phosphatase family protein / GDA1/CD39 family protein	chr2:865395-868007 REVERSE
contig00966	AT1G77120.1	5e-163	571	ADH1, ADH, ATADH, ATADH1	ADH1 (ALCOHOL DEHYDROGENASE 1); alcohol dehydrogenase
contig00967	AT4G36790.1	4e-129	340	transporter-related	chr4:17336360-17338304 FORWARD
contig00968	AT5G14250.1	1e-110	397	COP13, CSN3, FUS11	COP13 (CONSTITUTIVE PHOTOMORPHOGENIC 13); protein binding
contig00969	AT5G05200.1	0	669	ABC1 family protein	chr5:1544206-1547082 REVERSE
contig00970	AT1G09430.1	0	708	ACLA-3	ACLA-3; ATP citrate synthase
contig00971	AT2G28000.1	3e-176	615	CPN60A, CH-CPN60A, SLP	CPN60A (CHAPERONIN-60ALPHA); ATP binding / protein binding
contig00972	AT4G38510.4	0	754	vacuolar ATP synthase subunit B, putative / V-ATPase B subunit, putative / vacuolar proton pump B subunit, putative / V-ATPase 57 kDa subunit, putative	chr4:18011155-18014789 REVERSE
contig00973	AT2G04030.1	1e-173	606	CR88, EMB1956, HSP90.5	CR88; ATP binding
contig00974	AT5G25630.1	7e-88	308	pentatricopeptide (PPR) repeat-containing protein	chr5:8947426-8949424 FORWARD
contig00975	AT1G50920.1	6e-100	361	GTP-binding protein-related	chr1:18870555-18872570 FORWARD
contig00976	AT3G13340.1	3e-177	618	WD-40 repeat family protein	chr3:4332370-4334603 FORWARD
contig00977	AT1G72330.1	0	759	ALAAT2	ALAAT2 (ALANINE AMINOTRANSFERASE 2); ATP binding / L-alanine:2-oxoglutarate aminotransferase
contig00978	AT1G63690.1	2e-173	605	protease-associated (PA) domain-containing protein	chr1:23618490-23622082 FORWARD
contig00979	AT1G09420.1	6e-166	580	G6PD4	G6PD4 (GLUCOSE-6-PHOSPHATE DEHYDROGENASE 4); glucose-6-phosphate dehydrogenase
contig00980	AT5G09900.2	4e-179	447	EMB2107, RPN5A, MSA	EMB2107 (EMBRYO DEFECTIVE 2107)
contig00981	AT5G47210.1	5e-32	135	nuclear RNA-binding protein, putative	chr5:19169222-19171012 REVERSE
contig00982	AT1G65930.1	0	392	isocitrate dehydrogenase, putative / NADP+ isocitrate dehydrogenase, putative	chr1:24539088-24541861 FORWARD
contig00983	AT5G20280.1	0	813	ATSPS1F	ATSPS1F (sucrose phosphate synthase 1F); sucrose-phosphate synthase/ transferase, transferring glycosyl groups
contig00984	AT2G20360.1	2e-166	582	binding / catalytic/ coenzyme binding	chr2:8786070-8789098 FORWARD
contig00985	AT5G51430.1	0	673	EYE	EYE (EMBRYO YELLOW)
contig00986	AT5G12250.1	0	417	TUB6	TUB6 (BETA-6 TUBULIN); structural constituent of cytoskeleton
contig00987	AT4G26850.1	2e-39	160	VTC2	VTC2 (vitamin c defective 2); GDP-D-glucose phosphorylase/ GDP-galactose:glucose-1-phosphate guanyltransferase/ GDP-galactose:mannose-1-phosphate guanyltransferase/ GDP-galactose:myoinositol-1-phosphate guanyltransferase/ galactose-1-phosphate guanylyltra
contig00988	AT2G37570.1	2e-159	558	SLT1	SLT1 (sodium- and lithium-tolerant 1)
contig00989	AT5G47860.1	1e-150	530	unknown protein	chr5:19381656-19384310 FORWARD
contig00990	AT2G39840.1	5e-156	547	TOPP4	TOPP4; protein serine/threonine phosphatase
contig00991	AT5G65290.1	5e-106	381	LMBR1 integral membrane family protein	chr5:26089814-26094337 FORWARD
contig00992	AT1G71820.1	0	672	SEC6	SEC6
contig00993	AT4G37880.1	4e-117	418	protein binding / zinc ion binding	chr4:17810183-17811349 FORWARD
contig00994	AT4G27680.1	2e-155	296	MSP1 protein, putative / intramitochondrial sorting protein, putative	chr4:13821263-13823083 FORWARD
contig00995	AT3G08580.2	1e-158	556	AAC1	AAC1 (ADP/ATP CARRIER 1); ATP:ADP antiporter/ binding
contig00996	AT4G02715.1	3e-06	50.4	unknown protein	chr4:1202170-1202787 REVERSE
contig00997	AT5G67385.1	5e-144	507	protein binding / signal transducer	chr5:26884754-26887083 FORWARD
contig00998	AT3G02930.1	2e-42	170	unknown protein	chr3:655306-658319 FORWARD
contig00999	AT5G01960.1	1e-143	506	zinc finger (C3HC4-type RING finger) family protein	chr5:370811-372775 FORWARD
contig01000	AT5G09810.1	0	738	ACT2, ACT7	ACT7 (ACTIN 7); structural constituent of cytoskeleton
contig01001	AT5G09810.1	0	728	ACT2, ACT7	ACT7 (ACTIN 7); structural constituent of cytoskeleton
contig01002	AT3G55990.1	3e-153	538	ESK1	ESK1 (ESKIMO 1)
contig01003	AT1G74960.1	2e-171	598	FAB1, KAS2	FAB1 (FATTY ACID BIOSYNTHESIS 1); 3-oxoacyl-[acyl-carrier-protein] synthase/ fatty-acid synthase
contig01004	AT4G35090.2	0	782	CAT2	CAT2 (CATALASE 2); catalase
contig01005	AT5G57580.1	4e-103	372	calmodulin-binding protein	chr5:23314994-23317683 REVERSE
contig01006	AT1G75220.1	2e-88	323	integral membrane protein, putative	chr1:28229412-28232606 REVERSE
contig01007	AT3G58060.1	2e-157	552	cation efflux family protein / metal tolerance protein, putative (MTPc3)	chr3:21497778-21499676 REVERSE
contig01008	AT3G25570.1	1e-95	347	adenosylmethionine decarboxylase family protein	chr3:9287413-9288462 REVERSE
contig01009	AT1G31930.2	4e-109	377	XLG3	XLG3 (extra-large GTP-binding protein 3); guanyl nucleotide binding / signal transducer
contig01010	AT1G11480.2	1e-37	154	eukaryotic translation initiation factor-related	chr1:3864368-3866707 REVERSE
contig01011	AT2G03510.1	7e-135	477	band 7 family protein	chr2:1066717-1068934 FORWARD
contig01012	AT1G27340.1	3e-136	382	F-box family protein	chr1:9495741-9497857 FORWARD
contig01013	AT5G45560.1	0	660	pleckstrin homology (PH) domain-containing protein / lipid-binding START domain-containing protein	chr5:18465561-18470752 FORWARD
contig01014	ATCG00280.1	0	671	PSBC	chloroplast gene encoding a CP43 subunit of the photosystem II reaction center. promoter contains a blue-light responsive element.
contig01015	AT3G16500.1	1e-46	184	PAP1, IAA26	PAP1 (PHYTOCHROME-ASSOCIATED PROTEIN 1); transcription factor
contig01016	AT2G01190.1	1e-06	51.6	octicosapeptide/Phox/Bem1p (PB1) domain-containing protein	chr2:115023-117296 FORWARD
contig01017	AT3G26618.1	3e-172	601	ERF1-3	ERF1-3 (eukaryotic release factor 1-3); translation release factor
contig01018	AT1G17290.1	1e-160	563	AlaAT1	AlaAT1 (ALANINE AMINOTRANSFERAS); ATP binding / L-alanine:2-oxoglutarate aminotransferase
contig01019	AT4G21710.1	0	839	NRPB2, EMB1989, RPB2	NRPB2; DNA binding / DNA-directed RNA polymerase
contig01020	AT1G51760.1	3e-157	551	IAR3, JR3	IAR3 (IAA-ALANINE RESISTANT 3); IAA-Ala conjugate hydrolase/ metallopeptidase
contig01021	AT1G17370.1	3e-131	465	UBP1B	UBP1B (oligouridylate binding protein 1B); mRNA 3'-UTR binding
contig01022	AT4G38510.4	0	743	vacuolar ATP synthase subunit B, putative / V-ATPase B subunit, putative / vacuolar proton pump B subunit, putative / V-ATPase 57 kDa subunit, putative	chr4:18011155-18014789 REVERSE
contig01023	AT1G76550.1	0	686	pyrophosphate--fructose-6-phosphate 1-phosphotransferase alpha subunit, putative / pyrophosphate-dependent 6-phosphofructose-1-kinase, putative	chr1:28722900-28726929 REVERSE
contig01024	AT1G11660.2	7e-111	397	heat shock protein, putative	chr1:3921056-3924347 FORWARD
contig01025	AT5G03280.1	4e-84	308	EIN2, PIR2, CKR1, ERA3, ORE3, ORE2, ATEIN2	EIN2 (ETHYLENE INSENSITIVE 2); transporter
contig01026	AT3G52880.1	1e-178	622	ATMDAR1	monodehydroascorbate reductase, putative
contig01027	AT2G30550.2	2e-151	532	lipase class 3 family protein	chr2:13014884-13017005 FORWARD
contig01028	AT5G55390.1	2e-37	154	EDM2	EDM2; transcription factor
contig01029	AT2G20050.1	5e-120	428	ATP binding / cAMP-dependent protein kinase regulator/ catalytic/ protein kinase/ protein serine/threonine phosphatase	chr2:8649779-8654193 REVERSE
contig01030	AT2G38970.1	9e-95	344	zinc finger (C3HC4-type RING finger) family protein	chr2:16274135-16276651 FORWARD
contig01031	AT1G14570.1	4e-121	431	UBX domain-containing protein	chr1:4983770-4987192 FORWARD
contig01032	AT5G10940.1	2e-64	167	transducin family protein / WD-40 repeat family protein	chr5:3448890-3454127 REVERSE
contig01033	AT2G14910.1	3e-91	332	unknown protein	chr2:6406957-6409015 REVERSE
contig01034	AT1G79570.1	1e-141	300	protein kinase family protein	chr1:29932856-29937540 REVERSE
contig01035	AT2G20190.1	4e-94	342	ATCLASP, CLASP	CLASP (CLIP-ASSOCIATED PROTEIN); binding
contig01036	AT4G17570.1	1e-45	181	zinc finger (GATA type) family protein	chr4:9784329-9786974 REVERSE
contig01037	AT1G55620.2	8e-91	331	CLC-F, ATCLC-F	CLC-F (CHLORIDE CHANNEL F); ion channel/ voltage-gated chloride channel
contig01038	AT1G80530.1	4e-115	412	nodulin family protein	chr1:30278224-30280247 REVERSE
contig01039	AT2G36530.1	0	768	LOS2	LOS2; copper ion binding / phosphopyruvate hydratase
contig01040	AT1G24764.1	4e-107	385	ATMAP70-2	ATMAP70-2 (microtubule-associated proteins 70-2); microtubule binding
contig01041	AT3G13870.1	4e-140	494	RHD3	RHD3 (ROOT HAIR DEFECTIVE 3); GTP binding
contig01042	AT2G22795.1	4e-07	41.6	unknown protein	chr2:9697380-9699584 REVERSE
contig01043	AT1G09780.1	0	699	2,3-biphosphoglycerate-independent phosphoglycerate mutase, putative / phosphoglyceromutase, putative	chr1:3165550-3167812 REVERSE
contig01044	AT1G59610.1	5e-114	408	ADL3, CF1	ADL3 (ARABIDOPSIS DYNAMIN-LIKE 3); GTPase
contig01045	AT3G03940.1	0	635	protein kinase family protein	chr3:1014412-1018244 REVERSE
contig01046	AT4G22740.2	2e-38	157	glycine-rich protein	chr4:11944050-11945565 REVERSE
contig01047	AT3G62160.1	1e-75	280	transferase family protein	chr3:23014333-23015808 REVERSE
contig01048	AT3G52850.1	0	791	VSR1, BP-80, ATELP, VSR-1, BP80, BP80B, ATELP1, ATVSR1	VSR1 (VACUOLAR SORTING RECEPTOR HOMOLOG 1); amino-terminal vacuolar sorting propeptide binding
contig01049	AT5G47320.1	1e-23	108	RPS19	RPS19 (RIBOSOMAL PROTEIN S19); RNA binding
contig01050	AT5G57030.1	1e-172	603	LUT2	LUT2 (LUTEIN DEFICIENT 2); lycopene epsilon cyclase
contig01051	AT1G12840.1	1e-157	553	DET3, ATVHA-C	DET3 (DE-ETIOLATED 3); proton-transporting ATPase, rotational mechanism
contig01052	AT3G47990.1	2e-94	343	zinc finger (C3HC4-type RING finger) family protein	chr3:17713367-17716051 REVERSE
contig01053	AT5G44730.1	3e-116	415	haloacid dehalogenase-like hydrolase family protein	chr5:18045588-18046519 REVERSE
contig01054	AT4G01370.1	2e-175	612	ATMPK4, MPK4	ATMPK4 (ARABIDOPSIS THALIANA MAP KINASE 4); MAP kinase/ kinase
contig01055	AT4G08150.1	1e-73	273	KNAT1, BP, BP1	KNAT1 (KNOTTED-LIKE FROM ARABIDOPSIS THALIANA); transcription factor
contig01056	AT2G20190.1	6e-101	364	ATCLASP, CLASP	CLASP (CLIP-ASSOCIATED PROTEIN); binding
contig01057	AT4G34100.2	2e-167	585	protein binding / zinc ion binding	chr4:16330590-16334864 FORWARD
contig01058	AT4G23850.1	4e-157	471	long-chain-fatty-acid--CoA ligase / long-chain acyl-CoA synthetase	chr4:12403720-12408263 REVERSE
contig01059	AT4G29210.1	2e-139	493	GGT3, GGT4	GGT4 (GAMMA-GLUTAMYL TRANSPEPTIDASE 4); gamma-glutamyltransferase/ glutathione gamma-glutamylcysteinyltransferase
contig01060	AT4G27680.1	9e-154	540	MSP1 protein, putative / intramitochondrial sorting protein, putative	chr4:13821263-13823083 FORWARD
contig01062	AT2G01320.3	5e-165	478	ABC transporter family protein	chr2:154487-158063 REVERSE
contig01063	AT2G39720.1	7e-71	265	RHC2A	RHC2A; protein binding / zinc ion binding
contig01064	AT1G80400.1	5e-80	184	zinc finger (C3HC4-type RING finger) family protein	chr1:30225864-30227360 FORWARD
contig01065	AT1G65280.1	3e-92	206	heat shock protein binding	chr1:24245501-24248521 FORWARD
contig01066	AT5G42400.1	2e-66	249	ATXR7, SDG25	SDG25 (SET DOMAIN PROTEIN 25)
contig01067	AT3G13920.1	0	746	EIF4A1, RH4, TIF4A1	EIF4A1 (EUKARYOTIC TRANSLATION INITIATION FACTOR 4A1); ATP-dependent helicase/ translation initiation factor
contig01068	AT3G13920.3	0	688	EIF4A1, RH4, TIF4A1	EIF4A1 (EUKARYOTIC TRANSLATION INITIATION FACTOR 4A1); ATP-dependent helicase/ translation initiation factor
contig01069	AT3G52750.1	2e-151	532	FTSZ2-2	FTSZ2-2; GTP binding / GTPase/ structural molecule
contig01070	AT5G08570.1	0	551	pyruvate kinase, putative	chr5:2778433-2780300 FORWARD
contig01071	AT1G02080.1	2e-155	303	transcriptional regulator-related	chr1:373694-386682 FORWARD
contig01072	AT3G27740.1	1e-174	609	CARA	CARA (CARBAMOYL PHOSPHATE SYNTHETASE A); carbamoyl-phosphate synthase (glutamine-hydrolyzing)/ carbamoyl-phosphate synthase/ catalytic
contig01073	AT4G14290.1	1e-83	182	LOCATED IN: plasma membrane; EXPRESSED IN: 14 plant structures; EXPRESSED DURING: 6 growth stages; CONTAINS InterPro DOMAIN/s: Alpha/beta hydrolase fold-1 (InterPro:IPR000073); BEST Arabidopsis thaliana protein match is: unknown protein (TAIR:AT3G23540.1); Has 2977 Blast hits to 1894 proteins in 536 species: Archae - 16; Bacteria - 950; Metazoa - 424; Fungi - 111; Plants - 88; Viruses - 19; Other…	chr4:8225547-8230057 REVERSE
contig01074	AT1G48270.1	9e-103	370	GCR1	GCR1 (G-PROTEIN-COUPLED RECEPTOR 1); G-protein coupled receptor
contig01075	AT5G02130.1	2e-78	290	NDP1	NDP1 (RANDOM POTATO CDNA CLONE); binding
contig01076	AT1G13440.1	2e-161	565	GAPC-2, GAPC2	GAPC2 (GLYCERALDEHYDE-3-PHOSPHATE DEHYDROGENASE C2); NAD or NADH binding / binding / catalytic/ glyceraldehyde-3-phosphate dehydrogenase (phosphorylating)/ glyceraldehyde-3-phosphate dehydrogenase
contig01077	ATCG01050.1	3e-142	501	NDHD	Represents a plastid-encoded subunit of a NAD(P)H dehydrogenase complex. Its mRNA is edited at four positions. Translation data is not available for this gene.
contig01078	AT1G30510.2	2e-159	559	ATRFNR2	ATRFNR2 (ROOT FNR 2); FAD binding / NADP or NADPH binding / electron carrier/ ferredoxin-NADP+ reductase/ oxidoreductase
contig01079	AT5G19780.1	0	703	TUA5	TUA5; structural constituent of cytoskeleton
contig01080	AT5G58290.1	0	684	RPT3	RPT3 (REGULATORY PARTICLE TRIPLE-A ATPASE 3); ATPase
contig01081	AT5G56950.1	3e-106	236	NFA03, NFA3, NAP1;3	NAP1;3 (NUCLEOSOME ASSEMBLY PROTEIN 1;3); DNA binding
contig01082	AT5G47810.1	7e-159	557	PFK2	PFK2 (PHOSPHOFRUCTOKINASE 2); 6-phosphofructokinase
contig01083	AT1G48410.2	0	391	AGO1	AGO1 (ARGONAUTE 1); endoribonuclease/ miRNA binding / protein binding / siRNA binding
contig01084	AT1G58290.1	1e-137	486	HEMA1	HEMA1; glutamyl-tRNA reductase
contig01085	AT3G48050.2	9e-63	238	DNA binding / protein binding / transcription regulator	chr3:17734270-17739412 REVERSE
contig01086	AT2G01021.1	2e-07	53.9	unknown protein	chr2:6571-6672 FORWARD
contig01087	AT1G79550.2	2e-169	388	PGK	PGK (PHOSPHOGLYCERATE KINASE); phosphoglycerate kinase
contig01088	AT1G80300.1	0	400	NTT1, ATNTT1	NTT1 (NUCLEOTIDE TRANSPORTER 1); ATP:ADP antiporter
contig01089	AT5G06600.2	1e-133	254	UBP12	UBP12 (UBIQUITIN-SPECIFIC PROTEASE 12); double-stranded DNA binding / ubiquitin thiolesterase/ ubiquitin-specific protease
contig01090	AT3G43230.1	1e-156	549	zinc finger (FYVE type) family protein	chr3:15207776-15209599 FORWARD
contig01091	AT2G38280.2	0	645	FAC1, ATAMPD	FAC1 (EMBRYONIC FACTOR1); AMP deaminase
contig01092	AT4G19490.2	2e-91	333	ATVPS54, VPS54	protein binding
contig01093	AT3G52190.1	6e-117	417	PHF1	PHF1 (PHOSPHATE TRANSPORTER TRAFFIC FACILITATOR1); nucleotide binding
contig01094	AT5G38640.1	1e-173	558	eukaryotic translation initiation factor 2B family protein / eIF-2B family protein	chr5:15468020-15470674 REVERSE
contig01095	AT5G14220.1	3e-124	313	HEMG2, MEE61, PPO2	HEMG2; electron carrier/ oxidoreductase/ protoporphyrinogen oxidase
contig01096	AT3G28715.1	0	689	H+-transporting two-sector ATPase, putative	chr3:10778025-10780350 FORWARD
contig01097	AT1G72710.1	1e-117	420	CKL2	CKL2 (CASEIN KINASE 1-LIKE PROTEIN 2); ATP binding / kinase/ protein kinase/ protein serine/threonine kinase
contig01098	AT1G28440.1	5e-157	551	HSL1	HSL1 (HAESA-Like 1); ATP binding / kinase/ protein serine/threonine kinase
contig01099	AT3G53800.1	2e-54	138	armadillo/beta-catenin repeat family protein	chr3:19930942-19932719 FORWARD
contig01100	AT4G24550.2	0	644	clathrin adaptor complexes medium subunit family protein	chr4:12675873-12678903 FORWARD
contig01101	AT3G07890.2	2e-162	569	RabGAP/TBC domain-containing protein	chr3:2516639-2518784 REVERSE
contig01102	AT5G28850.2	6e-149	524	calcium-binding EF hand family protein	chr5:10877360-10881278 REVERSE
contig01103	AT3G62470.1	8e-120	427	pentatricopeptide (PPR) repeat-containing protein	chr3:23106600-23108399 REVERSE
contig01104	AT2G24270.1	0	427	ALDH11A3	ALDH11A3; 3-chloroallyl aldehyde dehydrogenase/ glyceraldehyde-3-phosphate dehydrogenase (NADP+)
contig01105	AT5G41110.1	1e-68	257	unknown protein	chr5:16452598-16454989 FORWARD
contig01106	AT1G02850.2	1e-108	390	BGLU11	BGLU11 (BETA GLUCOSIDASE 11); hydrolase, hydrolyzing O-glycosyl compounds
contig01107	AT5G50850.1	2e-90	329	MAB1	MAB1 (MACCI-BOU); catalytic/ pyruvate dehydrogenase (acetyl-transferring)
contig01108	AT3G01120.1	3e-175	611	MTO1, CGS, ATCYS1, CGS1	MTO1 (METHIONINE OVERACCUMULATION 1); cystathionine gamma-synthase
contig01109	AT1G06890.2	4e-133	471	transporter-related	chr1:2111728-2114038 REVERSE
contig01110	AT2G19490.1	1e-110	397	recA family protein	chr2:8441732-8444006 FORWARD
contig01111	AT1G21760.1	9e-124	440	ATFBP7, FBP7	FBP7 (F-BOX PROTEIN 7)
contig01112	AT5G47750.1	0	642	D6PKL2, PK5	D6PKL2 (D6 PROTEIN KINASE LIKE 2); kinase
contig01113	AT5G50920.1	0	658	CLPC, ATHSP93-V, HSP93-V, DCA1, CLPC1	CLPC1; ATP binding / ATP-dependent peptidase/ ATPase
contig01114	AT1G76690.1	1e-123	439	OPR2, ATOPR2	OPR2
contig01115	AT4G20330.1	9e-92	334	transcription initiation factor-related	chr4:10982683-10984039 REVERSE
contig01116	AT1G47310.1	6e-41	165	unknown protein	chr1:17343082-17344618 FORWARD
contig01117	AT3G15040.1	1e-12	71.2	unknown protein	chr3:5065445-5066176 REVERSE
contig01118	AT3G42050.1	0	626	vacuolar ATP synthase subunit H family protein	chr3:14228846-14232228 REVERSE
contig01119	AT1G07570.1	2e-137	486	APK1A, APK1	APK1A; kinase/ protein serine/threonine kinase
contig01120	AT1G65930.1	4e-141	233	isocitrate dehydrogenase, putative / NADP+ isocitrate dehydrogenase, putative	chr1:24539088-24541861 FORWARD
contig01121	AT4G01080.1	2e-118	422	unknown protein	chr4:466626-468275 REVERSE
contig01122	AT5G57940.2	8e-171	597	ATCNGC5, CNGC5	ATCNGC5 (CYCLIC NUCLEOTIDE GATED CHANNEL 5); calmodulin binding / cyclic nucleotide binding / potassium channel
contig01123	AT3G21175.2	3e-18	90.1	ZML1	ZML1 (ZIM-LIKE 1); sequence-specific DNA binding / transcription factor/ zinc ion binding
contig01124	AT3G04470.1	1e-83	307	FUNCTIONS IN: molecular_function unknown; INVOLVED IN: biological_process unknown; LOCATED IN: plasma membrane; EXPRESSED IN: 25 plant structures; EXPRESSED DURING: 15 growth stages; CONTAINS InterPro DOMAIN/s: Ankyrin (InterPro:IPR002110); BEST Arabidopsis thaliana protein match is: ankyrin repeat family protein (TAIR:AT1G04780.1); Has 842 Blast hits to 642 proteins in 95 species: Archae - 0; Ba…	chr3:1189841-1191853 REVERSE
contig01125	AT3G12560.1	7e-73	271	TRFL9, ATTBP2	TRFL9 (TRF-LIKE 9); DNA bending/ DNA binding / telomeric DNA binding
contig01126	AT3G25570.1	1e-98	357	adenosylmethionine decarboxylase family protein	chr3:9287413-9288462 REVERSE
contig01127	AT5G03290.1	3e-175	611	isocitrate dehydrogenase, putative / NAD+ isocitrate dehydrogenase, putative	chr5:794043-795939 FORWARD
contig01128	AT3G13062.1	9e-92	334	FUNCTIONS IN: molecular_function unknown; INVOLVED IN: biological_process unknown; LOCATED IN: cellular_component unknown; EXPRESSED IN: 22 plant structures; EXPRESSED DURING: 13 growth stages; CONTAINS InterPro DOMAIN/s: Lipid-binding START (InterPro:IPR002913); BEST Arabidopsis thaliana protein match is: unknown protein (TAIR:AT1G55960.1); Has 235 Blast hits to 235 proteins in 48 species: Archa…	chr3:4184777-4186795 FORWARD
contig01129	AT3G27240.1	3e-115	412	cytochrome c1, putative	chr3:10056144-10058370 REVERSE
contig01130	AT4G31860.1	3e-150	528	protein phosphatase 2C, putative / PP2C, putative	chr4:15406685-15408589 REVERSE
contig01131	AT1G60070.1	2e-92	336	binding / clathrin binding / protein binding / protein transporter	chr1:22142944-22149296 REVERSE
contig01133	AT5G35980.1	2e-45	180	YAK1	protein kinase family protein
contig01134	AT2G35710.2	2e-130	462	glycogenin glucosyltransferase (glycogenin)-related	chr2:15010925-15012251 REVERSE
contig01135	AT3G18190.1	0	685	chaperonin, putative	chr3:6232226-6233836 FORWARD
contig01136	AT5G08139.1	2e-38	157	zinc finger (C3HC4-type RING finger) family protein	chr5:2616487-2617617 FORWARD
contig01137	AT4G33070.1	0	657	pyruvate decarboxylase, putative	chr4:15952519-15954676 REVERSE
contig01138	AT3G60860.1	4e-90	328	guanine nucleotide exchange family protein	chr3:22484804-22491510 FORWARD
contig01139	AT5G17010.3	9e-145	510	sugar transporter family protein	chr5:5587851-5592332 REVERSE
contig01140	AT3G43790.2	7e-141	310	ZIFL2	ZIFL2 (ZINC INDUCED FACILITATOR-like 2); carbohydrate transmembrane transporter/ sugar:hydrogen symporter
contig01141	AT5G12950.1	1e-92	337	catalytic	chr5:4093117-4096806 FORWARD
contig01142	AT4G11400.1	2e-52	203	ARID/BRIGHT DNA-binding domain-containing protein / ELM2 domain-containing protein / Myb-like DNA-binding domain-containing protein	chr4:6938717-6940539 FORWARD
contig01143	AT5G08530.1	0	721	CI51	CI51 (51 kDa subunit of complex I); 4 iron, 4 sulfur cluster binding / FMN binding / NAD or NADH binding / NADH dehydrogenase (ubiquinone)/ oxidoreductase, acting on NADH or NADPH
contig01144	AT2G44680.1	7e-119	424	CKB4	CKB4 (CASEIN KINASE II BETA SUBUNIT 4); protein serine/threonine kinase
contig01145	AT4G00755.2	1e-73	273	F-box family protein	chr4:325294-326787 FORWARD
contig01146	AT1G08030.1	2e-106	383	unknown protein	chr1:2490425-2492741 REVERSE
contig01147	AT1G68010.1	0	649	HPR	HPR; glycerate dehydrogenase/ poly(U) binding
contig01148	AT5G62000.3	1e-48	191	ARF2, ARF1-BP, HSS	ARF2 (AUXIN RESPONSE FACTOR 2); protein binding / transcription factor
contig01149	AT1G65650.1	3e-139	471	UCH2	UCH2; ubiquitin thiolesterase/ ubiquitin-specific protease
contig01150	AT1G55150.1	6e-178	620	DEAD box RNA helicase, putative (RH20)	chr1:20574634-20577141 FORWARD
contig01151	AT5G60580.3	6e-73	271	zinc finger (C3HC4-type RING finger) family protein	chr5:24354298-24356706 FORWARD
contig01152	AT1G12760.1	3e-117	419	protein binding / ubiquitin-protein ligase/ zinc ion binding	chr1:4348728-4350512 FORWARD
contig01153	AT3G58460.1	1e-120	430	ATRBL15	ATRBL15 (ARABIDOPSIS RHOMBOID-LIKE PROTEIN 15)
contig01154	AT5G58440.1	2e-147	519	SNX2a	SNX2a (SORTING NEXIN 2a); phosphoinositide binding
contig01155	AT3G60240.4	6e-61	228	EIF4G, CUM2	EIF4G (EUKARYOTIC TRANSLATION INITIATION FACTOR 4G); translation initiation factor
contig01156	AT1G11910.1	1e-165	579	aspartyl protease family protein	chr1:4017119-4019874 REVERSE
contig01157	AT4G30100.1	1e-83	307	tRNA-splicing endonuclease positive effector-related	chr4:14714191-14719335 FORWARD
contig01158	AT5G36230.1	0	635	eIF4-gamma/eIF5/eIF2-epsilon domain-containing protein	chr5:14273519-14276773 FORWARD
contig01159	AT1G49760.1	1e-124	443	PAB8, PABP8	PAB8 (POLY(A) BINDING PROTEIN 8); RNA binding / translation initiation factor
contig01160	AT5G56740.1	4e-87	228	HAG2, HAC7, HAG02, HAC07	HAG2 (HISTONE ACETYLTRANSFERASE OF THE GNAT FAMILY 2); H4 histone acetyltransferase/ histone acetyltransferase
contig01161	AT4G31860.1	2e-162	427	protein phosphatase 2C, putative / PP2C, putative	chr4:15406685-15408589 REVERSE
contig01162	AT1G67420.1	7e-124	441	peptidase	chr1:25255411-25260358 FORWARD
contig01163	AT5G19780.1	0	706	TUA5	TUA5; structural constituent of cytoskeleton
contig01164	AT2G19520.1	2e-173	605	FVE, ACG1, MSI4, NFC4, NFC04, ATMSI4	FVE; metal ion binding
contig01165	AT2G34710.1	2e-149	408	PHB, ATHB14, ATHB-14, PHB-1D	PHB (PHABULOSA); DNA binding / transcription factor
contig01166	AT3G10740.1	7e-148	520	ASD1, ARAF1, ARAF, ATASD1	ASD1 (ALPHA-L-ARABINOFURANOSIDASE 1); alpha-N-arabinofuranosidase/ hydrolase, acting on glycosyl bonds / xylan 1,4-beta-xylosidase
contig01168	AT1G77120.1	4e-165	578	ADH1, ADH, ATADH, ATADH1	ADH1 (ALCOHOL DEHYDROGENASE 1); alcohol dehydrogenase
contig01169	AT5G44280.2	1e-47	187	ATRING1A, RING1A	RING1A (RING 1A); protein binding / zinc ion binding
contig01170	AT2G29140.1	2e-108	389	APUM3	APUM3 (Arabidopsis Pumilio 3); RNA binding / binding
contig01171	AT2G43710.1	2e-179	589	SSI2, FAB2	SSI2; acyl-[acyl-carrier-protein] desaturase/ stearoyl-CoA 9-desaturase
contig01172	AT1G10600.1	7e-76	281	FUNCTIONS IN: molecular_function unknown; INVOLVED IN: ubiquitin-dependent protein catabolic process; LOCATED IN: chloroplast; EXPRESSED IN: cultured cell; CONTAINS InterPro DOMAIN/s: Mov34/MPN/PAD-1 (InterPro:IPR000555); BEST Arabidopsis thaliana protein match is: unknown protein (TAIR:AT4G16144.1); Has 753 Blast hits to 752 proteins in 167 species: Archae - 0; Bacteria - 0; Metazoa - 359; Fungi…	chr1:3503765-3505190 FORWARD
contig01173	AT2G23780.1	1e-26	118	zinc finger (C3HC4-type RING finger) family protein	chr2:10123551-10124234 REVERSE
contig01174	AT3G04070.1	9e-71	264	anac047	anac047 (Arabidopsis NAC domain containing protein 47); transcription factor
contig01175	AT5G47750.1	0	494	D6PKL2, PK5	D6PKL2 (D6 PROTEIN KINASE LIKE 2); kinase
contig01176	AT5G59250.1	7e-84	308	sugar transporter family protein	chr5:23903958-23906853 FORWARD
contig01177	AT2G37340.1	6e-64	147	RSZ33, ATRSZ33	RSZ33; nucleic acid binding / nucleotide binding / zinc ion binding
contig01178	AT4G34660.1	2e-149	459	SH3 domain-containing protein 2 (SH3P2)	chr4:16545595-16548294 REVERSE
contig01179	AT5G26760.2	5e-65	245	unknown protein	chr5:9403869-9407170 REVERSE
contig01180	AT4G02510.1	2e-154	355	TOC159, TOC86, PPI2, TOC160, ATTOC159	TOC159 (TRANSLOCON AT THE OUTER ENVELOPE MEMBRANE OF CHLOROPLASTS 159); transmembrane receptor
contig01181	AT1G29050.1	2e-132	469	unknown protein	chr1:10136376-10139082 REVERSE
contig01182	AT1G53750.1	0	756	RPT1A	RPT1A (REGULATORY PARTICLE TRIPLE-A 1A); ATPase
contig01183	AT4G14900.1	3e-101	365	hydroxyproline-rich glycoprotein family protein	chr4:8521759-8523607 REVERSE
contig01184	AT1G43170.3	0	697	ARP1, RPL3A	ARP1 (ARABIDOPSIS RIBOSOMAL PROTEIN 1); structural constituent of ribosome
contig01185	AT5G10920.1	4e-173	604	argininosuccinate lyase, putative / arginosuccinase, putative	chr5:3441805-3443892 FORWARD
contig01186	AT3G02850.1	2e-99	360	SKOR	SKOR; cyclic nucleotide binding / inward rectifier potassium channel/ outward rectifier potassium channel
contig01187	AT5G14040.1	1e-143	506	mitochondrial phosphate transporter	chr5:4531059-4532965 REVERSE
contig01188	AT1G76490.1	2e-141	499	HMG1, HMGR1	HMG1 (HYDROXY METHYLGLUTARYL COA REDUCTASE 1); hydroxymethylglutaryl-CoA reductase	chr1:28695801-28698206 FORWARD
contig01189	AT3G59350.3	6e-149	524	serine/threonine protein kinase, putative	chr3:21932930-21934883 FORWARD
contig01190	AT5G43010.1	0	706	RPT4A	RPT4A; ATPase	chr5:17248563-17251014 REVERSE
contig01191	AT3G55410.1	0	834	2-oxoglutarate dehydrogenase E1 component, putative / oxoglutarate decarboxylase, putative / alpha-ketoglutaric dehydrogenase, putative	chr3:20541897-20545728 FORWARD
contig01192	AT1G79920.2	8e-101	364	ATP binding	chr1:30058935-30062224 REVERSE
contig01193	AT1G80350.1	1e-168	589	ERH3, AAA1, FRA2, LUE1, ATKTN1, KTN1, FRC2, BOT1, FTR	ERH3 (ECTOPIC ROOT HAIR 3); ATP binding / nucleoside-triphosphatase/ nucleotide binding	chr1:30205499-30208050 REVERSE
contig01194	AT5G57330.1	2e-140	495	aldose 1-epimerase family protein	chr5:23218392-23220664 FORWARD
contig01195	AT5G60100.1	3e-15	80.1	APRR3, PRR3	APRR3 (ARABIDOPSIS PSEUDO-RESPONSE REGULATOR 3); transcription regulator/ two-component response regulator	chr5:24198215-24200502 REVERSE
contig01196	AT5G55260.1	5e-170	594	PPX2, PPX-2	PPX2 (PROTEIN PHOSPHATASE X 2); protein serine/threonine phosphatase	chr5:22416808-22418621 FORWARD
contig01197	AT1G16180.1	8e-160	326	TMS membrane family protein / tumour differentially expressed (TDE) family protein	chr1:5540905-5542670 FORWARD
contig01198	AT5G19650.1	4e-07	53.1	ATOFP8, OFP8	OFP8 (ARABIDOPSIS THALIANA OVATE FAMILY PROTEIN 8)	chr5:6639632-6640297 REVERSE
contig01199	AT4G07960.1	7e-150	527	ATCSLC12, CSLC12	ATCSLC12 (CELLULOSE-SYNTHASE LIKE C12); cellulose synthase/ transferase, transferring glycosyl groups	chr4:4802628-4805114 REVERSE
contig01200	AT1G72160.1	9e-113	404	SEC14 cytosolic factor family protein / phosphoglyceride transfer family protein	chr1:27153823-27155609 REVERSE
contig01201	AT1G10940.1	6e-149	524	ASK1, SNRK2-4, SNRK2.4, SRK2A	SNRK2.4 (SNF1-RELATED PROTEIN KINASE 2.4); kinase	chr1:3656050-3658170 REVERSE
contig01202	AT4G03090.1	3e-35	146	sequence-specific DNA binding / transcription factor	chr4:1366495-1370937 REVERSE
contig01203	AT1G74310.1	9e-166	580	ATHSP101, HSP101, HOT1	ATHSP101 (ARABIDOPSIS THALIANA HEAT SHOCK PROTEIN 101); ATP binding / ATPase/ nucleoside-triphosphatase/ nucleotide binding / protein binding	chr1:27936715-27939862 REVERSE
contig01204	AT1G52540.1	1e-115	413	protein kinase, putative	chr1:19570298-19571884 REVERSE
contig01205	AT3G59300.1	4e-74	253	unknown protein	chr3:21918667-21921877 FORWARD
contig01206	AT2G43320.2	9e-128	376	unknown protein	chr2:17996874-17999158 REVERSE
contig01207	AT1G03290.1	8e-53	204	unknown protein	chr1:807970-810680 FORWARD
contig01208	AT3G14620.1	6e-17	85.9	CYP72A8	CYP72A8; electron carrier/ heme binding / iron ion binding / monooxygenase/ oxygen binding	chr3:4914978-4916853 FORWARD
contig01209	AT4G35450.1	2e-112	403	AKR2, AFT, AKR2A	AKR2 (ANKYRIN REPEAT-CONTAINING PROTEIN 2); protein binding	chr4:16839862-16841759 FORWARD
contig01210	AT2G23460.1	2e-96	349	XLG1, ATXLG1	XLG1 (EXTRA-LARGE G-PROTEIN 1); guanyl nucleotide binding / signal transducer	chr2:9995699-9998945 FORWARD
contig01211	AT4G16660.1	5e-45	179	heat shock protein 70, putative / HSP70, putative	chr4:9377225-9381232 FORWARD
contig01212	AT5G11560.1	4e-127	414	catalytic	chr5:3709734-3713994 REVERSE
contig01213	AT1G32230.1	4e-65	245	RCD1, CEO, CEO1, ATP8	RCD1 (RADICAL-INDUCED CELL DEATH1); protein binding	chr1:11613427-11615894 FORWARD
contig01214	AT4G32720.1	7e-84	222	AtLa1	AtLa1 (Arabidopsis thaliana La protein 1); RNA binding	chr4:15787313-15789683 FORWARD
contig01215	AT1G48900.1	1e-157	553	signal recognition particle 54 kDa protein 3 / SRP54 (SRP-54C)	chr1:18084972-18087743 REVERSE
contig01216	AT4G14880.2	6e-134	474	OASA1, CYTACS1, ATCYS-3A	OASA1 (O-ACETYLSERINE (THIOL) LYASE (OAS-TL) ISOFORM A1); cysteine synthase	chr4:8518209-8520050 REVERSE
contig01217	AT1G63660.1	0	725	GMP synthase (glutamine-hydrolyzing), putative / glutamine amidotransferase, putative	chr1:23604127-23607080 REVERSE
contig01218	AT5G23540.2	2e-89	326	26S proteasome regulatory subunit, putative	chr5:7938109-7939339 FORWARD
contig01220	AT1G12230.1	2e-131	260	transaldolase, putative	chr1:4148050-4150708 FORWARD
contig01221	AT5G55220.1	2e-126	449	trigger factor type chaperone family protein	chr5:22397677-22400678 FORWARD
contig01222	AT2G27350.4	4e-114	408	OTU-like cysteine protease family protein	chr2:11699780-11702363 REVERSE
contig01223	AT5G61960.2	3e-88	322	AML1	AML1 (ARABIDOPSIS MEI2-LIKE PROTEIN 1); RNA binding / protein binding	chr5:24879001-24883483 REVERSE
contig01225	AT4G08920.1	2e-126	444	CRY1, BLU1, HY4, OOP2, ATCRY1	CRY1 (CRYPTOCHROME 1); ATP binding / blue light photoreceptor/ protein homodimerization/ protein kinase	chr4:5724260-5726905 FORWARD
contig01226	AT2G40810.2	2e-150	501	ATATG18C	AtATG18c	chr2:17032686-17034338 FORWARD
contig01227	AT5G07440.2	6e-177	606	GDH2	GDH2 (GLUTAMATE DEHYDROGENASE 2); ATP binding / glutamate dehydrogenase [NAD(P)+]/ glutamate dehydrogenase/ oxidoreductase	chr5:2356153-2358012 FORWARD
contig01228	AT3G06720.2	0	484	AT-IMP, ATKAP ALPHA, AIMP ALPHA	IMPA-1 (IMPORTIN ALPHA ISOFORM 1); binding / protein transporter	chr3:2120559-2123555 FORWARD
contig01229	AT1G19870.1	9e-25	100	iqd32	iqd32 (IQ-domain 32); calmodulin binding	chr1:6895400-6898539 REVERSE
contig01230	AT1G30890.2	1e-97	353	integral membrane HRF1 family protein	chr1:10994890-10995999 FORWARD
contig01231	AT1G64660.1	1e-151	432	ATMGL	ATMGL (ARABIDOPSIS THALIANA METHIONINE GAMMA-LYASE); catalytic/ methionine gamma-lyase	chr1:24028977-24030537 FORWARD
contig01232	AT2G05990.2	3e-138	488	MOD1, ENR1	MOD1 (MOSAIC DEATH 1); enoyl-[acyl-carrier-protein] reductase (NADH)/ enoyl-[acyl-carrier-protein] reductase/ oxidoreductase	chr2:2322876-2324867 FORWARD
contig01234	AT3G59920.1	0	766	ATGDI2	ATGDI2 (RAB GDP DISSOCIATION INHIBITOR 2); RAB GDP-dissociation inhibitor	chr3:22135157-22138221 FORWARD
contig01235	AT5G59420.1	2e-174	608	ORP3C	ORP3C (OSBP(OXYSTEROL BINDING PROTEIN)-RELATED PROTEIN 3C); oxysterol binding	chr5:23961731-23964623 FORWARD
contig01236	AT1G74520.1	3e-54	209	ATHVA22A	ATHVA22A	chr1:28008109-28009156 REVERSE
contig01238	AT4G38540.1	2e-73	273	monooxygenase, putative (MO2)	chr4:18023187-18024827 FORWARD
contig01239	AT5G13550.1	4e-133	471	SULTR4;1	SULTR4;1; sulfate transmembrane transporter	chr5:4355412-4359490 REVERSE
contig01240	AT1G21570.1	4e-91	332	zinc finger (CCCH-type) family protein	chr1:7557822-7560283 REVERSE
contig01241	AT5G46210.1	3e-173	605	CUL4, ATCUL4	CUL4 (CULLIN4); protein binding / ubiquitin-protein ligase	chr5:18731569-18736653 REVERSE
contig01242	AT5G63620.1	3e-164	575	oxidoreductase, zinc-binding dehydrogenase family protein	chr5:25466380-25468296 REVERSE
contig01243	AT1G36370.1	0	721	SHM7	SHM7 (serine hydroxymethyltransferase 7); catalytic/ glycine hydroxymethyltransferase/ pyridoxal phosphate binding	chr1:13696240-13698576 REVERSE
contig01244	AT1G75380.3	2e-111	399	wound-responsive protein-related	chr1:28281789-28283631 REVERSE
contig01245	AT1G74260.1	1e-154	543	PUR4	PUR4 (purine biosynthesis 4); ATP binding / catalytic/ phosphoribosylformylglycinamidine synthase	chr1:27923005-27927764 REVERSE
contig01246	AT5G53350.1	4e-155	493	CLPX	CLPX; ATP binding / ATPase/ nucleoside-triphosphatase/ nucleotide binding / protein binding	chr5:21644060-21647503 FORWARD
contig01247	AT1G21200.1	2e-67	253	transcription factor	chr1:7421483-7422814 FORWARD
contig01248	AT1G06130.2	6e-120	427	GLX2-4	GLX2-4 (glyoxalase 2-4); hydrolase/ hydroxyacylglutathione hydrolase/ zinc ion binding	chr1:1858034-1860640 REVERSE
contig01249	AT3G06580.1	8e-154	506	GAL1, GALK	GALK; ATP binding / galactokinase	chr3:2049141-2051867 REVERSE
contig01250	AT1G26830.1	3e-144	508	CUL3A, ATCUL3A, ATCUL3, CUL3	ATCUL3 (ARABIDOPSIS THALIANA CULLIN 3); protein binding / ubiquitin-protein ligase	chr1:9296063-9298374 FORWARD
contig01251	AT1G13440.1	3e-163	572	GAPC-2, GAPC2	GAPC2 (GLYCERALDEHYDE-3-PHOSPHATE DEHYDROGENASE C2); NAD or NADH binding / binding / catalytic/ glyceraldehyde-3-phosphate dehydrogenase (phosphorylating)/ glyceraldehyde-3-phosphate dehydrogenase	chr1:4608465-4610494 REVERSE
contig01252	AT3G07810.1	3e-54	209	heterogeneous nuclear ribonucleoprotein, putative / hnRNP, putative	chr3:2492875-2495052 FORWARD
contig01253	AT1G09850.1	5e-89	227	XBCP3	XBCP3 (xylem bark cysteine peptidase 3); cysteine-type endopeptidase/ cysteine-type peptidase	chr1:3201848-3203875 FORWARD
contig01254	AT2G27170.2	1e-125	426	TTN7, SMC3	TTN7 (TITAN7); ATP binding / protein binding	chr2:11609319-11617064 REVERSE
contig01255	AT5G66460.1	7e-124	441	(1-4)-beta-mannan endohydrolase, putative	chr5:26538911-26540837 REVERSE
contig01256	AT1G01060.4	2e-30	130	LHY, LHY1	LHY (LATE ELONGATED HYPOCOTYL); DNA binding / transcription factor	chr1:33992-37061 REVERSE
contig01257	AT1G60780.1	0	635	HAP13	HAP13 (HAPLESS 13); protein binding	chr1:22369289-22371885 REVERSE
contig01258	AT3G08900.1	0	602	RGP3, RGP	RGP3 (REVERSIBLY GLYCOSYLATED POLYPEPTIDE 3); transferase, transferring hexosyl groups	chr3:2708347-2709714 REVERSE
contig01259	AT4G05120.1	7e-145	510	ENT3, FUR1, ATENT3	FUR1 (FUDR RESISTANT 1); nucleoside transmembrane transporter	chr4:2632886-2634824 REVERSE
contig01261	AT5G15790.2	4e-52	202	zinc finger (C3HC4-type RING finger) family protein	chr5:5149800-5150964 FORWARD
contig01262	AT3G62310.1	4e-146	495	RNA helicase, putative	chr3:23057516-23060561 REVERSE
contig01263	AT2G22730.1	1e-71	267	transporter-related	chr2:9660964-9663972 FORWARD
contig01265	AT3G24800.1	2e-84	309	PRT1	PRT1 (PROTEOLYSIS 1); ubiquitin-protein ligase	chr3:9055653-9057795 FORWARD
contig01266	AT4G19120.2	0	411	ERD3	ERD3 (early-responsive to dehydration 3)	chr4:10460665-10463034 REVERSE
contig01267	AT5G02800.1	1e-122	436	protein kinase family protein	chr5:635545-637374 REVERSE
contig01268	AT1G12840.1	5e-159	557	DET3, ATVHA-C	DET3 (DE-ETIOLATED 3); proton-transporting ATPase, rotational mechanism	chr1:4375584-4378220 FORWARD
contig01270	AT5G16440.1	4e-116	415	IPP1	IPP1 (ISOPENTENYL DIPHOSPHATE ISOMERASE 1); isopentenyl-diphosphate delta-isomerase	chr5:5371765-5373575 FORWARD
contig01271	AT3G02760.1	2e-69	164	ATP binding / aminoacyl-tRNA ligase/ histidine-tRNA ligase/ nucleotide binding	chr3:597588-600650 REVERSE
contig01272	AT2G28760.3	2e-174	508	UXS6	NAD-dependent epimerase/dehydratase family protein	chr2:12336469-12338642 REVERSE
contig01273	AT2G33840.1	3e-160	474	tRNA synthetase class I (W and Y) family protein	chr2:14315011-14317329 FORWARD
contig01274	AT4G38630.1	3e-96	349	RPN10, MCB1, ATMCB1, MBP1	RPN10 (REGULATORY PARTICLE NON-ATPASE 10); peptide receptor	chr4:18057357-18059459 REVERSE
contig01275	AT4G25850.1	2e-85	313	ORP4B	ORP4B (OSBP(OXYSTEROL BINDING PROTEIN)-RELATED PROTEIN 4B); oxysterol binding	chr4:13143859-13146654 FORWARD
contig01276	AT2G03500.1	9e-39	158	myb family transcription factor	chr2:1059926-1062259 FORWARD
contig01277	AT4G36850.1	3e-86	315	INVOLVED IN: biological_process unknown; LOCATED IN: membrane; CONTAINS InterPro DOMAIN/s: Cystinosin/ERS1p repeat (InterPro:IPR006603); BEST Arabidopsis thaliana protein match is: PQ-loop repeat family protein / transmembrane family protein (TAIR:AT2G41050.1); Has 599 Blast hits to 441 proteins in 106 species: Archae - 0; Bacteria - 0; Metazoa - 197; Fungi - 311; Plants - 38; Viruses - 0; Other …	chr4:17353415-17355822 REVERSE
contig01278	AT1G76810.1	3e-120	428	eukaryotic translation initiation factor 2 family protein / eIF-2 family protein	chr1:28831366-28836310 REVERSE
contig01279	AT4G39090.1	6e-143	504	RD19, RD19A	RD19 (RESPONSIVE TO DEHYDRATION 19); cysteine-type endopeptidase/ cysteine-type peptidase	chr4:18215826-18217326 REVERSE
contig01280	AT4G39090.1	9e-134	473	RD19, RD19A	RD19 (RESPONSIVE TO DEHYDRATION 19); cysteine-type endopeptidase/ cysteine-type peptidase	chr4:18215826-18217326 REVERSE
contig01281	AT4G34230.1	2e-120	429	CAD5, ATCAD5, CAD-5	ATCAD5 (CINNAMYL ALCOHOL DEHYDROGENASE 5); cinnamyl-alcohol dehydrogenase	chr4:16386898-16388666 REVERSE
contig01282	AT5G23580.1	7e-147	505	CDPK9, ATCDPK9, CPK12, ATCPK12	CDPK9 (CALMODULIN-LIKE DOMAIN PROTEIN KINASE 9); ATP binding / calcium ion binding / calmodulin-dependent protein kinase/ kinase/ protein kinase/ protein serine/threonine kinase	chr5:7950388-7952433 REVERSE
contig01283	AT5G53460.1	2e-170	340	GLT1	GLT1; glutamate synthase (NADH)	chr5:21700518-21709629 FORWARD
contig01284	AT5G10290.1	8e-160	560	leucine-rich repeat family protein / protein kinase family protein	chr5:3235462-3238171 REVERSE
contig01285	AT4G26270.1	7e-166	580	PFK3	PFK3 (PHOSPHOFRUCTOKINASE 3); 6-phosphofructokinase	chr4:13301094-13304030 REVERSE
contig01286	AT5G43940.1	0	499	HOT5, ADH2, GSNOR	HOT5 (sensitive to hot temperatures 5); S-(hydroxymethyl)glutathione dehydrogenase/ S-nitrosoglutathione reductase	chr5:17684265-17686379 FORWARD
contig01287	AT5G56680.1	6e-148	332	SYNC1, EMB2755, SYNC1 ARATH	SYNC1; ATP binding / aminoacyl-tRNA ligase/ asparagine-tRNA ligase/ aspartate-tRNA ligase/ nucleic acid binding / nucleotide binding	chr5:22936645-22938841 FORWARD
contig01288	AT4G01020.1	2e-119	403	helicase domain-containing protein / IBR domain-containing protein / zinc finger protein-related	chr4:439086-445043 FORWARD
contig01289	AT4G29130.1	6e-141	497	ATHXK1, GIN2, HXK1	HXK1 (HEXOKINASE 1); ATP binding / fructokinase/ glucokinase/ hexokinase	chr4:14352338-14354865 REVERSE
contig01290	AT5G20660.1	5e-95	345	24 kDa vacuolar protein, putative	chr5:6986402-6990947 FORWARD
contig01291	AT1G03280.1	2e-79	252	transcription initiation factor IIE (TFIIE) alpha subunit family protein / general transcription factor TFIIE family protein	chr1:803635-806758 FORWARD
contig01292	AT5G05850.1	1e-64	244	leucine-rich repeat family protein	chr5:1762691-1764609 REVERSE
contig01293	AT1G33970.4	4e-57	219	avirulence-responsive protein, putative / avirulence induced gene protein, putative / AIG protein, putative	chr1:12349614-12350960 REVERSE
contig01294	AT4G02030.1	4e-111	323	FUNCTIONS IN: molecular_function unknown; INVOLVED IN: biological_process unknown; LOCATED IN: cellular_component unknown; EXPRESSED IN: 23 plant structures; EXPRESSED DURING: 13 growth stages; CONTAINS InterPro DOMAIN/s: Vps51/Vps67 (InterPro:IPR014812); BEST Arabidopsis thaliana protein match is: SEC5B (TAIR:AT1G21170.1); Has 386 Blast hits to 358 proteins in 130 species: Archae - 0; Bacteria -…	chr4:892262-897175 FORWARD
contig01295	AT1G76490.1	1e-127	453	HMG1, HMGR1	HMG1 (HYDROXY METHYLGLUTARYL COA REDUCTASE 1); hydroxymethylglutaryl-CoA reductase	chr1:28695801-28698206 FORWARD
contig01296	AT2G47330.1	3e-125	445	DEAD/DEAH box helicase, putative	chr2:19429083-19431617 REVERSE
contig01297	AT3G18170.1	7e-89	324	transferase, transferring glycosyl groups	chr3:6228393-6229547 FORWARD
contig01298	AT5G18610.1	2e-101	366	protein kinase family protein	chr5:6192736-6195371 FORWARD
contig01299	AT3G22990.1	4e-158	554	LFR	LFR (LEAF AND FLOWER RELATED); binding	chr3:8164015-8166145 FORWARD
contig01300	AT3G16490.1	4e-23	106	IQD26	IQD26 (IQ-domain 26); calmodulin binding	chr3:5603962-5605489 REVERSE
contig01302	AT3G11950.1	1e-92	337	prenyltransferase/ zinc ion binding	chr3:3783273-3785098 REVERSE
contig01303	AT3G13730.1	9e-150	526	CYP90D1	CYP90D1; oxidoreductase, acting on paired donors, with incorporation or reduction of molecular oxygen, NADH or NADPH as one donor, and incorporation of one atom of oxygen / oxygen binding	chr3:4498330-4500836 REVERSE
contig01304	AT1G25350.1	0	647	OVA9	OVA9 (ovule abortion 9); glutamine-tRNA ligase	chr1:8889280-8894205 REVERSE
contig01305	AT1G32440.1	7e-160	560	PKp3	PKp3 (plastidial pyruvate kinase 3); pyruvate kinase	chr1:11712205-11714963 FORWARD
contig01306	AT2G19600.1	1e-111	400	ATKEA4, KEA4	ATKEA4; potassium ion transmembrane transporter/ potassium:hydrogen antiporter	chr2:8479275-8483482 FORWARD
contig01307	AT3G02230.1	0	659	RGP1, ATRGP1	RGP1 (REVERSIBLY GLYCOSYLATED POLYPEPTIDE 1); cellulose synthase (UDP-forming)	chr3:415463-417304 FORWARD
contig01308	AT1G09660.1	2e-87	319	KH domain-containing quaking protein, putative	chr1:3128032-3130791 REVERSE
contig01309	AT5G64270.1	0	841	splicing factor, putative	chr5:25706909-25710718 FORWARD
contig01310	AT3G48610.1	1e-150	530	phosphoesterase family protein	chr3:18011653-18013959 REVERSE
contig01311	AT1G57680.2	8e-24	108	FUNCTIONS IN: molecular_function unknown; INVOLVED IN: biological_process unknown; LOCATED IN: endomembrane system; EXPRESSED IN: 24 plant structures; EXPRESSED DURING: 15 growth stages; CONTAINS InterPro DOMAIN/s: Uncharacterised conserved protein UCP031277 (InterPro:IPR016971); Has 35 Blast hits to 35 proteins in 10 species: Archae - 0; Bacteria - 0; Metazoa - 0; Fungi - 0; Plants - 33; Viruses…	chr1:21362749-21363837 REVERSE
contig01312	AT2G29050.1	5e-105	378	ATRBL1	ATRBL1 (Arabidopsis thaliana Rhomboid-like 1)	chr2:12478245-12480121 FORWARD
contig01313	AT1G23820.1	7e-142	500	SPDS1	SPDS1 (spermidine synthase 1); spermidine synthase	chr1:8420278-8422724 FORWARD
contig01314	AT5G48150.2	6e-144	507	PAT1	PAT1 (phytochrome a signal transduction 1); signal transducer/ transcription factor	chr5:19522497-19524053 REVERSE
contig01315	AT4G26910.1	2e-137	315	2-oxoacid dehydrogenase family protein	chr4:13520127-13522889 REVERSE
contig01317	AT1G08410.1	1e-112	403	GTP-binding family protein	chr1:2646307-2649106 FORWARD
contig01318	AT2G26060.1	1e-141	499	emb1345	emb1345 (embryo defective 1345); nucleotide binding	chr2:11102400-11105127 FORWARD
contig01319	AT2G36290.1	1e-123	440	hydrolase, alpha/beta fold family protein	chr2:15208867-15210768 REVERSE
contig01320	AT5G47020.1	1e-76	283	glycine-rich protein	chr5:19082005-19089800 FORWARD
contig01321	AT5G60160.1	8e-165	577	aspartyl aminopeptidase, putative	chr5:24223887-24226783 REVERSE
contig01322	AT1G09010.1	8e-94	295	glycoside hydrolase family 2 protein	chr1:2895259-2899287 REVERSE
contig01323	AT5G35690.1	3e-43	173	LOCATED IN: cellular_component unknown; CONTAINS InterPro DOMAIN/s: WLM (InterPro:IPR013536), PUG (InterPro:IPR006567); BEST Arabidopsis thaliana protein match is: zinc ion binding (TAIR:AT1G55915.1); Has 335 Blast hits to 326 proteins in 115 species: Archae - 0; Bacteria - 24; Metazoa - 37; Fungi - 138; Plants - 58; Viruses - 2; Other Eukaryotes - 76 (source: NCBI BLink).	chr5:13865027-13868117 REVERSE
contig01324	AT2G16980.2	3e-37	153	tetracycline transporter	chr2:7376376-7380944 FORWARD
contig01325	AT4G26630.2	1e-12	71.6	EXPRESSED IN: 23 plant structures; EXPRESSED DURING: 13 growth stages; CONTAINS InterPro DOMAIN/s: DEK, C-terminal (InterPro:IPR014876); BEST Arabidopsis thaliana protein match is: unknown protein (TAIR:AT5G55660.1); Has 253164 Blast hits to 95130 proteins in 2571 species: Archae - 852; Bacteria - 27744; Metazoa - 108483; Fungi - 29060; Plants - 10256; Viruses - 1718; Other Eukaryotes - 75051 (so…	chr4:13430873-13434877 REVERSE
contig01326	AT2G45980.1	1e-33	141	unknown protein	chr2:18917680-18918569 REVERSE
contig01327	AT1G76340.1	5e-148	521	integral membrane family protein	chr1:28635188-28636306 REVERSE
contig01328	AT5G05680.1	4e-82	222	nuclear pore complex protein-related	chr5:1698365-1702475 FORWARD
contig01329	AT5G07270.1	3e-120	428	ankyrin repeat family protein	chr5:2280821-2283384 FORWARD
contig01330	AT5G65630.1	1e-34	144	GTE7	GTE7 (Global transcription factor group E 7); DNA binding	chr5:26226311-26228257 REVERSE
contig01331	AT1G47240.1	1e-113	407	NRAMP2, ATNRAMP2	NRAMP2; inorganic anion transmembrane transporter/ metal ion transmembrane transporter	chr1:17309043-17311308 REVERSE
contig01332	AT5G09680.2	3e-53	206	cytochrome b5 domain-containing protein	chr5:2999362-3000185 REVERSE
contig01333	AT4G25800.2	3e-34	143	calmodulin-binding protein	chr4:13125224-13127765 FORWARD
contig01334	AT1G56290.1	4e-127	451	CwfJ-like family protein	chr1:21075939-21078608 FORWARD
contig01335	AT5G60980.2	1e-51	201	nuclear transport factor 2 (NTF2) family protein / RNA recognition motif (RRM)-containing protein	chr5:24543988-24546027 FORWARD
contig01336	AT3G12670.1	1e-110	397	emb2742	emb2742 (embryo defective 2742); CTP synthase/ catalytic	chr3:4020351-4024086 REVERSE
contig01337	AT5G49630.1	5e-133	471	AAP6	AAP6 (AMINO ACID PERMEASE 6); acidic amino acid transmembrane transporter/ amino acid transmembrane transporter/ neutral amino acid transmembrane transporter	chr5:20142681-20146441 REVERSE
contig01338	AT3G25800.1	5e-174	607	PDF1, PR 65, PP2AA2	PP2AA2 (PROTEIN PHOSPHATASE 2A SUBUNIT A2); protein phosphatase type 2A regulator	chr3:9422822-9425783 REVERSE
contig01339	AT3G47550.6	9e-76	281	zinc finger (C3HC4-type RING finger) family protein	chr3:17523841-17525278 FORWARD
contig01340	AT3G02050.1	7e-139	490	KUP3, ATKUP3, ATKT4	KUP3 (K+ UPTAKE TRANSPORTER 3); potassium ion transmembrane transporter	chr3:350815-354135 FORWARD
contig01341	AT1G25280.1	6e-147	517	AtTLP10	AtTLP10 (TUBBY LIKE PROTEIN 10); phosphoric diester hydrolase/ transcription factor	chr1:8864961-8866608 FORWARD
contig01342	AT4G16144.1	3e-110	395	FUNCTIONS IN: molecular_function unknown; INVOLVED IN: biological_process unknown; LOCATED IN: cellular_component unknown; CONTAINS InterPro DOMAIN/s: Mov34/MPN/PAD-1 (InterPro:IPR000555); BEST Arabidopsis thaliana protein match is: mov34 family protein (TAIR:AT1G48790.1); Has 622 Blast hits to 459 proteins in 132 species: Archae - 0; Bacteria - 0; Metazoa - 326; Fungi - 156; Plants - 82; Viruses…	chr4:9138053-9141422 REVERSE
contig01343	AT1G05180.1	5e-142	501	AXR1	AXR1 (AUXIN RESISTANT 1); small protein activating enzyme	chr1:1498357-1501775 REVERSE
contig01344	AT4G26850.1	4e-108	239	VTC2	VTC2 (vitamin c defective 2); GDP-D-glucose phosphorylase/ GDP-galactose:glucose-1-phosphate guanyltransferase/ GDP-galactose:mannose-1-phosphate guanyltransferase/ GDP-galactose:myoinositol-1-phosphate guanyltransferase/ galactose-1-phosphate guanylyltra	chr4:13499262-13501145 REVERSE
contig01345	AT3G55580.1	1e-49	188	regulator of chromosome condensation (RCC1) family protein	chr3:20612766-20615730 FORWARD
contig01346	AT3G15510.1	6e-64	241	ATNAC2, ANAC056, NARS1	ATNAC2 (ARABIDOPSIS NAC DOMAIN CONTAINING PROTEIN 2); transcription factor	chr3:5243696-5245037 FORWARD
contig01347	AT5G62390.1	3e-44	176	ATBAG7	ATBAG7 (ARABIDOPSIS THALIANA BCL-2-ASSOCIATED ATHANOGENE 7); calmodulin binding	chr5:25052377-25054170 REVERSE
contig01348	AT3G23090.1	2e-43	173	FUNCTIONS IN: molecular_function unknown; INVOLVED IN: biological_process unknown; LOCATED IN: cellular_component unknown; EXPRESSED IN: inflorescence meristem, leaf apex, hypocotyl, flower, root; EXPRESSED DURING: petal differentiation and expansion stage; CONTAINS InterPro DOMAIN/s: Targeting for Xklp2 (InterPro:IPR009675); BEST Arabidopsis thaliana protein match is: WDL1 (TAIR:AT3G04630.3); Ha…	chr3:8214533-8216983 REVERSE
contig01349	AT5G64300.1	6e-168	463	ATGCH, GCH, ATRIBA1, RFD1	ATGCH; 3,4-dihydroxy-2-butanone-4-phosphate synthase/ GTP cyclohydrolase II	chr5:25718459-25720790 FORWARD
contig01350	AT1G79920.2	4e-143	343	ATP binding	chr1:30058935-30062224 REVERSE
contig01351	AT1G14720.1	2e-112	402	XTR2, EXGT-A2, ATXTH28	XTR2 (XYLOGLUCAN ENDOTRANSGLYCOSYLASE RELATED 2); hydrolase, acting on glycosyl bonds / xyloglucan:xyloglucosyl transferase	chr1:5066806-5068466 REVERSE
contig01352	AT4G24820.2	0	642	26S proteasome regulatory subunit, putative (RPN7)	chr4:12790471-12792599 REVERSE
contig01353	AT1G55270.1	9e-169	590	kelch repeat-containing F-box family protein	chr1:20618333-20619925 REVERSE
contig01354	AT2G17020.1	7e-94	341	F-box family protein (FBL10)	chr2:7396559-7398787 REVERSE
contig01355	AT5G38820.1	1e-132	411	amino acid transporter family protein	chr5:15543481-15545182 FORWARD
contig01356	AT1G49950.1	5e-50	195	TRB1, ATTRB1	DNA-binding protein, putative	chr1:18494439-18496713 REVERSE
contig01357	AT4G26455.1	7e-12	68.9	WIP1	WIP1 (WPP-DOMAIN INTERACTING PROTEIN 1); protein heterodimerization/ protein homodimerization	chr4:13365737-13367384 FORWARD
contig01358	AT3G12050.1	2e-123	333	Aha1 domain-containing protein	chr3:3839289-3841303 FORWARD
contig01359	AT5G43670.1	2e-146	455	transport protein, putative	chr5:17539025-17541733 REVERSE
contig01360	AT3G54850.1	2e-139	492	ATPUB14, PUB14	PUB14; ubiquitin-protein ligase	chr3:20321524-20323848 FORWARD
contig01361	AT1G69010.1	7e-42	133	BIM2	BIM2 (BES1-interacting Myc-like protein 2); DNA binding / transcription factor	chr1:25941804-25943599 FORWARD
contig01362	AT4G00830.2	6e-90	328	RNA recognition motif (RRM)-containing protein	chr4:352782-354965 FORWARD
contig01363	AT3G47160.1	3e-74	276	protein binding / zinc ion binding	chr3:17360238-17361879 REVERSE
contig01364	AT5G40810.1	2e-129	459	cytochrome c1, putative	chr5:16340200-16342327 FORWARD
contig01365	AT2G46080.1	3e-73	272	INVOLVED IN: biological_process unknown; EXPRESSED IN: 23 plant structures; EXPRESSED DURING: 13 growth stages; BEST Arabidopsis thaliana protein match is: BPS1 (BYPASS 1) (TAIR:AT1G01550.2); Has 94 Blast hits to 83 proteins in 14 species: Archae - 0; Bacteria - 2; Metazoa - 1; Fungi - 0; Plants - 91; Viruses - 0; Other Eukaryotes - 0 (source: NCBI BLink).	chr2:18948317-18949360 REVERSE
contig01366	AT2G26930.1	8e-138	487	ATCDPMEK, PDE277, ISPE	ATCDPMEK (4-(CYTIDINE 5'-PHOSPHO)-2-C-METHYL-D-ERITHRITOL KINASE); 4-(cytidine 5'-diphospho)-2-C-methyl-D-erythritol kinase	chr2:11491829-11494229 REVERSE
contig01367	AT3G18610.1	3e-56	216	ATRANGAP1, PARLL1	ATRANGAP1 (RAN GTPASE-ACTIVATING PROTEIN 1); nucleic acid binding / nucleotide binding	chr3:6404270-6407822 REVERSE
contig01368	AT2G37770.2	4e-65	245	aldo/keto reductase family protein	chr2:15834888-15836659 FORWARD
contig01369	AT5G06600.2	1e-128	238	UBP12	UBP12 (UBIQUITIN-SPECIFIC PROTEASE 12); double-stranded DNA binding / ubiquitin thiolesterase/ ubiquitin-specific protease	chr5:2019545-2027834 REVERSE
contig01370	AT1G01550.2	4e-54	115	BPS1	BPS1 (BYPASS 1)	chr1:200526-201575 FORWARD
contig01371	AT1G17290.1	1e-164	576	AlaAT1	AlaAT1 (ALANINE AMINOTRANSFERAS); ATP binding / L-alanine:2-oxoglutarate aminotransferase	chr1:5922771-5926093 FORWARD
contig01372	AT2G45030.1	2e-175	612	mitochondrial elongation factor, putative	chr2:18572411-18576756 FORWARD
contig01373	AT4G17090.1	0	667	CT-BMY, BAM3, BMY8	CT-BMY (CHLOROPLAST BETA-AMYLASE); beta-amylase	chr4:9605266-9607250 REVERSE
contig01374	AT3G19630.1	3e-129	255	radical SAM domain-containing protein	chr3:6818676-6820674 REVERSE
contig01375	AT5G55310.1	3e-94	342	TOP1BETA, TOP1	TOP1BETA (DNA TOPOISOMERASE 1 BETA); DNA topoisomerase type I	chr5:22430389-22434590 REVERSE
contig01376	AT3G08580.2	1e-151	533	AAC1	AAC1 (ADP/ATP CARRIER 1); ATP:ADP antiporter/ binding	chr3:2605706-2607030 REVERSE
contig01377	AT5G04430.2	2e-101	366	BTR1, BTR1L	BTR1L (BINDING TO TOMV RNA 1L (LONG FORM)); nucleic acid binding	chr5:1250602-1253523 REVERSE
contig01378	AT2G03890.2	2e-90	329	phosphatidylinositol 3- and 4-kinase family protein	chr2:1186199-1188151 FORWARD
contig01379	AT4G01320.1	2e-168	588	ATSTE24, STE24	ATSTE24; endopeptidase/ metalloendopeptidase	chr4:545905-549002 FORWARD
contig01380	AT5G20380.1	4e-92	282	PHT4;5	PHT4;5; inorganic phosphate transmembrane transporter	chr5:6887936-6892358 REVERSE
contig01381	AT5G19000.1	6e-156	547	ATBPM1	ATBPM1 (BTB-POZ and MATH domain 1); protein binding	chr5:6342563-6344641 FORWARD
contig01382	AT4G01850.2	3e-152	534	SAM-2, MAT2	SAM-2 (S-ADENOSYLMETHIONINE SYNTHETASE 2); methionine adenosyltransferase	chr4:796298-797479 REVERSE
contig01384	AT4G17890.1	8e-53	204	AGD8	AGD8 (ARF-GAP DOMAIN 8); ARF GTPase activator/ DNA binding / zinc ion binding	chr4:9937121-9939146 FORWARD
contig01385	AT3G20290.2	0	662	ATEHD1	ATEHD1 (EPS15 HOMOLOGY DOMAIN 1); GTP binding / GTPase/ calcium ion binding	chr3:7075057-7078655 REVERSE
contig01386	AT5G38470.1	2e-104	376	DNA repair protein RAD23, putative	chr5:15404720-15407500 FORWARD
contig01387	AT3G55610.1	1e-142	442	P5CS2	P5CS2 (DELTA 1-PYRROLINE-5-CARBOXYLATE SYNTHASE 2); catalytic/ glutamate 5-kinase/ glutamate-5-semialdehyde dehydrogenase/ oxidoreductase	chr3:20624278-20628989 REVERSE
contig01388	AT3G07810.1	1e-37	154	heterogeneous nuclear ribonucleoprotein, putative / hnRNP, putative	chr3:2492875-2495052 FORWARD
contig01389	AT1G56700.2	4e-81	298	pyrrolidone-carboxylate peptidase family protein	chr1:21256743-21257640 FORWARD
contig01390	AT1G16020.1	5e-95	248	unknown protein	chr1:5498633-5501018 FORWARD
contig01392	AT1G59900.1	2e-157	552	AT-E1 ALPHA	AT-E1 ALPHA; oxidoreductase, acting on the aldehyde or oxo group of donors, disulfide as acceptor / pyruvate dehydrogenase (acetyl-transferring)	chr1:22051368-22053660 FORWARD
contig01393	AT3G21690.1	4e-144	508	MATE efflux family protein	chr3:7638750-7641861 FORWARD
contig01394	AT2G43790.1	0	666	ATMPK6, MPK6, MAPK6	ATMPK6 (ARABIDOPSIS THALIANA MAP KINASE 6); MAP kinase/ kinase	chr2:18138477-18140693 FORWARD
contig01395	AT3G05290.1	8e-101	364	PNC1	PNC1 (PEROXISOMAL ADENINE NUCLEOTIDE CARRIER 1); ADP transmembrane transporter/ ATP transmembrane transporter/ binding	chr3:1506129-1507614 REVERSE
contig01396	AT1G11950.1	6e-66	248	transcription factor	chr1:4034747-4038310 REVERSE
contig01397	AT1G57720.2	9e-147	516	elongation factor 1B-gamma, putative / eEF-1B gamma, putative	chr1:21377873-21380114 FORWARD
contig01398	AT4G08350.1	1e-145	513	GTA02, GTA2	GTA2 (GLOBAL TRANSCRIPTION FACTOR GROUP A2); structural constituent of ribosome / transcription elongation regulator/ transcription factor	chr4:5286351-5292072 FORWARD
contig01399	AT5G04250.2	5e-76	281	OTU-like cysteine protease family protein	chr5:1176397-1178492 FORWARD
contig01400	AT5G05170.1	0	634	CESA3, IXR1, ATCESA3, ATH-B, CEV1	CEV1 (CONSTITUTIVE EXPRESSION OF VSP 1); cellulose synthase/ transferase, transferring glycosyl groups	chr5:1530401-1535090 REVERSE
contig01401	AT1G69490.1	2e-69	260	NAP, ANAC029, ATNAP	NAP (NAC-like, activated by AP3/PI); transcription factor	chr1:26122233-26123222 FORWARD
contig01402	AT3G25140.1	0	600	GAUT8, QUA1	QUA1 (QUASIMODO 1); polygalacturonate 4-alpha-galacturonosyltransferase/ transferase, transferring glycosyl groups / transferase, transferring hexosyl groups	chr3:9154748-9156642 FORWARD
contig01403	AT1G70300.1	0	707	KUP6	KUP6; potassium ion transmembrane transporter	chr1:26477993-26481233 REVERSE
contig01404	AT3G01090.3	6e-148	520	AKIN10	AKIN10 (Arabidopsis SNF1 kinase homolog 10); protein binding / protein kinase	chr3:31437-33977 REVERSE
contig01405	AT2G19540.1	3e-135	397	transducin family protein / WD-40 repeat family protein	chr2:8461804-8464347 FORWARD
contig01406	AT2G43970.1	9e-86	314	La domain-containing protein	chr2:18205535-18208031 REVERSE
contig01407	AT3G05545.1	3e-06	50.1	transcription factor, putative / zinc finger (C3HC4 type RING finger) family protein	chr3:1609436-1612133 FORWARD
contig01408	AT2G44060.2	7e-116	414	late embryogenesis abundant family protein / LEA family protein	chr2:18226922-18227988 FORWARD
contig01409	AT5G58200.1	2e-63	236	unknown protein	chr5:23550283-23551972 FORWARD
contig01410	AT5G18580.1	8e-174	553	FASS, TON2, EMB40, FS1, GDO, FASS 2	FASS (FASS 1); protein phosphatase type 2B regulator	chr5:6175154-6178214 FORWARD
contig01411	AT5G65540.1	1e-46	136	unknown protein	chr5:26195710-26198112 FORWARD
contig01412	AT1G09870.1	3e-97	352	histidine acid phosphatase family protein	chr1:3205817-3208444 FORWARD
contig01413	AT5G13260.1	2e-109	221	unknown protein	chr5:4243164-4246677 FORWARD
contig01414	AT4G26100.1	2e-177	619	CK1, CKL1	CK1 (CASEIN KINASE 1); ATP binding / kinase/ protein kinase/ protein serine/threonine kinase	chr4:13227885-13230508 REVERSE
contig01415	AT3G58730.1	3e-115	412	vacuolar ATP synthase subunit D (VATD) / V-ATPase D subunit / vacuolar proton pump D subunit (VATPD)	chr3:21718495-21719280 REVERSE
contig01416	AT3G17700.1	3e-78	289	CNBT1, CNGC20, ATCNGC20	CNBT1 (CYCLIC NUCLEOTIDE-BINDING TRANSPORTER 1); calmodulin binding / cyclic nucleotide binding / ion channel	chr3:6049074-6052449 FORWARD
contig01417	AT1G01090.1	2e-168	423	PDH-E1 ALPHA	PDH-E1 ALPHA (PYRUVATE DEHYDROGENASE E1 ALPHA); pyruvate dehydrogenase (acetyl-transferring)	chr1:47705-49166 REVERSE
contig01418	AT3G22440.1	4e-28	122	hydroxyproline-rich glycoprotein family protein	chr3:7959854-7961886 FORWARD
contig01419	AT5G42090.1	4e-115	411	LOCATED IN: endomembrane system, integral to membrane; EXPRESSED IN: 24 plant structures; EXPRESSED DURING: 14 growth stages; CONTAINS InterPro DOMAIN/s: Transmembrane receptor, eukaryota (InterPro:IPR009637); BEST Arabidopsis thaliana protein match is: unknown protein (TAIR:AT3G09570.1); Has 303 Blast hits to 300 proteins in 77 species: Archae - 0; Bacteria - 0; Metazoa - 180; Fungi - 10; Plants…	chr5:16826830-16828149 FORWARD
contig01420	AT3G02050.1	7e-139	410	KUP3, ATKUP3, ATKT4	KUP3 (K+ UPTAKE TRANSPORTER 3); potassium ion transmembrane transporter	chr3:350815-354135 FORWARD
contig01421	AT3G17880.1	3e-91	332	HIP, ATTDX, ATHIP2	ATTDX (TETRATICOPEPTIDE DOMAIN-CONTAINING THIOREDOXIN); oxidoreductase, acting on sulfur group of donors, disulfide as acceptor / protein binding	chr3:6123534-6126113 FORWARD
contig01422	AT5G46640.1	9e-49	191	DNA-binding family protein	chr5:18924670-18926292 FORWARD
contig01423	AT3G53710.2	1e-58	224	AGD6	AGD6; ARF GTPase activator/ DNA binding / zinc ion binding	chr3:19903730-19905419 REVERSE
contig01424	AT5G39890.1	3e-75	279	unknown protein	chr5:15974543-15976013 FORWARD
contig01425	AT1G22940.1	1e-147	519	TH1, TH-1, THIE	TH1 (THIAMINE REQUIRING 1); hydroxymethylpyrimidine kinase/ phosphomethylpyrimidine kinase/ thiamin-phosphate diphosphorylase	chr1:8122384-8124908 FORWARD
contig01426	AT2G30880.1	6e-57	130	pleckstrin homology (PH) domain-containing protein	chr2:13142926-13145718 REVERSE
contig01427	AT3G24180.2	4e-149	524	catalytic/ glucosylceramidase	chr3:8735011-8741147 REVERSE
contig01428	AT2G39940.1	1e-133	473	COI1	COI1 (CORONATINE INSENSITIVE 1); protein binding / ubiquitin-protein ligase	chr2:16672848-16675486 REVERSE
contig01429	AT1G64720.1	3e-123	438	CP5	CP5	chr1:24046887-24048537 REVERSE
contig01430	AT2G36460.1	7e-166	580	fructose-bisphosphate aldolase, putative	chr2:15296929-15298387 REVERSE
contig01431	AT5G57330.1	2e-100	363	aldose 1-epimerase family protein	chr5:23218392-23220664 FORWARD
contig01432	AT5G06120.1	4e-114	408	Ran-binding protein, putative	chr5:1844797-1852601 FORWARD
contig01433	AT3G44750.1	3e-24	110	HD2A, ATHD2A, HDA3, HDT1	HDA3 (HISTONE DEACETYLASE 3); histone deacetylase/ nucleic acid binding / zinc ion binding	chr3:16298045-16299585 FORWARD
contig01434	AT1G15410.1	3e-77	286	aspartate-glutamate racemase family	chr1:5299577-5300681 FORWARD
contig01435	AT4G38150.2	1e-63	241	pentatricopeptide (PPR) repeat-containing protein	chr4:17901211-17902119 REVERSE
contig01437	AT3G18040.2	6e-114	407	MPK9	MPK9 (MAP KINASE 9); MAP kinase	chr3:6175741-6178150 FORWARD
contig01438	AT1G15740.1	1e-123	439	leucine-rich repeat family protein	chr1:5411509-5414544 FORWARD
contig01439	AT2G21520.2	7e-135	366	transporter	chr2:9215956-9218953 FORWARD
contig01440	AT2G21120.1	4e-101	365	unknown protein	chr2:9052103-9054266 REVERSE
contig01441	AT1G49970.1	3e-123	438	CLPR1, NCLPP5, SVR2	CLPR1; serine-type endopeptidase	chr1:18501936-18504462 REVERSE
contig01442	AT3G54660.1	8e-109	390	GR, EMB2360, ATGR2	GR (GLUTATHIONE REDUCTASE); ATP binding / glutathione-disulfide reductase	chr3:20230356-20233100 REVERSE
contig01443	AT2G24360.1	1e-156	550	serine/threonine/tyrosine kinase, putative	chr2:10364742-10366075 REVERSE
contig01444	AT4G11680.1	2e-115	412	zinc finger (C3HC4-type RING finger) family protein	chr4:7053737-7055516 REVERSE
contig01445	AT5G47730.1	2e-125	446	SEC14 cytosolic factor, putative / polyphosphoinositide-binding protein, putative	chr5:19334592-19336618 REVERSE
contig01446	AT5G04140.2	0	768	GLU1, GLS1, GLUS, FD-GOGAT	GLU1 (GLUTAMATE SYNTHASE 1); glutamate synthase (ferredoxin)	chr5:1130031-1138186 FORWARD
contig01447	AT3G22290.1	9e-147	516	unknown protein	chr3:7882082-7885260 FORWARD
contig01448	AT3G05910.1	3e-151	531	pectinacetylesterase, putative	chr3:1764509-1767240 REVERSE
contig01449	AT4G12790.5	2e-121	432	ATP-binding family protein	chr4:7517280-7518892 REVERSE
contig01450	AT2G24550.1	5e-14	75.9	unknown protein	chr2:10428060-10429051 REVERSE
contig01451	AT2G05830.1	2e-113	333	eukaryotic translation initiation factor 2B family protein / eIF-2B family protein	chr2:2229759-2231839 FORWARD
contig01452	AT1G07200.2	1e-39	142	ATP-dependent Clp protease ClpB protein-related	chr1:2209033-2212316 REVERSE
contig01453	AT5G46070.1	3e-58	223	GTP binding / GTPase	chr5:18683468-18688397 FORWARD
contig01454	AT3G25800.1	0	600	PDF1, PR 65, PP2AA2	PP2AA2 (PROTEIN PHOSPHATASE 2A SUBUNIT A2); protein phosphatase type 2A regulator	chr3:9422822-9425783 REVERSE
contig01455	AT4G02280.1	3e-149	525	SUS3, ATSUS3	SUS3 (sucrose synthase 3); UDP-glycosyltransferase/ sucrose synthase/ transferase, transferring glycosyl groups	chr4:995166-998719 FORWARD
contig01456	AT4G01290.2	2e-13	74.3	unknown protein	chr4:538213-543282 REVERSE
contig01457	AT4G31420.1	1e-97	353	zinc finger (C2H2 type) family protein	chr4:15245987-15247763 REVERSE
contig01459	AT1G77590.1	1e-142	200	LACS9	LACS9 (LONG CHAIN ACYL-COA SYNTHETASE 9); long-chain-fatty-acid-CoA ligase	chr1:29148501-29151776 REVERSE
contig01460	AT1G71220.1	2e-168	588	EBS1	EBS1 (EMS-mutagenized bri1 suppressor 1); UDP-glucose:glycoprotein glucosyltransferase/ transferase, transferring glycosyl groups / transferase, transferring hexosyl groups	chr1:26841664-26851730 FORWARD
contig01461	AT2G36310.1	1e-144	489	URH1	URH1 (URIDINE-RIBOHYDROLASE 1); adenosine nucleosidase/ hydrolase/ inosine nucleosidase/ uridine nucleosidase	chr2:15224692-15226633 REVERSE
contig01462	AT4G19210.1	0	417	ATRLI2, RLI2	ATRLI2; transporter	chr4:10501906-10504776 FORWARD
contig01463	AT5G54160.1	9e-121	430	ATOMT1, OMT1	ATOMT1 (O-METHYLTRANSFERASE 1); caffeate O-methyltransferase/ myricetin 3'-O-methyltransferase/ quercetin 3-O-methyltransferase	chr5:21982075-21984167 FORWARD
contig01464	AT3G54860.1	5e-121	349	ATVPS33, VPS33	vacuolar protein sorting protein, putative	chr3:20324286-20329841 REVERSE
contig01465	AT3G51850.1	1e-160	416	CPK13	CPK13; ATP binding / calcium ion binding / calmodulin-dependent protein kinase/ kinase/ protein kinase/ protein serine/threonine kinase/ protein tyrosine kinase	chr3:19232667-19235526 FORWARD
contig01466	AT4G38800.1	3e-88	322	ATMTN1, ATMTAN1, MTN1, MTAN1	ATMTN1; catalytic/ methylthioadenosine nucleosidase	chr4:18113355-18114996 REVERSE
contig01467	AT1G47670.1	0	639	amino acid transporter family protein	chr1:17536834-17539486 REVERSE
contig01469	AT3G02230.1	0	664	RGP1, ATRGP1	RGP1 (REVERSIBLY GLYCOSYLATED POLYPEPTIDE 1); cellulose synthase (UDP-forming)	chr3:415463-417304 FORWARD
contig01470	AT1G03080.1	2e-33	140	FUNCTIONS IN: molecular_function unknown; INVOLVED IN: biological_process unknown; LOCATED IN: plasma membrane; EXPRESSED IN: 22 plant structures; EXPRESSED DURING: 13 growth stages; CONTAINS InterPro DOMAIN/s: Prefoldin (InterPro:IPR009053), KIP1-like (InterPro:IPR011684); BEST Arabidopsis thaliana protein match is: kinase interacting family protein (TAIR:AT3G22790.1); Has 169162 Blast hits to 6…	chr1:731794-737332 REVERSE
contig01471	AT1G79990.5	5e-124	441	protein binding / structural molecule	chr1:30085910-30091949 FORWARD
contig01472	AT1G53310.3	0	664	ATPPC1	ATPPC1 (PHOSPHOENOLPYRUVATE CARBOXYLASE 1); catalytic/ phosphoenolpyruvate carboxylase	chr1:19884261-19888070 REVERSE
contig01473	AT4G25670.1	6e-22	66.2	unknown protein	chr4:13085431-13085997 REVERSE
contig01474	AT3G61790.1	2e-135	479	seven in absentia (SINA) family protein	chr3:22871974-22873543 REVERSE
contig01475	AT5G42050.1	3e-74	276	FUNCTIONS IN: molecular_function unknown; EXPRESSED IN: 22 plant structures; EXPRESSED DURING: 13 growth stages; CONTAINS InterPro DOMAIN/s: Development and cell death domain (InterPro:IPR013989), Kelch related (InterPro:IPR013089); BEST Arabidopsis thaliana protein match is: unknown protein (TAIR:AT3G27090.1); Has 5084 Blast hits to 2870 proteins in 85 species: Archae - 0; Bacteria - 24; Metazoa…	chr5:16815630-16816932 FORWARD
contig01476	AT5G41670.2	2e-160	562	6-phosphogluconate dehydrogenase family protein	chr5:16665647-16667110 REVERSE
contig01477	AT3G13940.1	2e-35	114	DNA binding / DNA-directed RNA polymerase	chr3:4600647-4602412 REVERSE
contig01478	AT3G22440.1	9e-118	420	hydroxyproline-rich glycoprotein family protein	chr3:7959854-7961886 FORWARD
contig01479	AT2G25737.1	1e-121	433	unknown protein	chr2:10977174-10979677 FORWARD
contig01480	AT2G46900.1	1e-83	306	FUNCTIONS IN: molecular_function unknown; INVOLVED IN: biological_process unknown; LOCATED IN: cellular_component unknown; EXPRESSED IN: 24 plant structures; EXPRESSED DURING: 15 growth stages; CONTAINS InterPro DOMAIN/s: Basic helix-loop-helix, Nulp1-type (InterPro:IPR006994); Has 3014 Blast hits to 2357 proteins in 239 species: Archae - 2; Bacteria - 96; Metazoa - 1166; Fungi - 321; Plants - 10…	chr2:19269678-19271987 FORWARD
contig01481	AT1G21780.2	5e-129	246	BTB/POZ domain-containing protein	chr1:7652476-7653866 FORWARD
contig01482	AT2G39970.1	4e-60	229	peroxisomal membrane protein (PMP36)	chr2:16684026-16686392 REVERSE
contig01483	AT2G12550.1	3e-85	312	ubiquitin-associated (UBA)/TS-N domain-containing protein	chr2:5114881-5118486 FORWARD
contig01484	AT1G51340.1	3e-126	448	MATE efflux family protein	chr1:19032034-19034681 FORWARD
contig01485	AT4G15415.1	8e-138	487	ATB' GAMMA	ATB' GAMMA; poly(U) binding / protein phosphatase type 2A regulator	chr4:8817707-8819349 FORWARD
contig01486	AT3G20250.1	5e-146	514	APUM5	APUM5 (Arabidopsis Pumilio 5); RNA binding / binding	chr3:7059098-7062660 REVERSE
contig01487	AT3G10410.1	2e-155	545	scpl49	scpl49 (serine carboxypeptidase-like 49); serine-type carboxypeptidase	chr3:3235518-3238063 REVERSE
contig01488	AT1G20650.1	7e-123	437	ATP binding / protein kinase/ protein serine/threonine kinase	chr1:7158422-7160022 REVERSE
contig01489	AT5G54290.1	6e-105	273	cytochrome c biogenesis protein family	chr5:22051097-22053923 FORWARD
contig01491	AT3G26730.1	2e-58	223	zinc finger (C3HC4-type RING finger) family protein	chr3:9823770-9827270 FORWARD
contig01492	AT3G11540.1	2e-78	226	SPY	SPY (SPINDLY); protein N-acetylglucosaminyltransferase/ protein binding / transferase, transferring glycosyl groups	chr3:3632842-3637547 FORWARD
contig01493	AT5G48385.1	1e-10	65.1	FUNCTIONS IN: molecular_function unknown; INVOLVED IN: biological_process unknown; LOCATED IN: cellular_component unknown; CONTAINS InterPro DOMAIN/s: Frigida-like (InterPro:IPR012474); BEST Arabidopsis thaliana protein match is: hydroxyproline-rich glycoprotein family protein (TAIR:AT3G22440.1); Has 987 Blast hits to 921 proteins in 78 species: Archae - 0; Bacteria - 16; Metazoa - 58; Fungi - 7;…	chr5:19609471-19611712 FORWARD
contig01494	AT2G27100.1	2e-110	396	SE	SE (SERRATE); DNA binding / transcription factor	chr2:11572587-11576357 FORWARD
contig01495	AT2G25490.1	8e-42	168	EBF1, FBL6	EBF1 (EIN3-BINDING F BOX PROTEIN 1); protein binding / ubiquitin-protein ligase	chr2:10848018-10850275 REVERSE
contig01496	AT2G36460.1	2e-176	615	fructose-bisphosphate aldolase, putative	chr2:15296929-15298387 REVERSE
contig01497	AT1G20980.1	5e-67	251	SPL14, FBR6, SPL1R2, ATSPL14	SPL14 (squamosa promoter binding protein-like 14); DNA binding / transcription activator/ transcription factor	chr1:7325042-7328933 FORWARD
contig01498	AT1G04080.1	2e-62	199	PRP39	PRP39; binding	chr1:1051803-1056550 FORWARD
contig01499	AT4G28390.1	2e-149	526	AAC3, ATAAC3	AAC3 (ADP/ATP CARRIER 3); ATP:ADP antiporter/ binding	chr4:14041486-14042781 REVERSE
contig01500	AT1G08630.4	3e-132	468	THA1	THA1 (Threonine Aldolase 1); aldehyde-lyase/ threonine aldolase	chr1:2743948-2745685 REVERSE
contig01501	AT4G25030.2	8e-82	301	unknown protein	chr4:12865336-12866638 FORWARD
contig01502	AT3G60800.1	8e-122	434	zinc finger (DHHC type) family protein	chr3:22467486-22469273 REVERSE
contig01503	AT1G14560.1	6e-106	381	mitochondrial substrate carrier family protein	chr1:4981300-4983082 FORWARD
contig01504	AT1G75380.3	8e-111	397	wound-responsive protein-related	chr1:28281789-28283631 REVERSE
contig01505	AT2G38630.1	2e-147	519	FUNCTIONS IN: molecular_function unknown; INVOLVED IN: biological_process unknown; LOCATED IN: chloroplast; CONTAINS InterPro DOMAIN/s: WD40 repeat-like (InterPro:IPR011046); BEST Arabidopsis thaliana protein match is: unknown protein (TAIR:AT3G54190.1); Has 79 Blast hits to 77 proteins in 21 species: Archae - 0; Bacteria - 0; Metazoa - 0; Fungi - 0; Plants - 53; Viruses - 0; Other Eukaryotes - 2…	chr2:16154283-16156302 REVERSE
contig01506	AT5G04460.1	1e-90	330	protein binding / zinc ion binding	chr5:1260009-1263695 FORWARD
contig01508	AT3G45630.1	1e-36	150	RNA recognition motif (RRM)-containing protein	chr3:16748751-16753190 REVERSE
contig01509	AT4G36960.2	4e-135	451	RNA recognition motif (RRM)-containing protein	chr4:17427349-17429589 FORWARD
contig01510	AT1G73660.1	9e-118	420	protein kinase family protein	chr1:27692247-27696718 REVERSE
contig01511	AT3G62120.2	2e-179	403	tRNA synthetase class II (G, H, P and S) family protein	chr3:23001227-23003849 REVERSE
contig01512	AT1G04690.1	9e-168	586	KAB1, KV-BETA1	KAB1 (POTASSIUM CHANNEL BETA SUBUNIT); oxidoreductase/ potassium channel	chr1:1313662-1315420 FORWARD
contig01513	AT5G41140.1	7e-11	65.5	unknown protein	chr5:16468726-16472546 FORWARD
contig01514	AT2G37840.1	2e-57	162	protein kinase family protein	chr2:15851978-15856047 FORWARD
contig01515	AT5G59420.1	1e-177	619	ORP3C	ORP3C (OSBP(OXYSTEROL BINDING PROTEIN)-RELATED PROTEIN 3C); oxysterol binding	chr5:23961731-23964623 FORWARD
contig01516	AT4G20260.3	4e-34	142	ATPCAP1, PCAP1	DREPP plasma membrane polypeptide family protein	chr4:10941593-10943227 FORWARD
contig01517	AT3G19980.1	4e-167	584	ATFYPP3, EMB2736, STPP	ATFYPP3 (FLOWER-SPECIFIC, PHYTOCHROME-ASSOCIATED PROTEIN PHOSPHATASE 3); protein binding / protein serine/threonine kinase/ protein serine/threonine phosphatase	chr3:6962008-6964761 FORWARD
contig01518	AT5G52820.1	6e-157	462	WD-40 repeat family protein / notchless protein, putative	chr5:21401423-21404203 FORWARD
contig01519	AT1G01320.1	2e-27	120	tetratricopeptide repeat (TPR)-containing protein	chr1:121582-130099 REVERSE
contig01520	AT2G45900.1	2e-25	114	unknown protein	chr2:18886069-18888674 REVERSE
contig01521	AT5G03280.1	2e-73	273	EIN2, PIR2, CKR1, ERA3, ORE3, ORE2, ATEIN2	EIN2 (ETHYLENE INSENSITIVE 2); transporter	chr5:788589-793066 FORWARD
contig01522	AT5G13390.1	9e-134	473	NEF1	NEF1 (NO EXINE FORMATION 1)	chr5:4292809-4296572 FORWARD
contig01523	AT1G06950.1	1e-123	439	ATTIC110, TIC110	TIC110 (TRANSLOCON AT THE INNER ENVELOPE MEMBRANE OF CHLOROPLASTS 110)	chr1:2130303-2135563 REVERSE
contig01524	AT5G61840.1	0	512	GUT1	GUT1; catalytic/ glucuronoxylan glucuronosyltransferase	chr5:24839365-24841703 REVERSE
contig01525	AT2G13690.1	3e-106	382	PRLI-interacting factor, putative	chr2:5706704-5708895 REVERSE
contig01526	AT5G21160.1	8e-20	95.1	La domain-containing protein / proline-rich family protein	chr5:7199191-7203879 REVERSE
contig01527	AT3G48530.1	6e-76	281	KING1	KING1 (SNF1-RELATED PROTEIN KINASE REGULATORY SUBUNIT GAMMA 1)	chr3:17987559-17989592 FORWARD
contig01528	AT1G76490.1	4e-132	468	HMG1, HMGR1	HMG1 (HYDROXY METHYLGLUTARYL COA REDUCTASE 1); hydroxymethylglutaryl-CoA reductase	chr1:28695801-28698206 FORWARD
contig01529	AT1G29800.2	6e-154	540	phosphoinositide binding / zinc ion binding	chr1:10432736-10435046 FORWARD
contig01530	AT4G20260.3	9e-35	144	ATPCAP1, PCAP1	DREPP plasma membrane polypeptide family protein	chr4:10941593-10943227 FORWARD
contig01531	AT4G28880.1	1e-173	605	ckl3	ckl3 (Casein Kinase I-like 3); ATP binding / kinase/ protein kinase/ protein serine/threonine kinase	chr4:14251351-14254048 FORWARD
contig01532	AT4G32400.1	2e-97	352	SHS1, ATBT1	SHS1 (SODIUM HYPERSENSITIVE 1); binding / nucleotide transmembrane transporter/ transporter	chr4:15638686-15640238 FORWARD
contig01533	AT4G39090.1	8e-137	402	RD19, RD19A	RD19 (RESPONSIVE TO DEHYDRATION 19); cysteine-type endopeptidase/ cysteine-type peptidase	chr4:18215826-18217326 REVERSE
contig01534	AT4G24590.1	9e-57	218	unknown protein	chr4:12696651-12698036 FORWARD
contig01535	AT3G10410.1	0	657	scpl49	scpl49 (serine carboxypeptidase-like 49); serine-type carboxypeptidase	chr3:3235518-3238063 REVERSE
contig01536	AT5G64440.1	2e-116	416	AtFAAH	AtFAAH (Arabidopsis thaliana fatty acid amide hydrolase); N-(long-chain-acyl)ethanolamine deacylase/ amidase	chr5:25766229-25770260 FORWARD
contig01537	AT1G24490.2	9e-30	128	ALB4, ARTEMIS	ALB4 (ALBINA 4)	chr1:8682364-8684966 FORWARD
contig01538	AT3G07810.1	5e-38	155	heterogeneous nuclear ribonucleoprotein, putative / hnRNP, putative	chr3:2492875-2495052 FORWARD
contig01539	AT2G15230.1	3e-138	374	ATLIP1	ATLIP1 (Arabidopsis thaliana lipase 1); galactolipase/ hydrolase/ phospholipase/ triacylglycerol lipase	chr2:6612666-6615204 FORWARD
contig01540	AT5G16780.1	8e-54	200	DOT2, MDF	DOT2 (DEFECTIVELY ORGANIZED TRIBUTARIES 2)	chr5:5517784-5521566 REVERSE
contig01541	AT1G01720.1	4e-72	268	ATAF1, ANAC002	ATAF1; transcription activator/ transcription factor	chr1:268471-269514 FORWARD
contig01542	AT3G22330.1	3e-44	139	PMH2	PMH2 (putative mitochondrial RNA helicase 2); ATP binding / ATP-dependent helicase/ helicase/ nucleic acid binding	chr3:7892641-7895145 FORWARD
contig01543	AT5G57870.1	2e-60	179	eukaryotic translation initiation factor 4F, putative / eIF-4F, putative	chr5:23439755-23443433 FORWARD
contig01544	AT1G30620.3	3e-159	507	HSR8, MUR4, UXE1	MUR4 (MURUS 4); UDP-arabinose 4-epimerase/ catalytic	chr1:10855496-10857970 FORWARD
contig01545	AT3G07470.1	8e-34	141	unknown protein	chr3:2387291-2388343 REVERSE
contig01546	AT3G48990.1	1e-134	476	AMP-dependent synthetase and ligase family protein	chr3:18159031-18161294 REVERSE
contig01547	AT4G36210.3	9e-123	437	unknown protein	chr4:17130354-17134302 FORWARD
contig01548	AT3G21175.2	2e-59	226	ZML1	ZML1 (ZIM-LIKE 1); sequence-specific DNA binding / transcription factor/ zinc ion binding	chr3:7422832-7424598 FORWARD
contig01549	AT3G50670.1	1e-23	107	U1-70K, U1SNRNP	U1-70K (U1 SMALL NUCLEAR RIBONUCLEOPROTEIN-70K); RNA binding / nucleic acid binding / nucleotide binding	chr3:18826476-18829492 REVERSE
contig01550	AT4G08150.1	6e-82	301	KNAT1, BP, BP1	KNAT1 (KNOTTED-LIKE FROM ARABIDOPSIS THALIANA); transcription factor	chr4:5147969-5150610 REVERSE
contig01551	AT1G61040.1	4e-102	342	VIP5	VIP5 (vernalization independence 5); DNA binding	chr1:22483817-22485748 FORWARD
contig01552	AT5G47010.1	8e-52	201	UPF1, LBA1, ATUPF1	LBA1 (LOW-LEVEL BETA-AMYLASE 1); ATP binding / DNA binding / RNA helicase/ hydrolase	chr5:19072009-19078856 FORWARD
contig01553	AT1G32790.1	7e-94	341	CID11	RNA-binding protein, putative	chr1:11875174-11877188 REVERSE
contig01554	AT1G04790.1	3e-53	206	zinc finger (C3HC4-type RING finger) family protein	chr1:1345469-1348143 FORWARD
contig01556	AT5G64840.1	3e-135	478	ATGCN5	ATGCN5 (A. THALIANA GENERAL CONTROL NON-REPRESSIBLE 5); transporter	chr5:25916956-25919693 REVERSE
contig01557	AT3G10370.1	7e-158	553	SDP6	SDP6 (SUGAR-DEPENDENT 6); glycerol-3-phosphate dehydrogenase	chr3:3216502-3219027 FORWARD
contig01558	AT5G53400.1	3e-74	276	nuclear movement family protein	chr5:21661588-21663383 FORWARD
contig01559	AT5G42710.1	6e-12	68.9	unknown protein	chr5:17125578-17128696 FORWARD
contig01560	AT2G34250.2	0	698	protein transport protein sec61, putative	chr2:14462635-14464572 FORWARD
contig01561	AT3G54010.1	1e-116	292	PAS1, DEI1	PAS1 (PASTICCINO 1); FK506 binding / binding / peptidyl-prolyl cis-trans isomerase	chr3:20001042-20005063 FORWARD
contig01562	AT5G58950.1	1e-112	229	protein kinase family protein	chr5:23801136-23803025 REVERSE
contig01563	AT3G45300.1	0	386	IVD, ATIVD	IVD (ISOVALERYL-COA-DEHYDROGENASE); ATP binding / isovaleryl-CoA dehydrogenase	chr3:16621659-16624848 REVERSE
contig01565	AT3G02720.1	0	636	DJ-1 family protein / protease-related	chr3:586336-588088 FORWARD
contig01566	AT5G05350.1	1e-90	330	unknown protein	chr5:1585757-1587337 FORWARD
contig01567	AT2G40660.1	4e-96	348	tRNA-binding region domain-containing protein	chr2:16966011-16968866 FORWARD
contig01568	AT3G28715.1	0	683	H+-transporting two-sector ATPase, putative	chr3:10778025-10780350 FORWARD
contig01569	AT1G15080.1	2e-118	422	ATPAP2, ATLPP2, LPP2	LPP2 (LIPID PHOSPHATE PHOSPHATASE 2); acid phosphatase/ phosphatidate phosphatase	chr1:5188080-5189476 FORWARD
contig01570	AT4G31080.1	2e-95	346	unknown protein	chr4:15121186-15123072 FORWARD
contig01571	AT1G59610.1	1e-100	363	ADL3, CF1	ADL3 (ARABIDOPSIS DYNAMIN-LIKE 3); GTPase	chr1:21893413-21900780 FORWARD
contig01572	ATMG00220.1	7e-132	452	COB	Mitochondrial apocytochrome b (cob) gene encodes a subunit of the ubiquinol-cytochrome c oxidoreductase and is part of a 5 kb transcript. The transcript also contains a pseudogene for ribosomal protein S14 called RPS15 and a tRNA(Ser) gene. Both the Cob and RPS15 genes are edited in the transcript.	chrM:60235-61416 FORWARD
contig01573	AT2G25760.2	4e-148	521	protein kinase family protein	chr2:10985118-10988652 REVERSE
contig01574	AT3G09770.1	1e-99	360	zinc finger (C3HC4-type RING finger) family protein	chr3:2996402-2997835 REVERSE
contig01575	AT4G13350.2	4e-13	72.8	NIG	NIG (NSP (NUCLEAR SHUTTLE PROTEIN)-INTERACTING GTPASE); GTP binding / GTPase	chr4:7770170-7773321 REVERSE
contig01576	AT5G66080.1	4e-150	528	protein phosphatase 2C family protein / PP2C family protein	chr5:26423577-26425031 REVERSE
contig01577	AT4G31750.1	7e-126	378	WIN2	WIN2 (HOPW1-1-INTERACTING 2); protein serine/threonine phosphatase	chr4:15364657-15367207 REVERSE
contig01578	AT4G38570.1	3e-84	309	PIS2	PIS2 (PROBABLE CDP-DIACYLGLYCEROL--INOSITOL 3-PHOSPHATIDYLTRANSFERASE 2); phosphotransferase, for other substituted phosphate groups	chr4:18031420-18033091 REVERSE
contig01579	AT3G45780.2	5e-137	484	PHOT1, NPH1, JK224, RPT1	PHOT1 (PHOTOTROPIN 1); FMN binding / blue light photoreceptor/ kinase/ protein binding / protein serine/threonine kinase	chr3:16818557-16823960 FORWARD
contig01580	AT1G47128.1	3e-162	568	RD21, RD21A	RD21 (responsive to dehydration 21); cysteine-type endopeptidase/ cysteine-type peptidase	chr1:17283139-17285609 REVERSE
contig01581	AT2G41960.1	3e-12	63.2	unknown protein	chr2:17514244-17519015 REVERSE
contig01582	AT1G22040.1	3e-102	369	kelch repeat-containing F-box family protein	chr1:7768370-7769797 FORWARD
contig01583	AT1G21450.1	2e-147	518	SCL1	SCL1 (SCARECROW-LIKE 1); transcription factor	chr1:7509721-7511502 FORWARD
contig01584	AT2G36530.1	0	748	LOS2	LOS2; copper ion binding / phosphopyruvate hydratase	chr2:15321081-15323786 REVERSE
contig01585	AT2G17990.1	2e-62	146	LOCATED IN: cellular_component unknown; EXPRESSED IN: 23 plant structures; EXPRESSED DURING: 15 growth stages; BEST Arabidopsis thaliana protein match is: kinectin-related (TAIR:AT5G66250.3); Has 6110 Blast hits to 4860 proteins in 486 species: Archae - 160; Bacteria - 541; Metazoa - 3188; Fungi - 404; Plants - 270; Viruses - 41; Other Eukaryotes - 1506 (source: NCBI BLink).	chr2:7827480-7828596 FORWARD
contig01586	AT1G68790.1	2e-11	67.4	LINC3	LINC3 (LITTLE NUCLEI3)	chr1:25834932-25839157 REVERSE
contig01587	AT1G72660.3	7e-166	378	developmentally regulated GTP-binding protein, putative	chr1:27354161-27356543 FORWARD
contig01588	AT5G53170.1	2e-131	466	FTSH11	FTSH11 (FtsH protease 11); ATP-dependent peptidase/ ATPase/ metallopeptidase	chr5:21563023-21567922 REVERSE
contig01589	AT1G12880.1	5e-52	202	atnudt12	atnudt12 (Arabidopsis thaliana Nudix hydrolase homolog 12); hydrolase	chr1:4390036-4391046 FORWARD
contig01590	AT2G38650.1	3e-76	282	GAUT7, LGT7	GAUT7 (GALACTURONOSYLTRANSFERASE 7); polygalacturonate 4-alpha-galacturonosyltransferase/ transferase, transferring glycosyl groups	chr2:16161856-16165523 REVERSE
contig01591	AT5G42660.1	2e-140	495	unknown protein	chr5:17103062-17105785 REVERSE
contig01592	AT1G13130.1	1e-113	407	glycosyl hydrolase family 5 protein / cellulase family protein	chr1:4474726-4477820 FORWARD
contig01593	AT4G34880.1	3e-101	365	amidase family protein	chr4:16615549-16617424 FORWARD
contig01594	AT1G33780.1	5e-95	345	unknown protein	chr1:12244799-12246034 REVERSE
contig01595	AT5G64560.1	5e-115	411	magnesium transporter CorA-like family protein (MRS2-2)	chr5:25807025-25809395 REVERSE
contig01596	AT3G12360.1	1e-113	407	ITN1	ITN1 (INCREASED TOLERANCE TO NACL); protein binding	chr3:3934146-3936495 FORWARD
contig01597	AT3G02420.1	9e-118	420	unknown protein	chr3:496179-498772 REVERSE
contig01598	AT1G20110.1	3e-127	452	zinc finger (FYVE type) family protein	chr1:6971554-6974578 FORWARD
contig01599	AT1G80480.1	2e-135	373	PTAC17	PTAC17 (PLASTID TRANSCRIPTIONALLY ACTIVE17)	chr1:30258272-30260570 REVERSE
contig01600	AT5G25510.1	1e-129	460	serine/threonine protein phosphatase 2A (PP2A) regulatory subunit B', putative	chr5:8882728-8884325 REVERSE
contig01601	AT1G03080.1	1e-20	97.8	FUNCTIONS IN: molecular_function unknown; INVOLVED IN: biological_process unknown; LOCATED IN: plasma membrane; EXPRESSED IN: 22 plant structures; EXPRESSED DURING: 13 growth stages; CONTAINS InterPro DOMAIN/s: Prefoldin (InterPro:IPR009053), KIP1-like (InterPro:IPR011684); BEST Arabidopsis thaliana protein match is: kinase interacting family protein (TAIR:AT3G22790.1); Has 169162 Blast hits to 6…	chr1:731794-737332 REVERSE
contig01602	AT2G03470.2	5e-26	115	myb family transcription factor / ELM2 domain-containing protein	chr2:1045694-1047130 REVERSE
contig01603	AT4G02570.3	6e-151	530	ATCUL1, CUL1, AXR6	ATCUL1 (ARABIDOPSIS THALIANA CULLIN 1); protein binding	chr4:1129315-1133435 FORWARD
contig01604	AT3G62200.1	2e-23	107	FUNCTIONS IN: molecular_function unknown; INVOLVED IN: biological_process unknown; LOCATED IN: cellular_component unknown; CONTAINS InterPro DOMAIN/s: Protein of unknown function DUF537 (InterPro:IPR007491); BEST Arabidopsis thaliana protein match is: EDA32 (embryo sac development arrest 32) (TAIR:AT3G62210.1); Has 3380 Blast hits to 2820 proteins in 272 species: Archae - 0; Bacteria - 93; Metazo…	chr3:23023437-23025671 REVERSE
contig01605	AT1G03360.1	4e-92	335	ATRRP4	ATRRP4 (ARABIDOPSIS THALIANA RIBOSOMAL RNA PROCESSING 4); RNA binding / exonuclease	chr1:824653-826179 FORWARD
contig01606	AT5G14040.1	3e-151	531	mitochondrial phosphate transporter	chr5:4531059-4532965 REVERSE
contig01607	AT5G53480.1	3e-91	332	importin beta-2, putative	chr5:21714016-21716709 FORWARD
contig01608	AT3G15000.1	2e-61	233	LOCATED IN: mitochondrion; EXPRESSED IN: 23 plant structures; EXPRESSED DURING: 13 growth stages; BEST Arabidopsis thaliana protein match is: plastid developmental protein DAG, putative (TAIR:AT3G06790.2); Has 50779 Blast hits to 24732 proteins in 941 species: Archae - 10; Bacteria - 4862; Metazoa - 25623; Fungi - 7071; Plants - 6957; Viruses - 900; Other Eukaryotes - 5356 (source: NCBI BLink).	chr3:5050321-5052121 FORWARD
contig01609	AT3G03610.1	3e-119	425	phagocytosis and cell motility protein ELMO1-related	chr3:869479-871687 FORWARD
contig01610	AT4G30200.2	2e-25	113	VEL1	Encodes a protein with similarity to VRN5 and VIN3.Contains both a fibronectin III and PHD finger domain. VEL1 is a part of a polycomb repressive complex (PRC2) that is involved in epigenetic silencing of the FLC flowering locus.	chr4:14786852-14790070 REVERSE
contig01611	AT4G09570.1	5e-151	423	CPK4, ATCPK4	CPK4; calmodulin-dependent protein kinase/ kinase/ protein kinase	chr4:6049560-6052184 FORWARD
contig01612	AT4G26270.1	2e-154	514	PFK3	PFK3 (PHOSPHOFRUCTOKINASE 3); 6-phosphofructokinase	chr4:13301094-13304030 REVERSE
contig01613	AT1G60800.1	6e-155	499	NIK3	NIK3 (NSP-INTERACTING KINASE 3); kinase	chr1:22383601-22386931 REVERSE
contig01614	AT3G52990.1	0	709	pyruvate kinase, putative	chr3:19649046-19652237 FORWARD
contig01615	AT3G12670.1	1e-128	384	emb2742	emb2742 (embryo defective 2742); CTP synthase/ catalytic	chr3:4020351-4024086 REVERSE
contig01616	AT1G28520.2	4e-120	428	VOZ1	VOZ1 (VASCULAR PLANT ONE ZINC FINGER PROTEIN); transcription activator	chr1:10029713-10031479 FORWARD
contig01617	AT3G54620.1	3e-41	166	ATBZIP25, BZO2H4, BZIP25	BZIP25 (BASIC LEUCINE ZIPPER 25); protein heterodimerization/ transcription factor	chr3:20218085-20220341 REVERSE
contig01618	AT1G17580.1	2e-126	377	MYA1, ATMYA1, XI-1	MYA1 (MYOSIN 1); motor/ protein binding	chr1:6039453-6049309 FORWARD
contig01619	AT5G45410.3	5e-90	211	unknown protein	chr5:18402071-18403282 REVERSE
contig01620	AT2G24520.1	8e-154	540	AHA5	AHA5 (Arabidopsis H(+)-ATPase 5); ATPase	chr2:10415522-10419730 FORWARD
contig01621	AT2G26210.2	9e-41	164	ankyrin repeat family protein	chr2:11157723-11159016 FORWARD
contig01622	AT3G52880.1	0	641	ATMDAR1	monodehydroascorbate reductase, putative	chr3:19601477-19604366 REVERSE
contig01623	AT1G16290.1	2e-94	203	FUNCTIONS IN: molecular_function unknown; INVOLVED IN: biological_process unknown; LOCATED IN: chloroplast, vacuole; EXPRESSED IN: 19 plant structures; EXPRESSED DURING: 11 growth stages; CONTAINS InterPro DOMAIN/s: Lytic transglycosylase-like, catalytic (InterPro:IPR008258); Has 119 Blast hits to 113 proteins in 24 species: Archae - 0; Bacteria - 39; Metazoa - 0; Fungi - 0; Plants - 18; Viruses …	chr1:5570938-5573538 REVERSE
contig01624	AT1G64790.1	2e-71	266	binding	chr1:24065232-24081908 REVERSE
contig01625	AT5G48220.1	1e-115	413	indole-3-glycerol phosphate synthase, putative	chr5:19549930-19552046 FORWARD
contig01626	AT1G70160.1	0	682	unknown protein	chr1:26420159-26422345 FORWARD
contig01627	AT5G53970.1	2e-91	332	aminotransferase, putative	chr5:21910676-21912594 FORWARD
contig01628	AT3G53710.2	1e-64	243	AGD6	AGD6; ARF GTPase activator/ DNA binding / zinc ion binding	chr3:19903730-19905419 REVERSE
contig01629	AT3G19820.2	2e-160	561	DWF1, DIM, EVE1, DIM1, CBB1	DWF1 (DWARF 1); calmodulin binding / catalytic	chr3:6879835-6881616 REVERSE
contig01630	AT4G00750.1	0	650	dehydration-responsive family protein	chr4:314405-317507 FORWARD
contig01631	AT5G58290.1	0	496	RPT3	RPT3 (REGULATORY PARTICLE TRIPLE-A ATPASE 3); ATPase	chr5:23569155-23571116 FORWARD
contig01632	AT3G53580.1	2e-127	452	diaminopimelate epimerase family protein	chr3:19864784-19866907 FORWARD
contig01633	AT3G09830.2	5e-124	441	protein kinase, putative	chr3:3017199-3018696 FORWARD
contig01634	AT5G04870.1	2e-163	572	CPK1, ATCPK1	CPK1 (CALCIUM DEPENDENT PROTEIN KINASE 1); calmodulin-dependent protein kinase/ kinase	chr5:1417015-1419877 REVERSE
contig01635	AT2G26830.1	8e-132	467	emb1187	emb1187 (embryo defective 1187); kinase/ phosphotransferase, alcohol group as acceptor	chr2:11443599-11446958 FORWARD
contig01636	AT5G36210.1	2e-160	562	serine-type peptidase	chr5:14248202-14253272 REVERSE
contig01637	AT1G54270.1	0	645	EIF4A-2	EIF4A-2; ATP-dependent helicase/ translation initiation factor	chr1:20260495-20262018 FORWARD
contig01638	AT3G13410.1	1e-61	233	unknown protein	chr3:4362149-4364032 REVERSE
contig01639	AT1G08750.3	2e-126	214	GPI-anchor transamidase, putative	chr1:2801283-2804392 FORWARD
contig01640	AT3G12740.1	5e-141	310	ALIS1	ALIS1 (ALA-INTERACTING SUBUNIT 1); phospholipid transporter	chr3:4049739-4051561 FORWARD
contig01641	AT2G39740.1	6e-79	291	unknown protein	chr2:16576250-16578704 FORWARD
contig01642	AT3G26370.1	0	702	unknown protein	chr3:9656886-9659741 FORWARD
contig01643	AT5G17600.1	2e-46	183	zinc finger (C3HC4-type RING finger) family protein	chr5:5800029-5801117 REVERSE
contig01644	AT2G45290.1	7e-128	454	transketolase, putative	chr2:18672737-18675589 FORWARD
contig01645	AT4G31290.1	9e-88	320	ChaC-like family protein	chr4:15186851-15188278 FORWARD
contig01646	AT5G13740.1	2e-78	290	ZIF1	ZIF1 (ZINC INDUCED FACILITATOR 1); carbohydrate transmembrane transporter/ sugar:hydrogen symporter/ tetracycline:hydrogen antiporter	chr5:4432689-4436483 FORWARD
contig01647	AT1G72370.2	2e-103	372	P40, AP40, RP40, RPSAA	P40; structural constituent of ribosome	chr1:27243148-27244842 REVERSE
contig01648	AT2G19230.1	1e-68	257	kinase	chr2:8343452-8348431 REVERSE
contig01649	AT4G31080.1	7e-78	288	unknown protein	chr4:15121186-15123072 FORWARD
contig01650	AT3G10050.1	3e-123	438	OMR1	OMR1 (L-O-METHYLTHREONINE RESISTANT 1); L-threonine ammonia-lyase	chr3:3099164-3101741 REVERSE
contig01651	AT4G34460.1	1e-158	305	AGB1, ELK4, ATAGB1	AGB1 (GTP BINDING PROTEIN BETA 1); GTPase/ nucleotide binding / protein binding	chr4:16477393-16479266 REVERSE
contig01652	AT5G08420.1	6e-114	407	RNA binding	chr5:2713555-2716064 FORWARD
contig01653	AT5G20350.1	4e-121	416	TIP1	TIP1 (TIP GROWTH DEFECTIVE 1); S-acyltransferase/ acyl binding	chr5:6876772-6881102 FORWARD
contig01654	AT1G79000.1	6e-116	385	HAC1, PCAT2, ATHPCAT2	HAC1 (HISTONE ACETYLTRANSFERASE OF THE CBP FAMILY 1); H3/H4 histone acetyltransferase/ histone acetyltransferase/ transcription cofactor	chr1:29716933-29723984 REVERSE
contig01655	AT1G73280.1	1e-66	250	scpl3	scpl3 (serine carboxypeptidase-like 3); serine-type carboxypeptidase	chr1:27552970-27555322 REVERSE
contig01656	AT5G10030.1	2e-112	402	TGA4, OBF4	TGA4 (TGACG MOTIF-BINDING FACTOR 4); DNA binding / calmodulin binding / transcription factor	chr5:3137648-3139295 REVERSE
contig01657	AT3G57610.1	3e-151	531	ADSS	ADSS (ADENYLOSUCCINATE SYNTHASE); adenylosuccinate synthase	chr3:21334519-21336603 REVERSE
contig01658	AT5G13710.2	1e-158	556	SMT1, CPH	SMT1 (STEROL METHYLTRANSFERASE 1); sterol 24-C-methyltransferase	chr5:4424048-4426866 REVERSE
contig01659	AT5G16270.1	2e-28	124	ATRAD21.3, SYN4	SYN4 (SISTER CHROMATID COHESION 1 PROTEIN 4)	chr5:5316783-5322330 FORWARD
contig01660	AT1G31420.1	4e-159	436	FEI1	FEI1 (FEI 1); ATP binding / kinase/ protein serine/threonine kinase	chr1:11250360-11253516 FORWARD
contig01661	AT2G28680.1	9e-142	500	cupin family protein	chr2:12303118-12304747 REVERSE
contig01662	AT3G24350.1	1e-91	266	SYP32, ATSYP32	SYP32 (SYNTAXIN OF PLANTS 32); SNAP receptor	chr3:8837733-8839402 FORWARD
contig01663	AT5G15270.1	5e-35	145	KH domain-containing protein	chr5:4958738-4960947 FORWARD
contig01664	AT5G07120.1	5e-113	347	SNX2b	SNX2b (SORTING NEXIN 2b); phosphoinositide binding / protein binding	chr5:2207065-2209355 REVERSE
contig01665	AT1G50940.1	5e-104	374	ETFALPHA	ETFALPHA (electron transfer flavoprotein alpha); FAD binding / electron carrier	chr1:18878038-18879939 REVERSE
contig01666	AT5G46630.1	0	687	clathrin adaptor complexes medium subunit family protein	chr5:18920580-18923252 FORWARD
contig01667	AT1G10840.1	7e-152	349	TIF3H1	TIF3H1; translation initiation factor	chr1:3607885-3610299 REVERSE
contig01668	AT5G06950.4	5e-120	427	AHBP-1B, TGA2	AHBP-1B; DNA binding / transcription activator/ transcription factor/ transcription repressor	chr5:2152323-2154174 FORWARD
contig01669	AT1G32440.1	9e-139	490	PKp3	PKp3 (plastidial pyruvate kinase 3); pyruvate kinase	chr1:11712205-11714963 FORWARD
contig01670	AT1G06110.1	1e-06	51.6	SKIP16	SKIP16 (SKP1/ASK-interacting protein 16); protein binding	chr1:1853237-1854938 REVERSE
contig01671	AT5G08020.1	2e-62	149	ATRPA70B, RPA70B	RPA70B (RPA70-KDA SUBUNIT B); DNA binding / nucleic acid binding	chr5:2572107-2574879 FORWARD
contig01672	AT3G59040.2	8e-96	220	pentatricopeptide (PPR) repeat-containing protein	chr3:21821495-21823919 REVERSE
contig01673	AT4G17620.1	9e-149	523	glycine-rich protein	chr4:9822005-9824859 FORWARD
contig01674	AT2G33340.2	1e-97	353	nucleotide binding / ubiquitin-protein ligase	chr2:14126584-14131000 REVERSE
contig01675	AT3G51800.1	2e-132	469	ATG2	ATG2; aminopeptidase/ metalloexopeptidase	chr3:19211261-19213568 REVERSE
contig01676	AT2G34410.2	3e-150	498	O-acetyltransferase family protein	chr2:14518719-14522053 FORWARD
contig01677	AT5G59160.3	4e-141	498	TOPP2, PPO	TOPP2; protein serine/threonine phosphatase	chr5:23879567-23881102 FORWARD
contig01678	AT1G55530.1	3e-46	182	zinc finger (C3HC4-type RING finger) family protein	chr1:20729472-20730527 REVERSE
contig01679	AT4G16680.1	1e-80	174	RNA helicase, putative	chr4:9388071-9390774 REVERSE
contig01680	AT3G15610.1	3e-162	568	transducin family protein / WD-40 repeat family protein	chr3:5291076-5292796 REVERSE
contig01681	AT5G18640.1	2e-120	256	lipase class 3 family protein	chr5:6213247-6215494 FORWARD
contig01682	AT4G01080.1	4e-109	391	unknown protein	chr4:466626-468275 REVERSE
contig01683	AT3G01090.2	2e-152	460	AKIN10, KIN10	AKIN10 (Arabidopsis SNF1 kinase homolog 10); protein binding / protein kinase	chr3:31437-34143 REVERSE
contig01684	AT5G20060.3	3e-103	372	phospholipase/carboxylesterase family protein	chr5:6776800-6779447 FORWARD
contig01685	AT4G26570.1	3e-109	392	ATCBL3, CBL3	ATCBL3 (ARABIDOPSIS THALIANA CALCINEURIN B-LIKE 3); calcium ion binding	chr4:13408608-13409998 REVERSE
contig01686	AT4G37870.1	5e-153	537	PCK1, PEPCK	PCK1 (PHOSPHOENOLPYRUVATE CARBOXYKINASE 1); ATP binding / phosphoenolpyruvate carboxykinase (ATP)/ phosphoenolpyruvate carboxykinase/ purine nucleotide binding	chr4:17802974-17806332 REVERSE
contig01687	AT3G22330.1	1e-46	184	PMH2	PMH2 (putative mitochondrial RNA helicase 2); ATP binding / ATP-dependent helicase/ helicase/ nucleic acid binding	chr3:7892641-7895145 FORWARD
contig01688	AT1G53910.2	9e-19	91.7	RAP2.12	RAP2.12; DNA binding / transcription factor	chr1:20135242-20136581 FORWARD
contig01689	AT2G31880.1	9e-126	369	leucine-rich repeat transmembrane protein kinase, putative	chr2:13554920-13556845 FORWARD
contig01690	AT5G18610.1	3e-63	239	protein kinase family protein	chr5:6192736-6195371 FORWARD
contig01691	AT2G33590.1	1e-97	353	cinnamoyl-CoA reductase family	chr2:14224622-14226365 FORWARD
contig01692	AT4G27000.1	1e-101	366	ATRBP45C	ATRBP45C; RNA binding	chr4:13554983-13557763 REVERSE
contig01693	AT1G78230.1	2e-67	158	protein binding	chr1:29430226-29432516 FORWARD
contig01694	AT3G60800.1	3e-120	428	zinc finger (DHHC type) family protein	chr3:22467486-22469273 REVERSE
contig01695	AT1G20970.1	1e-20	98.2	FUNCTIONS IN: molecular_function unknown; INVOLVED IN: biological_process unknown; LOCATED IN: plasma membrane, vacuole; EXPRESSED IN: guard cell, cultured cell; BEST Arabidopsis thaliana protein match is: PPI1 (PROTON PUMP INTERACTOR 1); protein binding (TAIR:AT4G27500.1); Has 53409 Blast hits to 33585 proteins in 1572 species: Archae - 464; Bacteria - 7066; Metazoa - 25076; Fungi - 5173; Plants…	chr1:7314338-7319246 FORWARD
contig01696	AT5G60550.1	4e-140	438	GRIK2, ATSNAK1	GRIK2 (GEMINIVIRUS REP INTERACTING KINASE 2); kinase	chr5:24340135-24342356 FORWARD
contig01697	AT2G33310.3	2e-36	150	IAA13	IAA13; transcription factor	chr2:14114569-14115757 REVERSE
contig01698	AT1G02305.1	5e-136	481	cathepsin B-like cysteine protease, putative	chr1:455816-457974 FORWARD
contig01699	AT3G56310.1	6e-178	620	alpha-galactosidase, putative / melibiase, putative / alpha-D-galactoside galactohydrolase, putative	chr3:20882886-20885745 FORWARD
contig01700	AT5G08750.3	3e-87	290	zinc finger (C3HC4-type RING finger) family protein	chr5:2852912-2854343 FORWARD
contig01701	AT1G15130.1	3e-89	325	hydroxyproline-rich glycoprotein family protein	chr1:5206217-5209848 REVERSE
contig01702	AT5G32470.1	4e-84	308	FUNCTIONS IN: molecular_function unknown; INVOLVED IN: biological_process unknown; LOCATED IN: mitochondrion; EXPRESSED IN: 23 plant structures; EXPRESSED DURING: 13 growth stages; CONTAINS InterPro DOMAIN/s: Haem oxygenase-like, multi-helical (InterPro:IPR016084), TENA/THI-4 protein/Coenzyme PQQ biosynthesis protein C (InterPro:IPR004305); Has 1039 Blast hits to 1039 proteins in 384 species: Arc…	chr5:12085328-12088569 REVERSE
contig01703	AT2G47470.1	8e-146	191	ATPDIL2-1, UNE5, MEE30, PDI11, ATPDI11	UNE5 (UNFERTILIZED EMBRYO SAC 5); protein disulfide isomerase	chr2:19481503-19483683 FORWARD
contig01704	AT5G54310.1	1e-25	114	AGD5	AGD5 (ARF-GAP domain 5); ARF GTPase activator/ DNA binding / zinc ion binding	chr5:22057262-22061066 REVERSE
contig01705	AT3G57180.1	4e-136	481	GTP binding	chr3:21163663-21166006 REVERSE
contig01706	AT4G39870.1	2e-69	259	FUNCTIONS IN: molecular_function unknown; INVOLVED IN: biological_process unknown; LOCATED IN: cellular_component unknown; EXPRESSED IN: 23 plant structures; EXPRESSED DURING: 15 growth stages; CONTAINS InterPro DOMAIN/s: TLDc (InterPro:IPR006571); BEST Arabidopsis thaliana protein match is: unknown protein (TAIR:AT2G05590.2); Has 2018 Blast hits to 1865 proteins in 220 species: Archae - 0; Bacte…	chr4:18502234-18504275 FORWARD
contig01707	ATMG00640.1	9e-59	224	ORF25	encodes a plant b subunit of mitochondrial ATP synthase based on structural similarity and the presence in the F(0) complex.	chrM:188084-188662 REVERSE
contig01708	AT1G18460.1	2e-119	318	lipase family protein	chr1:6352682-6355971 FORWARD
contig01709	AT4G30210.2	9e-120	301	ATR2, AR2	ATR2 (ARABIDOPSIS P450 REDUCTASE 2); NADPH-hemoprotein reductase	chr4:14796900-14800578 FORWARD
contig01710	AT4G11420.1	1e-32	137	EIF3A, ATEIF3A-1, EIF3A-1, ATTIF3A1, TIF3A1	EIF3A (EUKARYOTIC TRANSLATION INITIATION FACTOR 3A); translation initiation factor	chr4:6947834-6952053 REVERSE
contig01711	AT5G09400.1	2e-80	295	KUP7	KUP7; potassium ion transmembrane transporter	chr5:2916377-2920604 FORWARD
contig01712	AT3G28770.1	4e-06	49.7	unknown protein	chr3:10796716-10803237 FORWARD
contig01713	AT1G13980.1	3e-86	315	GN, VAN7, EMB30	GN (GNOM); GTP:GDP antiporter/ protein homodimerization	chr1:4789587-4794397 FORWARD
contig01714	AT4G15570.1	2e-25	113	MAA3	MAA3 (MAGATAMA 3)	chr4:8893043-8898858 FORWARD
contig01715	AT3G04470.1	1e-76	205	FUNCTIONS IN: molecular_function unknown; INVOLVED IN: biological_process unknown; LOCATED IN: plasma membrane; EXPRESSED IN: 25 plant structures; EXPRESSED DURING: 15 growth stages; CONTAINS InterPro DOMAIN/s: Ankyrin (InterPro:IPR002110); BEST Arabidopsis thaliana protein match is: ankyrin repeat family protein (TAIR:AT1G04780.1); Has 842 Blast hits to 642 proteins in 95 species: Archae - 0; Ba…	chr3:1189841-1191853 REVERSE
contig01716	AT1G31780.1	2e-115	412	FUNCTIONS IN: molecular_function unknown; INVOLVED IN: biological_process unknown; LOCATED IN: cellular_component unknown; EXPRESSED IN: 24 plant structures; EXPRESSED DURING: 15 growth stages; CONTAINS InterPro DOMAIN/s: Conserved oligomeric complex COG6 (InterPro:IPR010490); Has 281 Blast hits to 279 proteins in 131 species: Archae - 0; Bacteria - 2; Metazoa - 132; Fungi - 106; Plants - 21; Vir…	chr1:11391341-11394610 FORWARD
contig01718	AT2G33040.1	4e-134	474	ATP synthase gamma chain, mitochondrial (ATPC)	chr2:14018978-14021047 REVERSE
contig01719	AT5G20080.1	5e-121	431	NADH-cytochrome b5 reductase, putative	chr5:6782708-6786360 FORWARD
contig01720	AT5G57360.2	3e-138	488	ZTL, LKP1, ADO1, FKL2	ZTL (ZEITLUPE); protein binding / ubiquitin-protein ligase	chr5:23241597-23244415 FORWARD
contig01721	AT4G11240.1	1e-156	549	TOPP7	TOPP7; protein serine/threonine phosphatase	chr4:6847333-6849032 FORWARD
contig01722	AT5G13160.1	2e-128	456	PBS1	PBS1 (avrPphB susceptible 1); kinase/ protein serine/threonine kinase	chr5:4176854-4179682 FORWARD
contig01723	AT5G05740.1	3e-132	446	ATEGY2, EGY2	EGY2; metalloendopeptidase	chr5:1724023-1726859 REVERSE
contig01724	AT5G07840.1	3e-53	206	ankyrin repeat family protein	chr5:2506764-2507291 REVERSE
contig01725	AT5G15490.1	2e-174	318	UDP-glucose 6-dehydrogenase, putative	chr5:5027872-5029314 REVERSE
contig01727	AT3G08720.2	1e-147	499	ATPK19, ATPK2	S6K2 (ARABIDOPSIS THALIANA SERINE/THREONINE PROTEIN KINASE 2); kinase/ protein kinase	chr3:2648625-2650407 REVERSE
contig01728	AT5G65210.5	3e-73	154	TGA1	TGA1; DNA binding / calmodulin binding / transcription factor	chr5:26059031-26060749 FORWARD
contig01729	AT4G33950.2	1e-125	446	OST1, SNRK2-6, SRK2E, SNRK2.6, P44	OST1 (OPEN STOMATA 1); calcium-dependent protein serine/threonine kinase/ kinase/ protein kinase	chr4:16272819-16274657 FORWARD
contig01730	AT3G55360.1	1e-147	519	CER10, ECR, ATTSC13, TSC13	CER10; 3-oxo-5-alpha-steroid 4-dehydrogenase/ fatty acid elongase/ trans-2-enoyl-CoA reductase (NADPH)	chr3:20521186-20522856 REVERSE
contig01731	AT3G50000.1	2e-159	559	CKA2, ATCKA2	CKA2 (CASEIN KINASE II, ALPHA CHAIN 2); kinase	chr3:18534487-18536743 FORWARD
contig01732	AT4G14880.2	2e-136	482	OASA1, CYTACS1, ATCYS-3A	OASA1 (O-ACETYLSERINE (THIOL) LYASE (OAS-TL) ISOFORM A1); cysteine synthase	chr4:8518209-8520050 REVERSE
contig01733	AT5G51680.1	1e-09	61.2	hydroxyproline-rich glycoprotein family protein	chr5:20997591-20998755 FORWARD
contig01734	AT5G60390.3	0	779	elongation factor 1-alpha / EF-1-alpha	chr5:24289226-24290675 FORWARD
contig01735	AT1G18260.1	2e-143	506	suppressor of lin-12-like protein-related / sel-1 protein-related	chr1:6279047-6282008 REVERSE
contig01736	AT2G41900.1	1e-22	104	zinc finger (CCCH-type) family protein	chr2:17491352-17493502 FORWARD
contig01737	AT4G38360.2	6e-120	332	unknown protein	chr4:17967389-17969798 FORWARD
contig01738	AT5G60620.1	6e-98	354	phospholipid/glycerol acyltransferase family protein	chr5:24367266-24369647 FORWARD
contig01739	AT5G05170.1	1e-180	629	CESA3, IXR1, ATCESA3, ATH-B, CEV1	CEV1 (CONSTITUTIVE EXPRESSION OF VSP 1); cellulose synthase/ transferase, transferring glycosyl groups	chr5:1530401-1535090 REVERSE
contig01740	AT1G51710.1	1e-149	379	UBP6, ATUBP6	UBP6 (UBIQUITIN-SPECIFIC PROTEASE 6); calmodulin binding / ubiquitin-specific protease	chr1:19175805-19179894 REVERSE
contig01741	AT5G19400.1	1e-20	97.8	SMG7	SMG7	chr5:6540603-6544262 FORWARD
contig01742	AT5G23110.1	8e-89	324	zinc finger (C3HC4-type RING finger) family protein	chr5:7758307-7775509 FORWARD
contig01743	AT3G54190.1	4e-162	567	FUNCTIONS IN: molecular_function unknown; INVOLVED IN: biological_process unknown; EXPRESSED IN: 22 plant structures; EXPRESSED DURING: 13 growth stages; CONTAINS InterPro DOMAIN/s: WD40 repeat-like (InterPro:IPR011046); BEST Arabidopsis thaliana protein match is: unknown protein (TAIR:AT2G38630.1); Has 77 Blast hits to 77 proteins in 20 species: Archae - 0; Bacteria - 0; Metazoa - 0; Fungi - 0; …	chr3:20061759-20063880 REVERSE
contig01744	AT5G63320.1	2e-19	94	FUNCTIONS IN: molecular_function unknown; INVOLVED IN: biological_process unknown; LOCATED IN: cellular_component unknown; EXPRESSED IN: 24 plant structures; EXPRESSED DURING: 14 growth stages; CONTAINS InterPro DOMAIN/s: Bromodomain (InterPro:IPR001487); BEST Arabidopsis thaliana protein match is: ATBET9 (Arabidopsis thaliana Bromodomain and Extraterminal Domain protein 9); DNA binding (TAIR:AT5…	chr5:25374413-25378783 REVERSE
contig01745	AT2G35060.2	5e-136	481	KUP11	KUP11; potassium ion transmembrane transporter	chr2:14775184-14778184 REVERSE
contig01746	AT2G44680.1	2e-119	426	CKB4	CKB4 (CASEIN KINASE II BETA SUBUNIT 4); protein serine/threonine kinase	chr2:18426898-18428166 REVERSE
contig01747	AT2G48060.1	3e-89	325	unknown protein	chr2:19651560-19662386 REVERSE
contig01748	AT3G44190.1	5e-123	437	pyridine nucleotide-disulphide oxidoreductase family protein	chr3:15902004-15903402 REVERSE
contig01749	AT2G45850.2	7e-51	198	DNA-binding family protein	chr2:18871901-18873457 REVERSE
contig01750	AT1G13440.1	2e-161	565	GAPC-2, GAPC2	GAPC2 (GLYCERALDEHYDE-3-PHOSPHATE DEHYDROGENASE C2); NAD or NADH binding / binding / catalytic/ glyceraldehyde-3-phosphate dehydrogenase (phosphorylating)/ glyceraldehyde-3-phosphate dehydrogenase	chr1:4608465-4610494 REVERSE
contig01751	AT1G18610.1	8e-26	115	FUNCTIONS IN: molecular_function unknown; INVOLVED IN: biological_process unknown; LOCATED IN: cellular_component unknown; EXPRESSED IN: 24 plant structures; EXPRESSED DURING: 15 growth stages; CONTAINS InterPro DOMAIN/s: Galactose oxidase/kelch, beta-propeller (InterPro:IPR011043), Kelch repeat type 1 (InterPro:IPR006652), Kelch repeat type 2 (InterPro:IPR011498), Kelch-type beta propeller (Inte…	chr1:6405779-6408831 FORWARD
contig01752	AT5G19140.1	2e-87	319	ATAILP1, AILP1	AILP1	chr5:6423398-6425785 FORWARD
contig01753	AT3G11560.4	2e-51	112	LOCATED IN: chloroplast; EXPRESSED IN: 22 plant structures; EXPRESSED DURING: 13 growth stages; CONTAINS InterPro DOMAIN/s: LETM1-like (InterPro:IPR011685); BEST Arabidopsis thaliana protein match is: unknown protein (TAIR:AT5G06220.1); Has 320 Blast hits to 313 proteins in 106 species: Archae - 0; Bacteria - 8; Metazoa - 121; Fungi - 108; Plants - 51; Viruses - 0; Other Eukaryotes - 32 (source: …	chr3:3639553-3645506 FORWARD
contig01754	AT4G32410.1	2e-167	585	CESA1, RSW1	CESA1 (CELLULOSE SYNTHASE 1); cellulose synthase/ transferase, transferring glycosyl groups	chr4:15641009-15646388 REVERSE
contig01755	AT2G47650.1	2e-164	575	UXS4	UXS4 (UDP-XYLOSE SYNTHASE 4); UDP-glucuronate decarboxylase/ catalytic	chr2:19538751-19541364 REVERSE
contig01756	AT5G42970.1	3e-172	601	COP8, FUS4, EMB134, COP14, CSN4, FUS8, ATS4	COP8 (CONSTITUTIVE PHOTOMORPHOGENIC 8); protein binding	chr5:17237470-17240649 REVERSE
contig01757	AT1G21380.1	2e-30	130	VHS domain-containing protein / GAT domain-containing protein	chr1:7485806-7488032 REVERSE
contig01758	AT2G17970.2	1e-103	373	oxidoreductase, 2OG-Fe(II) oxygenase family protein	chr2:7819116-7820787 REVERSE
contig01759	AT4G16360.1	2e-92	336	AMP-activated protein kinase	chr4:9245662-9246833 FORWARD
contig01760	AT4G19410.1	5e-117	315	pectinacetylesterase, putative	chr4:10582188-10584766 REVERSE
contig01761	AT2G15695.1	9e-99	357	unknown protein	chr2:6834194-6836336 REVERSE
contig01762	AT1G08510.1	5e-125	444	FATB	FATB (fatty acyl-ACP thioesterases B); acyl carrier/ acyl-[acyl-carrier-protein] hydrolase	chr1:2691546-2693409 REVERSE
contig01764	AT5G27410.1	4e-152	534	aminotransferase class IV family protein	chr5:9678821-9682468 FORWARD
contig01765	AT1G13980.1	1e-67	253	GN, VAN7, EMB30	GN (GNOM); GTP:GDP antiporter/ protein homodimerization	chr1:4789587-4794397 FORWARD
contig01766	AT1G77180.2	4e-121	431	chromatin protein family	chr1:28999791-29001632 REVERSE
contig01767	AT4G32551.1	7e-155	543	LUG, RON2	LUG (LEUNIG); protein binding / protein heterodimerization/ transcription repressor	chr4:15707863-15713359 FORWARD
contig01768	AT5G16820.2	1e-48	134	HSF3, HSFA1B, ATHSFA1B	HSF3 (HEAT SHOCK FACTOR 3); DNA binding / transcription factor	chr5:5530446-5532497 FORWARD
contig01769	AT2G30050.1	3e-151	531	transducin family protein / WD-40 repeat family protein	chr2:12825540-12826448 FORWARD
contig01770	AT5G47480.1	2e-31	133	unknown protein	chr5:19257420-19263132 FORWARD
contig01771	AT3G15160.1	3e-106	382	unknown protein	chr3:5104582-5108279 FORWARD
contig01772	AT4G22260.1	2e-115	412	IM, IM1	IM (IMMUTANS); alternative oxidase	chr4:11769967-11772350 REVERSE
contig01773	AT1G34750.1	3e-103	372	protein phosphatase 2C, putative / PP2C, putative	chr1:12736386-12737727 REVERSE
contig01774	AT4G28210.1	2e-71	266	emb1923	emb1923 (embryo defective 1923)	chr4:13990634-13991931 FORWARD
contig01775	AT1G29840.1	2e-88	323	esterase/lipase/thioesterase family protein	chr1:10445735-10447422 REVERSE
contig01776	AT4G26620.1	1e-105	380	sucrase-related	chr4:13427599-13429877 REVERSE
contig01777	AT3G04880.1	2e-105	379	DRT102	DRT102 (DNA-DAMAGE-REPAIR/TOLERATION 2)	chr3:1346431-1347363 REVERSE
contig01778	AT4G35260.1	3e-146	514	IDH1	IDH1 (ISOCITRATE DEHYDROGENASE 1); isocitrate dehydrogenase (NAD+)/ oxidoreductase, acting on the CH-OH group of donors, NAD or NADP as acceptor	chr4:16774494-16776233 REVERSE
contig01779	AT1G71270.1	1e-142	503	POK, TTD8, ATVPS52	POK (POKY POLLEN TUBE)	chr1:26863736-26869817 FORWARD
contig01780	AT3G58730.1	6e-111	397	vacuolar ATP synthase subunit D (VATD) / V-ATPase D subunit / vacuolar proton pump D subunit (VATPD)	chr3:21718495-21719280 REVERSE
contig01781	AT5G49720.1	2e-135	479	ATGH9A1, DEC, KOR, RSW2, IRX2, KOR1	ATGH9A1 (ARABIDOPSIS THALIANA GLYCOSYL HYDROLASE 9A1); cellulase/ hydrolase, hydrolyzing O-glycosyl compounds	chr5:20197765-20200168 REVERSE
contig01782	AT2G38090.1	4e-58	222	myb family transcription factor	chr2:15945278-15946775 FORWARD
contig01783	AT4G36750.1	7e-88	321	quinone reductase family protein	chr4:17324642-17326215 FORWARD
contig01784	AT4G33500.1	5e-72	268	protein phosphatase 2C-related / PP2C-related	chr4:16112835-16116243 REVERSE
contig01785	AT4G17040.1	2e-78	289	ATP-dependent Clp protease proteolytic subunit, putative	chr4:9586740-9589297 REVERSE
contig01786	AT2G40960.1	1e-72	270	nucleic acid binding	chr2:17095637-17097368 FORWARD
contig01787	AT3G52260.2	2e-107	385	pseudouridine synthase family protein	chr3:19383452-19386440 REVERSE
contig01788	AT1G30470.1	9e-24	108	SIT4 phosphatase-associated family protein	chr1:10779423-10786415 FORWARD
contig01789	AT2G01720.1	1e-145	513	ribophorin I family protein	chr2:317193-320016 REVERSE
contig01790	AT3G51840.1	0	638	ACX4, ATSCX, ATG6	ACX4 (ACYL-COA OXIDASE 4); acyl-CoA oxidase/ oxidoreductase	chr3:19225653-19229008 REVERSE
contig01791	AT2G44530.2	1e-145	513	ribose-phosphate pyrophosphokinase, putative / phosphoribosyl diphosphate synthetase, putative	chr2:18383732-18385974 FORWARD
contig01792	AT1G07810.1	3e-162	568	ECA1, ATECA1, ACA3	ECA1 (ER-TYPE CA2+-ATPASE 1); calcium-transporting ATPase	chr1:2416681-2420572 FORWARD
contig01793	AT5G22010.1	2e-52	203	AtRFC1	AtRFC1 (replication factor C 1); ATP binding / DNA binding / DNA clamp loader/ nucleoside-triphosphatase/ nucleotide binding	chr5:7280632-7287037 REVERSE
contig01794	AT4G01870.1	9e-147	516	tolB protein-related	chr4:808473-810431 REVERSE
contig01795	AT5G55610.1	3e-66	223	unknown protein	chr5:22525981-22527858 FORWARD
contig01796	AT2G25430.1	1e-95	347	epsin N-terminal homology (ENTH) domain-containing protein	chr2:10822716-10824677 FORWARD
contig01798	AT4G13940.1	0	724	HOG1, EMB1395, SAHH1, MEE58, ATSAHH1	MEE58 (MATERNAL EFFECT EMBRYO ARREST 58); adenosylhomocysteinase/ copper ion binding	chr4:8054931-8056676 FORWARD
contig01799	AT5G65020.1	2e-108	389	ANNAT2	ANNAT2 (Annexin Arabidopsis 2); calcium ion binding / calcium-dependent phospholipid binding	chr5:25973915-25975554 FORWARD
contig01800	AT5G58290.1	0	649	RPT3	RPT3 (REGULATORY PARTICLE TRIPLE-A ATPASE 3); ATPase	chr5:23569155-23571116 FORWARD
contig01801	AT3G43300.1	3e-69	259	ATMIN7	ATMIN7 (ARABIDOPSIS THALIANA HOPM INTERACTOR 7); guanyl-nucleotide exchange factor/ protein binding	chr3:15234235-15245034 REVERSE
contig01802	AT5G17020.1	2e-86	280	XPO1A, ATCRM1, ATXPO1, XPO1	XPO1A; protein binding / protein transporter/ receptor	chr5:5594904-5602467 FORWARD
contig01803	AT1G06410.1	8e-101	320	ATTPS7, TPS7, ATTPSA	ATTPS7; alpha,alpha-trehalose-phosphate synthase (UDP-forming)/ transferase, transferring glycosyl groups / trehalose-phosphatase	chr1:1955413-1958153 FORWARD
contig01804	AT5G48230.2	6e-178	620	EMB1276, ACAT2	ACAT2 (ACETOACETYL-COA THIOLASE 2); acetyl-CoA C-acetyltransferase/ catalytic	chr5:19552570-19555122 REVERSE
contig01805	AT5G61960.2	1e-96	350	AML1	AML1 (ARABIDOPSIS MEI2-LIKE PROTEIN 1); RNA binding / protein binding	chr5:24879001-24883483 REVERSE
contig01806	ATMG00080.1	3e-73	272	RPL16	encodes a mitochondrial ribosomal protein L16, which is a constituent of the large ribosomal subunit	chrM:25076-25615 REVERSE
contig01807	AT5G25460.1	1e-143	267	unknown protein	chr5:8863430-8865394 FORWARD
contig01808	AT5G13300.1	3e-56	216	SFC, VAN3, AGD3	SFC (SCARFACE); ARF GTPase activator/ phosphoinositide binding	chr5:4255923-4262018 REVERSE
contig01809	AT3G61440.1	9e-141	496	ATCYSC1, ARATH;BSAS3;1, CYSC1	CYSC1 (CYSTEINE SYNTHASE C1); L-3-cyanoalanine synthase/ cysteine synthase	chr3:22735885-22737792 FORWARD
contig01810	AT1G59610.1	1e-95	275	ADL3, CF1	ADL3 (ARABIDOPSIS DYNAMIN-LIKE 3); GTPase	chr1:21893413-21900780 FORWARD
contig01811	AT3G12580.1	1e-173	606	HSP70	HSP70 (heat shock protein 70); ATP binding	chr3:3991487-3993689 REVERSE
contig01812	AT5G48385.1	8e-71	264	FUNCTIONS IN: molecular_function unknown; INVOLVED IN: biological_process unknown; LOCATED IN: cellular_component unknown; CONTAINS InterPro DOMAIN/s: Frigida-like (InterPro:IPR012474); BEST Arabidopsis thaliana protein match is: hydroxyproline-rich glycoprotein family protein (TAIR:AT3G22440.1); Has 987 Blast hits to 921 proteins in 78 species: Archae - 0; Bacteria - 16; Metazoa - 58; Fungi - 7;…	chr5:19609471-19611712 FORWARD
contig01813	AT1G14610.1	1e-109	393	TWN2, VALRS	TWN2 (TWIN 2); ATP binding / aminoacyl-tRNA ligase/ nucleotide binding / valine-tRNA ligase	chr1:5008502-5014486 REVERSE
contig01814	AT1G77670.1	4e-160	561	aminotransferase class I and II family protein	chr1:29189043-29190901 REVERSE
contig01815	AT4G24330.1	1e-80	297	unknown protein	chr4:12603848-12606229 REVERSE
contig01816	AT5G22020.1	7e-151	530	strictosidine synthase family protein	chr5:7287878-7289357 REVERSE
contig01817	AT5G10800.1	2e-16	84	RNA recognition motif (RRM)-containing protein	chr5:3412898-3418382 REVERSE
contig01818	AT1G22882.1	7e-94	337	FUNCTIONS IN: molecular_function unknown; INVOLVED IN: biological_process unknown; LOCATED IN: mitochondrion; CONTAINS InterPro DOMAIN/s: Sad1/UNC-like, C-terminal (InterPro:IPR012919), Galactose-binding like (InterPro:IPR008979); BEST Arabidopsis thaliana protein match is: unknown protein (TAIR:AT1G71360.1); Has 1862 Blast hits to 1619 proteins in 245 species: Archae - 32; Bacteria - 119; Metazo…	chr1:8099150-8101220 FORWARD
contig01819	AT4G21470.1	2e-123	287	ATFMN/FHY	ATFMN/FHY (riboflavin kinase/FMN hydrolase); FMN adenylyltransferase/ riboflavin kinase	chr4:11431284-11433197 FORWARD
contig01820	AT2G21940.4	4e-73	272	shikimate kinase, putative	chr2:9351106-9352881 FORWARD
contig01821	AT4G24550.2	1e-175	612	clathrin adaptor complexes medium subunit family protein	chr4:12675873-12678903 FORWARD
contig01822	AT5G48230.1	2e-156	549	EMB1276, ACAT2	ACAT2 (ACETOACETYL-COA THIOLASE 2); acetyl-CoA C-acetyltransferase/ catalytic	chr5:19552570-19555030 REVERSE
contig01823	AT3G03305.1	1e-29	127	calcineurin-like phosphoesterase family protein	chr3:775504-778271 REVERSE
contig01825	AT3G50000.1	2e-152	535	CKA2, ATCKA2	CKA2 (CASEIN KINASE II, ALPHA CHAIN 2); kinase	chr3:18534487-18536743 FORWARD
contig01826	AT1G02170.1	7e-144	507	LOL3, ATMCPB1, MCP1B, AMC1, ATMC1	AMC1 (METACASPASE 1); cysteine-type endopeptidase	chr1:411883-413426 FORWARD
contig01827	AT4G24810.2	2e-164	575	ABC1 family protein	chr4:12786791-12789598 REVERSE
contig01828	AT1G80950.1	1e-128	456	phospholipid/glycerol acyltransferase family protein	chr1:30412653-30414935 REVERSE
contig01829	AT2G02860.1	5e-96	280	SUT2, ATSUC3, SUC3, ATSUT2	SUT2 (SUCROSE TRANSPORTER 2); carbohydrate transmembrane transporter/ sucrose transmembrane transporter/ sucrose:hydrogen symporter/ sugar:hydrogen symporter	chr2:828546-832296 REVERSE
contig01830	AT1G29880.1	1e-136	266	glycyl-tRNA synthetase / glycine--tRNA ligase	chr1:10459662-10462781 REVERSE
contig01831	AT4G32940.1	1e-163	490	GAMMA-VPE, GAMMAVPE	GAMMA-VPE (GAMMA VACUOLAR PROCESSING ENZYME); cysteine-type endopeptidase	chr4:15900557-15903161 REVERSE
contig01832	AT1G71230.1	1e-137	486	CSN5B, CSN5, AJH2	CSN5B (COP9-SIGNALOSOME 5B); protein binding	chr1:26852560-26854255 FORWARD
contig01834	AT1G55730.2	4e-108	363	ATCAX5, CAX5	ATCAX5; calcium:cation antiporter/ cation:cation antiporter	chr1:20831387-20833941 REVERSE
contig01835	AT3G29180.1	1e-126	372	unknown protein	chr3:11149073-11151322 FORWARD
contig01836	AT3G09470.2	9e-107	384	FUNCTIONS IN: molecular_function unknown; INVOLVED IN: biological_process unknown; LOCATED IN: cellular_component unknown; EXPRESSED IN: 23 plant structures; EXPRESSED DURING: 13 growth stages; CONTAINS InterPro DOMAIN/s: Protein of unknown function DUF895, eukaryotic (InterPro:IPR010291), Major facilitator superfamily, general substrate transporter (InterPro:IPR016196); Has 653 Blast hits to 641…	chr3:2911668-2914410 REVERSE
contig01837	AT2G35940.3	2e-59	226	BLH1	BLH1 (BEL1-LIKE HOMEODOMAIN 1); DNA binding / protein heterodimerization/ protein homodimerization/ transcription factor	chr2:15089171-15091699 REVERSE
contig01838	AT3G09640.2	4e-49	192	APX2, APX1B	APX2 (ASCORBATE PEROXIDASE 2); L-ascorbate peroxidase	chr3:2956301-2958163 FORWARD
contig01839	AT3G57890.1	1e-110	397	tubulin-specific chaperone C-related	chr3:21438271-21441695 FORWARD
contig01840	AT4G32400.1	3e-115	412	SHS1, ATBT1	SHS1 (SODIUM HYPERSENSITIVE 1); binding / nucleotide transmembrane transporter/ transporter	chr4:15638686-15640238 FORWARD
contig01841	AT1G21070.1	2e-122	238	transporter-related	chr1:7376148-7377810 REVERSE
contig01842	AT3G16350.1	6e-58	221	myb family transcription factor	chr3:5547828-5549397 FORWARD
contig01843	AT1G34210.1	3e-159	374	SERK2, ATSERK2	SERK2 (SOMATIC EMBRYOGENESIS RECEPTOR-LIKE KINASE 2); kinase	chr1:12459078-12462752 FORWARD
contig01844	AT1G65660.1	2e-128	255	SMP1	SMP1 (SWELLMAP 1); nucleic acid binding / single-stranded RNA binding	chr1:24418295-24421231 REVERSE
contig01845	AT1G23190.1	0	436	phosphoglucomutase, cytoplasmic, putative / glucose phosphomutase, putative	chr1:8219946-8224186 FORWARD
contig01846	AT1G34260.1	1e-95	297	phosphatidylinositol-4-phosphate 5-kinase family protein	chr1:12485967-12491799 FORWARD
contig01847	AT5G04410.1	1e-34	78.6	NAC2, anac078	NAC2; transcription factor	chr5:1243980-1246416 FORWARD
contig01848	AT1G52080.1	2e-32	137	AR791	AR791; actin binding	chr1:19369788-19371862 FORWARD
contig01849	AT5G42320.1	9e-76	221	metallocarboxypeptidase/ zinc ion binding	chr5:16918651-16920845 REVERSE
contig01850	AT3G13300.1	1e-94	201	VCS	VCS (VARICOSE); nucleotide binding / protein homodimerization	chr3:4304085-4309949 FORWARD
contig01851	AT1G74040.1	3e-105	379	IMS1, MAML-3, IPMS2	IMS1 (2-ISOPROPYLMALATE SYNTHASE 1); 2-isopropylmalate synthase	chr1:27842258-27845566 FORWARD
contig01852	AT1G56070.1	0	778	LOS1	LOS1; copper ion binding / translation elongation factor/ translation factor, nucleic acid binding	chr1:20968245-20971077 REVERSE
contig01853	AT2G43710.1	9e-157	550	SSI2, FAB2	SSI2; acyl-[acyl-carrier-protein] desaturase/ stearoyl-CoA 9-desaturase	chr2:18120107-18122495 FORWARD
contig01854	AT3G02090.1	2e-144	509	MPPBETA	mitochondrial processing peptidase beta subunit, putative	chr3:365624-368526 FORWARD
contig01856	AT3G13400.1	1e-145	513	sks13	sks13 (SKU5 Similar 13); copper ion binding / oxidoreductase	chr3:4355257-4357305 FORWARD
contig01857	AT3G55200.1	2e-177	619	splicing factor, putative	chr3:20460533-20464361 FORWARD
contig01858	AT5G36880.2	2e-176	615	acetyl-CoA synthetase, putative / acetate-CoA ligase, putative	chr5:14534961-14540296 REVERSE
contig01859	AT1G04980.1	3e-137	321	ATPDIL2-2, ATPDI10, PDI10	ATPDIL2-2 (PDI-LIKE 2-2); protein disulfide isomerase	chr1:1413869-1416120 REVERSE
contig01860	AT1G64140.1	2e-73	273	FUNCTIONS IN: molecular_function unknown; INVOLVED IN: biological_process unknown; EXPRESSED IN: sperm cell, male gametophyte, pollen tube; EXPRESSED DURING: L mature pollen stage, M germinated pollen stage; BEST Arabidopsis thaliana protein match is: loricrin-related (TAIR:AT5G64550.1); Has 2298 Blast hits to 1429 proteins in 121 species: Archae - 0; Bacteria - 42; Metazoa - 1626; Fungi - 29; Pl…	chr1:23804069-23806009 REVERSE
contig01861	AT5G38530.1	5e-174	607	tryptophan synthase-related	chr5:15424097-15426294 FORWARD
contig01862	AT5G06140.1	4e-176	614	SNX1, ATSNX1	SNX1 (SORTING NEXIN 1); phosphoinositide binding / protein binding	chr5:1856212-1858752 REVERSE
contig01863	AT4G31750.1	1e-137	486	WIN2	WIN2 (HOPW1-1-INTERACTING 2); protein serine/threonine phosphatase	chr4:15364657-15367207 REVERSE
contig01864	AT3G51370.1	9e-136	480	protein phosphatase 2C, putative / PP2C, putative	chr3:19070054-19071975 FORWARD
contig01865	AT4G39280.1	1e-158	328	phenylalanyl-tRNA synthetase, putative / phenylalanine--tRNA ligase, putative	chr4:18281641-18284831 REVERSE
contig01866	AT5G55100.2	9e-11	65.1	SWAP (Suppressor-of-White-APricot)/surp domain-containing protein	chr5:22361401-22364664 REVERSE
contig01867	AT5G37600.1	2e-178	621	ATGSR1, GLN1;1, GSR 1	ATGSR1; copper ion binding / glutamate-ammonia ligase	chr5:14933574-14935656 REVERSE
contig01868	AT1G14530.2	1e-112	281	THH1	THH1 (TOM THREE HOMOLOG 1); virion binding	chr1:4971420-4973597 REVERSE
contig01869	AT1G33970.4	6e-71	265	avirulence-responsive protein, putative / avirulence induced gene protein, putative / AIG protein, putative	chr1:12349614-12350960 REVERSE
contig01870	AT5G13570.1	4e-90	328	DCP2, TDT, ATDCP2	DCP2 (DECAPPING 2); hydrolase/ m7G(5')pppN diphosphatase/ mRNA binding / protein homodimerization	chr5:4367532-4369992 FORWARD
contig01871	AT5G17920.2	1e-173	605	ATCIMS	ATMS1; 5-methyltetrahydropteroyltriglutamate-homocysteine S-methyltransferase/ methionine synthase	chr5:5935771-5939195 FORWARD
contig01872	AT3G02090.1	2e-145	512	MPPBETA	mitochondrial processing peptidase beta subunit, putative	chr3:365624-368526 FORWARD
contig01873	AT2G01970.1	8e-150	526	endomembrane protein 70, putative	chr2:452197-454819 REVERSE
contig01874	AT2G28760.3	3e-179	624	UXS6	NAD-dependent epimerase/dehydratase family protein	chr2:12336469-12338642 REVERSE
contig01875	AT2G29200.1	2e-137	486	APUM1	APUM1 (Arabidopsis Pumilio 1); RNA binding / binding	chr2:12549483-12553185 REVERSE
contig01876	AT4G36630.1	1e-82	303	EMB2754	EMB2754 (EMBRYO DEFECTIVE 2754); binding / small GTPase regulator	chr4:17272088-17276524 REVERSE
contig01877	AT3G14860.1	1e-73	273	NHL repeat-containing protein	chr3:4998591-5000894 REVERSE
contig01878	AT3G07560.1	1e-37	154	APM2, PEX13	PEX13 (PEROXIN 13); protein binding	chr3:2411616-2413310 REVERSE
contig01879	AT5G54730.1	3e-14	55.5	ATATG18F, ATG18F	AtATG18f	chr5:22233977-22236804 REVERSE
contig01880	AT3G20790.1	3e-116	415	oxidoreductase family protein	chr3:7268802-7271099 FORWARD
contig01881	AT1G51200.2	3e-49	192	zinc finger (AN1-like) family protein	chr1:18985690-18986211 FORWARD
contig01882	AT5G48385.1	2e-104	375	FUNCTIONS IN: molecular_function unknown; INVOLVED IN: biological_process unknown; LOCATED IN: cellular_component unknown; CONTAINS InterPro DOMAIN/s: Frigida-like (InterPro:IPR012474); BEST Arabidopsis thaliana protein match is: hydroxyproline-rich glycoprotein family protein (TAIR:AT3G22440.1); Has 987 Blast hits to 921 proteins in 78 species: Archae - 0; Bacteria - 16; Metazoa - 58; Fungi - 7;…	chr5:19609471-19611712 FORWARD
contig01883	AT3G12740.1	1e-133	421	ALIS1	ALIS1 (ALA-INTERACTING SUBUNIT 1); phospholipid transporter	chr3:4049739-4051561 FORWARD
contig01884	AT4G39520.1	4e-164	574	GTP-binding protein, putative	chr4:18371329-18374000 REVERSE
contig01885	AT1G32230.1	4e-51	199	RCD1, CEO, CEO1, ATP8	RCD1 (RADICAL-INDUCED CELL DEATH1); protein binding	chr1:11613427-11615894 FORWARD
contig01886	AT4G19645.2	6e-87	292	FUNCTIONS IN: molecular_function unknown; INVOLVED IN: biological_process unknown; LOCATED IN: integral to membrane; CONTAINS InterPro DOMAIN/s: TRAM, LAG1 and CLN8 homology (InterPro:IPR006634); BEST Arabidopsis thaliana protein match is: unknown protein (TAIR:AT1G31300.2); Has 401 Blast hits to 401 proteins in 98 species: Archae - 0; Bacteria - 0; Metazoa - 186; Fungi - 102; Plants - 84; Viruse…	chr4:10689941-10691298 REVERSE
contig01887	AT2G28080.1	4e-115	411	glycosyltransferase family protein	chr2:11960774-11963227 REVERSE
contig01888	AT1G65560.1	1e-130	463	allyl alcohol dehydrogenase, putative	chr1:24371608-24373673 REVERSE
contig01889	AT2G01060.1	3e-70	262	myb family transcription factor	chr2:73456-74902 REVERSE
contig01891	AT2G39260.1	7e-32	135	RNA binding / binding / protein binding	chr2:16392288-16399588 REVERSE
contig01892	AT2G06040.1	3e-69	259	FUNCTIONS IN: molecular_function unknown; INVOLVED IN: biological_process unknown; LOCATED IN: cellular_component unknown; EXPRESSED IN: 17 plant structures; EXPRESSED DURING: 10 growth stages; CONTAINS InterPro DOMAIN/s: Leucine-rich repeat, cysteine-containing subtype (InterPro:IPR006553); BEST Arabidopsis thaliana protein match is: unknown protein (TAIR:AT5G21900.1); Has 3642 Blast hits to 188…	chr2:2352333-2355419 REVERSE
contig01893	AT3G58560.1	1e-112	403	endonuclease/exonuclease/phosphatase family protein	chr3:21650880-21653896 REVERSE
contig01894	AT1G15080.1	2e-120	429	ATPAP2, ATLPP2, LPP2	LPP2 (LIPID PHOSPHATE PHOSPHATASE 2); acid phosphatase/ phosphatidate phosphatase	chr1:5188080-5189476 FORWARD
contig01895	AT2G28910.1	9e-27	98.6	CXIP4	CXIP4 (CAX INTERACTING PROTEIN 4); nucleic acid binding / zinc ion binding	chr2:12415992-12416990 REVERSE
contig01896	AT5G17530.2	3e-156	548	phosphoglucosamine mutase family protein	chr5:5778168-5781863 FORWARD
contig01897	AT5G57460.1	8e-81	297	unknown protein	chr5:23275321-23277261 FORWARD
contig01898	AT3G22980.1	3e-108	389	elongation factor Tu family protein	chr3:8160269-8163316 REVERSE
contig01899	AT1G23780.1	8e-39	158	F-box family protein	chr1:8407053-8408480 REVERSE
contig01900	AT1G07670.1	2e-112	402	ATECA4, ECA4	calcium-transporting ATPase	chr1:2370305-2374196 REVERSE
contig01901	AT4G01130.1	1e-138	489	acetylesterase, putative	chr4:485868-488007 FORWARD
contig01902	AT2G22120.1	2e-128	456	protein binding / zinc ion binding	chr2:9394026-9396768 FORWARD
contig01903	AT4G29380.1	1e-112	403	protein kinase family protein / WD-40 repeat family protein	chr4:14458822-14464692 FORWARD
contig01904	AT1G45688.1	9e-58	206	unknown protein	chr1:17191502-17192870 FORWARD
contig01905	AT2G37500.2	5e-155	544	arginine biosynthesis protein ArgJ family	chr2:15739904-15742430 REVERSE
contig01906	AT3G04490.1	3e-82	298	unknown protein	chr3:1200816-1209713 FORWARD
contig01907	AT2G38550.1	4e-58	222	unknown protein	chr2:16132178-16134229 FORWARD
contig01908	AT1G67280.1	5e-155	544	lactoylglutathione lyase, putative / glyoxalase I, putative	chr1:25188563-25190547 REVERSE
contig01909	AT5G06160.1	9e-146	513	ATO	ATO (ATROPOS); nucleic acid binding / zinc ion binding	chr5:1862623-1866298 REVERSE
contig01910	AT5G46860.1	3e-79	292	VAM3, ATVAM3, SYP22, ATSYP22, SGR3	VAM3; SNAP receptor	chr5:19012342-19013795 REVERSE
contig01911	AT5G53530.1	3e-141	435	VPS26A	VPS26A (VACUOLAR PROTEIN SORTING 26A)	chr5:21746275-21748156 REVERSE
contig01913	AT3G48730.1	1e-159	559	GSA2	GSA2 (glutamate-1-semialdehyde 2,1-aminomutase 2); catalytic/ glutamate-1-semialdehyde 2,1-aminomutase/ pyridoxal phosphate binding / transaminase	chr3:18049697-18051550 FORWARD
contig01914	AT5G16760.1	5e-87	232	inositol 1,3,4-trisphosphate 5/6-kinase	chr5:5509890-5510849 FORWARD
contig01915	AT3G16810.1	2e-75	279	APUM24	APUM24 (Arabidopsis Pumilio 24); RNA binding / binding	chr3:5723436-5727539 REVERSE
contig01916	AT4G21580.1	3e-127	451	oxidoreductase, zinc-binding dehydrogenase family protein	chr4:11475822-11477514 FORWARD
contig01917	AT2G46800.2	3e-114	408	ZAT, ATMTP1, MTP1, ZAT1, ATCDF1	ZAT (ZINC TRANSPORTER OF ARABIDOPSIS THALIANA); inorganic anion transmembrane transporter/ metal ion transmembrane transporter/ zinc ion transmembrane transporter	chr2:19238128-19239324 FORWARD
contig01918	AT3G15000.1	1e-44	177	LOCATED IN: mitochondrion; EXPRESSED IN: 23 plant structures; EXPRESSED DURING: 13 growth stages; BEST Arabidopsis thaliana protein match is: plastid developmental protein DAG, putative (TAIR:AT3G06790.2); Has 50779 Blast hits to 24732 proteins in 941 species: Archae - 10; Bacteria - 4862; Metazoa - 25623; Fungi - 7071; Plants - 6957; Viruses - 900; Other Eukaryotes - 5356 (source: NCBI BLink).	chr3:5050321-5052121 FORWARD
contig01919	AT4G14360.2	2e-127	426	dehydration-responsive protein-related	chr4:8267869-8270191 REVERSE
contig01920	AT3G09200.2	3e-68	256	60S acidic ribosomal protein P0 (RPP0B)	chr3:2823364-2825020 REVERSE
contig01921	AT1G16180.1	8e-158	553	TMS membrane family protein / tumour differentially expressed (TDE) family protein	chr1:5540905-5542670 FORWARD
contig01922	AT1G70750.1	4e-11	66.2	unknown protein	chr1:26680728-26683147 REVERSE
contig01923	AT2G32850.2	1e-37	154	protein kinase family protein	chr2:13935448-13937977 REVERSE
contig01924	AT2G01110.1	6e-73	271	APG2, UNE3, PGA2, TATC	APG2 (ALBINO AND PALE GREEN 2); proton motive force dependent protein transmembrane transporter	chr2:83786-85088 REVERSE
contig01925	AT2G39570.1	6e-118	421	ACT domain-containing protein	chr2:16507963-16509741 FORWARD
contig01926	AT5G27030.1	3e-130	318	TPR3	TPR3 (TOPLESS-RELATED 3)	chr5:9508913-9515263 REVERSE
contig01927	AT3G18060.1	1e-96	350	transducin family protein / WD-40 repeat family protein	chr3:6183880-6186788 FORWARD
contig01929	AT5G62890.3	4e-117	418	permease, putative	chr5:25243723-25247075 FORWARD
contig01930	AT2G19490.1	9e-106	380	recA family protein	chr2:8441732-8444006 FORWARD
contig01931	AT2G23150.1	6e-41	165	NRAMP3, ATNRAMP3	NRAMP3 (NATURAL RESISTANCE-ASSOCIATED MACROPHAGE PROTEIN 3); inorganic anion transmembrane transporter/ manganese ion transmembrane transporter/ metal ion transmembrane transporter	chr2:9856422-9858565 REVERSE
contig01932	AT5G16150.3	5e-145	511	GLT1, PGLCT	PGLCT (PLASTIDIC GLC TRANSLOCATOR); carbohydrate transmembrane transporter/ sugar:hydrogen symporter	chr5:5272904-5275678 FORWARD
contig01933	AT3G08550.1	3e-167	584	ELD1, ABI8, KOB1	KOB1 (KOBITO)	chr3:2596513-2599515 FORWARD
contig01934	AT5G50320.1	4e-169	591	ELO3, HAG3, HAC8	ELO3 (ELONGATA 3); histone acetyltransferase	chr5:20481200-20484811 REVERSE
contig01935	AT1G67680.1	3e-77	285	7S RNA binding	chr1:25365962-25368464 REVERSE
contig01936	AT3G66658.2	2e-153	295	ALDH22a1	ALDH22a1 (Aldehyde Dehydrogenase 22a1); 3-chloroallyl aldehyde dehydrogenase/ oxidoreductase	chr3:2095341-2099013 REVERSE
contig01937	AT4G27650.1	2e-124	442	PEL1	PEL1 (PELOTA); translation release factor	chr4:13803459-13807556 REVERSE
contig01938	AT1G79560.1	3e-125	445	EMB1047, FTSH12	FTSH12 (FTSH PROTEASE 12); ATP-dependent peptidase/ ATPase/ metallopeptidase	chr1:29926976-29932308 FORWARD
contig01940	AT5G19990.1	0	728	RPT6A, ATSUG1	RPT6A (REGULATORY PARTICLE TRIPLE-A ATPASE 6A); ATPase	chr5:6752144-6754918 FORWARD
contig01941	AT4G24230.6	1e-30	131	ACBP3	ACBP3 (ACYL-COA-BINDING DOMAIN 3); acyl-CoA binding	chr4:12567122-12568754 REVERSE
contig01943	AT5G20910.1	2e-90	329	zinc finger (C3HC4-type RING finger) family protein	chr5:7092663-7094310 REVERSE
contig01944	AT3G11910.1	2e-85	217	UBP13	UBP13 (UBIQUITIN-SPECIFIC PROTEASE 13); ubiquitin thiolesterase/ ubiquitin-specific protease	chr3:3761758-3770290 REVERSE
contig01945	AT4G28400.1	9e-104	374	protein phosphatase 2C, putative / PP2C, putative	chr4:14048499-14050118 FORWARD
contig01946	AT5G13010.1	1e-156	549	EMB3011	EMB3011 (embryo defective 3011); ATP binding / RNA helicase/ helicase/ nucleic acid binding	chr5:4122747-4128660 FORWARD
contig01947	AT3G57290.1	2e-179	625	EIF3E, TIF3E1, ATEIF3E-1, INT-6, ATINT6, INT6	EIF3E (EUKARYOTIC TRANSLATION INITIATION FACTOR 3E); translation initiation factor	chr3:21196786-21199073 REVERSE
contig01948	AT4G01850.2	0	724	SAM-2, MAT2	SAM-2 (S-ADENOSYLMETHIONINE SYNTHETASE 2); methionine adenosyltransferase	chr4:796298-797479 REVERSE
contig01949	AT3G23990.1	3e-153	538	HSP60, HSP60-3B	HSP60 (HEAT SHOCK PROTEIN 60); ATP binding	chr3:8669013-8672278 FORWARD
contig01950	AT4G29130.1	1e-166	582	ATHXK1, GIN2, HXK1	HXK1 (HEXOKINASE 1); ATP binding / fructokinase/ glucokinase/ hexokinase	chr4:14352338-14354865 REVERSE
contig01951	AT3G26935.1	3e-34	84.3	zinc finger (DHHC type) family protein	chr3:9933001-9935218 REVERSE
contig01952	AT4G24400.1	3e-147	310	CIPK8, SnRK3.13, PKS11	CIPK8 (CBL-INTERACTING PROTEIN KINASE 8); kinase/ protein kinase	chr4:12617379-12620481 FORWARD
contig01953	AT1G54100.2	0	659	ALDH7B4	ALDH7B4 (Aldehyde Dehydrogenase 7B4); 3-chloroallyl aldehyde dehydrogenase/ oxidoreductase	chr1:20195435-20198853 REVERSE
contig01954	AT1G04140.1	1e-98	356	transducin family protein / WD-40 repeat family protein	chr1:1075984-1080321 REVERSE
contig01955	AT3G43220.1	4e-49	192	phosphoinositide phosphatase family protein	chr3:15197123-15202653 REVERSE
contig01956	AT3G21250.1	4e-127	315	ATMRP6, MRP6	ATMRP6; ATPase, coupled to transmembrane movement of substances	chr3:7457668-7462491 REVERSE
contig01957	AT4G34270.1	5e-99	358	TIP41-like family protein	chr4:16404138-16406153 REVERSE
contig01958	AT3G20920.1	1e-116	416	translocation protein-related	chr3:7328763-7330698 REVERSE
contig01959	AT3G16200.1	0	639	unknown protein	chr3:5491619-5493605 REVERSE
contig01960	AT5G53420.1	5e-38	155	FUNCTIONS IN: molecular_function unknown; INVOLVED IN: biological_process unknown; LOCATED IN: cellular_component unknown; EXPRESSED IN: 23 plant structures; EXPRESSED DURING: 13 growth stages; CONTAINS InterPro DOMAIN/s: CCT domain (InterPro:IPR010402); BEST Arabidopsis thaliana protein match is: unknown protein (TAIR:AT4G27900.2); Has 863 Blast hits to 863 proteins in 62 species: Archae - 0; Ba…	chr5:21673683-21675469 FORWARD
contig01961	AT5G47540.1	1e-143	506	binding	chr5:19283265-19285328 REVERSE
contig01962	AT5G16990.1	4e-141	498	NADP-dependent oxidoreductase, putative	chr5:5581831-5583849 REVERSE
contig01963	AT3G57890.1	4e-108	388	tubulin-specific chaperone C-related	chr3:21438271-21441695 FORWARD
contig01964	AT2G38000.1	8e-128	308	chaperone protein dnaJ-related	chr2:15903315-15905276 REVERSE
contig01965	AT4G34040.1	2e-52	203	zinc finger (C3HC4-type RING finger) family protein	chr4:16304638-16307503 REVERSE
contig01966	AT4G32180.1	2e-88	322	ATPANK2	ATPANK2 (PANTOTHENATE KINASE 2); pantothenate kinase	chr4:15537724-15543715 REVERSE
contig01967	AT1G29370.1	9e-48	187	kinase-related	chr1:10278080-10283024 REVERSE
contig01968	AT5G52540.1	4e-86	315	unknown protein	chr5:21321672-21323702 REVERSE
contig01969	AT1G30270.1	1e-163	573	CIPK23, SnRK3.23, ATCIPK23, LKS1	CIPK23 (CBL-INTERACTING PROTEIN KINASE 23); kinase/ protein binding / protein serine/threonine kinase	chr1:10655270-10658524 FORWARD
contig01970	AT5G55280.1	2e-150	528	FTSZ1-1, ATFTSZ1-1, CPFTSZ	FTSZ1-1; protein binding / structural molecule	chr5:22420740-22422527 REVERSE
contig01971	AT2G22250.3	1e-130	462	ATAAT, AAT, MEE17	aminotransferase class I and II family protein	chr2:9458011-9460297 REVERSE
contig01972	AT2G18860.2	3e-20	96.3	syntaxin family protein	chr2:8164395-8165650 FORWARD
contig01973	AT4G32060.1	1e-80	191	calcium-binding EF hand family protein	chr4:15501134-15503321 FORWARD
contig01974	AT1G57765.1	3e-11	66.6	unknown protein	chr1:21393493-21394534 FORWARD
contig01975	AT5G08690.1	1e-167	586	ATP synthase beta chain 2, mitochondrial	chr5:2825739-2828352 FORWARD
contig01976	AT4G10110.1	1e-31	134	RNA recognition motif (RRM)-containing protein	chr4:6309606-6310809 REVERSE
contig01977	AT1G17370.1	8e-158	298	UBP1B	UBP1B (oligouridylate binding protein 1B); mRNA 3'-UTR binding	chr1:5951842-5954825 REVERSE
contig01978	AT1G72370.2	5e-106	381	P40, AP40, RP40, RPSAA	P40; structural constituent of ribosome	chr1:27243148-27244842 REVERSE
contig01979	AT2G20770.1	2e-129	459	GCL2	GCL2 (GCR2-LIKE 2); catalytic	chr2:8945380-8947041 FORWARD
contig01980	AT1G55760.1	1e-123	439	BTB/POZ domain-containing protein	chr1:20847117-20848507 REVERSE
contig01981	AT5G43720.1	2e-39	110	unknown protein	chr5:17557431-17559238 REVERSE
contig01982	AT5G54650.2	7e-61	231	Fh5, ATFH5	Fh5 (FORMIN HOMOLOGY5); actin binding	chr5:22197856-22201649 REVERSE
contig01983	AT4G20070.1	2e-128	455	ATAAH	ATAAH (Arabidopsis thaliana Allantoate Amidohydrolase); allantoate deiminase/ metallopeptidase	chr4:10861548-10864529 FORWARD
contig01984	AT1G65540.1	3e-98	355	calcium-binding EF hand family protein	chr1:24362382-24366011 REVERSE
contig01985	AT1G11910.1	2e-144	508	aspartyl protease family protein	chr1:4017119-4019874 REVERSE
contig01986	AT2G29190.1	4e-100	313	APUM2	APUM2 (Arabidopsis Pumilio 2); RNA binding / binding	chr2:12544260-12548071 REVERSE
contig01987	AT3G11950.1	2e-59	226	prenyltransferase/ zinc ion binding	chr3:3783273-3785098 REVERSE
contig01988	AT1G53580.1	5e-109	239	GLX2-3, ETHE1, GLY3	GLY3 (GLYOXALASE II 3); hydrolase/ hydroxyacylglutathione hydrolase	chr1:19991542-19993250 REVERSE
contig01989	AT4G23920.1	2e-132	469	UGE2	UGE2 (UDP-D-glucose/UDP-D-galactose 4-epimerase 2); UDP-glucose 4-epimerase/ protein dimerization	chr4:12431416-12433666 FORWARD
contig01990	AT3G06720.2	4e-162	567	AT-IMP, ATKAP ALPHA, AIMP ALPHA	IMPA-1 (IMPORTIN ALPHA ISOFORM 1); binding / protein transporter	chr3:2120559-2123555 FORWARD
contig01991	AT3G59110.1	7e-125	417	protein kinase family protein	chr3:21855673-21857847 FORWARD
contig01992	AT4G29080.1	1e-79	293	PAP2, IAA27	PAP2 (PHYTOCHROME-ASSOCIATED PROTEIN 2); transcription factor	chr4:14323665-14325213 REVERSE
contig01993	AT1G11755.1	2e-49	193	LEW1	LEW1 (LEAF WILTING 1); dehydrodolichyl diphosphate synthase	chr1:3969987-3971488 REVERSE
contig01994	AT1G31730.1	7e-32	135	epsilon-adaptin, putative	chr1:11359907-11363916 FORWARD
contig01995	AT4G18710.1	2e-118	422	BIN2, DWF12, UCU1, ATSK21, SK21	BIN2 (BRASSINOSTEROID-INSENSITIVE 2); glycogen synthase kinase 3/ kinase/ protein kinase	chr4:10296474-10298913 FORWARD
contig01996	AT5G59480.1	1e-91	197	haloacid dehalogenase-like hydrolase family protein	chr5:23979619-23981156 REVERSE
contig01997	AT1G52820.1	2e-63	239	2-oxoglutarate-dependent dioxygenase, putative	chr1:19669216-19670321 FORWARD
contig01998	AT3G17440.1	3e-113	405	NPSN13, ATNPSN13	NPSN13 (NOVEL PLANT SNARE 13)	chr3:5969909-5972290 REVERSE
contig01999	AT4G34660.1	2e-116	416	SH3 domain-containing protein 2 (SH3P2)	chr4:16545595-16548294 REVERSE
contig02001	AT2G32080.2	1e-110	396	PUR ALPHA-1	PUR ALPHA-1; nucleic acid binding	chr2:13642716-13644036 REVERSE
contig02002	AT4G18060.1	1e-84	179	clathrin binding	chr4:10027668-10029662 REVERSE
contig02003	AT1G75760.1	5e-128	454	ER lumen protein retaining receptor family protein	chr1:28446940-28448421 REVERSE
contig02004	AT4G25434.1	1e-60	159	ATNUDT10	ATNUDT10 (Arabidopsis thaliana Nudix hydrolase homolog 10); ADP-ribose diphosphatase/ NAD or NADH binding / catalytic	chr4:13004043-13005771 REVERSE
contig02005	AT1G78290.3	2e-135	478	serine/threonine protein kinase, putative	chr1:29457457-29458909 REVERSE
contig02006	AT4G01320.1	2e-151	259	ATSTE24, STE24	ATSTE24; endopeptidase/ metalloendopeptidase	chr4:545905-549002 FORWARD
contig02007	AT1G48380.1	7e-18	88.6	RHL1, HYP7	RHL1 (ROOT HAIRLESS 1); DNA binding / protein binding	chr1:17877637-17879203 REVERSE
contig02008	AT4G36920.1	6e-09	58.9	AP2, FLO2, FL1	AP2 (APETALA 2); transcription factor	chr4:17400998-17403140 FORWARD
contig02009	AT5G35460.1	4e-165	577	unknown protein	chr5:13672598-13674546 FORWARD
contig02010	AT4G26300.1	9e-152	533	emb1027	emb1027 (embryo defective 1027); ATP binding / aminoacyl-tRNA ligase/ arginine-tRNA ligase/ nucleotide binding	chr4:13308400-13313109 REVERSE
contig02011	AT1G33230.1	1e-99	360	FUNCTIONS IN: molecular_function unknown; INVOLVED IN: biological_process unknown; LOCATED IN: integral to membrane; EXPRESSED IN: 22 plant structures; EXPRESSED DURING: 13 growth stages; CONTAINS InterPro DOMAIN/s: TMPIT-like (InterPro:IPR012926); BEST Arabidopsis thaliana protein match is: unknown protein (TAIR:AT4G10430.3); Has 198 Blast hits to 198 proteins in 60 species: Archae - 0; Bacteria…	chr1:12046844-12049794 FORWARD
contig02012	AT3G61510.1	1e-131	466	ACS1, AT-ACS1	ACS1 (ACC SYNTHASE 1); 1-aminocyclopropane-1-carboxylate synthase	chr3:22763495-22765730 REVERSE
contig02013	AT1G52870.2	1e-117	419	peroxisomal membrane protein-related	chr1:19685856-19687678 FORWARD
contig02014	AT3G13410.1	3e-59	226	unknown protein	chr3:4362149-4364032 REVERSE
contig02015	AT3G02660.1	2e-111	227	emb2768	emb2768 (EMBRYO DEFECTIVE 2768); ATP binding / RNA binding / aminoacyl-tRNA ligase/ nucleotide binding / tyrosine-tRNA ligase	chr3:570221-571756 REVERSE
contig02016	AT2G41620.1	3e-94	342	nucleoporin interacting component family protein	chr2:17350419-17354997 REVERSE
contig02017	AT5G65000.1	5e-120	427	nucleotide-sugar transporter family protein	chr5:25965123-25967307 REVERSE
contig02018	AT2G31660.1	1e-43	174	SAD2, URM9	SAD2 (SUPER SENSITIVE TO ABA AND DROUGHT2); binding / protein transporter	chr2:13464519-13471353 FORWARD
contig02019	AT1G58110.2	4e-37	152	bZIP family transcription factor	chr1:21515919-21517374 REVERSE
contig02020	AT2G39080.1	3e-108	300	binding / catalytic	chr2:16309981-16312475 REVERSE
contig02021	AT4G14300.1	1e-79	293	heterogeneous nuclear ribonucleoprotein, putative / hnRNP, putative	chr4:8231179-8232785 FORWARD
contig02022	AT1G06390.2	8e-139	490	GSK1, ATGSK1, ATSK22, SK22, BIL2, ATSK2-3	GSK1 (GSK3/SHAGGY-LIKE PROTEIN KINASE 1); glycogen synthase kinase 3/ kinase	chr1:1946860-1950417 FORWARD
contig02023	AT5G23340.1	5e-99	358	INVOLVED IN: biological_process unknown; LOCATED IN: cellular_component unknown; EXPRESSED IN: 24 plant structures; EXPRESSED DURING: 15 growth stages; CONTAINS InterPro DOMAIN/s: Leucine-rich repeat, cysteine-containing subtype (InterPro:IPR006553); BEST Arabidopsis thaliana protein match is: F-box family protein (FBL4) (TAIR:AT4G15475.1); Has 9095 Blast hits to 3545 proteins in 210 species: Arc…	chr5:7856314-7857983 FORWARD
contig02024	ATCG00210.1	2e-06	50.4	YCF6	hypothetical protein	chrC:28089-28178 FORWARD
contig02025	AT3G52780.1	2e-137	486	ATPAP20, PAP20	PAP20; acid phosphatase/ protein serine/threonine phosphatase	chr3:19561525-19564195 REVERSE
contig02026	AT1G72990.1	3e-113	273	BGAL17	BGAL17 (beta-galactosidase 17); beta-galactosidase/ catalytic/ cation binding	chr1:27457480-27462168 REVERSE
contig02027	AT1G68370.1	2e-133	320	ARG1	ARG1 (ALTERED RESPONSE TO GRAVITY 1); cytoskeletal protein binding	chr1:25632046-25634527 REVERSE
contig02028	AT1G20760.1	1e-28	124	calcium-binding EF hand family protein	chr1:7209515-7214773 FORWARD
contig02029	AT5G38220.3	8e-92	334	hydrolase	chr5:15269012-15271140 FORWARD
contig02030	AT1G12000.1	4e-147	518	pyrophosphate--fructose-6-phosphate 1-phosphotransferase beta subunit, putative / pyrophosphate-dependent 6-phosphofructose-1-kinase, putative	chr1:4050159-4053727 REVERSE
contig02031	AT1G71900.1	7e-114	407	FUNCTIONS IN: molecular_function unknown; INVOLVED IN: biological_process unknown; LOCATED IN: cellular_component unknown; EXPRESSED IN: 22 plant structures; EXPRESSED DURING: 13 growth stages; CONTAINS InterPro DOMAIN/s: Protein of unknown function DUF803 (InterPro:IPR008521); BEST Arabidopsis thaliana protein match is: permease-related (TAIR:AT1G34470.1); Has 875 Blast hits to 858 proteins in 1…	chr1:27061754-27064053 FORWARD
contig02032	AT1G10240.1	1e-63	240	FRS11	FRS11 (FAR1-related sequence 11); zinc ion binding	chr1:3356835-3359271 REVERSE
contig02033	AT4G16830.3	3e-29	126	nuclear RNA-binding protein (RGGA)	chr4:9470652-9472308 FORWARD
contig02034	AT4G09670.1	2e-113	406	oxidoreductase family protein	chr4:6107382-6109049 REVERSE
contig02035	AT5G09660.1	3e-152	535	PMDH2	PMDH2 (peroxisomal NAD-malate dehydrogenase 2); malate dehydrogenase	chr5:2993645-2995551 REVERSE
contig02036	AT5G13030.1	6e-156	547	unknown protein	chr5:4133216-4136461 FORWARD
contig02037	AT3G09690.2	3e-87	318	hydrolase, alpha/beta fold family protein	chr3:2972356-2974592 FORWARD
contig02038	AT3G04830.1	1e-109	393	binding	chr3:1326289-1329132 FORWARD
contig02039	AT2G47070.1	1e-76	186	SPL1	SPL1 (SQUAMOSA PROMOTER BINDING PROTEIN-LIKE 1); DNA binding / transcription factor	chr2:19337144-19340552 FORWARD
contig02040	AT3G13180.1	1e-61	233	NOL1/NOP2/sun family protein / antitermination NusB domain-containing protein	chr3:4236326-4239966 REVERSE
contig02041	AT1G11330.1	4e-106	381	S-locus lectin protein kinase family protein	chr1:3810372-3813416 FORWARD
contig02042	AT3G63250.1	9e-127	450	HMT-2, ATHMT-2, HMT2	HMT2 (HOMOCYSTEINE METHYLTRANSFERASE 2); homocysteine S-methyltransferase	chr3:23370575-23372587 REVERSE
contig02043	AT1G60730.1	8e-100	360	aldo/keto reductase family protein	chr1:22358327-22360082 REVERSE
contig02044	AT5G13420.1	1e-175	612	transaldolase, putative	chr5:4302080-4304212 REVERSE
contig02045	AT1G72880.1	2e-50	196	acid phosphatase survival protein SurE, putative	chr1:27423678-27425928 REVERSE
contig02046	AT3G09630.1	3e-141	466	60S ribosomal protein L4/L1 (RPL4A)	chr3:2953813-2955444 FORWARD
contig02047	AT2G22360.1	2e-124	442	DNAJ heat shock family protein	chr2:9498162-9500459 FORWARD
contig02048	AT5G05000.1	3e-112	402	TOC34, ATTOC34, OEP34	TOC34 (TRANSLOCON AT THE OUTER ENVELOPE MEMBRANE OF CHLOROPLASTS 34); GTP binding	chr5:1474262-1475772 REVERSE
[truncated: 41,339 more rows]
