# Supplementary material for: Transcriptome analysis of ripe and unripe fruit tissue of banana identifies major metabolic networks involved in fruit ripening process
Source: BMC Plant Biol. 2014 Dec 2;14:316. doi: 10.1186/s12870-014-0316-1 (PMC4263013; doi:10.1186/s12870-014-0316-1)
Supplement: Additional file 7: — List of the Rice pathways present in the KEGG database with the number of genes present in the Musa acuminata comparative transcripts. [file 12870_2014_316_MOESM7_ESM.xlsx]

## Sheet: Upregulated
GeneNames	foldchange	r_vlaue	p-value	FDR	Descr
contig03660	12.2921	1421.57	0	0	AT4G01630.1
contig06502	11.1257	1263.13	0	0	AT2G36870.1
contig06876	10.9061	1625.92	0	0	AT4G24780.1
contig19360	10.34	1095.42	0	0	AT2G17845.1
contig07019	10.2238	336.677	1.88891e-178	2.84296e-176	AT1G12090.1
contig17237	10.2149	1338.29	0	0	AT5G01330.1
contig16157	10.1223	241.727	3.55072e-118	3.56275e-116	AT3G46170.1
contig07941	10.0858	611.424	0	0	AT3G62160.1
contig00248	10.0488	297.897	2.56482e-162	3.47423e-160	AT3G48990.1
contig00487	9.94718	277.457	1.35414e-153	1.7589e-151	AT4G10770.1
contig19172	9.94253	276.555	3.3131e-153	4.27412e-151	AT3G46170.1
contig07346	9.87904	264.533	5.40544e-148	6.52922e-146	AT5G63180.1
contig17908	9.873	1843.92	0	0	AT2G36870.1
contig08558	9.77866	986.308	0	0	nohit
contig17026	9.74478	722.377	0	0	AT5G39110.1
contig05638	9.69817	932.219	0	0	AT2G40610.1
contig14749	9.67759	177.608	2.44951e-93	1.96833e-91	AT3G55290.2
contig12687	9.67358	1374.44	0	0	nohit
contig14752	9.64715	449.734	1.25055e-258	2.92784e-256	AT3G55290.2
contig02025	9.64524	224.567	3.33112e-130	3.63053e-128	AT3G52780.1
contig17350	9.64237	896.464	0	0	AT4G35160.1
contig00854	9.56577	164.362	6.36239e-88	4.80703e-86	AT5G05580.1
contig17111	9.43283	386.948	1.396e-229	2.81637e-227	AT4G35150.1
contig00892	9.3648	142.989	6.21069e-79	4.26738e-77	AT5G64440.1
contig14617	9.23457	130.647	1.39329e-73	9.07986e-72	nohit
contig16011	9.15981	159.69	1.72993e-99	1.47114e-97	AT3G20500.1
contig12549	9.10537	153.686	1.66758e-96	1.38701e-94	AT5G25940.1
contig16111	9.01964	144.681	5.63338e-92	4.43284e-90	AT3G55290.2
contig00874	8.9725	559.815	0	0	AT5G01320.1
contig17353	8.96086	108.07	1.93762e-63	1.09036e-61	AT2G42180.1
contig19315	8.9147	1074.92	0	0	nohit
contig00301	8.8839	131.476	3.27485e-85	2.38863e-83	AT4G19010.1
contig18390	8.87253	260.852	2.26259e-167	3.10925e-165	AT1G67750.1
contig04469	8.82222	755.254	0	0	AT3G26300.1
contig04351	8.79495	96.3296	5.9212e-58	3.12785e-56	AT1G53820.1
contig08749	8.77648	121.876	3.42001e-80	2.37571e-78	AT4G31470.1
contig06853	8.71962	117.076	1.19468e-77	8.12043e-76	AT1G13090.1
contig14200	8.56577	82.1812	4.08285e-51	1.97016e-49	nohit
contig02218	8.4617	76.4616	2.85846e-48	1.32862e-46	AT3G08030.1
contig06446	8.37302	91.5929	1.03653e-63	5.86769e-62	AT3G62160.1
contig17603	8.2478	65.9256	6.87272e-43	2.95543e-41	AT5G54960.1
contig16570	8.22141	740.157	0	0	AT1G04680.1
contig13393	8.15905	1101.38	0	0	AT2G01300.1
contig06303	8.1525	61.7111	1.11158e-40	4.61268e-39	AT2G16060.1
contig01929	8.14544	61.4101	1.60343e-40	6.61032e-39	AT5G62890.3
contig00472	8.09702	150.539	8.59032e-107	7.94667e-105	AT1G15520.1
contig00739	8.08773	59.0019	3.05231e-39	1.22118e-37	AT5G32470.1
contig14270	8.01964	142.458	5.01112e-102	4.4407e-100	AT5G35740.1
contig08936	8.00781	70.6305	1.38516e-51	6.71822e-50	AT1G66150.1
contig10721	7.91596	52.3792	1.17077e-35	4.37058e-34	AT4G30470.1
contig15971	7.90765	52.0782	1.71309e-35	6.38251e-34	AT3G20500.1
contig07175	7.8839	64.6471	5.46873e-48	2.53567e-46	AT5G59720.1
contig07791	7.85672	50.272	1.69931e-34	6.10336e-33	AT4G12050.1
contig01807	7.84806	49.971	2.49542e-34	8.89534e-33	AT5G25460.1
contig13412	7.81287	48.7669	1.16664e-33	4.02989e-32	AT2G23910.1
contig04378	7.7859	47.8638	3.73031e-33	1.27005e-31	AT2G23620.1
contig04190	7.74914	46.6596	1.77089e-32	5.84055e-31	AT3G26300.1
contig01238	7.72095	45.7566	5.72941e-32	1.86049e-30	AT4G38540.1
contig17524	7.71142	45.4555	8.48368e-32	2.75016e-30	AT4G25980.1
contig06234	7.70505	284.37	1.49936e-208	2.60862e-206	AT1G62510.1
contig18774	7.68247	44.5524	2.76398e-31	8.82426e-30	nohit
contig01337	7.67269	44.2514	4.10236e-31	1.29017e-29	AT5G49630.1
contig12656	7.60656	158.971	1.17659e-118	1.18685e-116	nohit
contig07088	7.60656	105.981	9.5839e-80	6.60906e-78	AT4G33720.1
contig18772	7.56048	40.9401	3.2898e-29	9.68754e-28	AT4G25980.1
contig02182	7.54243	50.6013	2.94795e-39	1.18192e-37	AT1G66150.1
contig00736	7.47302	38.5318	8.38233e-28	2.36904e-26	AT4G33160.1
contig04772	7.40943	275.851	1.92929e-208	3.32609e-206	gi|224076771:1-9
contig09128	7.40376	36.7257	9.78629e-27	2.67032e-25	AT4G33070.1
contig08381	7.38495	225.849	1.95681e-171	2.74882e-169	AT4G35160.1
contig04235	7.37991	36.1236	2.23294e-26	5.93907e-25	AT4G36810.1
contig18255	7.36951	1116.72	0	0	gi|116874844:1-9
contig12461	7.34978	44.0364	5.16775e-35	1.89558e-33	AT3G62160.1
contig15929	7.3214	43.1419	1.999e-34	7.16617e-33	AT3G54420.1
contig00419	7.307	85.3893	1.68783e-66	9.84861e-65	AT4G36220.1
contig06896	7.29829	424.263	0	0	AT3G07010.1
contig16066	7.26743	33.4143	9.49179e-25	2.38098e-23	nohit
contig05548	7.23274	40.4592	1.19382e-32	3.97883e-31	AT1G26770.2
contig03374	7.22791	32.5112	3.3601e-24	8.27545e-23	AT3G28960.1
contig01669	7.18726	31.6081	1.19837e-23	2.88767e-22	AT1G32440.1
contig03148	7.18103	38.9695	1.18252e-31	3.82685e-30	AT4G20050.2
contig18252	7.17046	77.3434	3.66357e-61	2.01379e-59	nohit
contig03369	7.15952	31.0061	2.80929e-23	6.65943e-22	AT3G28480.1
contig00748	7.13828	37.7782	7.48847e-31	2.33188e-29	AT1G68920.3
contig08224	7.09422	36.5873	4.79127e-30	1.45379e-28	AT4G10270.1
contig13160	7.08773	29.5009	2.40037e-22	5.49766e-21	AT3G62160.1
contig18513	7.05799	178.175	7.93926e-140	9.06989e-138	nohit
contig07628	7.04287	28.5978	8.79061e-22	1.95663e-20	AT4G25980.1
contig01528	7.01374	34.5043	1.26533e-28	3.63571e-27	AT1G76490.1
contig15271	7.01218	27.9958	2.09839e-21	4.60578e-20	AT3G55290.2
contig18882	6.96564	33.3146	8.34138e-28	2.36098e-26	gi|75225168:1-9
contig17163	6.94875	26.7917	1.20971e-20	2.59219e-19	gi|195636690:1-9
contig06219	6.93245	26.4906	1.87914e-20	3.9728e-19	AT4G34710.2
contig02363	6.89928	25.8886	4.54832e-20	9.45252e-19	AT5G25610.1
contig15461	6.89928	25.8886	4.54832e-20	9.45252e-19	AT2G04240.2
contig00966	6.87977	344.166	2.23046e-272	5.49331e-270	AT1G77120.1
contig15394	6.86436	30.9367	3.75336e-26	9.94116e-25	AT3G22240.1
contig02352	6.83789	91.0276	9.55597e-74	6.24895e-72	AT4G29180.1
contig08152	6.79724	29.4516	4.15291e-25	1.06499e-23	gi|148537182:1-9
contig13208	6.7695	57.7158	1.09819e-47	5.05485e-46	nohit
contig13114	6.7695	28.8579	1.09225e-24	2.73264e-23	AT1G10360.1
contig01255	6.75842	23.4803	1.62912e-18	3.12541e-17	AT5G66460.1
contig04666	6.75842	23.4803	1.62912e-18	3.12541e-17	AT3G05950.1
contig08839	6.7398	23.1793	2.56093e-18	4.87115e-17	nohit
contig10447	6.72095	22.8783	4.03037e-18	7.59006e-17	nohit
contig01312	6.71235	27.6709	7.62953e-24	1.86212e-22	AT2G29050.1
contig06281	6.70138	219.587	3.92416e-177	5.76883e-175	AT2G40300.1
contig08043	6.68247	22.2762	1.0018e-17	1.85347e-16	AT1G53903.1
contig02654	6.64294	21.6742	2.50216e-17	4.50413e-16	AT4G34320.1
contig01487	6.6023	21.0721	6.28068e-17	1.10591e-15	AT3G10410.1
contig07232	6.58154	20.7711	9.96963e-17	1.73374e-15	AT5G01300.1
contig14342	6.58154	20.7711	9.96963e-17	1.73374e-15	nohit
contig01277	6.56048	20.47	1.58458e-16	2.71822e-15	AT4G36850.1
contig16428	6.56048	20.47	1.58458e-16	2.71822e-15	AT5G22140.1
contig15382	6.54243	48.8209	2.52269e-41	1.05841e-39	AT1G49000.1
contig07082	6.53911	20.169	2.52184e-16	4.2834e-15	AT4G28890.1
contig08446	6.53911	20.169	2.52184e-16	4.2834e-15	AT2G01610.1
contig00450	6.51741	19.868	4.01882e-16	6.74153e-15	AT4G22990.1
contig02394	6.51741	19.868	4.01882e-16	6.74153e-15	AT4G01250.1
contig05822	6.49539	19.5669	6.41309e-16	1.06356e-14	AT2G36020.1
contig07805	6.49239	23.5223	7.66059e-21	1.64525e-19	nohit
contig09516	6.47532	23.2264	1.2637e-20	2.70179e-19	AT3G06890.1
contig00490	6.43173	44.9737	1.62618e-38	6.39146e-37	AT5G22090.1
contig01755	6.43173	44.9737	1.62618e-38	6.39146e-37	AT2G47650.1
contig08536	6.40376	18.3628	4.21676e-15	6.65279e-14	AT3G26510.4
contig09080	6.3989	65.8344	1.07478e-55	5.56891e-54	AT3G54420.1
contig15363	6.37991	18.0618	6.77661e-15	1.04651e-13	AT3G62160.1
contig00926	6.37762	43.1999	3.30623e-37	1.27438e-35	AT5G66460.1
contig06384	6.3684	21.4522	2.59912e-19	5.19113e-18	AT3G18170.1
contig15733	6.3684	21.4522	2.59912e-19	5.19113e-18	nohit
contig08813	6.331	17.4597	1.75799e-14	2.64697e-13	AT2G28710.1
contig15143	6.30591	17.1587	2.83798e-14	4.21452e-13	nohit
contig05231	6.29245	20.2708	1.99093e-18	3.79458e-17	AT4G13830.2
contig16419	6.28037	16.8577	4.58853e-14	6.74027e-13	nohit
contig16189	6.26291	39.6562	1.44095e-34	5.20498e-33	AT1G07110.1
contig01101	6.23274	19.3856	9.26924e-18	1.71914e-16	AT3G07890.2
contig05934	6.23274	19.3856	9.26924e-18	1.71914e-16	AT1G67070.1
contig03286	6.19847	56.6823	7.06616e-49	3.3169e-47	AT2G27080.2
contig15380	6.18629	74.8885	4.75166e-64	2.72237e-62	AT1G49000.1
contig10970	6.14544	15.3525	5.19415e-13	7.02832e-12	AT4G30410.1
contig04028	6.11687	15.0515	8.48151e-13	1.1323e-11	AT3G62690.1
contig14222	6.11687	15.0515	8.48151e-13	1.1323e-11	nohit
contig04504	6.08773	14.7505	1.38737e-12	1.80887e-11	AT1G61800.1
contig07749	6.08773	14.7505	1.38737e-12	1.80887e-11	AT1G12090.1
contig05544	6.04878	33.7635	4.26495e-30	1.29824e-28	AT5G52510.1
contig10537	6.03719	16.7347	9.9363e-16	1.62863e-14	nohit
contig10615	6.02761	14.1484	3.73225e-12	4.71699e-11	AT1G14890.1
contig17349	6.02761	14.1484	3.73225e-12	4.71699e-11	nohit
contig00156	6.01374	16.4407	1.68015e-15	2.71862e-14	AT5G61430.1
contig06169	5.99674	113.615	2.07647e-97	1.73472e-95	AT3G57200.1
contig08210	5.99658	13.8474	6.13848e-12	7.53952e-11	AT2G06255.1
contig03056	5.96564	15.853	4.82158e-15	7.58179e-14	AT3G61460.1
contig03615	5.96487	13.5463	1.01151e-11	1.21793e-10	AT4G16260.1
contig02671	5.94098	15.5593	8.18318e-15	1.25962e-13	AT1G32170.1
contig09459	5.93245	13.2453	1.67001e-11	1.97015e-10	AT2G01770.1
contig15115	5.93245	13.2453	1.67001e-11	1.97015e-10	AT5G47060.1
contig19422	5.91589	30.5316	1.35063e-27	3.77221e-26	nohit
contig08596	5.91589	15.2658	1.39061e-14	2.10803e-13	AT1G79110.2
contig17283	5.89035	59.8895	1.45242e-52	7.17281e-51	nohit
contig14468	5.86534	12.6433	4.5793e-11	5.197e-10	nohit
contig13667	5.83789	14.386	6.87728e-14	1.00093e-12	AT5G48930.1
contig11447	5.83057	12.3422	7.60616e-11	8.4849e-10	AT1G28480.1
contig03946	5.81996	42.5719	4.9834e-38	1.94455e-36	nohit
contig11605	5.81092	14.093	1.1748e-13	1.6827e-12	AT2G40935.1
contig05935	5.79495	12.0412	1.26603e-10	1.3878e-09	AT5G42650.1
contig10949	5.78344	41.4004	4.15932e-37	1.59671e-35	AT1G02860.1
contig11657	5.78344	13.8001	2.00954e-13	2.81767e-12	nohit
contig09949	5.75842	11.7402	2.11179e-10	2.27804e-09	AT2G25737.1
contig05863	5.75542	27.0149	7.84419e-25	1.98079e-23	AT3G23160.1
contig18768	5.72095	11.4391	3.53027e-10	3.73386e-09	AT4G25980.1
contig01474	5.7172	39.3525	1.73189e-35	6.43993e-34	AT3G61790.1
contig06953	5.69771	116.303	1.78419e-101	1.57374e-99	nohit
contig02896	5.69771	38.7678	5.04505e-35	1.85415e-33	AT1G43800.1
contig15527	5.69771	12.9226	1.01408e-12	1.342e-11	AT4G15420.1
contig07487	5.69033	102.796	5.97298e-90	4.62333e-88	AT2G21045.1
contig04719	5.68786	38.4756	8.61613e-35	3.1302e-33	AT3G44190.1
contig01648	5.68247	11.1381	5.9148e-10	6.10938e-09	AT2G19230.1
contig00928	5.66796	37.8913	2.51627e-34	8.95282e-33	AT1G07110.1
contig01070	5.66796	12.6304	1.74426e-12	2.25636e-11	AT5G08570.1
contig04262	5.64778	149.229	5.16717e-130	5.59944e-128	AT4G13270.1
contig02908	5.64294	10.8371	9.9327e-10	1.00114e-08	AT5G58380.1
contig05712	5.64294	10.8371	9.9327e-10	1.00114e-08	AT3G17840.1
contig12182	5.64294	10.8371	9.9327e-10	1.00114e-08	AT3G20820.1
contig01933	5.63759	37.0154	1.25983e-33	4.34389e-32	AT3G08550.1
contig14684	5.60656	36.14	6.33205e-33	2.12909e-31	nohit
contig04106	5.60656	12.0467	5.18282e-12	6.42819e-11	AT1G01620.2
contig10782	5.60656	12.0467	5.18282e-12	6.42819e-11	AT5G05820.1
contig12463	5.60656	12.0467	5.18282e-12	6.42819e-11	nohit
contig03462	5.6023	10.536	1.67192e-09	1.63984e-08	AT3G49070.1
contig04206	5.6023	10.536	1.67192e-09	1.63984e-08	AT3G48690.1
contig05783	5.6023	10.536	1.67192e-09	1.63984e-08	AT5G37320.1
contig07549	5.6023	10.536	1.67192e-09	1.63984e-08	AT3G62550.1
contig07773	5.6023	10.536	1.67192e-09	1.63984e-08	AT4G10270.1
contig11793	5.6023	10.536	1.67192e-09	1.63984e-08	nohit
contig11268	5.59828	227.428	1.25969e-197	2.02447e-195	AT1G08510.1
contig00696	5.59079	47.6034	7.36217e-43	3.15874e-41	AT4G24890.1
contig02217	5.56412	34.9738	5.48474e-32	1.78716e-30	AT5G62020.1
contig08164	5.54243	11.4637	1.54907e-11	1.83145e-10	AT1G44350.1
contig03433	5.51882	78.79	5.01461e-70	3.10775e-68	AT5G03860.1
contig02796	5.51741	9.93399	4.77167e-09	4.43796e-08	AT5G59190.1
contig09010	5.51741	9.93399	4.77167e-09	4.43796e-08	AT4G34640.1
contig10997	5.51741	9.93399	4.77167e-09	4.43796e-08	AT5G42510.1
contig02065	5.50926	11.1725	2.6841e-11	3.10279e-10	AT3G24550.1
contig08095	5.50926	11.1725	2.6841e-11	3.10279e-10	AT4G28290.1
contig03035	5.49578	55.2807	9.87697e-50	4.7062e-48	AT2G26440.1
contig03197	5.48322	142.334	3.40408e-125	3.56657e-123	AT5G05340.1
contig04682	5.47302	9.63296	8.09157e-09	7.33502e-08	AT3G47500.1
contig09142	5.47302	9.63296	8.09157e-09	7.33502e-08	AT1G61520.2
contig12296	5.47302	9.63296	8.09157e-09	7.33502e-08	nohit
contig12993	5.47302	9.63296	8.09157e-09	7.33502e-08	AT3G29970.1
contig13738	5.47302	9.63296	8.09157e-09	7.33502e-08	AT1G54050.1
contig18992	5.47302	9.63296	8.09157e-09	7.33502e-08	nohit
contig03843	5.44055	21.1819	3.90123e-20	8.1479e-19	AT1G11680.1
contig08189	5.42721	9.33193	1.3757e-08	1.21597e-07	AT1G05450.2
contig09387	5.40493	10.3005	1.40926e-10	1.54036e-09	AT1G02860.1
contig03624	5.37991	9.0309	2.34515e-08	2.0206e-07	AT1G71710.1
contig07829	5.37991	9.0309	2.34515e-08	2.0206e-07	AT1G27380.1
contig08311	5.37991	9.0309	2.34515e-08	2.0206e-07	AT5G01410.1
contig08351	5.37991	9.0309	2.34515e-08	2.0206e-07	AT5G13210.1
contig18516	5.37991	9.0309	2.34515e-08	2.0206e-07	AT1G77120.1
contig19355	5.3684	10.0103	2.45708e-10	2.63329e-09	nohit
contig07477	5.331	8.72987	4.00874e-08	3.36305e-07	AT1G02070.1
contig08639	5.331	8.72987	4.00874e-08	3.36305e-07	AT1G18250.2
contig03071	5.33093	19.4409	1.05561e-18	2.0469e-17	AT3G09770.1
contig07771	5.29245	9.43083	7.50544e-10	7.67708e-09	AT5G27420.1
contig02855	5.28037	8.42884	6.87178e-08	5.60863e-07	AT1G02460.1
contig08889	5.28037	8.42884	6.87178e-08	5.60863e-07	AT5G62220.1
contig10175	5.28037	8.42884	6.87178e-08	5.60863e-07	AT5G25940.1
contig16267	5.27282	18.5723	5.54446e-18	1.03591e-16	gi|22507303:1-9
contig01635	5.25292	9.14154	1.31499e-09	1.30631e-08	AT2G26830.1
contig09605	5.22791	8.12781	1.18138e-07	9.35632e-07	AT4G13600.1
contig15579	5.22791	8.12781	1.18138e-07	9.35632e-07	AT3G02230.1
contig04590	5.21445	168.488	9.06469e-150	1.10905e-147	AT1G78780.2
contig00528	5.21228	17.7051	2.93126e-17	5.24914e-16	AT1G09160.1
contig06629	5.17046	25.6919	2.24907e-24	5.56806e-23	AT1G22610.1
contig17852	5.13558	1374.42	0	0	nohit
contig15934	5.00431	1019.98	0	0	AT3G51030.1
contig15499	4.97052	36.4934	3.37922e-34	1.19336e-32	nohit
contig17025	4.96564	14.54	1.39124e-14	2.1073e-13	AT1G07110.1
contig12324	4.96564	58.1602	1.77815e-53	8.96832e-52	nohit
contig15232	4.91589	41.9023	4.31108e-39	1.71755e-37	gi|22507303:1-9
contig03047	4.89035	34.2038	2.97746e-32	9.80287e-31	AT4G26480.1
contig02564	4.87307	20.2366	9.30545e-20	1.90983e-18	AT5G19380.2
contig15789	4.87205	229.157	7.64846e-206	1.28359e-203	nohit
contig11844	4.83789	26.2209	3.70863e-25	9.52988e-24	AT5G62150.1
contig01346	4.82526	110.298	2.83687e-100	2.43432e-98	AT3G15510.1
contig10230	4.72685	11.9719	2.30123e-12	2.94869e-11	AT2G01770.1
contig15930	4.70749	17.674	1.51435e-17	2.75871e-16	AT3G54420.1
contig03154	4.69771	11.6881	4.07412e-12	5.12345e-11	AT3G42790.1
contig07904	4.66796	11.4046	7.21791e-12	8.81393e-11	AT5G40690.1
contig01373	4.65423	124.035	3.66323e-113	3.56254e-111	AT4G17090.1
contig06898	4.63759	22.243	1.01279e-21	2.24901e-20	AT1G58030.1
contig05451	4.63759	11.1215	1.27964e-11	1.52289e-10	AT2G30490.1
contig08024	4.63759	11.1215	1.27964e-11	1.52289e-10	nohit
contig03311	4.61994	76.7194	8.59145e-71	5.39498e-69	AT1G71015.1
contig17988	4.59079	21.3951	5.55942e-21	1.2001e-19	nohit
contig05016	4.55332	31.1053	8.49828e-30	2.54599e-28	AT5G27280.1
contig18710	4.5482	175.512	8.16825e-160	1.08324e-157	AT2G03800.1
contig12020	4.54711	216.61	9.05668e-197	1.43126e-194	nohit
contig08013	4.54679	232.021	1.25914e-210	2.27413e-208	AT4G16210.1
contig04017	4.54243	10.2745	7.15953e-11	8.0055e-10	AT5G64560.1
contig09102	4.52856	96.4812	8.85237e-89	6.76921e-87	AT3G10920.1
contig09009	4.50926	19.986	9.54487e-20	1.95685e-18	nohit
contig09994	4.50553	89.6557	1.09986e-82	7.84124e-81	AT2G38360.1
contig04363	4.49069	196.767	3.2612e-179	4.94763e-177	AT2G03800.1
contig15292	4.45646	52.5735	2.63702e-49	1.24709e-47	nohit
contig00790	4.45223	28.5745	1.39946e-27	3.89713e-26	AT3G26744.4
contig17461	4.44055	9.43134	4.02905e-10	4.23541e-09	AT2G23790.1
contig02867	4.42877	168.083	1.24214e-153	1.62455e-151	AT4G33070.1
contig00221	4.4169	27.7337	7.68816e-27	2.10084e-25	AT1G77280.1
contig08559	4.40493	32.0294	9.47389e-31	2.94047e-29	AT4G17940.1
contig09203	4.38068	13.4472	7.89242e-14	1.14253e-12	AT5G44680.1
contig16318	4.3684	8.87167	1.27856e-09	1.27345e-08	AT1G63180.1
contig01298	4.35602	13.1679	1.40015e-13	1.98597e-12	AT5G18610.1
contig06771	4.33093	8.59264	2.27951e-09	2.20442e-08	AT4G38060.2
contig16889	4.31566	42.4059	3.04007e-40	1.24518e-38	nohit
contig01762	4.30355	176.267	1.67352e-161	2.25082e-159	AT1G08510.1
contig19122	4.29245	8.31417	4.06623e-09	3.82689e-08	nohit
contig01137	4.23274	15.7952	4.98309e-16	8.30399e-15	AT4G33070.1
contig05287	4.21228	15.5182	8.82792e-16	1.44946e-14	AT2G41380.1
contig06108	4.19847	11.5002	4.38705e-12	5.4933e-11	AT3G14310.1
contig07923	4.19847	11.5002	4.38705e-12	5.4933e-11	AT2G36730.1
contig02458	4.18454	22.7239	2.1476e-22	4.92468e-21	AT2G16250.1
contig11012	4.15339	18.4303	1.79645e-18	3.43252e-17	AT2G40935.3
contig03179	4.14909	14.689	4.91054e-15	7.7089e-14	AT5G25400.1
contig06648	4.14189	10.9478	1.38511e-11	1.64272e-10	AT4G08685.1
contig05756	4.12739	28.8268	5.32383e-28	1.51366e-26	AT5G41340.1
contig04223	4.12739	14.4134	8.70153e-15	1.33833e-13	AT5G51060.1
contig01982	4.11275	10.6724	2.46159e-11	2.86215e-10	AT5G54650.2
contig00957	4.09049	41.8643	6.33588e-40	2.5784e-38	AT1G13990.1
contig07715	4.06229	193.982	2.27618e-178	3.39885e-176	AT3G04720.1
contig05547	4.05262	10.123	7.77635e-11	8.6671e-10	nohit
contig17179	4.05262	10.123	7.77635e-11	8.6671e-10	gi|157356803:1-9
contig18081	4.05262	80.9837	1.32565e-75	8.85197e-74	nohit
contig01200	4.04169	103.599	3.3126e-96	2.73131e-94	AT1G72160.1
contig03788	4.03719	13.3146	8.57984e-14	1.23827e-12	AT2G23170.1
contig14927	4.01711	274.68	6.53479e-252	1.47531e-249	nohit
contig01430	3.98989	41.4951	1.19681e-39	4.84964e-38	AT2G36460.1
contig02771	3.97174	50.2524	1.16835e-47	5.3648e-46	AT3G53420.2
contig02226	3.95089	30.8288	6.57496e-30	1.9729e-28	AT4G22790.1
contig04965	3.94098	12.2226	8.45244e-13	1.12961e-11	AT5G12010.1
contig10531	3.9243	9.03103	7.76042e-10	7.93148e-09	nohit
contig12231	3.9243	9.03103	7.76042e-10	7.93148e-09	AT4G24620.1
contig00570	3.9243	27.0931	1.70958e-26	4.58565e-25	AT2G40540.2
contig06908	3.91589	11.9508	1.49701e-12	1.94314e-11	AT1G70250.1
contig02416	3.91394	77.5445	1.29543e-72	8.41322e-71	AT4G26470.1
contig02688	3.905	20.7103	1.23029e-20	2.63332e-19	AT1G31300.2
contig16513	3.89035	14.5994	5.25025e-15	8.20146e-14	nohit
contig03050	3.89035	8.75962	1.37901e-09	1.36632e-08	AT5G55950.1
contig03958	3.88699	267.815	4.19529e-246	9.14478e-244	AT2G22670.3
contig14576	3.86959	14.3285	9.27538e-15	1.42198e-13	nohit
contig00977	3.8591	28.3865	1.06252e-27	2.99399e-26	AT1G72330.1
contig00872	3.85559	8.4889	2.45002e-09	2.36029e-08	AT1G71490.1
contig10937	3.85559	8.4889	2.45002e-09	2.36029e-08	AT1G10370.1
contig05434	3.83789	11.1384	8.30705e-12	1.00758e-10	AT5G58230.1
contig10374	3.83789	11.1384	8.30705e-12	1.00758e-10	AT1G14810.1
contig00494	3.83119	44.2838	2.8172e-42	1.20057e-40	AT1G56560.1
contig01003	3.82446	22.007	7.57313e-22	1.6976e-20	AT1G74960.1
contig13787	3.81996	8.21891	4.35188e-09	4.0755e-08	AT2G36580.1
contig01848	3.80546	13.5185	5.10717e-14	7.47605e-13	AT1G52080.1
contig05255	3.80546	13.5185	5.10717e-14	7.47605e-13	AT5G67290.1
contig00542	3.79816	40.2864	1.25153e-38	4.94457e-37	AT1G77610.1
contig12986	3.78344	34.4486	2.77573e-33	9.50161e-32	AT5G05280.1
contig09410	3.78344	13.2495	9.01351e-14	1.29987e-12	AT4G27745.1
contig13225	3.76107	25.9617	1.69569e-25	4.42325e-24	AT4G36250.1
contig05340	3.74527	278.906	1.40371e-256	3.24634e-254	AT3G43270.1
contig11143	3.71859	17.4767	1.09103e-17	2.01659e-16	AT1G48640.1
contig00069	3.69771	58.7749	1.35923e-55	7.00448e-54	AT2G33480.2
contig05714	3.67718	31.2363	2.32777e-30	7.17785e-29	AT2G47970.1
contig04019	3.66796	9.52921	2.53704e-10	2.71361e-09	AT4G23920.1
contig07747	3.65184	35.2024	5.26159e-34	1.84438e-32	AT1G08570.2
contig02485	3.64052	534.1	0	0	nohit
contig02520	3.63995	30.1721	2.18071e-29	6.46172e-28	AT3G51520.1
contig06977	3.63759	9.26329	4.47865e-10	4.68597e-09	AT4G25570.1
contig13289	3.63759	9.26329	4.47865e-10	4.68597e-09	AT2G40890.1
contig01484	3.61698	27.2592	1.03122e-26	2.80172e-25	AT1G51340.1
contig01541	3.59545	37.8449	1.93658e-36	7.31578e-35	AT1G01720.1
contig09282	3.59396	11.1153	8.36983e-12	1.01422e-10	AT5G47550.1
contig10967	3.59079	53.1947	1.6357e-50	7.87294e-49	AT1G11680.1
contig03975	3.58152	305.41	4.7623e-281	1.25434e-278	AT5G46970.1
contig17494	3.57942	46.0498	5.74721e-44	2.49977e-42	AT4G11680.1
contig00279	3.54243	19.0575	3.66195e-19	7.27175e-18	AT1G33240.1
contig01047	3.52692	106.414	3.16848e-99	2.67054e-97	AT3G62160.1
contig01210	3.50446	14.297	9.2347e-15	1.41803e-13	AT2G23460.1
contig00866	3.49949	63.0156	1.60796e-59	8.71239e-58	AT5G24300.1
contig03044	3.49804	12.1797	8.5164e-13	1.13576e-11	AT1G16860.1
contig18746	3.49412	653.226	0	0	AT3G01980.4
contig19356	3.48899	10.0624	7.96583e-11	8.87046e-10	AT3G12710.1
contig03270	3.47532	15.8905	3.08539e-16	5.22423e-15	AT5G54960.1
contig04145	3.45997	35.2309	4.75771e-34	1.67084e-32	AT4G36250.1
contig16283	3.45223	11.6566	2.60771e-12	3.33239e-11	nohit
contig03841	3.42877	11.396	4.55838e-12	5.70219e-11	AT4G02500.1
contig01614	3.42285	15.108	1.6364e-15	2.65463e-14	AT3G52990.1
contig15418	3.40493	55.6803	8.42153e-53	4.16987e-51	nohit
contig10745	3.40493	11.1361	7.96232e-12	9.69175e-11	AT1G16860.1
contig12460	3.40493	9.28005	4.28389e-10	4.4859e-09	AT4G24620.1
contig02041	3.40493	14.8481	2.85038e-15	4.55005e-14	AT1G11330.1
contig10992	3.38785	31.0334	3.43235e-30	1.04986e-28	AT1G08510.1
contig17905	3.34424	1320.8	0	0	nohit
contig18777	3.34275	703.979	0	0	gi|12746303:1-9
contig14769	3.34173	24.4315	4.08593e-24	9.99814e-23	AT4G10270.1
contig05124	3.33934	15.6692	4.97716e-16	8.3014e-15	AT2G32070.1
contig06725	3.33538	29.4827	9.22357e-29	2.6664e-27	AT4G11680.1
contig04227	3.28178	18.0947	2.87479e-18	5.44631e-17	AT5G13180.1
contig18517	3.27797	332.673	6.36361e-306	1.74898e-303	nohit
contig18414	3.25292	27.1742	1.25196e-26	3.38206e-25	nohit
contig04130	3.23828	17.3283	1.48134e-17	2.70376e-16	AT1G04760.1
contig04255	3.23828	17.3283	1.48134e-17	2.70376e-16	AT1G14330.1
contig08332	3.23828	17.3283	1.48134e-17	2.70376e-16	AT5G56010.1
contig04013	3.2368	15.7298	4.44926e-16	7.44711e-15	AT4G37790.1
contig01039	3.2363	152.503	2.81227e-141	3.2719e-139	AT2G36530.1
contig08165	3.23274	12.5329	4.07755e-13	5.56707e-12	AT1G44350.1
contig11100	3.22596	9.33603	3.85516e-10	4.06163e-09	AT3G21760.1
contig17983	3.20953	505.093	0	0	AT3G01980.4
contig11005	3.2023	44.0654	4.05678e-42	1.72109e-40	AT1G31812.1
contig07147	3.19521	25.6478	3.24247e-25	8.34332e-24	AT2G45530.1
contig11236	3.17986	13.3697	6.90272e-14	1.00386e-12	nohit
contig16382	3.17815	16.3126	1.30597e-16	2.25149e-15	AT1G68680.1
contig15963	3.17662	162.873	1.09531e-150	1.36654e-148	nohit
contig03220	3.16272	16.0599	2.24626e-16	3.83076e-15	AT1G01630.1
contig16304	3.15829	10.174	6.44905e-11	7.22812e-10	AT2G26640.1
contig01349	3.13362	19.8442	7.31253e-20	1.50898e-18	AT5G64300.1
contig05746	3.1303	42.3795	1.50441e-40	6.21562e-39	AT2G38480.1
contig09688	3.11695	351.165	0	0	AT4G14716.1
contig04841	3.11275	8.32522	3.45645e-09	3.2725e-08	AT2G16760.1
contig12363	3.09298	24.4746	4.08942e-24	9.99378e-23	AT4G10270.1
contig00095	3.083	33.6452	1.57706e-32	5.21945e-31	AT4G29950.1
contig00128	3.07916	126.006	6.54439e-117	6.46395e-115	AT3G12580.1
contig03120	3.07092	19.9374	6.17335e-20	1.27529e-18	AT4G20780.1
contig15269	3.06789	15.9001	3.2627e-16	5.50479e-15	AT3G46460.1
contig10846	3.06485	13.2085	1.00617e-13	1.44992e-12	AT1G23190.1
contig07430	3.05928	30.2051	2.29245e-29	6.77165e-28	ATMG01275.1
contig04304	3.057	9.17121	5.67196e-10	5.86814e-09	AT4G24040.1
contig01792	3.05498	16.9967	3.1907e-17	5.69759e-16	AT1G07810.1
contig10463	3.05424	24.8222	2.00691e-24	4.98155e-23	AT3G20020.2
contig02012	3.04647	25.9191	1.98328e-25	5.1381e-24	AT3G61510.1
contig05569	3.04236	11.6139	3.04666e-12	3.86986e-11	AT4G24620.2
contig02546	3.03434	62.7068	4.35739e-59	2.34754e-57	AT1G15680.1
contig16990	3.0316	31.9021	6.52231e-31	2.03771e-29	nohit
contig06662	3.02786	12.7112	2.9428e-13	4.06463e-12	AT5G12020.1
contig00565	3.0216	11.3657	5.21148e-12	6.45529e-11	AT1G66150.1
contig03345	3.01964	40.3289	1.26838e-38	5.00073e-37	AT1G14520.2
contig01529	3.01374	20.0406	5.11555e-20	1.05907e-18	AT1G29800.2
contig07236	3.00583	14.9068	2.76813e-15	4.42621e-14	gi|102139858:1-9
contig12267	3.00159	273.318	4.62746e-251	1.03241e-248	AT3G01980.4
contig17430	2.98947	846.236	0	0	AT3G52600.2
contig06597	2.98112	13.3149	8.2778e-14	1.19558e-12	AT5G09810.1
contig08748	2.97052	35.9106	1.48024e-34	5.33673e-33	AT3G05890.1
contig00277	2.97052	11.9702	1.46018e-12	1.89793e-11	AT5G22940.1
contig07508	2.95747	14.1676	1.3627e-14	2.06737e-13	AT1G26340.1
contig05562	2.95401	22.3503	4.00903e-22	9.10505e-21	AT4G15800.1
contig05899	2.9424	40.6683	6.83856e-39	2.71311e-37	AT4G02080.1
contig09283	2.93385	16.1204	2.17879e-16	3.72239e-15	AT5G44680.1
contig03149	2.93099	11.4797	4.22341e-12	5.29363e-11	AT5G19855.1
contig19313	2.92759	337.428	0	0	gi|12746303:1-9
contig03935	2.92627	19.4176	2.02244e-19	4.06934e-18	AT3G12120.2
contig18168	2.92627	19.4176	2.02244e-19	4.06934e-18	nohit
contig01236	2.91589	18.0743	3.50024e-18	6.61142e-17	AT1G74520.1
contig11417	2.91307	20.2726	3.34411e-20	6.99975e-19	AT5G59300.1
contig14086	2.91082	11.2355	7.1695e-12	8.76046e-11	AT4G15910.1
contig08173	2.90612	14.533	6.43227e-15	9.94956e-14	AT1G69560.1
contig07518	2.8709	34.4466	3.65494e-33	1.24662e-31	AT5G59970.1
contig03250	2.8659	18.2014	2.76851e-18	5.26072e-17	AT5G65750.1
contig05988	2.84102	124.027	1.08116e-114	1.06234e-112	nohit
contig15053	2.83789	8.30956	3.84885e-09	3.62771e-08	AT5G59970.1
contig00417	2.8359	111.938	1.08701e-103	9.76969e-102	AT5G56030.1
contig11517	2.83432	15.5202	8.26708e-16	1.36091e-14	nohit
contig00664	2.8333	72.3472	1.12672e-67	6.80484e-66	AT2G36460.1
contig16854	2.82446	16.3783	1.35155e-16	2.32585e-15	nohit
contig13689	2.82127	56.1052	7.09287e-53	3.52118e-51	AT1G12760.2
contig04237	2.8148	14.1809	1.43214e-14	2.16753e-13	AT4G22920.1
contig02599	2.80041	25.9247	2.45658e-25	6.34696e-24	AT4G21320.1
contig11890	2.7992	13.941	2.40518e-14	3.58865e-13	AT3G53980.2
contig04175	2.77331	10.6464	2.68137e-11	3.10437e-10	AT1G27290.2
contig08155	2.77139	71.4694	8.61472e-67	5.04227e-65	AT3G07700.2
contig00738	2.77105	26.067	1.88548e-25	4.89811e-24	AT5G09810.1
contig02278	2.76107	9.54859	2.80244e-10	2.98654e-09	AT3G10420.2
contig00310	2.75393	17.9996	4.63724e-18	8.68121e-17	AT1G29800.2
contig06787	2.73934	21.4392	3.32857e-21	7.27224e-20	gi|218192584:1-9
contig15453	2.73209	10.1711	7.53712e-11	8.41283e-10	AT4G22100.1
contig01924	2.72529	33.9537	1.28598e-32	4.27848e-31	AT2G01110.1
contig13468	2.72241	11.8914	1.95369e-12	2.51355e-11	nohit
contig05999	2.71859	25.5031	6.59631e-25	1.67236e-23	AT1G54690.1
contig01799	2.71123	93.95	4.25653e-87	3.19055e-85	AT5G65020.1
contig00062	2.69817	1009.53	0	0	AT3G48560.1
contig11264	2.69597	15.0967	2.24151e-15	3.5978e-14	AT5G43260.1
contig10359	2.68445	25.4214	8.19795e-25	2.06736e-23	nohit
contig00568	2.68204	14.8617	3.72491e-15	5.90135e-14	AT1G65730.1
contig09664	2.66852	366.778	0	0	AT1G47600.1
contig03826	2.66796	11.1856	9.04098e-12	1.09206e-10	AT3G49810.1
contig18312	2.66796	18.0691	4.34228e-18	8.14511e-17	AT3G43270.1
contig03314	2.66796	12.046	1.45728e-12	1.89611e-11	AT1G74950.1
contig08702	2.66796	12.046	1.45728e-12	1.89611e-11	AT1G80310.1
contig00010	2.66043	27.2999	1.64621e-26	4.42191e-25	AT2G07170.1
contig06726	2.64934	10.9519	1.50223e-11	1.77718e-10	AT5G53300.2
contig01658	2.6329	97.5643	3.39585e-90	2.65016e-88	AT5G13710.2
contig04002	2.62732	9.85876	1.55263e-10	1.69365e-09	AT4G36810.1
contig04692	2.62732	9.85876	1.55263e-10	1.69365e-09	AT2G26640.1
contig01748	2.62489	27.8557	5.43077e-27	1.49476e-25	AT3G44190.1
contig07667	2.61905	12.2074	1.07174e-12	1.41044e-11	AT4G16210.1
contig09861	2.61905	8.13826	6.09249e-09	5.60592e-08	AT1G74210.1
contig04463	2.60085	8.76685	1.60958e-09	1.58814e-08	AT4G15420.1
contig00606	2.59079	12.6048	4.72472e-13	6.4229e-12	AT3G49680.2
contig00452	2.58223	20.2812	4.56854e-20	9.47897e-19	AT1G80400.1
contig01227	2.5805	26.4684	1.06834e-25	2.8061e-24	AT5G07440.2
contig04761	2.57776	17.0725	3.88878e-17	6.90514e-16	AT3G26618.1
contig02236	2.56842	11.5149	4.81717e-12	5.99822e-11	AT1G21380.1
contig07352	2.56632	37.5235	1.01423e-35	3.79366e-34	AT1G22540.1
contig02793	2.55631	35.5754	6.05981e-34	2.12026e-32	AT4G24220.2
contig00878	2.5543	8.30666	4.40108e-09	4.11447e-08	AT5G62890.3
contig04671	2.5543	8.30666	4.40108e-09	4.11447e-08	AT1G67090.1
contig07991	2.52898	35.9225	3.1337e-34	1.10872e-32	AT5G12380.1
contig00770	2.52692	24.8654	3.34544e-24	8.25006e-23	AT4G30600.1
contig00467	2.51793	39.0771	4.49079e-37	1.72047e-35	AT2G12400.1
contig08525	2.50384	22.0632	1.21902e-21	2.70065e-20	AT5G42890.1
contig00859	2.48739	11.8656	2.4509e-12	3.13622e-11	AT2G24150.1
contig01811	2.46766	12.2719	1.05936e-12	1.39706e-11	AT3G12580.1
contig13027	2.46021	86.4924	9.51114e-80	6.58282e-78	AT1G07030.1
contig05029	2.45646	14.7992	5.27487e-15	8.23314e-14	AT1G07230.1
contig09932	2.45572	161.303	4.57739e-147	5.45947e-145	AT1G69830.1
contig14682	2.45097	49.4531	2.35212e-46	1.06204e-44	nohit
contig05040	2.44865	8.66348	2.19861e-09	2.12835e-08	AT3G44880.1
contig04708	2.42285	10.3363	6.51559e-11	7.29838e-10	AT4G34050.1
contig07997	2.42087	34.8014	4.26928e-33	1.44835e-31	AT1G07030.1
contig00026	2.40493	14.5388	9.66031e-15	1.47681e-13	AT4G23000.1
contig00921	2.40493	14.5388	9.66031e-15	1.47681e-13	AT1G55530.1
contig03712	2.40493	10.114	1.05686e-10	1.16933e-09	AT1G71960.1
contig00709	2.39751	24.4311	1.04902e-23	2.54395e-22	AT4G13250.1
contig00830	2.39379	48.6408	1.57661e-45	7.06828e-44	AT3G54110.1
contig01106	2.38339	16.6247	1.26221e-16	2.18001e-15	AT1G02850.2
contig17920	2.38166	15.3605	1.77871e-15	2.87566e-14	nohit
contig00319	2.36311	21.0203	1.35841e-20	2.89449e-19	AT5G49460.1
contig18719	2.3599	229.713	6.93256e-208	1.18441e-205	nohit
contig00855	2.35602	10.7164	3.1009e-11	3.57698e-10	AT3G03440.1
contig00177	2.33781	12.8059	3.93729e-13	5.38721e-12	AT3G26430.1
contig00207	2.33768	58.7809	1.56663e-54	8.00797e-53	AT1G79940.3
contig00390	2.33278	23.7167	5.28382e-23	1.23707e-21	AT1G70300.1
contig02744	2.33217	35.2593	2.13458e-33	7.33338e-32	AT3G26340.1
contig05317	2.3108	10.6935	3.39619e-11	3.9081e-10	AT3G10190.1
contig09254	2.30891	657.493	0	0	gi|147826550:1-9
contig15746	2.30539	10.0622	1.28545e-10	1.40827e-09	nohit
contig00212	2.28124	130.689	1.06043e-118	1.0754e-116	AT2G42790.1
contig19118	2.27953	206.702	1.26697e-186	1.96942e-184	gi|110456082:1-9
contig00066	2.26291	67.8168	1.94089e-62	1.07623e-60	AT5G56030.1
contig00170	2.25885	28.4629	3.37841e-27	9.3394e-26	AT3G13750.1
contig18598	2.25885	14.2314	2.21161e-14	3.30765e-13	nohit
contig01087	2.24858	19.2488	6.65212e-19	1.30389e-17	AT1G79550.2
contig01469	2.24858	19.2488	6.65212e-19	1.30389e-17	AT3G02230.1
contig09108	2.24738	15.0638	3.97301e-15	6.28391e-14	AT2G22500.1
contig12668	2.24346	8.78634	1.98543e-09	1.92888e-08	AT4G14430.1
contig00982	2.24143	57.7359	2.25949e-53	1.13658e-51	AT1G65930.1
contig12572	2.235	18.4058	3.9195e-18	7.38861e-17	AT2G19350.1
contig04108	2.23356	12.7581	4.93057e-13	6.68358e-12	AT1G03070.1
contig18493	2.23274	8.1567	7.53416e-09	6.87243e-08	nohit
contig00970	2.2205	22.5822	7.08454e-22	1.59184e-20	AT1G09430.1
contig09662	2.2205	17.564	2.30544e-17	4.17179e-16	AT4G11600.1
contig00716	2.21685	8.9905	1.32447e-09	1.31504e-08	AT2G34710.1
contig02097	2.21626	30.9437	2.28286e-29	6.75385e-28	AT2G25280.1
contig08719	2.21424	10.4536	6.19834e-11	6.98013e-10	AT5G54855.1
contig00375	2.21339	18.3981	4.14491e-18	7.79029e-17	AT2G15860.1
contig06702	2.21011	9.40764	5.55834e-10	5.77263e-09	AT1G27290.2
contig00658	2.20853	21.7416	4.13857e-21	8.96958e-20	AT1G53310.3
contig03283	2.20853	16.3062	3.19658e-16	5.40284e-15	AT5G61760.1
contig00608	2.20699	19.2325	7.45428e-19	1.45585e-17	AT1G79530.1
contig05819	2.19941	174.33	4.14088e-157	5.45331e-155	AT2G14610.1
contig12685	2.19847	13.1687	2.19661e-13	3.06749e-12	nohit
contig06166	2.18991	12.5406	8.21096e-13	1.09811e-11	AT3G43270.1
contig03782	2.18037	52.8759	6.90492e-49	3.24925e-47	AT1G67430.1
contig06386	2.17986	8.5688	3.31951e-09	3.1602e-08	AT5G53360.1
contig00193	2.15877	23.6158	9.74091e-23	2.26104e-21	AT1G14330.1
contig05088	2.14777	22.363	1.32331e-21	2.92486e-20	AT1G10630.1
contig07746	2.14064	41.5934	9.47083e-39	3.74958e-37	AT1G08570.2
contig02440	2.13782	31.9797	3.51811e-30	1.07263e-28	AT5G16010.1
contig06115	2.13686	82.7719	2.4234e-75	1.6013e-73	AT1G02850.5
contig17890	2.10853	163.74	5.4554e-147	6.46601e-145	AT3G52600.2
contig01307	2.10491	21.1228	1.88899e-20	3.98919e-19	AT3G02230.1
contig14889	2.10138	33.4648	1.91638e-31	6.17014e-30	AT1G27330.1
contig04775	2.09222	16.5275	2.49736e-16	4.24753e-15	AT4G31300.1
contig00461	2.0864	44.5695	2.79787e-41	1.17128e-39	AT5G42740.1
contig02339	2.083	12.5562	9.24653e-13	1.22967e-11	AT3G20020.1
contig03936	2.083	9.62642	4.03121e-10	4.23534e-09	AT1G67600.1
contig01181	2.06337	15.0789	5.2236e-15	8.16656e-14	AT1G29050.1
contig07452	2.05376	65.1614	1.99549e-59	1.07813e-57	gi|225446331:1-9
contig00275	2.04236	14.2559	2.95866e-14	4.39031e-13	AT3G17970.1
contig01517	2.0216	11.5449	8.20361e-12	9.95988e-11	AT3G19980.1
contig01954	2.0216	9.2359	9.75821e-10	9.85907e-09	AT1G04140.1
contig14447	2.01943	11.1267	1.95238e-11	2.2869e-10	AT3G10300.3
contig00208	2.00391	263.975	2.041e-234	4.25335e-232	AT5G18670.1
contig00789	2.00125	22.0725	3.55552e-21	7.75022e-20	AT4G32250.3
contig17594	10.8516	1043.54	0	0	nohit
contig19406	10.6633	915.117	0	0	nohit
contig17408	10.5708	428.989	5.2718e-215	9.89846e-213	nohit
contig19326	9.94137	1105.32	0	0	nohit
contig19136	9.93162	274.451	2.6802e-152	3.41123e-150	nohit
contig17719	9.75365	484.59	2.60635e-274	6.59024e-272	nohit
contig18629	9.4703	595.891	0	0	nohit
contig15828	9.2839	348.506	3.19637e-211	5.88505e-209	nohit
contig07804	9.25543	853.997	0	0	nohit
contig13142	9.16026	958.441	0	0	nohit
contig19320	9.11687	120.412	4.80233e-69	2.92834e-67	nohit
contig18320	8.97478	140.179	1.09627e-89	8.45108e-88	nohit
contig19397	8.59211	320.94	9.62409e-213	1.78933e-210	nohit
contig18707	8.34978	90.0947	7.25052e-63	4.04408e-61	nohit
contig17620	8.08035	58.7008	4.42005e-39	1.75727e-37	nohit
contig17309	8.00781	211.892	5.49182e-151	6.89715e-149	nohit
contig17604	7.96411	547.689	0	0	nohit
contig16078	7.49239	48.8101	4.13092e-38	1.61523e-36	nohit
contig16168	7.4617	38.2308	1.26029e-27	3.54077e-26	nohit
contig17318	7.17346	31.3071	1.83404e-23	4.39705e-22	nohit
contig18214	7.14601	265.937	4.65301e-206	7.87854e-204	nohit
contig17955	6.95336	33.0172	1.33897e-27	3.74516e-26	nohit
contig16587	6.79724	29.4516	4.15291e-25	1.06499e-23	nohit
contig14860	6.64778	79.1573	2.32208e-65	1.3508e-63	nohit
contig13444	6.64294	21.6742	2.50216e-17	4.50413e-16	nohit
contig15811	6.52594	24.1143	2.82312e-21	6.17505e-20	nohit
contig15302	6.49539	19.5669	6.41309e-16	1.06356e-14	nohit
contig06085	6.44055	22.6347	3.44876e-20	7.21085e-19	nohit
contig10261	6.331	17.4597	1.75799e-14	2.64697e-13	nohit
contig14951	6.22791	16.2556	1.20523e-13	1.72109e-12	nohit
contig16777	6.17346	15.6536	3.18643e-13	4.39153e-12	nohit
contig17344	6.17346	15.6536	3.18643e-13	4.39153e-12	nohit
contig17537	6.17346	15.6536	3.18643e-13	4.39153e-12	nohit
contig10993	6.14544	15.3525	5.19415e-13	7.02832e-12	nohit
contig17739	6.07924	103.644	1.47962e-88	1.12238e-86	nohit
contig13572	5.97608	111.852	4.71439e-96	3.87029e-94	nohit
contig17606	5.84381	260.12	1.45678e-222	2.81903e-220	nohit
contig13921	5.82233	270.11	2.48478e-231	5.06681e-229	nohit
contig12395	5.78344	13.8001	2.00954e-13	2.81767e-12	nohit
contig08127	5.64294	10.8371	9.9327e-10	1.00114e-08	nohit
contig17145	5.6023	10.536	1.67192e-09	1.63984e-08	nohit
contig17588	5.6023	10.536	1.67192e-09	1.63984e-08	nohit
contig18346	5.56412	104.921	2.09057e-92	1.66578e-90	nohit
contig09796	5.56048	10.235	2.82103e-09	2.70124e-08	nohit
contig14808	5.56048	10.235	2.82103e-09	2.70124e-08	nohit
contig17981	5.47302	9.63296	8.09157e-09	7.33502e-08	nohit
contig03046	5.42721	9.33193	1.3757e-08	1.21597e-07	nohit
contig16555	5.3684	10.0103	2.45708e-10	2.63329e-09	nohit
contig14603	5.28037	8.42884	6.87178e-08	5.60863e-07	nohit
contig13602	5.083	31.9513	5.08893e-30	1.54164e-28	nohit
contig13148	5.083	15.9757	8.35717e-16	1.37455e-14	nohit
contig05061	4.98989	14.8267	7.9157e-15	1.21944e-13	nohit
contig18125	4.65285	22.5261	5.74448e-22	1.29688e-20	nohit
contig18453	4.59079	21.3951	5.55942e-21	1.2001e-19	nohit
contig15259	4.54679	77.3405	1.67434e-71	1.0691e-69	nohit
contig09998	4.39099	117.568	3.73898e-108	3.49291e-106	nohit
contig14848	4.27282	16.3503	1.58822e-16	2.72078e-15	nohit
contig12194	4.25292	8.03631	7.25697e-09	6.63235e-08	nohit
contig17180	4.20194	30.7595	1.0006e-29	2.99296e-28	nohit
contig02396	4.15339	18.4303	1.79645e-18	3.43252e-17	nohit
contig16896	4.04647	16.7802	5.50218e-17	9.70636e-16	nohit
contig18595	3.9439	416.658	0	0	nohit
contig18462	3.8455	19.6273	1.18623e-19	2.4163e-18	nohit
contig15938	3.73644	30.457	1.24264e-29	3.69944e-28	nohit
contig17912	3.69435	385.734	0	0	nohit
contig16624	3.66495	95.0258	9.21712e-89	7.01982e-87	nohit
contig18833	3.62732	27.5244	5.89775e-27	1.6186e-25	nohit
contig17386	3.61905	11.3801	4.75812e-12	5.9442e-11	nohit
contig15743	3.58125	109.831	2.46706e-102	2.20686e-100	nohit
contig16330	3.57128	19.5847	1.19827e-19	2.43819e-18	nohit
contig18632	3.57011	132.594	3.79297e-123	3.90924e-121	nohit
contig17453	3.53303	29.3819	1.13261e-28	3.26426e-27	nohit
contig18037	3.51596	10.3246	4.53974e-11	5.15518e-10	nohit
contig15666	3.44779	243.746	9.14727e-225	1.80697e-222	nohit
contig10697	3.38068	108.768	2.23227e-101	1.95985e-99	nohit
contig18233	3.34834	22.8338	1.20887e-22	2.79914e-21	nohit
contig18930	3.33093	10.3602	4.22292e-11	4.80694e-10	nohit
contig14971	3.29801	35.1038	6.39484e-34	2.22926e-32	nohit
contig17254	3.27114	725.956	0	0	nohit
contig15514	3.23394	26.6642	3.711e-26	9.84271e-25	nohit
contig15698	3.18991	19.5087	1.45978e-19	2.95762e-18	nohit
contig09082	3.13828	22.7869	1.42416e-22	3.28961e-21	nohit
contig16918	3.00054	11.1183	8.90408e-12	1.07689e-10	nohit
contig17341	2.99861	13.5616	4.86013e-14	7.12268e-13	nohit
contig19420	2.98989	9.77323	1.58814e-10	1.7299e-09	nohit
contig15432	2.89035	24.1825	8.80954e-24	2.1446e-22	nohit
contig17823	2.87566	305.121	1.67495e-279	4.35121e-277	nohit
contig18133	2.82998	376.91	0	0	nohit
contig14614	2.76107	9.54859	2.80244e-10	2.98654e-09	nohit
contig19085	2.72043	82.1429	2.10727e-76	1.4171e-74	nohit
contig16634	2.69597	15.0967	2.24151e-15	3.5978e-14	nohit
contig16567	2.68056	16.5825	9.85412e-17	1.71601e-15	nohit
contig17322	2.63881	20.8104	1.401e-20	2.98187e-19	nohit
contig16755	2.63319	11.5794	4.01225e-12	5.04899e-11	nohit
contig16470	2.4424	25.1346	2.22009e-24	5.50351e-23	nohit
contig16557	2.36428	21.6523	3.63634e-21	7.91728e-20	nohit
contig18119	2.34889	12.3928	9.24363e-13	1.23015e-11	nohit
contig19147	2.30539	11.7392	3.81107e-12	4.80539e-11	nohit
contig16363	2.26886	10.6768	3.66778e-11	4.18254e-10	nohit
contig16105	2.25292	9.41628	5.2409e-10	5.4609e-09	nohit
contig14727	2.23394	17.3596	3.44084e-17	6.13848e-16	nohit
contig16112	2.18253	10.0319	1.54846e-10	1.69056e-09	nohit
contig15964	2.15515	89.8665	1.01664e-81	7.1406e-80	nohit
contig15165	2.06751	115.166	1.05291e-103	9.50824e-102	nohit

## Sheet: Downregulated
Additional file 5: Calculation of fold change and R value to identify genes differentially expressing in the Unripe and Ripe transcriptome library
GeneNames	foldchange	r_vlaue	p-value	FDR	Descr
contig17826	-10.4124	313.071	4.70799e-150	5.79756e-148	AT1G15690.2
contig16906	-10.1128	254.37	2.24568e-128	2.39253e-126	AT1G61800.1
contig17777	-9.99915	323.148	3.34797e-181	5.12023e-179	AT1G15690.1
contig16640	-9.94653	226.676	1.1543e-117	1.14608e-115	AT1G61800.1
contig12602	-9.67189	257.02	6.79498e-152	8.59067e-150	nohit
contig08797	-9.48875	226.069	1.65392e-137	1.87814e-135	AT1G27680.1
contig04246	-9.33253	148.107	4.96276e-85	3.60589e-83	AT1G61800.1
contig00800	-8.88855	148.283	7.71804e-99	6.47632e-97	AT1G79360.1
contig02008	-8.81208	103.253	2.6204e-64	1.50586e-62	AT4G36920.1
contig00491	-8.58825	359.927	8.92511e-247	1.96809e-244	AT1G15690.1
contig02907	-8.54484	85.7935	1.23532e-55	6.3833e-54	AT2G25810.1
contig00940	-8.52803	344.93	1.88541e-238	4.01742e-236	AT2G26560.1
contig10082	-8.10683	85.3014	1.16995e-63	6.60327e-62	AT4G17940.1
contig08848	-8.01503	79.9104	2.08937e-60	1.14517e-58	AT1G24625.1
contig06355	-7.93937	75.7187	7.62891e-58	4.01874e-56	AT5G40450.1
contig01831	-7.88279	218.176	3.51402e-164	4.79424e-162	AT4G32940.1
contig02568	-7.80787	51.4761	4.01944e-37	1.54614e-35	AT2G28550.2
contig00764	-7.77372	50.272	1.99562e-36	7.52386e-35	AT2G19810.1
contig01434	-7.75634	49.6699	4.46168e-36	1.67216e-34	AT1G15410.1
contig14969	-7.66614	46.6596	2.58078e-34	9.16514e-33	nohit
contig00120	-7.65681	46.3586	3.88514e-34	1.36947e-32	AT5G03730.1
contig07118	-7.53977	42.7463	5.52951e-32	1.79866e-30	nohit
contig06596	-7.48805	41.2411	4.48827e-31	1.4092e-29	gi|60418890:
contig00548	-7.3673	37.9298	4.78474e-29	1.39597e-27	AT1G31830.2
contig07709	-7.31788	48.5116	2.42827e-40	9.96745e-39	nohit
contig15619	-7.30071	47.9147	6.15891e-40	2.51178e-38	nohit
contig10985	-7.24455	368.1	4.9655e-296	1.34522e-293	AT1G15690.1
contig00295	-7.2024	44.6329	1.0731e-37	4.1616e-36	AT1G72180.1
contig00222	-7.10427	31.6081	4.63442e-25	1.18287e-23	AT1G15290.1
contig00923	-6.97498	28.8989	2.67078e-23	6.3709e-22	AT4G19185.1
contig14642	-6.89428	35.6944	2.05368e-31	6.57873e-30	nohit
contig01960	-6.81988	101.431	1.2563e-86	9.3429e-85	AT5G53420.1
contig16188	-6.79965	33.3146	1.08288e-29	3.23398e-28	nohit
contig00394	-6.76506	24.9855	1.08108e-20	2.31918e-19	AT1G16270.1
contig13997	-6.72987	24.3834	2.76898e-20	5.80231e-19	nohit
contig02678	-6.71195	24.0824	4.4395e-20	9.24157e-19	AT4G35770.1
contig15084	-6.71142	31.2338	3.62611e-28	1.03252e-26	nohit
contig00812	-6.67542	23.4803	1.14541e-19	2.33817e-18	AT3G01930.2
contig16988	-6.63125	29.4516	7.59736e-27	2.07902e-25	nohit
contig04831	-6.61744	29.1547	1.26529e-26	3.41323e-25	AT2G34480.1
contig17778	-6.6035	28.8579	2.10915e-26	5.62558e-25	nohit
contig03243	-6.59947	22.2762	7.74129e-19	1.5088e-17	AT2G36830.1
contig11125	-6.51692	27.0776	4.6124e-25	1.17963e-23	AT5G21170.2
contig12110	-6.51692	27.0776	4.6124e-25	1.17963e-23	nohit
contig16569	-6.50196	26.7811	7.73841e-25	1.95668e-23	nohit
contig00798	-6.47748	20.47	1.41576e-17	2.59405e-16	AT5G58090.1
contig05110	-6.45616	25.8917	3.67568e-24	9.01755e-23	AT5G20190.1
contig04324	-6.45611	20.169	2.30934e-17	4.17287e-16	AT1G04570.1
contig16958	-6.45611	20.169	2.30934e-17	4.17287e-16	AT4G35300.3
contig04585	-6.4327	101.789	4.30819e-90	3.34838e-88	AT1G17020.1
contig03057	-6.4035	74.7121	8.50732e-67	4.99482e-65	AT1G61800.1
contig00321	-6.39274	24.7066	2.97576e-23	7.03205e-22	AT3G12580.1
contig01856	-6.39274	24.7066	2.97576e-23	7.03205e-22	AT3G13400.1
contig01027	-6.39002	19.2659	1.01117e-16	1.75443e-15	AT2G30550.2
contig01098	-6.39002	19.2659	1.01117e-16	1.75443e-15	AT1G28440.1
contig14545	-6.39002	19.2659	1.01117e-16	1.75443e-15	nohit
contig01110	-6.37643	24.4104	5.03226e-23	1.18328e-21	AT2G19490.1
contig15987	-6.37643	24.4104	5.03226e-23	1.18328e-21	nohit
contig03213	-6.3673	18.9649	1.65928e-16	2.83866e-15	AT1G13470.1
contig08692	-6.3673	18.9649	1.65928e-16	2.83866e-15	AT5G40310.1
contig01324	-6.34422	18.6639	2.727e-16	4.62566e-15	AT2G16980.2
contig03813	-6.34327	23.8183	1.4436e-22	3.33047e-21	AT4G35300.3
contig00462	-6.32076	18.3628	4.48887e-16	7.50348e-15	nohit
contig02994	-6.32076	18.3628	4.48887e-16	7.50348e-15	AT1G01720.1
contig04888	-6.30932	23.2264	4.15875e-22	9.43381e-21	AT3G59530.2
contig00133	-6.29691	18.0618	7.4009e-16	1.22257e-14	AT3G01750.1
contig13296	-6.29204	91.7222	2.25795e-82	1.59776e-80	AT1G78550.1
contig01042	-6.248	17.4597	2.02167e-15	3.25873e-14	AT2G22795.1
contig08293	-6.248	17.4597	2.02167e-15	3.25873e-14	AT3G23820.1
contig02991	-6.22291	17.1587	3.34976e-15	5.32256e-14	AT4G23400.1
contig18415	-6.22291	17.1587	3.34976e-15	5.32256e-14	nohit
contig02586	-6.19737	16.8577	5.5598e-15	8.66005e-14	AT1G49470.1
contig06301	-6.19737	16.8577	5.5598e-15	8.66005e-14	AT5G51690.1
contig02469	-6.17138	16.5566	9.24403e-15	1.41832e-13	AT3G51820.1
contig04169	-6.14491	16.2556	1.53969e-14	2.32658e-13	AT5G53160.2
contig16141	-6.13353	224.16	3.58414e-201	5.9104e-199	AT4G32940.1
contig00734	-6.12646	20.2708	8.81866e-20	1.81189e-18	AT2G19810.1
contig01545	-6.11994	60.5172	9.07588e-56	4.71548e-54	AT3G07470.1
contig04492	-6.11794	15.9546	2.56913e-14	3.82726e-13	AT3G57040.1
contig02772	-6.09046	15.6536	4.29474e-14	6.33324e-13	AT1G08570.1
contig01590	-6.06675	19.3856	4.50017e-19	8.88972e-18	AT2G38650.1
contig07122	-6.06245	15.3525	7.19283e-14	1.04525e-12	AT1G65480.1
contig02126	-6.03388	15.0515	1.20695e-13	1.72095e-12	AT1G75220.1
contig08717	-6.03388	15.0515	1.20695e-13	1.72095e-12	AT2G02061.1
contig09726	-6.03388	15.0515	1.20695e-13	1.72095e-12	nohit
contig02573	-6.0124	148.893	1.20047e-135	1.34708e-133	AT4G35100.1
contig02795	-6.00473	14.7505	2.02919e-13	2.84206e-12	AT2G22795.1
contig16289	-6.00447	37.0022	4.25356e-35	1.57241e-33	nohit
contig02413	-6.00447	18.5011	2.32221e-18	4.42152e-17	AT1G68220.1
contig01055	-5.98309	36.4129	1.26793e-34	4.58874e-33	AT4G08150.1
contig00775	-5.97498	14.4494	3.41832e-13	4.69747e-12	AT3G46290.1
contig01697	-5.97498	14.4494	3.41832e-13	4.69747e-12	AT2G33310.3
contig08079	-5.97498	14.4494	3.41832e-13	4.69747e-12	AT1G68470.1
contig02799	-5.9614	17.9119	6.97898e-18	1.30137e-16	AT3G61460.1
contig17541	-5.94461	14.1484	5.77007e-13	7.7937e-12	nohit
contig04723	-5.93937	17.6174	1.21225e-17	2.23194e-16	AT5G38510.2
contig06564	-5.93937	17.6174	1.21225e-17	2.23194e-16	AT1G07090.1
contig07083	-5.93937	17.6174	1.21225e-17	2.23194e-16	AT3G26740.1
contig05408	-5.917	34.6462	3.40916e-33	1.16489e-31	gi|215713461
contig02898	-5.89428	17.0289	3.67222e-17	6.53589e-16	AT1G64140.1
contig06625	-5.89428	17.0289	3.67222e-17	6.53589e-16	gi|60418890:
contig07780	-5.8712	16.7347	6.40445e-17	1.12666e-15	AT5G21170.1
contig05675	-5.8556	49.6161	5.19909e-47	2.37579e-45	AT4G12390.1
contig01992	-5.81908	80.4401	2.67568e-75	1.76186e-73	AT4G29080.1
contig04248	-5.81628	12.9443	4.78381e-12	5.96647e-11	AT5G13720.1
contig07347	-5.81628	12.9443	4.78381e-12	5.96647e-11	AT1G28440.1
contig16178	-5.81628	12.9443	4.78381e-12	5.96647e-11	nohit
contig17285	-5.81628	12.9443	4.78381e-12	5.96647e-11	nohit
contig02602	-5.78737	31.4123	1.51303e-30	4.68078e-29	AT2G46420.2
contig18432	-5.78325	46.9716	7.65595e-45	3.37645e-43	nohit
contig03656	-5.78234	12.6433	8.16206e-12	9.92214e-11	AT1G55140.1
contig04316	-5.78234	12.6433	8.16206e-12	9.92214e-11	AT1G21050.1
contig12292	-5.78234	12.6433	8.16206e-12	9.92214e-11	nohit
contig01689	-5.74989	15.2658	1.05536e-15	1.72831e-14	AT2G31880.1
contig10555	-5.73544	664.358	0	0	AT1G28330.1
contig01163	-5.72436	14.9724	1.85639e-15	2.99613e-14	AT5G19780.1
contig04287	-5.71195	12.0412	2.3925e-11	2.78352e-10	nohit
contig00441	-5.71142	29.6514	4.35315e-29	1.272e-27	AT5G25320.1
contig04311	-5.70708	44.3305	1.16913e-42	5.00485e-41	AT1G55910.1
contig02451	-5.67189	14.386	5.7698e-15	8.9724e-14	AT5G26830.1
contig03380	-5.67189	14.386	5.7698e-15	8.9724e-14	AT5G21170.1
contig00935	-5.66385	142.981	6.52782e-134	7.19731e-132	AT1G27680.1
contig17671	-5.65509	113.623	6.88657e-107	6.40181e-105	nohit
contig16290	-5.64492	56.3719	5.21301e-54	2.6433e-52	nohit
contig11611	-5.64492	14.093	1.01953e-14	1.55671e-13	AT1G62960.1
contig00821	-5.63125	27.8931	1.28486e-27	3.60178e-26	AT4G01050.1
contig01168	-5.63125	27.8931	1.28486e-27	3.60178e-26	AT1G77120.1
contig15589	-5.61744	13.8001	1.80433e-14	2.70492e-13	nohit
contig02503	-5.59947	11.1381	1.2226e-10	1.34136e-09	AT1G08570.1
contig02571	-5.59947	11.1381	1.2226e-10	1.34136e-09	AT3G05060.1
contig00143	-5.56086	26.4299	2.20126e-26	5.86301e-25	AT2G16400.1
contig04330	-5.55995	10.8371	2.11653e-10	2.28121e-09	AT4G25570.1
contig15479	-5.55995	10.8371	2.11653e-10	2.28121e-09	nohit
contig13842	-5.54927	65.49	6.97588e-63	3.90238e-61	nohit
contig00768	-5.54636	26.1375	3.89417e-26	1.02997e-24	AT2G48080.1
contig03141	-5.53171	12.9226	1.00973e-13	1.45394e-12	AT2G36026.1
contig04534	-5.50196	25.2609	2.16592e-25	5.60362e-24	AT3G10260.3
contig00819	-5.50196	12.6304	1.79851e-13	2.5349e-12	AT1G11720.1
contig01119	-5.50196	12.6304	1.79851e-13	2.5349e-12	AT1G07570.1
contig01734	-5.49191	37.5993	5.30219e-37	2.02723e-35	AT5G60390.3
contig00817	-5.47748	10.235	6.39384e-10	6.58803e-09	AT5G47750.1
contig03621	-5.47748	10.235	6.39384e-10	6.58803e-09	AT4G39490.1
contig03678	-5.47748	10.235	6.39384e-10	6.58803e-09	AT3G46740.1
contig04873	-5.47748	10.235	6.39384e-10	6.58803e-09	AT1G68020.2
contig13649	-5.47748	10.235	6.39384e-10	6.58803e-09	AT5G19875.1
contig16688	-5.47748	10.235	6.39384e-10	6.58803e-09	AT3G51450.1
contig03669	-5.47159	12.3385	3.20884e-13	4.416e-12	AT1G45976.1
contig00098	-5.47045	332.847	0	0	AT4G35300.1
contig02625	-5.44056	12.0467	5.73479e-13	7.75157e-12	AT2G25570.3
contig01760	-5.43441	9.93399	1.11589e-09	1.11937e-08	AT4G19410.1
contig03142	-5.43441	9.93399	1.11589e-09	1.11937e-08	AT2G45850.2
contig03959	-5.43441	9.93399	1.11589e-09	1.11937e-08	AT2G39130.1
contig04446	-5.43441	9.93399	1.11589e-09	1.11937e-08	AT5G13690.1
contig05302	-5.43441	9.93399	1.11589e-09	1.11937e-08	AT2G31955.2
contig06928	-5.43441	9.93399	1.11589e-09	1.11937e-08	AT5G20700.1
contig09193	-5.43441	9.93399	1.11589e-09	1.11937e-08	AT2G17450.1
contig16898	-5.43441	9.93399	1.11589e-09	1.11937e-08	nohit
contig00015	-5.42408	523.346	0	0	AT3G13460.1
contig04005	-5.40886	11.7551	1.02667e-12	1.35678e-11	AT1G65730.1
contig18812	-5.40886	11.7551	1.02667e-12	1.35678e-11	nohit
contig19060	-5.40886	11.7551	1.02667e-12	1.35678e-11	nohit
contig02149	-5.39002	9.63296	1.95306e-09	1.89889e-08	AT1G60140.1
contig18010	-5.39002	9.63296	1.95306e-09	1.89889e-08	nohit
contig01645	-5.37643	275.129	3.80308e-261	9.01521e-259	AT4G31290.1
contig01219	-5.37643	11.4637	1.84121e-12	2.37125e-11	nohit
contig14492	-5.37643	11.4637	1.84121e-12	2.37125e-11	AT5G61510.1
contig01320	-5.34422	9.33193	3.42831e-09	3.25316e-08	AT5G47020.1
contig02147	-5.34422	9.33193	3.42831e-09	3.25316e-08	AT1G72410.1
contig02222	-5.34422	9.33193	3.42831e-09	3.25316e-08	AT5G47470.1
contig03412	-5.34422	9.33193	3.42831e-09	3.25316e-08	AT5G21940.1
contig04275	-5.34422	9.33193	3.42831e-09	3.25316e-08	AT1G56670.1
contig05013	-5.34422	9.33193	3.42831e-09	3.25316e-08	AT4G37790.1
contig16288	-5.34422	9.33193	3.42831e-09	3.25316e-08	nohit
contig19171	-5.34422	9.33193	3.42831e-09	3.25316e-08	nohit
contig00514	-5.32639	22.0541	1.24333e-22	2.87544e-21	AT3G58610.2
contig01081	-5.30932	76.1713	4.69043e-74	3.07783e-72	AT5G56950.1
contig04201	-5.30932	10.8816	5.95334e-12	7.33826e-11	AT5G21326.1
contig10426	-5.30932	10.8816	5.95334e-12	7.33826e-11	gi|225464420
contig03494	-5.29691	9.0309	6.03604e-09	5.55937e-08	AT2G36690.1
contig03565	-5.29691	9.0309	6.03604e-09	5.55937e-08	AT1G72210.1
contig08104	-5.29691	9.0309	6.03604e-09	5.55937e-08	nohit
contig00326	-5.28157	53.2452	2.06392e-52	1.01663e-50	AT4G39210.1
contig00006	-5.27455	21.1819	7.1531e-22	1.60534e-20	AT3G05900.1
contig01191	-5.25685	41.7827	1.41559e-41	5.97888e-40	AT3G55410.1
contig06758	-5.248	8.72987	1.06603e-08	9.57203e-08	nohit
contig03195	-5.23893	10.3005	1.93903e-11	2.27477e-10	AT2G29670.1
contig04591	-5.23893	10.3005	1.93903e-11	2.27477e-10	AT5G18130.1
contig16184	-5.22078	20.3107	4.14681e-21	8.97718e-20	nohit
contig01519	-5.2024	10.0103	3.50924e-11	4.02963e-10	AT1G01320.1
contig07815	-5.2024	10.0103	3.50924e-11	4.02963e-10	nohit
contig08126	-5.2024	10.0103	3.50924e-11	4.02963e-10	AT4G17720.1
contig15647	-5.2024	10.0103	3.50924e-11	4.02963e-10	nohit
contig04129	-5.19737	8.42884	1.88873e-08	1.64907e-07	AT1G15520.1
contig06694	-5.19737	8.42884	1.88873e-08	1.64907e-07	AT1G78440.1
contig15528	-5.19737	8.42884	1.88873e-08	1.64907e-07	nohit
contig02392	-5.17753	29.4511	5.87713e-30	1.77192e-28	AT4G17900.1
contig00534	-5.16493	9.72043	6.36314e-11	7.14239e-10	AT3G05030.1
contig03604	-5.16493	9.72043	6.36314e-11	7.14239e-10	AT1G67580.2
contig03989	-5.16493	9.72043	6.36314e-11	7.14239e-10	AT3G23090.1
contig06075	-5.16493	9.72043	6.36314e-11	7.14239e-10	AT3G62760.1
contig07406	-5.16493	19.4409	2.42274e-20	5.09931e-19	nohit
contig02241	-5.14491	8.12781	3.35736e-08	2.84808e-07	AT5G58620.1
contig04350	-5.14491	8.12781	3.35736e-08	2.84808e-07	AT5G47900.6
contig04586	-5.14491	8.12781	3.35736e-08	2.84808e-07	nohit
contig08083	-5.14491	8.12781	3.35736e-08	2.84808e-07	AT5G65220.1
contig13238	-5.14491	8.12781	3.35736e-08	2.84808e-07	nohit
contig18645	-5.14491	8.12781	3.35736e-08	2.84808e-07	nohit
contig00659	-5.13423	94.8872	7.54998e-93	6.04126e-91	AT1G74690.1
contig02883	-5.12646	9.43083	1.15604e-10	1.27127e-09	AT4G29000.1
contig04007	-5.12646	9.43083	1.15604e-10	1.27127e-09	AT1G54350.1
contig00219	-5.11994	56.2955	6.84927e-56	3.5684e-54	AT2G02070.1
contig02640	-5.09833	64.5691	6.3363e-64	3.59765e-62	AT2G19480.1
contig01782	-5.08693	18.2831	2.58095e-19	5.16571e-18	AT2G38090.1
contig07486	-5.08693	18.2831	2.58095e-19	5.16571e-18	AT5G42210.1
contig01620	-5.08693	9.14154	2.10439e-10	2.27265e-09	AT2G24520.1
contig11053	-5.08693	9.14154	2.10439e-10	2.27265e-09	AT1G28440.1
contig12690	-5.08693	9.14154	2.10439e-10	2.27265e-09	AT3G55410.1
contig02957	-5.06675	17.994	4.67324e-19	9.22198e-18	AT2G20230.1
contig01276	-5.05655	35.6991	3.17029e-36	1.19052e-34	AT2G03500.1
contig05681	-5.05216	62.2568	7.03473e-62	3.88941e-60	AT1G59950.1
contig12486	-5.04629	17.7051	8.46932e-19	1.6473e-17	AT1G01490.2
contig06269	-5.04629	8.85257	3.8384e-10	4.04734e-09	AT5G43750.1
contig07343	-5.04629	8.85257	3.8384e-10	4.04734e-09	AT2G33800.1
contig04676	-5.02553	17.4164	1.53629e-18	2.95179e-17	AT1G17620.1
contig08798	-5.01854	51.9607	4.72513e-52	2.30353e-50	AT2G23810.1
contig01308	-5.00447	34.2558	6.12074e-35	2.23649e-33	AT1G09660.1
contig03099	-5.00447	17.1279	2.7893e-18	5.29492e-17	nohit
contig02598	-5.00447	8.56395	7.01547e-10	7.19726e-09	AT1G03475.1
contig04540	-5.00447	8.56395	7.01547e-10	7.19726e-09	AT1G01720.1
contig05442	-5.00447	8.56395	7.01547e-10	7.19726e-09	AT2G15890.1
contig05936	-5.00447	8.56395	7.01547e-10	7.19726e-09	AT4G23840.1
contig06646	-5.00447	8.56395	7.01547e-10	7.19726e-09	AT5G46230.1
contig12346	-5.00447	8.56395	7.01547e-10	7.19726e-09	AT5G40470.1
contig15049	-5.0012	111.043	3.04926e-109	2.87693e-107	AT1G59950.1
contig00518	-4.98739	84.486	1.20491e-83	8.6553e-82	AT1G72180.1
contig01393	-4.97011	41.6666	3.26256e-42	1.38725e-40	AT3G21690.1
contig02086	-4.96866	49.9423	2.98617e-50	1.43366e-48	AT4G23400.1
contig15738	-4.9614	107.584	3.68613e-106	3.39338e-104	AT3G08770.1
contig02449	-4.9614	8.2757	1.28487e-09	1.2784e-08	AT4G30200.2
contig05100	-4.9614	8.2757	1.28487e-09	1.2784e-08	AT3G12390.1
contig12752	-4.9614	8.2757	1.28487e-09	1.2784e-08	nohit
contig03926	-4.93937	16.2634	1.67864e-17	3.04922e-16	AT5G16110.1
contig16172	-4.93195	24.2512	2.49913e-25	6.44811e-24	nohit
contig00094	-4.917	15.9757	3.05905e-17	5.47023e-16	AT5G64030.1
contig02268	-4.917	15.9757	3.05905e-17	5.47023e-16	AT4G16580.1
contig00997	-4.89428	15.6881	5.57982e-17	9.83418e-16	AT5G67385.1
contig00552	-4.88545	101.254	1.72965e-100	1.49096e-98	AT5G28840.1
contig00596	-4.84436	52.7542	2.26034e-53	1.134e-51	AT3G26330.1
contig00202	-4.82389	66.7202	4.22345e-67	2.49512e-65	AT3G13460.4
contig11676	-4.82389	14.8267	3.40547e-16	5.73038e-15	AT2G06925.1
contig01132	-4.79965	14.54	6.23525e-16	1.03588e-14	nohit
contig01969	-4.79965	14.54	6.23525e-16	1.03588e-14	AT1G30270.1
contig00711	-4.7583	21.0942	1.84977e-22	4.252e-21	AT3G18170.1
contig17290	-4.75472	623.982	0	0	AT1G32900.1
contig12754	-4.74989	13.9674	2.09629e-15	3.37185e-14	AT4G38970.2
contig00232	-4.74306	361.151	0	0	AT3G29320.1
contig00007	-4.74075	173.306	4.66633e-172	6.65356e-170	AT2G40840.1
contig00384	-4.72436	20.5223	6.19722e-22	1.39577e-20	AT1G55020.1
contig10113	-4.72436	20.5223	6.19722e-22	1.39577e-20	gi|222619462
contig15763	-4.72436	20.5223	6.19722e-22	1.39577e-20	nohit
contig17197	-4.7075	560.069	0	0	AT1G32900.1
contig04027	-4.68519	26.5063	6.46628e-28	1.83298e-26	AT5G10860.1
contig01646	-4.67189	13.1105	1.3016e-14	1.97785e-13	AT5G13740.1
contig17161	-4.65397	19.3806	7.00628e-21	1.50643e-19	nohit
contig06964	-4.64492	12.8254	2.39694e-14	3.57918e-13	AT3G55280.2
contig02950	-4.61744	43.8921	2.80635e-45	1.25518e-43	AT3G02520.1
contig02196	-4.61744	12.5406	4.41833e-14	6.5079e-13	gi|75758641:
contig10633	-4.61744	12.5406	4.41833e-14	6.5079e-13	AT5G09650.1
contig17862	-4.60337	638.442	0	0	AT1G32900.1
contig07582	-4.58943	12.2561	8.15227e-14	1.17925e-12	gi|38569169:
contig01733	-4.58376	30.4981	4.81858e-32	1.57551e-30	AT5G51680.1
contig05067	-4.56086	29.9299	1.62351e-31	5.24056e-30	AT4G19850.2
contig16322	-4.56086	29.9299	1.62351e-31	5.24056e-30	nohit
contig04214	-4.56086	17.9579	1.47217e-19	2.97953e-18	AT4G15130.1
contig01088	-4.54149	53.0221	1.4986e-54	7.68094e-53	AT1G80300.1
contig00331	-4.53171	11.6881	2.78344e-13	3.85012e-12	AT5G64170.2
contig04125	-4.53171	11.6881	2.78344e-13	3.85012e-12	nohit
contig04849	-4.53171	11.6881	2.78344e-13	3.85012e-12	AT1G10940.1
contig03784	-4.50196	28.5116	3.40252e-30	1.04241e-28	AT3G12090.1
contig01015	-4.50196	22.8093	1.74363e-24	4.33941e-23	AT3G16500.1
contig05663	-4.50196	11.4046	5.15066e-13	6.97694e-12	gi|118430389
contig03827	-4.49335	39.633	2.50937e-41	1.05516e-39	AT2G44300.1
contig00836	-4.48989	28.2284	6.25885e-30	1.88103e-28	AT1G21410.1
contig01953	-4.48234	207.588	1.08599e-208	1.90692e-206	AT1G54100.2
contig00571	-4.48179	16.8238	1.70049e-18	3.2541e-17	AT1G53590.1
contig01148	-4.47159	11.1215	9.54033e-13	1.26741e-11	AT5G62000.3
contig01291	-4.47159	11.1215	9.54033e-13	1.26741e-11	AT1G03280.1
contig00446	-4.45616	21.9602	1.09042e-23	2.63591e-22	AT5G61790.1
contig02035	-4.45616	21.9602	1.09042e-23	2.63591e-22	AT5G09660.1
contig01433	-4.44056	10.8388	1.76881e-12	2.28499e-11	AT3G44750.1
contig05808	-4.44056	10.8388	1.76881e-12	2.28499e-11	AT5G42610.1
contig12327	-4.44056	10.8388	1.76881e-12	2.28499e-11	nohit
contig00870	-4.42602	139.209	4.88294e-141	5.64635e-139	AT2G19480.2
contig18082	-4.41427	344.636	0	0	AT1G32900.1
contig02662	-4.40886	10.5564	3.28258e-12	4.15837e-11	AT3G24120.1
contig03101	-4.40886	10.5564	3.28258e-12	4.15837e-11	AT5G48150.2
contig04435	-4.40886	10.5564	3.28258e-12	4.15837e-11	AT5G13110.1
contig02071	-4.39813	15.6936	1.98266e-17	3.59457e-16	AT1G47500.1
contig00649	-4.37643	10.2745	6.09766e-12	7.50153e-11	AT1G22150.1
contig00806	-4.37643	10.2745	6.09766e-12	7.50153e-11	AT3G47520.1
contig02552	-4.37643	10.2745	6.09766e-12	7.50153e-11	AT1G77470.1
contig18382	-4.37643	10.2745	6.09766e-12	7.50153e-11	nohit
contig01806	-4.36986	51.0908	4.194e-53	2.09855e-51	ATMG00080.1
contig19449	-4.36462	198.381	8.8567e-201	1.44792e-198	nohit
contig15882	-4.36309	401.336	0	0	AT3G29320.1
contig02316	-4.35441	15.1302	6.7932e-17	1.19173e-15	AT4G33580.1
contig02111	-4.34327	9.99299	1.13376e-11	1.35566e-10	AT1G53210.1
contig02365	-4.34327	9.99299	1.13376e-11	1.35566e-10	AT4G28910.3
contig06378	-4.34327	9.99299	1.13376e-11	1.35566e-10	AT2G38550.1
contig06622	-4.32639	19.7048	1.47369e-21	3.24587e-20	gi|195613558
contig01450	-4.32299	24.5608	1.77815e-26	4.76282e-25	AT2G24550.1
contig02463	-4.26278	14.0069	8.02816e-16	1.32388e-14	AT2G22420.1
contig19130	-4.23893	201.327	4.71612e-205	7.8453e-203	AT1G32900.1
contig03162	-4.23893	13.7269	1.49052e-15	2.42005e-14	AT1G05460.1
contig00990	-4.19002	13.1679	5.14583e-15	8.0516e-14	AT2G39840.1
contig00058	-4.18004	43.5209	6.27468e-46	2.82644e-44	AT3G45140.1
contig03423	-4.1794	204.437	8.22226e-209	1.45726e-206	AT1G08465.1
contig09564	-4.16493	55.8521	1.76819e-58	9.44565e-57	AT5G59080.1
contig13368	-4.16493	51.5558	4.04587e-54	2.057e-52	AT1G07890.8
contig05662	-4.16493	12.889	9.56852e-15	1.46573e-13	AT5G57700.4
contig01888	-4.16493	8.59264	2.55479e-10	2.73029e-09	AT1G65560.1
contig05291	-4.16493	8.59264	2.55479e-10	2.73029e-09	AT3G16240.1
contig03587	-4.16493	193.334	1.00473e-197	1.62852e-195	AT3G44110.2
contig00975	-4.16493	17.1853	3.78671e-19	7.51162e-18	AT1G50920.1
contig06218	-4.16324	193.056	1.85203e-197	2.95143e-195	AT1G54100.2
contig14933	-4.15908	55.5734	3.26432e-58	1.73889e-56	AT5G11110.1
contig00293	-4.15404	29.7956	5.01634e-32	1.63735e-30	nohit
contig11928	-4.15222	25.4993	1.19021e-27	3.34883e-26	AT5G65750.1
contig02426	-4.13939	12.6104	1.78012e-14	2.67285e-13	AT1G53000.1
contig02577	-4.13939	12.6104	1.78012e-14	2.67285e-13	AT5G22000.3
contig14890	-4.13939	12.6104	1.78012e-14	2.67285e-13	AT4G33000.2
contig12547	-4.12646	16.6283	1.30453e-18	2.51158e-17	nohit
contig00613	-4.12646	8.31417	4.77628e-10	4.99049e-09	AT4G03390.1
contig02819	-4.11667	131.914	7.20156e-136	8.12919e-134	AT1G19400.2
contig05533	-4.1134	12.3322	3.31331e-14	4.90887e-13	AT1G56220.1
contig02178	-4.08693	12.0545	6.16989e-14	8.99353e-13	AT1G75180.3
contig03130	-4.08693	8.03631	8.93713e-10	9.07786e-09	AT4G23400.1
contig04523	-4.08693	8.03631	8.93713e-10	9.07786e-09	AT4G30993.2
contig04628	-4.08693	8.03631	8.93713e-10	9.07786e-09	AT3G61650.1
contig16215	-4.05996	23.5543	8.9113e-26	2.34388e-24	AT4G13930.1
contig01327	-4.05996	11.7771	1.14945e-13	1.64826e-12	AT1G76340.1
contig01925	-4.05996	11.7771	1.14945e-13	1.64826e-12	AT2G39570.1
contig08415	-4.05759	270.32	4.24677e-277	1.08832e-274	AT1G32900.1
contig00873	-4.05143	124.699	5.9573e-129	6.41899e-127	AT5G51970.2
contig11290	-4.04629	23.2773	1.65196e-25	4.31513e-24	AT5G60390.3
contig02021	-4.03802	19.2593	2.1617e-21	4.73925e-20	AT4G14300.1
contig18562	-4.02553	30.4829	6.36977e-33	2.13799e-31	gi|157348249
contig18690	-4.02134	18.9827	4.01276e-21	8.71684e-20	nohit
contig01201	-4.01654	26.4652	8.14564e-29	2.35838e-27	AT1G10940.1
contig02949	-4.00447	44.8952	1.01973e-47	4.70513e-46	AT1G47490.1
contig02531	-4.00447	11.2238	3.99469e-13	5.46182e-12	AT3G15510.1
contig00644	-3.99229	25.9128	2.79775e-28	7.97842e-27	AT1G16860.1
contig00503	-3.9759	10.9478	7.45156e-13	1.0015e-11	AT3G62310.1
contig03368	-3.97011	18.1545	2.56965e-20	5.39655e-19	AT5G62740.1
contig00589	-3.95653	32.2924	6.93501e-35	2.52429e-33	AT3G07050.1
contig04112	-3.95002	96.3265	1.56093e-100	1.35167e-98	AT4G38100.1
contig16058	-3.94675	10.6724	1.39052e-12	1.81112e-11	nohit
contig01445	-3.94033	81.3628	2.99254e-85	2.19114e-83	AT5G47730.1
contig04494	-3.93937	14.1381	3.46075e-16	5.81823e-15	AT1G01820.1
contig00210	-3.92263	55.7275	5.07149e-59	2.72453e-57	AT1G23800.1
contig03672	-3.917	24.2606	1.13636e-26	3.08298e-25	AT4G13930.1
contig18522	-3.917	13.8632	6.44199e-16	1.06695e-14	AT1G21870.1
contig15966	-3.917	17.329	1.648e-19	3.33183e-18	nohit
contig12887	-3.91098	827.397	0	0	AT1G32900.1
contig01550	-3.89885	51.1633	2.14989e-54	1.09598e-52	AT4G08150.1
contig03434	-3.88663	10.123	4.84737e-12	6.02592e-11	AT3G20500.1
contig17703	-3.88663	10.123	4.84737e-12	6.02592e-11	nohit
contig18628	-3.88384	37.0262	7.05369e-40	2.86437e-38	nohit
contig01083	-3.86186	16.5064	1.05822e-18	2.04672e-17	AT1G48410.2
contig01130	-3.86186	16.5064	1.05822e-18	2.04672e-17	AT4G31860.1
contig11655	-3.86186	16.5064	1.05822e-18	2.04672e-17	AT1G62960.1
contig13691	-3.86186	16.5064	1.05822e-18	2.04672e-17	nohit
contig01140	-3.86082	59.3682	6.19377e-63	3.47511e-61	AT3G43790.2
contig06274	-3.85861	171.174	7.14637e-178	1.05878e-175	AT2G02000.1
contig03548	-3.85246	65.4782	3.00583e-69	1.83879e-67	AT5G17330.1
contig00205	-3.84774	13.0409	4.15983e-15	6.57118e-14	AT2G23790.1
contig00324	-3.84774	13.0409	4.15983e-15	6.57118e-14	AT2G46270.1
contig00843	-3.82389	9.57579	1.69193e-11	1.99352e-10	AT2G46930.1
contig05015	-3.82389	9.57579	1.69193e-11	1.99352e-10	AT3G51040.3
contig04354	-3.82389	12.7677	7.74887e-15	1.19471e-13	AT1G56420.1
contig17434	-3.80453	15.6868	6.80147e-18	1.26952e-16	nohit
contig16919	-3.79147	9.30309	3.16225e-11	3.64553e-10	nohit
contig11388	-3.77498	24.4453	4.99762e-27	1.37754e-25	AT3G61700.2
contig07765	-3.765	15.1423	2.35201e-17	4.23988e-16	AT4G33000.1
contig00046	-3.74627	41.6921	5.89561e-45	2.61225e-43	AT4G03560.1
contig01214	-3.72436	8.75962	1.10537e-10	1.21803e-09	AT4G32720.1
contig03403	-3.72436	8.75962	1.10537e-10	1.21803e-09	AT5G03740.1
contig04874	-3.72436	8.75962	1.10537e-10	1.21803e-09	AT2G47610.1
contig09456	-3.72436	8.75962	1.10537e-10	1.21803e-09	AT5G47710.2
contig14387	-3.72436	8.75962	1.10537e-10	1.21803e-09	nohit
contig11952	-3.71841	705.735	0	0	AT3G29320.1
contig06244	-3.70799	54.6649	1.7354e-58	9.29663e-57	AT2G21660.2
contig01452	-3.7036	14.3285	1.51285e-16	2.60106e-15	AT1G07200.2
contig17092	-3.68959	16.9778	2.49077e-19	4.99312e-18	nohit
contig01579	-3.68959	8.4889	2.06716e-10	2.23562e-09	AT3G45780.2
contig04258	-3.68959	8.4889	2.06716e-10	2.23562e-09	AT1G48830.2
contig00082	-3.68519	45.0939	1.31164e-48	6.11154e-47	AT5G51820.1
contig02601	-3.6803	53.3126	3.73941e-57	1.96438e-55	AT3G25520.1
contig18256	-3.67674	30.7657	1.00131e-33	3.46511e-32	nohit
contig09585	-3.67189	66.8305	3.30347e-71	2.10225e-69	AT1G72180.1
contig00682	-3.66424	19.3573	7.69679e-22	1.72226e-20	AT5G48160.2
contig17600	-3.66424	19.3573	7.69679e-22	1.72226e-20	nohit
contig12573	-3.64808	117.175	1.51764e-123	1.57271e-121	nohit
contig07668	-3.64492	43.4748	5.23012e-47	2.38423e-45	AT5G56710.1
contig15113	-3.64492	10.8687	6.0465e-13	8.16126e-12	nohit
contig02504	-3.61744	23.849	1.3882e-26	3.73945e-25	AT1G56700.2
contig00335	-3.60506	23.5803	2.57053e-26	6.82739e-25	AT3G47420.1
contig00122	-3.59615	163.72	3.18413e-172	4.57453e-170	AT5G52920.1
contig02694	-3.58943	20.662	2.82379e-23	6.68544e-22	AT4G09160.1
contig01470	-3.58538	18.0122	1.68865e-20	3.58405e-19	AT1G03080.1
contig02042	-3.58538	18.0122	1.68865e-20	3.58405e-19	AT3G63250.1
contig17650	-3.57521	20.394	5.23103e-23	1.22774e-21	AT1G04760.1
contig05794	-3.57235	12.7127	6.25348e-15	9.69276e-14	AT4G16720.1
contig10040	-3.57235	12.7127	6.25348e-15	9.69276e-14	nohit
contig03102	-3.56086	10.0631	3.91273e-12	4.9303e-11	AT3G51000.1
contig00190	-3.55087	72.2887	2.84206e-77	1.92488e-75	ATCG00170.1
contig04931	-3.54927	12.4451	1.1624e-14	1.76987e-13	AT5G62190.1
contig16107	-3.54927	12.4451	1.1624e-14	1.76987e-13	nohit
contig01316	-3.53439	27.0052	5.5002e-30	1.66092e-28	gi|115441383
contig10991	-3.52844	65.9216	1.06806e-70	6.68474e-69	AT4G13930.1
contig01478	-3.52581	24.3561	3.23442e-27	8.95438e-26	AT3G22440.1
contig00707	-3.52581	12.178	2.16033e-14	3.2335e-13	AT3G04870.2
contig09227	-3.52303	41.2987	5.659e-45	2.51329e-43	nohit
contig12865	-3.52235	99.5399	8.13151e-106	7.44956e-104	AT1G65870.1
contig03289	-3.52186	14.5603	6.52027e-17	1.14491e-15	AT1G23170.1
contig04162	-3.51904	16.9426	1.99332e-19	4.02142e-18	AT2G01250.1
contig03485	-3.50196	14.2938	1.20954e-16	2.09095e-15	AT3G46060.3
contig01199	-3.50196	9.52921	1.35789e-11	1.61246e-10	AT4G07960.1
contig07228	-3.50196	11.9115	4.01422e-14	5.93341e-13	AT4G28240.1
contig01117	-3.48989	23.5569	2.0437e-26	5.45869e-25	AT3G15040.1
contig19452	-3.48854	105.873	1.37616e-112	1.33151e-110	nohit
contig01728	-3.47772	11.6455	7.45741e-14	1.08245e-12	AT5G65210.5
contig02005	-3.47772	11.6455	7.45741e-14	1.08245e-12	AT1G78290.3
contig01838	-3.47584	151.126	5.88076e-160	7.85372e-158	AT3G09640.2
contig00173	-3.47159	27.7899	6.89261e-31	2.14986e-29	AT1G32900.1
contig03492	-3.47159	9.26329	2.52887e-11	2.93588e-10	AT3G18170.1
contig16595	-3.47159	9.26329	2.52887e-11	2.93588e-10	nohit
contig19454	-3.45757	75.4269	7.2697e-81	5.08718e-79	nohit
contig01180	-3.45306	22.7602	1.28939e-25	3.37735e-24	AT4G02510.1
contig01176	-3.45306	11.3801	1.38506e-13	1.96603e-12	AT5G59250.1
contig18605	-3.44792	77.0137	1.46709e-82	1.04202e-80	nohit
contig15999	-3.44056	8.9981	4.70846e-11	5.34038e-10	nohit
contig00268	-3.43533	53.7238	3.50883e-58	1.8639e-56	AT4G33740.3
contig00530	-3.43485	24.6124	1.37763e-27	3.84197e-26	AT4G12910.1
contig00179	-3.43358	60.3401	3.97828e-65	2.30013e-63	AT4G16370.1
contig01221	-3.42796	11.1153	2.57174e-13	3.57162e-12	AT5G55220.1
contig06897	-3.42796	11.1153	2.57174e-13	3.57162e-12	AT2G06255.1
contig01147	-3.42335	48.6957	6.247e-53	3.1094e-51	AT1G68010.1
contig02202	-3.4195	13.2326	1.42902e-15	2.32818e-14	AT4G16830.2
contig00426	-3.41419	105.332	2.24327e-112	2.15946e-110	AT2G43710.1
contig01527	-3.41343	15.3499	8.03787e-18	1.49735e-16	AT3G48530.1
contig12686	-3.41177	48.1672	2.11657e-52	1.03986e-50	nohit
contig01861	-3.40886	8.73366	8.76394e-11	9.73064e-10	AT5G38530.1
contig12442	-3.40243	10.8511	4.77365e-13	6.48478e-12	nohit
contig00810	-3.38949	21.4385	2.76653e-24	6.84021e-23	AT4G39490.1
contig02265	-3.37643	12.705	4.90354e-15	7.70429e-14	AT1G68490.1
contig03836	-3.37643	14.8225	2.75063e-17	4.93266e-16	AT3G01620.1
contig15884	-3.37643	14.8225	2.75063e-17	4.93266e-16	nohit
contig18594	-3.36256	39.7065	1.35419e-43	5.87664e-42	AT3G16640.1
contig00141	-3.35995	16.677	2.87801e-19	5.73908e-18	AT5G01760.1
contig18144	-3.35757	14.5595	5.08595e-17	8.9972e-16	nohit
contig08409	-3.35441	12.4421	9.07866e-15	1.3952e-13	gi|223547788
contig07837	-3.34996	30.9738	2.10379e-34	7.5276e-33	nohit
contig01543	-3.34996	10.3246	1.64298e-12	2.12679e-11	AT5G57870.1
contig05475	-3.34561	88.4242	6.44406e-95	5.24486e-93	AT3G04730.1
contig03160	-3.34327	8.20719	3.0329e-10	3.22218e-09	AT5G60860.1
contig08576	-3.34021	22.5042	1.84386e-25	4.79657e-24	gi|222634876
contig10185	-3.33847	42.891	5.37015e-47	2.4422e-45	nohit
contig01367	-3.33204	12.1797	1.68023e-14	2.53492e-13	AT3G18610.1
contig05324	-3.33204	24.3593	1.96411e-27	5.44553e-26	AT1G64230.2
contig00971	-3.33204	18.2695	5.58629e-21	1.20385e-19	AT2G28000.1
contig04498	-3.32547	110.948	1.0527e-118	1.0733e-116	AT4G10450.1
contig05263	-3.32299	10.0624	3.0462e-12	3.87186e-11	AT3G12390.1
contig00460	-3.3191	28.07	2.24577e-31	7.18191e-30	AT5G62670.1
contig00393	-3.30071	31.5195	4.7579e-35	1.75202e-33	AT3G22190.1
contig02675	-3.29947	13.7735	3.20819e-16	5.41765e-15	AT1G78300.1
contig00199	-3.29551	29.4026	8.14144e-33	2.72781e-31	AT3G46290.1
contig02572	-3.29551	9.80087	5.64524e-12	6.97662e-11	AT3G17860.3
contig02873	-3.29551	9.80087	5.64524e-12	6.97662e-11	AT5G48380.1
contig18182	-3.29113	37.0866	5.95149e-41	2.48053e-39	nohit
contig10916	-3.28218	44.5098	8.15071e-49	3.81655e-47	AT3G03150.1
contig03878	-3.27957	27.0249	2.56659e-30	7.88862e-29	AT2G44610.1
contig02001	-3.27957	13.5125	5.92306e-16	9.85306e-15	AT2G32080.2
contig16225	-3.27775	21.1966	3.90191e-24	9.56017e-23	AT4G13930.1
contig00665	-3.2675	9.54008	1.04565e-11	1.25544e-10	AT3G25230.1
contig02022	-3.2675	9.54008	1.04565e-11	1.25544e-10	AT1G06390.2
contig05242	-3.2675	9.54008	1.04565e-11	1.25544e-10	AT4G19840.1
contig16818	-3.2675	9.54008	1.04565e-11	1.25544e-10	nohit
contig14925	-3.25939	13.252	1.09305e-15	1.78542e-14	nohit
contig00322	-3.25685	45.3239	9.99329e-50	4.74969e-48	AT1G62290.2
contig15244	-3.25631	62.2878	1.15632e-67	6.96139e-66	nohit
contig04138	-3.25487	33.9279	1.14979e-37	4.44994e-36	AT4G38970.1
contig00623	-3.25329	18.8199	1.24898e-21	2.76378e-20	gi|225460508
contig01842	-3.25142	43.2079	1.69081e-47	7.74504e-46	AT3G16350.1
contig01500	-3.2509	22.5319	1.40046e-25	3.66323e-24	AT1G08630.4
contig07010	-3.23893	11.1361	1.96266e-13	2.75805e-12	AT5G67510.1
contig11211	-3.23893	11.1361	1.96266e-13	2.75805e-12	AT2G04410.1
contig01270	-3.22989	29.4367	6.14388e-33	2.0695e-31	AT5G16440.1
contig02096	-3.21468	10.8768	3.62379e-13	4.96363e-12	AT1G33990.1
contig15794	-3.21468	10.8768	3.62379e-13	4.96363e-12	nohit
contig03722	-3.20978	9.02081	3.5814e-11	4.09883e-10	AT5G58420.1
contig14768	-3.20978	9.02081	3.5814e-11	4.09883e-10	AT5G14670.1
contig16827	-3.20978	9.02081	3.5814e-11	4.09883e-10	nohit
contig05510	-3.2024	28.6596	3.78693e-32	1.24463e-30	AT3G04840.1
contig00231	-3.2024	21.4947	1.59322e-24	3.97028e-23	AT1G02890.1
contig05810	-3.2024	14.3298	7.0898e-17	1.24032e-15	AT1G33920.1
contig15813	-3.18646	24.6896	6.06779e-28	1.7226e-26	nohit
contig00871	-3.18004	17.5248	2.62006e-20	5.49633e-19	AT5G61020.2
contig00937	-3.18004	8.7624	6.62172e-11	7.41289e-10	AT3G50700.1
contig00484	-3.17107	64.2744	5.25171e-70	3.23356e-68	AT3G13920.1
contig01908	-3.16493	10.3602	1.23318e-12	1.61841e-11	AT1G67280.1
contig02784	-3.15801	18.865	9.29471e-22	2.06641e-20	AT5G62090.2
contig00743	-3.15222	20.463	1.8022e-23	4.32619e-22	AT5G14520.1
contig05882	-3.13939	10.103	2.27266e-12	2.91404e-11	AT5G56150.2
contig15819	-3.13939	15.1545	8.42531e-18	1.56798e-16	nohit
contig11291	-3.138	62.2163	6.47822e-68	3.92502e-66	AT2G23810.1
contig02574	-3.13617	26.8558	2.61154e-30	8.01379e-29	AT4G35020.1
contig07485	-3.13202	23.4025	1.25014e-26	3.38198e-25	AT1G77610.1
contig00481	-3.12646	79.7975	1.27583e-86	9.45109e-85	AT4G19210.1
contig15927	-3.11864	8.24816	2.25868e-10	2.43096e-09	nohit
contig00504	-3.11542	64.1307	5.17674e-70	3.19777e-68	ATMG00580.1
contig00941	-3.1134	9.84657	4.18539e-12	5.25293e-11	AT2G22240.1
contig01050	-3.10965	11.445	7.85196e-14	1.13755e-12	AT5G57030.1
contig00215	-3.10683	13.0434	1.48666e-15	2.41689e-14	AT4G24280.1
contig07540	-3.10683	13.0434	1.48666e-15	2.41689e-14	AT4G13850.4
contig01451	-3.10287	16.2403	5.43635e-19	1.07056e-17	AT2G05830.1
contig00523	-3.09833	22.6342	7.64572e-26	2.0166e-24	AT4G34200.1
contig03077	-3.08693	9.5909	7.70213e-12	9.38709e-11	AT3G01860.1
contig13343	-3.08693	12.7879	2.7275e-15	4.36491e-14	nohit
contig00091	-3.07193	524.388	0	0	AT5G60790.1
contig00037	-3.07143	81.8459	5.37628e-89	4.12777e-87	ATCG01110.1
contig01331	-3.06675	12.5329	5.00074e-15	7.83428e-14	AT1G47240.1
contig07726	-3.06675	12.5329	5.00074e-15	7.83428e-14	AT1G77940.1
contig02155	-3.06384	10.9345	2.64796e-13	3.66807e-12	AT3G59350.3
contig00751	-3.05996	9.33603	1.41624e-11	1.6786e-10	AT1G22770.1
contig16147	-3.0504	61.6468	1.4995e-67	8.99889e-66	nohit
contig13341	-3.04629	18.4178	2.25992e-21	4.94886e-20	ATCG00170.1
contig05311	-3.04253	16.8195	1.17096e-19	2.38776e-18	AT5G54660.1
contig01678	-3.03248	9.082	2.60191e-11	3.01605e-10	AT1G55530.1
contig05023	-3.03248	9.082	2.60191e-11	3.01605e-10	AT1G11360.3
contig18343	-3.03248	9.082	2.60191e-11	3.01605e-10	nohit
contig03831	-3.02851	21.1068	2.82829e-24	6.98381e-23	AT5G39850.1
contig00983	-3.01478	60.9626	6.43295e-67	3.78865e-65	AT5G20280.1
contig00600	-3.00945	25.1414	1.2681e-28	3.63817e-27	AT5G53140.1
contig00560	-3.0085	31.0273	6.22069e-35	2.26864e-33	AT5G09810.1
contig03299	-3.00447	8.82883	4.77585e-11	5.40712e-10	AT1G12000.1
contig10280	-3.00447	14.7147	2.03258e-17	3.68156e-16	nohit
contig01004	-3.00208	157.068	1.70933e-169	2.36611e-167	AT4G35090.2
contig02385	-3.00077	33.7175	7.97244e-38	3.09814e-36	AT3G27090.1
contig00546	-2.99229	10.174	1.63038e-12	2.11337e-11	AT3G05030.1
contig00164	-2.98739	21.6934	6.0534e-25	1.53677e-23	AT5G46340.1
contig00629	-2.98309	11.5194	5.61059e-14	8.19717e-13	AT3G63500.2
contig02455	-2.9759	8.57656	8.7577e-11	9.73226e-10	AT3G02420.1
contig11317	-2.9759	8.57656	8.7577e-11	9.73226e-10	AT5G60390.3
contig00699	-2.97087	32.709	8.66571e-37	3.28673e-35	AT1G79440.1
contig15308	-2.96847	209.961	3.23455e-226	6.45683e-224	gi|28194086:
contig00220	-2.96537	31.1119	4.39622e-35	1.62198e-33	AT5G61790.1
contig00104	-2.95931	29.5149	2.23259e-33	7.65619e-32	AT5G17860.1
contig04154	-2.94254	9.67095	5.45308e-12	6.74794e-11	AT2G30200.1
contig06239	-2.94254	9.67095	5.45308e-12	6.74794e-11	gi|37359228:
contig00125	-2.94139	30.3586	2.62164e-34	9.29287e-33	AT4G24190.2
contig13389	-2.9369	12.3625	6.46014e-15	9.98452e-14	AT2G41430.2
contig00227	-2.9362	38.4332	5.52396e-43	2.38625e-41	AT2G22660.2
contig00018	-2.9303	73.674	9.18453e-81	6.40351e-79	AT5G14270.1
contig01303	-2.92897	20.4372	1.1988e-23	2.88504e-22	AT3G13730.1
contig10894	-2.92823	217.83	5.13877e-235	1.0828e-232	AT5G20280.1
contig00211	-2.917	9.42065	9.95831e-12	1.20057e-10	AT4G10710.1
contig02436	-2.917	9.42065	9.95831e-12	1.20057e-10	AT2G41740.1
contig05119	-2.917	9.42065	9.95831e-12	1.20057e-10	AT4G10840.1
contig12129	-2.917	8.07484	2.9356e-10	3.12143e-09	AT4G09800.1
contig15551	-2.917	8.07484	2.9356e-10	3.12143e-09	nohit
contig08912	-2.917	17.4955	1.74942e-20	3.70681e-19	AT1G02780.1
contig15792	-2.89885	39.6255	2.49037e-44	1.08568e-42	AT3G44110.1
contig04779	-2.89428	10.517	6.21267e-13	8.36769e-12	AT5G23750.2
contig01667	-2.89275	19.6882	7.14553e-23	1.66471e-21	AT1G10840.1
contig00604	-2.89101	18.3424	2.02565e-21	4.45127e-20	AT4G02940.1
contig03133	-2.89101	9.17121	1.81667e-11	2.13851e-10	AT1G32400.3
contig18155	-2.88994	193.692	1.57159e-209	2.81165e-207	AT3G05540.1
contig00438	-2.88663	31.3019	2.12799e-35	7.89729e-34	AT5G49900.1
contig02415	-2.88321	35.0902	1.76209e-39	7.07971e-38	AT4G17940.1
contig01091	-2.88048	12.9595	1.34828e-15	2.20042e-14	AT2G38280.2
contig01281	-2.8712	10.2682	1.13064e-12	1.48487e-11	AT4G34230.1
contig02732	-2.86453	8.92266	3.31049e-11	3.8141e-10	AT5G39410.1
contig15798	-2.86413	84.0925	3.60679e-92	2.86189e-90	AT3G44110.1
contig16353	-2.85191	21.386	9.57636e-25	2.39902e-23	nohit
contig00776	-2.843	12.4635	4.43785e-15	6.98999e-14	AT1G10760.1
contig06314	-2.84127	27.3703	3.20133e-31	1.01862e-29	AT2G12905.1
contig00039	-2.841	118.156	7.51855e-129	8.05547e-127	ATCG00740.1
contig02880	-2.83983	14.9068	9.75848e-18	1.80723e-16	AT2G40430.2
contig07600	-2.83757	8.67503	6.02568e-11	6.78972e-10	AT3G53740.4
contig00142	-2.83454	22.2366	1.10702e-25	2.90366e-24	AT3G20770.1
contig04367	-2.83454	11.1183	1.28288e-13	1.8251e-12	AT1G24360.1
contig00366	-2.83127	16.0049	6.18449e-19	1.21536e-17	AT4G19600.1
contig00002	-2.82826	107.999	5.28346e-118	5.27345e-116	ATCG00170.1
contig00636	-2.82699	455.935	0	0	AT5G36230.1
contig02558	-2.82389	9.77323	3.73302e-12	4.71169e-11	AT5G03650.1
contig14418	-2.82389	9.77323	3.73302e-12	4.71169e-11	nohit
contig00059	-2.81284	158.188	4.82072e-172	6.8224e-170	ATCG00070.1
contig15498	-2.81009	8.42836	1.09545e-10	1.2099e-09	nohit
contig06188	-2.80453	11.9702	1.45544e-14	2.20103e-13	AT1G64230.2
contig02452	-2.79965	9.52699	6.77183e-12	8.29593e-11	AT3G19640.1
contig08088	-2.79742	26.1378	6.07399e-30	1.82837e-28	nohit
contig06247	-2.79147	10.6257	4.21147e-13	5.74577e-12	gi|121309574
contig17375	-2.79106	940.559	0	0	AT4G11650.1
contig03506	-2.78849	25.8922	1.09265e-29	3.25802e-28	ATCG00630.1
contig03670	-2.7849	11.7246	2.63196e-14	3.91778e-13	AT4G18170.1
contig15093	-2.78104	95.7492	4.8023e-105	4.3784e-103	nohit
contig11653	-2.77995	46.6531	3.93473e-52	1.92315e-50	gi|219963178
contig01437	-2.7795	12.8235	1.6515e-15	2.67569e-14	AT3G18040.2
contig06000	-2.7795	12.8235	1.6515e-15	2.67569e-14	AT5G05360.1
contig11028	-2.77498	9.28162	1.22699e-11	1.46251e-10	AT3G12760.1
contig01961	-2.76786	16.1204	4.15611e-19	8.22719e-18	AT5G47540.1
contig15071	-2.7645	92.9364	4.36709e-102	3.88815e-100	nohit
contig03789	-2.75572	14.7769	1.18277e-17	2.18191e-16	AT3G55040.1
contig00299	-2.7535	15.8761	7.48192e-19	1.45974e-17	AT1G19870.1
contig00932	-2.74989	9.03717	2.22044e-11	2.58969e-10	AT5G06530.1
contig09927	-2.74708	10.1363	1.37654e-12	1.79847e-11	AT3G52220.1
contig18141	-2.74708	10.1363	1.37654e-12	1.79847e-11	nohit
contig00687	-2.74355	35.9048	1.37992e-40	5.71369e-39	AT5G64860.1
contig08905	-2.74143	13.4338	3.37667e-16	5.68696e-15	gi|225468462
contig00276	-2.73145	32.1202	1.65369e-36	6.25958e-35	AT5G48385.1
contig04847	-2.73059	36.517	2.85384e-41	1.19208e-39	AT2G33310.3
contig03823	-2.72436	10.9921	1.54683e-13	2.18422e-12	AT1G07080.1
contig17133	-2.72436	23.0833	1.02572e-26	2.79078e-25	AT1G53310.3
contig01350	-2.72436	8.79365	4.01306e-11	4.57354e-10	AT1G79920.2
contig00986	-2.72436	9.89286	2.48434e-12	3.17687e-11	AT5G12250.1
contig01584	-2.70842	14.0469	6.87885e-17	1.20508e-15	AT2G36530.1
contig05884	-2.70842	14.0469	6.87885e-17	1.20508e-15	AT2G33845.1
contig08678	-2.70708	12.9478	1.09246e-15	1.78599e-14	AT1G61570.1
contig14787	-2.7026	112.748	9.20781e-124	9.59433e-122	nohit
contig05940	-2.69836	8.5511	7.24312e-11	8.0942e-10	AT1G23750.1
contig01286	-2.69531	45.8109	2.10658e-51	1.01911e-49	AT5G43940.1
contig00456	-2.68639	34.8199	1.66313e-39	6.69629e-38	AT5G40200.1
contig17801	-2.68254	15.7614	8.83846e-19	1.71734e-17	nohit
contig00065	-2.67674	22.9718	1.20422e-26	3.26241e-25	AT1G52570.1
contig06742	-2.67599	13.5633	2.2145e-16	3.77999e-15	AT5G54310.1
contig00149	-2.67503	17.7181	6.37098e-21	1.37139e-19	AT5G47790.1
contig09257	-2.67189	16.6191	1.0031e-19	2.05431e-18	AT3G60600.3
contig01207	-2.67189	8.30956	1.30545e-10	1.42937e-09	AT1G03290.1
contig01172	-2.66116	10.2665	8.99923e-13	1.19846e-11	AT1G10600.1
contig16480	-2.65918	155.715	1.68335e-170	2.34728e-168	gi|12006146:
contig00483	-2.65914	327.807	0	0	AT5G60390.3
contig13032	-2.65397	12.2237	6.30988e-15	9.7682e-14	nohit
contig08248	-2.65397	9.16774	1.44938e-11	1.7168e-10	AT1G67325.1
contig00513	-2.64492	16.1381	3.20642e-19	6.38724e-18	AT1G11910.1
contig00678	-2.64492	8.06905	2.34938e-10	2.52357e-09	AT5G14420.2
contig01247	-2.64492	8.06905	2.34938e-10	2.52357e-09	AT1G21200.1
contig01284	-2.64492	8.06905	2.34938e-10	2.52357e-09	AT5G10290.1
contig02935	-2.64492	8.06905	2.34938e-10	2.52357e-09	AT5G48655.3
contig08575	-2.63947	25.0659	5.72643e-29	1.66814e-27	nohit
contig01378	-2.63321	13.941	8.00486e-17	1.39654e-15	AT2G03890.2
contig00080	-2.63185	22.8689	1.3929e-26	3.7468e-25	AT3G20770.1
contig17779	-2.62272	20.6722	3.4012e-24	8.3658e-23	AT2G32670.1
contig00427	-2.61991	44.1611	8.97353e-50	4.2865e-48	AT5G04590.1
contig03269	-2.61744	9.78702	2.89302e-12	3.68704e-11	AT1G09620.1
contig05972	-2.61744	19.574	5.32379e-23	1.24489e-21	AT1G16920.1
contig16431	-2.60666	29.9818	2.28308e-34	8.15372e-33	AT3G22240.1
contig02897	-2.60506	17.378	1.30959e-20	2.79675e-19	AT4G24280.1
contig04105	-2.6035	15.4206	1.82064e-18	3.4735e-17	AT1G59750.3
contig19205	-2.6015	20.1949	1.07723e-23	2.609e-22	nohit
contig09326	-2.59633	136.735	2.27274e-150	2.81701e-148	gi|115455663
contig00399	-2.5882	43.5905	3.21051e-49	1.51453e-47	AT2G22360.1
contig09576	-2.57997	8.45113	8.35055e-11	9.28797e-10	AT4G15802.1
contig13009	-2.57997	11.2682	6.43898e-14	9.37856e-13	AT4G02510.1
contig00309	-2.57235	9.31108	9.25004e-12	1.1166e-10	AT1G76400.1
contig00521	-2.57151	25.1162	4.17606e-29	1.22214e-27	AT5G26751.1
contig01382	-2.56994	70.5746	1.25758e-78	8.60964e-77	AT4G01850.2
contig00283	-2.5661	10.1711	1.02856e-12	1.35739e-11	AT2G35040.1
contig00004	-2.55496	89.497	2.86995e-99	2.42972e-97	ATCG00040.1
contig01558	-2.55443	16.4286	1.30703e-19	2.65666e-18	AT5G53400.1
contig04717	-2.55209	30.0403	1.6411e-34	5.90548e-33	gi|897640:1-
contig02876	-2.54927	9.0745	1.65044e-11	1.94888e-10	AT4G06634.2
contig00517	-2.54149	16.1926	2.31806e-19	4.65181e-18	AT1G76130.1
contig07787	-2.54149	26.9876	3.44184e-31	1.09149e-29	AT3G03150.1
contig00453	-2.54149	10.795	2.04206e-13	2.85481e-12	AT5G40760.1
contig04321	-2.54149	10.795	2.04206e-13	2.85481e-12	AT3G18760.1
contig02686	-2.53591	12.5157	2.55667e-15	4.09499e-14	AT4G19390.1
contig15076	-2.53591	18.7735	3.36253e-22	7.65511e-21	AT3G59280.1
contig11123	-2.53229	90.8155	8.36486e-101	7.31019e-99	nohit
contig16477	-2.53171	21.3545	4.92126e-25	1.25439e-23	nohit
contig16606	-2.52998	15.0967	3.63927e-18	6.86718e-17	AT3G15750.1
contig03885	-2.52844	15.9571	4.10737e-19	8.1392e-18	AT1G16810.2
contig00551	-2.52366	9.69929	3.26085e-12	4.13776e-11	AT1G70580.4
contig05866	-2.52366	9.69929	3.26085e-12	4.13776e-11	AT1G27400.1
contig03981	-2.51526	157.221	3.13586e-173	4.5745e-171	AT4G23400.1
contig00261	-2.51526	15.7221	7.27108e-19	1.42153e-17	AT4G29130.1
contig16479	-2.51456	16.5825	8.214e-20	1.68948e-18	nohit
contig08207	-2.50196	18.9295	2.10658e-22	4.83647e-21	AT3G12760.1
contig06778	-2.50196	13.7669	1.01302e-16	1.75443e-15	AT2G01250.1
contig00753	-2.50196	10.3252	6.44223e-13	8.67073e-12	AT1G06220.1
contig01904	-2.50196	8.60431	5.23012e-11	5.91791e-10	AT1G45688.1
contig00178	-2.49636	36.7646	5.93402e-42	2.51189e-40	AT5G53850.2
contig00183	-2.48335	10.9519	1.27291e-13	1.81228e-12	AT1G03080.1
contig01948	-2.48286	63.9907	9.69137e-72	6.20903e-70	AT4G01850.2
contig02105	-2.48179	20.1831	8.43661e-24	2.05645e-22	AT2G43970.1
contig06369	-2.47994	27.6934	4.78889e-32	1.56851e-30	AT1G57860.1
contig00638	-2.4734	14.1604	3.55904e-17	6.34338e-16	AT1G09840.6
contig03043	-2.47159	13.3	3.16394e-16	5.35245e-15	AT3G56130.1
contig14419	-2.46954	12.4397	2.81818e-15	4.50244e-14	nohit
contig00136	-2.46449	10.7191	2.25154e-13	3.13727e-12	AT5G49890.1
contig01142	-2.45757	8.99849	1.82043e-11	2.14161e-10	AT4G11400.1
contig00028	-2.45043	15.4163	1.40512e-18	2.70251e-17	ATMG00665.1
contig01020	-2.4495	11.3472	4.44177e-14	6.53481e-13	AT1G51760.1
contig00778	-2.44662	25.0432	3.5065e-29	1.02937e-27	AT2G34590.1
contig00499	-2.44307	20.1139	9.17594e-24	2.23093e-22	AT2G01680.1
contig00510	-2.43158	11.1158	7.83183e-14	1.1355e-12	AT3G54250.1
contig00500	-2.42602	10.2558	7.01482e-13	9.43468e-12	AT5G25757.1
contig15233	-2.4195	23.49	1.6575e-27	4.60217e-26	nohit
contig06877	-2.41503	133.202	9.6902e-148	1.16307e-145	gi|47575681:
contig00385	-2.41343	10.8852	1.37904e-13	1.95969e-12	AT4G14300.1
contig17469	-2.41343	10.8852	1.37904e-13	1.95969e-12	nohit
contig00635	-2.41177	8.53623	5.68316e-11	6.41521e-10	AT1G21370.2
contig17910	-2.41004	20.9107	1.12172e-24	2.80269e-23	nohit
contig04571	-2.40886	12.3745	3.04379e-15	4.84656e-14	AT5G06360.1
contig02061	-2.40639	10.0255	1.23548e-12	1.6203e-11	AT5G17070.1
contig01121	-2.40378	29.2171	7.87656e-34	2.73574e-32	AT4G01080.1
contig07695	-2.40243	19.1915	8.67544e-23	2.01866e-21	gi|157357114
contig05205	-2.40243	11.5149	2.71356e-14	4.03607e-13	AT1G61720.1
contig01881	-2.39978	59.6939	2.67407e-67	1.58969e-65	AT1G51200.2
contig08123	-2.39813	9.16602	1.11033e-11	1.32973e-10	AT5G39740.1
contig15599	-2.39813	9.16602	1.11033e-11	1.32973e-10	AT5G11110.1
contig00118	-2.39093	20.4516	3.4339e-24	8.43529e-23	AT2G23350.1
contig12090	-2.38831	8.30666	1.00156e-10	1.10879e-09	AT3G24830.1
contig00574	-2.38515	11.2856	4.76441e-14	6.9878e-13	AT2G28000.1
contig07454	-2.38332	14.2646	2.34389e-17	4.22925e-16	AT1G54290.1
contig09750	-2.37643	19.3636	5.27307e-23	1.23608e-21	AT5G20280.1
contig00175	-2.37643	8.93704	1.95289e-11	2.28609e-10	AT3G19670.1
contig00014	-2.37643	16.3846	1.03847e-19	2.12444e-18	ATMG01190.1
contig02432	-2.37643	14.8951	4.63421e-18	8.68411e-17	AT2G30140.2
contig12655	-2.37118	18.5046	4.63669e-22	1.04804e-20	nohit
contig00576	-2.36951	14.0361	4.10171e-17	7.27641e-16	AT1G68020.2
contig17330	-2.3687	100.373	4.7745e-112	4.57291e-110	nohit
contig11896	-2.36631	19.1353	9.20555e-23	2.13939e-21	AT2G28900.1
contig01431	-2.36446	8.07818	1.76189e-10	1.91311e-09	AT5G57330.1
contig16636	-2.36446	8.07818	1.76189e-10	1.91311e-09	nohit
contig00675	-2.35952	28.4751	4.43018e-33	1.50025e-31	AT5G09810.1
contig00001	-2.35922	83.936	4.72224e-94	3.81075e-92	ATCG01130.1
contig09114	-2.35757	10.1985	7.4642e-13	1.00249e-11	AT2G25950.1
contig16061	-2.35364	63.0839	3.60575e-71	2.28694e-69	nohit
contig00378	-2.35141	26.7582	3.37356e-31	1.07163e-29	AT3G18170.1
contig00398	-2.34996	25.2688	1.47826e-29	4.38712e-28	AT1G48850.1
contig12089	-2.34996	18.0492	1.41117e-21	3.11541e-20	gi|223949147
contig02298	-2.34585	37.3605	6.79219e-43	2.92743e-41	AT3G66654.2
contig03060	-2.34585	9.34013	6.68733e-12	8.1977e-11	AT4G11220.1
contig00625	-2.34486	15.0704	2.79478e-18	5.30001e-17	AT3G20500.1
contig07649	-2.34261	219.014	1.67189e-242	3.60293e-240	AT5G11110.1
contig03383	-2.34054	52.8353	6.10383e-60	3.33582e-58	nohit
contig00047	-2.33441	26.9356	2.03216e-31	6.53184e-30	AT5G60600.3
contig18137	-2.33204	33.9286	3.87334e-39	1.5464e-37	nohit
contig07026	-2.32794	15.4752	9.6219e-19	1.86765e-17	AT5G02280.1
contig05658	-2.32509	9.11357	1.17033e-11	1.39673e-10	AT2G31200.1
contig00856	-2.31459	18.0013	1.47326e-21	3.2487e-20	AT1G09830.1
contig03218	-2.31434	28.378	4.84015e-33	1.63325e-31	AT5G20290.1
contig00224	-2.31062	73.0432	2.7911e-82	1.96768e-80	AT3G29320.1
contig00373	-2.30695	19.8964	1.1467e-23	2.76668e-22	AT1G80300.1
contig02338	-2.30604	14.3922	1.47548e-17	2.69827e-16	AT3G23810.1
contig04036	-2.30403	8.88801	2.04463e-11	2.38906e-10	AT2G22230.1
contig00067	-2.30351	56.7119	2.55783e-64	1.47436e-62	ATCG00800.1
contig00109	-2.29843	38.711	1.76125e-44	7.71369e-43	AT4G27500.1
contig18249	-2.29714	23.0553	3.53451e-27	9.7567e-26	nohit
contig06033	-2.29204	10.7835	1.522e-13	2.15236e-12	AT4G02580.1
contig19216	-2.2914	18.1831	8.78372e-22	1.9574e-20	AT3G15353.1
contig00931	-2.28624	12.0473	5.84972e-15	9.08179e-14	AT3G20770.1
contig11300	-2.28624	12.0473	5.84972e-15	9.08179e-14	gi|157338832
contig01128	-2.28265	8.66348	3.56577e-11	4.08835e-10	AT3G13062.1
contig00794	-2.28157	26.6224	3.77931e-31	1.19451e-29	AT3G44110.1
contig05416	-2.28106	17.9589	1.52178e-21	3.34791e-20	AT3G10920.1
contig18434	-2.27775	14.5752	8.76482e-18	1.62957e-16	AT5G24090.1
contig00040	-2.2675	19.6314	2.04453e-23	4.89551e-22	AT4G01810.1
contig03397	-2.26615	13.7196	7.70974e-17	1.34629e-15	AT2G28760.3
contig01570	-2.26096	8.43999	6.20719e-11	6.98595e-10	AT4G31080.1
contig02171	-2.25869	18.7762	1.78365e-22	4.10499e-21	AT3G63520.1
contig02695	-2.25404	12.2326	3.4547e-15	5.47783e-14	AT5G04740.1
contig00469	-2.25043	16.0252	2.01542e-19	4.06168e-18	AT3G58610.2
contig07767	-2.24836	39.0036	6.5304e-45	2.88677e-43	AT5G61510.1
contig00013	-2.24487	61.7599	4.4252e-70	2.75146e-68	AT3G43190.1
contig09173	-2.23893	38.5595	1.93214e-44	8.44266e-43	gi|9838364:1
contig00749	-2.23893	9.48184	4.08067e-12	5.12828e-11	AT4G21150.1
contig03125	-2.23527	49.7159	8.53146e-57	4.45704e-55	AT1G24260.1
contig00146	-2.22633	14.3173	1.54371e-17	2.8068e-16	AT1G78900.2
contig15557	-2.22406	24.2098	1.48382e-28	4.25062e-27	nohit
contig00151	-2.21957	18.521	3.12014e-22	7.11181e-21	AT3G47950.1
contig01113	-2.21817	8.62839	3.63072e-11	4.14528e-10	AT5G50920.1
contig01699	-2.21817	8.62839	3.63072e-11	4.14528e-10	AT3G56310.1
contig10208	-2.21817	8.62839	3.63072e-11	4.14528e-10	AT3G61110.1
contig00364	-2.21705	57.2383	3.56881e-65	2.06969e-63	AT4G30920.1
contig00076	-2.21468	14.7285	5.24364e-18	9.80675e-17	AT5G13980.2
contig06499	-2.20458	10.3041	4.64989e-13	6.33026e-12	AT5G13120.1
contig00593	-2.19994	9.0401	1.22132e-11	1.45667e-10	AT1G08040.2
contig10766	-2.18646	16.5968	4.0461e-20	8.4319e-19	AT3G12760.1
contig06370	-2.17777	31.0791	2.90508e-36	1.0931e-34	AT5G59850.1
contig01183	-2.17182	12.8059	6.87343e-16	1.13692e-14	AT4G14900.1
contig06445	-2.17182	12.8059	6.87343e-16	1.13692e-14	AT1G19530.1
contig05379	-2.16642	58.976	2.86198e-67	1.69608e-65	AT2G35320.1
contig02033	-2.16493	9.23403	7.06903e-12	8.64605e-11	AT4G16830.3
contig15566	-2.16493	9.23403	7.06903e-12	8.64605e-11	AT5G61510.1
contig01409	-2.15986	8.60242	3.62879e-11	4.14807e-10	AT5G58200.1
contig00449	-2.15986	34.4097	5.30741e-40	2.16918e-38	gi|112253905
contig00285	-2.15908	14.8964	3.04626e-18	5.76539e-17	AT3G16270.1
contig09632	-2.15579	14.2648	1.54369e-17	2.80946e-16	AT2G04690.1
contig16516	-2.14625	126.862	1.08959e-142	1.2755e-140	nohit
contig00410	-2.13939	10.0622	7.95164e-13	1.06494e-11	gi|224030805
contig05576	-2.13543	14.4621	8.90858e-18	1.65468e-16	AT4G23630.1
contig00952	-2.13227	48.201	2.0812e-55	1.06959e-53	AT5G09810.1
contig16158	-2.12476	50.4917	5.59379e-58	2.96315e-56	AT3G08770.1
contig03944	-2.12355	132.613	2.98357e-149	3.62696e-147	AT1G08830.2
contig01224	-2.12268	16.9689	1.3398e-20	2.85804e-19	gi|115435554
contig04296	-2.11864	8.16902	1.06989e-10	1.18306e-09	nohit
contig01691	-2.10965	11.3074	2.99947e-14	4.44738e-13	AT2G33590.1
contig05851	-2.10604	13.3998	1.31299e-16	2.26153e-15	nohit
contig04329	-2.10342	15.4922	5.81398e-19	1.14374e-17	AT1G54290.1
contig03775	-2.10287	10.6768	1.52686e-13	2.15763e-12	AT2G34750.1
contig01261	-2.09633	18.0004	8.7594e-22	1.95427e-20	AT5G15790.2
contig02454	-2.09454	11.0927	5.11426e-14	7.47778e-13	AT3G14230.3
contig02011	-2.09388	12.1389	3.37505e-15	5.35603e-14	AT1G33230.1
contig19098	-2.09065	45.2029	3.45987e-52	1.69543e-50	nohit
contig05840	-2.08693	9.41628	3.97172e-12	5.00131e-11	AT5G60390.3
contig00074	-2.08693	10.4625	2.60257e-13	3.60784e-12	AT2G01600.1
contig17146	-2.08319	22.3876	1.02181e-26	2.78413e-25	nohit
contig09852	-2.07158	21.5444	8.67567e-26	2.28507e-24	gi|11577:1-9
contig09125	-2.06831	26.5625	2.04928e-31	6.57573e-30	AT5G04590.1
contig07545	-2.06139	9.61963	2.25549e-12	2.89399e-11	AT3G48890.1
contig02246	-2.05902	117.103	1.72936e-132	1.8957e-130	AT5G60360.1
contig00639	-2.05693	13.5918	7.25417e-17	1.26791e-15	AT3G13460.4
contig00023	-2.05424	124.411	1.12719e-140	1.29552e-138	AT1G53310.3
contig00895	-2.05086	8.9905	1.15013e-11	1.37349e-10	AT1G71710.1
contig00025	-2.05003	65.8597	2.24766e-75	1.49037e-73	AT5G57870.2
contig18626	-2.04629	11.9167	5.53307e-15	8.62904e-14	nohit
contig02821	-2.03899	8.36174	5.87309e-11	6.62172e-10	AT3G48750.1
contig02584	-2.03802	9.82492	1.276e-12	1.66998e-11	AT5G58380.1
contig00535	-2.03594	31.3553	7.66016e-37	2.91701e-35	AT1G30580.1
contig02428	-2.02743	10.6598	1.41908e-13	2.01132e-12	AT5G10860.1
contig01497	-2.02663	9.19663	6.4905e-12	7.96157e-11	AT1G20980.1
contig04750	-2.02644	187.276	3.97451e-211	7.24736e-209	AT3G46970.1
contig00131	-2.02134	19.2284	2.98156e-23	7.03263e-22	AT1G32230.3
contig08784	-2.01936	8.15107	9.95894e-11	1.10316e-09	nohit
contig00725	-2.01902	55.5944	5.0544e-64	2.8871e-62	AT5G54900.1
contig04426	-2.01293	19.0185	5.01598e-23	1.18165e-21	AT3G49010.3
