# Supplementary material for: Transcriptome analysis of ripe and unripe fruit tissue of banana identifies major metabolic networks involved in fruit ripening process
Source: BMC Plant Biol. 2014 Dec 2;14:316. doi: 10.1186/s12870-014-0316-1 (PMC4263013; doi:10.1186/s12870-014-0316-1)
Supplement: Additional file 8: — GO annotation of differentially regulated genes in banana transcriptome. [file 12870_2014_316_MOESM8_ESM.xlsx]

## Sheet: Softening
Additional file 6: Fold change calculations of genes for which the heat map has been made in the different figures
Gene_Name	Contig	Ripe_vs_Unripe		Tair ID	Musa ID
EXPANSIN	contig05548	7.23274		AT1G26770.2	GSMUA_Achr5P07480_001
	contig05638	9.69817		AT2G40610.1	GSMUA_Achr5P07470_001
	contig03660	12.2921		AT4G01630.1	GSMUA_Achr11P22960_001
XTH	contig01351	-1.85287		AT1G14720.1	GSMUA_Achr8P30840_001
	contig08716	0.182533		AT5G57560.1	GSMUA_Achr10P30870_001
	contig14982	1.28463		AT1G74380.1	GSMUA_Achr11P26120_001
	contig07710	1.3725		AT1G74380.1	GSMUA_Achr10P15550_001
	contig08761	1.40493		AT4G25810.1	GSMUA_Achr5P21880_001
	contig14309	1.40493		AT5G57560.1	GSMUA_Achr3P05220_001
	contig14984	1.46151		AT1G74380.1	GSMUA_Achr11P26120_001
	contig14383	1.66796		AT1G74380.1	GSMUA_Achr11P26120_001
	contig10805	2.89035		AT1G74380.1	GSMUA_Achr10P10260_001
	contig03841	3.42877		AT4G02500.1	GSMUA_Achr1P24760_001
	contig02671	5.94098		AT1G32170.1	GSMUA_Achr5P03540_001
	contig17908	9.873		AT2G36870.1	GSMUA_AchrUn_randomP06130_001
	contig06502	11.1257		AT2G36870.1	GSMUA_AchrUn_randomP06130_001
PL	contig06896	7.29829		AT3G07010.1	GSMUA_AchrUn_randomP04250_001
	contig16570	8.22141		AT1G04680.1	GSMUA_AchrUn_randomP04250_001
	contig18390	8.87253		AT1G67750.1	GSMUA_Achr6P28260_001
	contig07346	9.87904		AT5G63180.1	GSMUA_Achr6P28260_001
	contig06876	10.9061		AT4G24780.1	GSMUA_Achr6P28260_001
PE	contig05675	-5.8556		AT4G12390.1	GSMUA_Achr8P12460_001
	contig01760	-5.43441		AT4G19410.1	GSMUA_Achr7P07250_001
	contig00843	-3.82389		AT2G46930.1	GSMUA_Achr2P18450_001
	contig06538	-3.19737		AT1G62770.1	GSMUA_Achr11P02660_001
	contig10034	-2.72436		AT4G19420.1	GSMUA_Achr8P14530_001
	contig00627	-1.19118		AT4G02320.1	GSMUA_Achr11P05430_001
	contig16625	-0.501965		AT5G47500.1	GSMUA_Achr1P01520_001
	contig08105	0.468288		AT5G47500.1	GSMUA_Achr1P01520_001
	contig05844	1.083		AT5G64640.1	GSMUA_Achr6P29240_001
	contig03427	1.40493		AT5G09760.1	GSMUA_Achr10P04520_001
	contig13424	1.40493		AT5G23870.1	GSMUA_Achr11P03970_001
	contig01448	1.77634		AT3G05910.1	GSMUA_Achr5P18410_001
	contig13855	2.083		AT5G23870.1	GSMUA_Achr11P03970_001
	contig06166	2.18991		AT3G43270.1	GSMUA_Achr3P05740_001
	contig18312	2.66796		AT3G43270.1	GSMUA_Achr3P05740_001
	contig03975	3.58152		AT5G46970.1	GSMUA_Achr1P15410_001
	contig05340	3.74527		AT3G43270.1	GSMUA_Achr3P05740_001
	contig06108	4.19847		AT3G14310.1	GSMUA_Achr7P11480_001
	contig12190	4.72095		AT1G62770.1	GSMUA_Achr1P00870_001
	contig09854	4.93245		AT4G33220.1	GSMUA_Achr7P15620_001
	contig02855	5.28037		AT1G02460.1	GSMUA_Achr9P16670_001
	contig03035	5.49578		AT2G26440.1	GSMUA_Achr3P05750_001
	contig10615	6.02761		AT1G14890.1	GSMUA_Achr6P05900_001
	contig08446	6.53911		AT2G01610.1	GSMUA_Achr6P05900_001
PG	contig09208	-3.08693		AT4G23820.1:1-10 | Symbols: | glycoside hydrolase family 28 protein / polygalacturonase (pectinase) family protein | chr4:12397217-12400050 REVERSE	GSMUA_Achr4P08470_001
	contig05392	-1.42602		AT3G62110.1:1-10 | Symbols: | glycoside hydrolase family 28 protein / polygalacturonase (pectinase) family protein | chr3:22997313-22999503 REVERSE	GSMUA_Achr4P08470_001
	contig14277	-0.917002		AT1G19170.1:1-10 | Symbols: | glycoside hydrolase family 28 protein / polygalacturonase (pectinase) family protein | chr1:6616777-6618875 FORWARD	GSMUA_Achr5P22120_001
	contig08782	0.0829977		AT1G19170.1:1-10 | Symbols: | glycoside hydrolase family 28 protein / polygalacturonase (pectinase) family protein | chr1:6616777-6618875 FORWARD	GSMUA_Achr9P18190_001
	contig05358	0.436635		AT1G80170.1:1-10 | Symbols: | polygalacturonase, putative / pectinase, putative | chr1:30153646-30155683 REVERSE	GSMUA_Achr3P13670_001
	contig08903	0.976083		AT3G57790.1:1-10 | Symbols: | glycoside hydrolase family 28 protein / polygalacturonase (pectinase) family protein | chr3:21405387-21407088 REVERSE	GSMUA_Achr3P11090_001
	contig03457	1.161		AT1G19170.1:1-10 | Symbols: | glycoside hydrolase family 28 protein / polygalacturonase (pectinase) family protein | chr1:6616777-6618875 FORWARD	GSMUA_Achr9P18190_001
	contig04926	4.33093		AT4G23500.1:1-10 | Symbols: | glycoside hydrolase family 28 protein / polygalacturonase (pectinase) family protein | chr4:12264640-12267074 FORWARD	GSMUA_Achr11P02870_001
	contig13557	4.47302		AT1G80170.1:1-10 | Symbols: | polygalacturonase, putative / pectinase, putative | chr1:30153646-30155683 REVERSE	GSMUA_Achr3P13670_001
	contig02855	5.28037		AT1G02460.1:1-10 | Symbols: | glycoside hydrolase family 28 protein / polygalacturonase (pectinase) family protein | chr1:504897-507099 REVERSE	GSMUA_Achr9P16670_001
	contig03148	7.18103		AT4G20050.2:1-10 | Symbols: QRT3 | QRT3 (QUARTET 3); polygalacturonase | chr4:10849911-10852090 REVERSE	GSMUA_Achr2P02550_001
Cellulase	contig05918	-1.07747		AT3G26130.1:1-10 | Symbols: | glycosyl hydrolase family 5 protein / cellulase family protein | chr3:9553708-9555611 REVERSE	GSMUA_AchrUn_randomP20150_001
	contig07332	-0.917002		AT4G28320.1:1-10 | Symbols: | glycosyl hydrolase family 5 protein / cellulase family protein | chr4:14018293-14019972 REVERSE	GSMUA_Achr5P22340_001
	contig01781	-0.653968		AT5G49720.1:1-10 | Symbols: ATGH9A1, DEC, KOR, RSW2, IRX2, KOR1 | ATGH9A1 (ARABIDOPSIS THALIANA GLYCOSYL HYDROLASE 9A1); cellulase/ hydrolase, hydrolyzing O-glycosyl compounds | chr5:20197765-20200168 REVERSE	GSMUA_Achr4P00750_001
	contig11215	-0.33204		AT5G49720.1:1-10 | Symbols: ATGH9A1, DEC, KOR, RSW2, IRX2, KOR1 | ATGH9A1 (ARABIDOPSIS THALIANA GLYCOSYL HYDROLASE 9A1); cellulase/ hydrolase, hydrolyzing O-glycosyl compounds | chr5:20197765-20200168 REVERSE	GSMUA_Achr5P07510_001
	contig01592	-0.304025		AT1G13130.1:1-10 | Symbols: | glycosyl hydrolase family 5 protein / cellulase family protein | chr1:4474726-4477820 FORWARD	GSMUA_Achr2P06020_001
	contig14585	0.0829977		AT5G49720.1:1-10 | Symbols: ATGH9A1, DEC, KOR, RSW2, IRX2, KOR1 | ATGH9A1 (ARABIDOPSIS THALIANA GLYCOSYL HYDROLASE 9A1); cellulase/ hydrolase, hydrolyzing O-glycosyl compounds | chr5:20197765-20200168 REVERSE	GSMUA_Achr4P00750_001
	contig03002	0.358632		AT2G20680.1:1-10 | Symbols: | glycosyl hydrolase family 5 protein / cellulase family protein | chr2:8921024-8923066 FORWARD	GSMUA_Achr10P14090_001
	contig05142	0.404926		AT2G20680.1:1-10 | Symbols: | glycosyl hydrolase family 5 protein / cellulase family protein | chr2:8921024-8923066 FORWARD	GSMUA_Achr10P14090_001
	contig02937	1.16546		AT1G13130.1:1-10 | Symbols: | glycosyl hydrolase family 5 protein / cellulase family protein | chr1:4474726-4477820 FORWARD	GSMUA_AchrUn_randomP17070_001
	contig11741	2.66796		AT4G28320.1:1-10 | Symbols: | glycosyl hydrolase family 5 protein / cellulase family protein | chr4:14018293-14019972 REVERSE	GSMUA_Achr5P22340_001
	contig10797	3.40493		AT5G49720.1:1-10 | Symbols: ATGH9A1, DEC, KOR, RSW2, IRX2, KOR1 | ATGH9A1 (ARABIDOPSIS THALIANA GLYCOSYL HYDROLASE 9A1); cellulase/ hydrolase, hydrolyzing O-glycosyl compounds | chr5:20197765-20200168 REVERSE	GSMUA_Achr6P08120_001
	contig09803	3.79495		AT5G49720.1:1-10 | Symbols: ATGH9A1, DEC, KOR, RSW2, IRX2, KOR1 | ATGH9A1 (ARABIDOPSIS THALIANA GLYCOSYL HYDROLASE 9A1); cellulase/ hydrolase, hydrolyzing O-glycosyl compounds | chr5:20197765-20200168 REVERSE	GSMUA_Achr2P05670_001

## Sheet: ethylene
Gene_Name	Contig	Ripe_vs_Unripe		Tair ID	Musa ID
EIN4	contig03723	-1.57997		AT3G04580.2	GSMUA_Achr8P14350_001
ETR1	contig00246	-1.08139		AT1G66340.1	GSMUA_Achr5P00120_001
ERS1	contig00961	-0.69461		AT2G40940.1	GSMUA_Achr11P20580_001
EIN4	contig02207	0.324006		AT3G04580.2	GSMUA_Achr11P02140_001
CTR1	contig00120	-7.65681		AT5G03730.1	GSMUA_Achr8P07600_001
	contig00295	-7.2024		AT1G72180.1	GSMUA_Achr9P08350_001
	contig01991	-4.50196		AT3G59110.1	GSMUA_Achr4P10610_001
	contig04615	-3.72436		AT2G01820.1	GSMUA_Achr7P03270_001
	contig13523	-3.39002		AT5G11850.1	GSMUA_Achr2P16720_001
	contig02155	-3.06384		AT3G59350.3	GSMUA_AchrUn_randomP00760_001
	contig03282	-2.67189		AT1G08720.1	GSMUA_Achr1P14150_001
	contig00264	-1.67189		AT2G11520.1	GSMUA_Achr7P20840_001
	contig03896	-1.23893		AT1G08720.1	GSMUA_Achr2P08840_001
	contig00152	-1.1473		AT5G57610.1	GSMUA_Achr6P03910_001
	contig11775	-1.13939		AT3G58640.2	GSMUA_Achr4P15160_001
	contig12449	-0.653968		AT5G03730.1	GSMUA_Achr11P14590_001
	contig05903	0.0829977		AT4G24480.1	GSMUA_Achr11P25610_001
	contig01510	0.294502		AT1G73660.1	GSMUA_Achr10P25320_001
MAPK	contig02950	-4.61744		AT3G02520.1	GSMUA_AchrUn_randomP18060_001
	contig04849	-4.53171		AT1G10940.1	GSMUA_Achr5P01140_001
	contig01201	-4.01654		AT1G10940.1	GSMUA_Achr11P18790_001
	contig01579	-3.68959		AT3G45780.2	GSMUA_Achr4P30620_001
	contig02005	-3.47772		AT1G78290.3	GSMUA_Achr3P01710_001
	contig02675	-3.29947		AT1G78300.1	GSMUA_Achr10P19170_001
	contig02158	-2.917		AT5G01850.1	GSMUA_Achr4P18600_001
	contig00638	-2.4734		AT1G09840.6	GSMUA_Achr4P16320_001
	contig01443	-2.10965		AT2G24360.1	GSMUA_Achr1P23740_001
	contig03010	-2.07228		AT4G21570.1	GSMUA_Achr2P02920_001
	contig02821	-2.03899		AT3G48750.1	GSMUA_Achr4P04710_001
	contig02970	-2.01216		AT3G02520.1	GSMUA_Achr10P26860_001
	contig01054	-1.62327		AT4G01370.1	GSMUA_Achr11P02910_001
	contig02166	-1.57997		AT3G46920.1	GSMUA_Achr10P02670_001
	contig02597	-1.57997		AT4G29810.2	GSMUA_Achr7P09660_001
	contig06082	-1.50196		AT4G33950.2	GSMUA_Achr4P23200_001
	contig04578	-1.34996		AT4G19110.2	GSMUA_Achr1P15530_001
	contig02727	-1.20458		AT3G02520.1	GSMUA_Achr4P30650_001
	contig01034	-1.18881		AT1G79570.1	GSMUA_Achr8P13260_001
	contig02049	-1.18774		AT3G02520.1	GSMUA_Achr4P30650_001
	contig00829	-1.13		AT5G26751.1	GSMUA_Achr11P14310_001
	contig00782	-1.06384		AT4G33950.1	GSMUA_Achr4P28190_001
	contig02154	-0.975896		AT1G78300.1	GSMUA_Achr6P10320_001
	contig01731	-0.951768		AT3G50000.1	GSMUA_Achr6P16850_001
	contig03562	-0.93937		AT2G42590.2	GSMUA_AchrUn_randomP21670_001
	contig01727	-0.917002		AT3G08720.2	GSMUA_Achr5P27890_001
	contig02979	-0.917002		AT3G02520.1	GSMUA_Achr4P30650_001
	contig02780	-0.917002		AT4G33950.1	GSMUA_Achr5P12610_001
	contig02056	-0.87636		AT3G50000.1	GSMUA_Achr10P11440_001
	contig00348	-0.849888		AT3G18040.1	GSMUA_Achr9P00750_001
	contig03024	-0.764999		AT1G78300.1	GSMUA_Achr7P19110_001
	contig00920	-0.756538		AT1G09840.6	GSMUA_Achr3P18230_001
	contig03726	-0.653968		AT3G02520.1	GSMUA_Achr4P30650_001
	contig03512	-0.501965		AT3G53570.4	GSMUA_Achr5P29170_001
	contig06707	-0.315552		AT2G42590.2	GSMUA_Achr6P26860_001
	contig04023	-0.249578		AT5G57610.1	GSMUA_Achr6P30410_001
	contig00960	-0.109647		AT4G19110.1	GSMUA_Achr11P06380_001
	contig02646	-0.00446512		AT3G58760.1	GSMUA_Achr7P24910_001
	contig01510	0.294502		AT1G73660.1	GSMUA_Achr10P25320_001
	contig03743	0.430921		AT5G20930.1	GSMUA_Achr8P04670_001
	contig03152	0.445568		AT4G19110.2	GSMUA_Achr7P04820_001
	contig00265	0.498035		AT1G67580.2	GSMUA_Achr11P15120_001
	contig01825	0.588233		AT3G50000.1	GSMUA_Achr5P01690_001
	contig03097	0.793491		AT2G42590.3	GSMUA_Achr8P27280_001
	contig03414	0.84199		AT2G04550.1	GSMUA_Achr7P16900_001
	contig02612	0.90612		AT4G24740.1	GSMUA_Achr11P26590_001
	contig01394	1.083		AT2G43790.1	GSMUA_Achr10P00980_001
	contig02410	1.39334		AT1G26480.1	GSMUA_Achr9P06440_001
	contig01562	1.80546		AT5G58950.1	GSMUA_Achr2P15610_001
	contig02722	1.83432		AT3G02520.1	GSMUA_Achr5P23090_001
	contig12681	3.05798		AT3G58760.1	GSMUA_Achr9P00040_001
	contig02394	6.51741		AT4G01250.1	GSMUA_Achr1P05010_001
EIN2	contig01521	-1.54149		AT5G03280.1	GSMUA_Achr7P01280_001
	contig01025	-1.02392		AT5G03280.1	GSMUA_Achr9P10350_001
	contig00852	0.0829977		AT5G03280.1	GSMUA_Achr6P31160_001
EIN3/EIL	contig13041	-5.09046		AT2G27050.1	GSMUA_Achr9P17080_001
	contig12734	-3.19737		AT3G20770.1	GSMUA_Achr5P27670_001
	contig00142	-2.83454		AT3G20770.1	GSMUA_Achr6P32210_001
	contig06247	-2.79147		gi|121309574:1-9	GSMUA_Achr9P17080_001
	contig00080	-2.63185		AT3G20770.1	GSMUA_Achr2P11540_001
	contig08711	-2.50196		AT1G73730.1	GSMUA_Achr9P27680_001
	contig00931	-2.28624		AT3G20770.1	GSMUA_Achr5P27670_001
	contig00029	-1.36583		AT3G20770.1	GSMUA_Achr6P15930_001
	contig02238	0.498035		AT3G20770.1	GSMUA_Achr10P12800_001
	contig00372	1.63554		AT3G20770.1	GSMUA_Achr8P21550_001

## Sheet: aroma
Contig	Ripe_vs_Unripe	Description	Acronyms	Tair ID	Musa ID
contig04770	2.17046	10-deacetylbaccatin III 10-O-acetyltransferase	DBAT	AT3G62160.1	GSMUA_Achr10P27260_001
contig14474	0.568425	1-acyl-sn-glycerol-3-phosphate acyltransferase 1	AGPAT	AT4G30580.1	GSMUA_Achr1P00800_001
contig09672	-0.617442	1-acyl-sn-glycerol-3-phosphate acyltransferase 1		AT4G30580.1	GSMUA_Achr5P12880_001
contig04934	-2.63947	1-acyl-sn-glycerol-3-phosphate acyltransferase 4		AT1G75020.2	GSMUA_Achr1P08740_001
contig02269	-0.151468	1-acyl-sn-glycerol-3-phosphate acyltransferase PLS1		AT3G57650.1	GSMUA_AchrUn_randomP16290_001
contig04660	-1.23893	1-acyl-sn-glycerol-3-phosphate acyltransferase PLS1		AT3G57650.1	GSMUA_Achr4P06980_001
contig01738	-0.33204	1-acyl-sn-glycerol-3-phosphate acyltransferase zeta precursor		AT5G60620.1	GSMUA_Achr5P20960_001
contig12761	4.56048	24-methylenesterol C-methyltransferase 2		AT1G20330.1	GSMUA_Achr4P25540_001
contig13049	0.0829977	2-C-methyl-D-erythritol 4-phosphate cytidylyltransferase		AT2G02500.1	GSMUA_Achr7P23670_001
contig07941	10.0858	3-N-debenzoyl-2-deoxytaxol N-benzoyltransferase		AT3G62160.1	GSMUA_Achr1P25050_001
contig06446	8.37302	3-N-debenzoyl-2-deoxytaxol N-benzoyltransferase		AT3G62160.1	GSMUA_Achr1P25050_001
contig15363	6.37991	3-N-debenzoyl-2-deoxytaxol N-benzoyltransferase		AT3G62160.1	GSMUA_Achr1P25050_001
contig12544	3.64294	3-N-debenzoyl-2-deoxytaxol N-benzoyltransferase		AT3G62160.1	GSMUA_Achr1P25050_001
contig01047	3.52692	3-N-debenzoyl-2-deoxytaxol N-benzoyltransferase		AT3G62160.1	GSMUA_Achr2P16940_001
contig00401	1.56192	3-N-debenzoyl-2-deoxytaxol N-benzoyltransferase		AT3G62160.1	GSMUA_Achr1P20250_001
contig13606	-2.23893	3-N-debenzoyl-2-deoxytaxol N-benzoyltransferase		AT3G62160.1	GSMUA_Achr11P05310_001
contig01804	0.558156	acetyl-CoA acetyltransferase		AT5G48230.2	GSMUA_Achr1P19180_001
contig01822	-1.33204	acetyl-CoA acetyltransferase		AT5G48230.1	GSMUA_Achr1P16400_001
contig09386	-2.30932	acetyl-CoA acetyltransferase		AT5G48230.1	GSMUA_Achr1P09500_001
contig07563	-2.67189	acetyl-CoA acetyltransferase		AT5G48230.1	GSMUA_Achr1P09500_001
contig04977	-1.00447	acetylornithine aminotransferase		AT1G80600.1	GSMUA_Achr11P24750_001
contig05749	-1.40243	acetylornithine aminotransferase		AT1G80600.1	GSMUA_Achr9P04450_001
contig07399	0.957467	acetyltransferase		AT2G32020.1	GSMUA_Achr7P01430_001
contig01160	-2.44752	acetyltransferase type B catalytic subunit		AT5G56740.1	GSMUA_Achr9P06010_001
contig18688	2.083	acyltransferase		AT1G12640.1	GSMUA_Achr3P12390_001
contig00624	1.54004	acyltransferase		AT1G12640.1	GSMUA_Achr3P12390_001
contig08221	-0.917002	acyltransferase		AT3G05510.2	GSMUA_Achr11P20470_001
contig10348	0.930995	acyltransferase/ catalytic		AT1G54570.1	GSMUA_Achr11P25540_001
contig00531	0.794137	acyltransferase/ catalytic		AT1G54570.1	GSMUA_Achr11P25540_001
contig02891	-0.33204	acyltransferase/ catalytic		AT5G41120.1	GSMUA_Achr8P17790_001
contig09906	-0.653968	acyltransferase/ catalytic		AT5G41120.1	GSMUA_Achr8P17790_001
contig17350	9.64237	chavicol O-methyltransferase		AT4G35160.1	GSMUA_Achr4P16570_001
contig09936	0.860605	farnesyltransferase subunit beta		AT5G40280.1	GSMUA_Achr3P15260_001
contig07153	0.275643	farnesyltransferase subunit beta		AT5G40280.1	GSMUA_Achr8P26980_001
contig04804	-0.717693	farnesyltransferase/geranylgeranyltransferase type-1 subunitalpha		AT3G59380.1	GSMUA_Achr2P01670_001
contig12319	3.98989	flavonol-3-O-glycoside-7-O-glucosyltransferase 1		AT3G53160.1	GSMUA_Achr3P24890_001
contig11100	3.22596	flavonol-3-O-glycoside-7-O-glucosyltransferase 1		AT3G21760.1	GSMUA_Achr11P23550_001
contig12990	-3.39002	flavonol-3-O-glycoside-7-O-glucosyltransferase 1		AT3G53160.1	GSMUA_Achr4P20170_001
contig04604	-0.810087	hydrolase or acyltransferase		AT5G38360.1	GSMUA_Achr9P00550_001
contig02988	0.0829977	hydrolases or acyltransferases		AT1G74640.1	GSMUA_Achr5P23350_001
contig06356	4.86534	indole-3-acetate beta-glucosyltransferase		AT1G05680.1	GSMUA_Achr4P17780_001
contig02432	-2.37643	indole-3-acetate beta-glucosyltransferase		AT2G30140.2	GSMUA_Achr2P14670_001
contig11972	0.404926	L-aminoadipate-semialdehyde dehydrogenase-phosphopantetheinyltransferase		gi|218185192:1-9 hypothetical protein OsI_35003 [Oryza sativa Indica Group]	GSMUA_Achr8P09430_001
contig16324	3.083	methyltransferase		AT3G20020.2	GSMUA_Achr5P10840_001
contig10463	3.05424	methyltransferase		AT3G20020.2	GSMUA_Achr5P10840_001
contig02339	2.083	methyltransferase		AT3G20020.1	GSMUA_Achr5P10840_001
contig10748	0.0829977	methyltransferase		AT3G20020.2	GSMUA_AchrUn_randomP04910_001
contig04627	-1.45306	methyltransferase		AT4G29510.1	GSMUA_Achr6P22570_001
contig04400	-2.4672	methyltransferase		AT1G04870.2	GSMUA_Achr10P27110_001
contig09623	-0.180037	methyltransferase family		AT4G00740.1	GSMUA_Achr5P20080_001
contig00872	3.85559	methyltransferase small domain		AT1G71490.1	GSMUA_Achr11P19380_001
contig08068	-0.917002	methyltransferase WBSCR22		AT5G57280.1	GSMUA_Achr5P21960_001
contig17111	9.43283	O-methyltransferase ZRP4		AT4G35150.1	GSMUA_Achr4P16570_001
contig08381	7.38495	O-methyltransferase ZRP4		AT4G35160.1	GSMUA_Achr4P16570_001
contig18255	7.36951	O-methyltransferase ZRP4		gi|116874844:1-9 O-methyltransferase [Iris x hollandica]	GSMUA_Achr1P01400_001
contig18549	4.05798	O-methyltransferase ZRP4		AT4G35150.1	GSMUA_Achr4P16570_001
contig13567	1.70449	O-methyltransferase ZRP4		AT4G35160.1	GSMUA_Achr1P01400_001
contig05229	0.137446	phosphatidylcholine-sterol acyltransferase precursor		AT1G27480.1	GSMUA_Achr6P23060_001
contig17274	-0.917002	phosphoethanolamine N-methyltransferase		AT1G73600.1	GSMUA_Achr1P12660_001
contig03854	0.66796	protein-L-isoaspartate O-methyltransferase		AT3G48330.2	GSMUA_Achr1P27750_001
contig04889	-1.98739	protein-L-isoaspartate O-methyltransferase		AT5G50240.2	GSMUA_Achr3P02610_001
contig05001	0.346032	protein-S-isoprenylcysteine O-methyltransferase. tax		AT5G23320.1	GSMUA_Achr7P08740_001
contig12461	7.34978	taxadien-5-alpha-ol O-acetyltransferase		AT3G62160.1	GSMUA_Achr1P25050_001
contig13160	7.08773	taxadien-5-alpha-ol O-acetyltransferase		AT3G62160.1	GSMUA_Achr1P25050_001
