# Supplementary material for: Transcriptome analysis of ripe and unripe fruit tissue of banana identifies major metabolic networks involved in fruit ripening process
Source: BMC Plant Biol. 2014 Dec 2;14:316. doi: 10.1186/s12870-014-0316-1 (PMC4263013; doi:10.1186/s12870-014-0316-1)
Supplement: Additional file 9: — List of novel genes identified in this study in the comparative transcriptome. [file 12870_2014_316_MOESM9_ESM.xlsx]

## Sheet: supercontigs_rice_pathways_osa_
Additional file 7: List of the Rice pathways present in the KEGG database with the number of genes present in the Musa acuminata comparative transcripts
Show all objects	No of genes in Banana Transcriptome
osa01100 Metabolic pathways	1261
osa01110 Biosynthesis of secondary metabolites	655
osa03010 Ribosome	215
osa04075 Plant hormone signal transduction	135
osa00500 Starch and sucrose metabolism	115
osa00010 Glycolysis / Gluconeogenesis	115
osa00190 Oxidative phosphorylation	107
osa04141 Protein processing in endoplasmic reticulum	106
osa03013 RNA transport	105
osa03040 Spliceosome	100
osa00230 Purine metabolism	98
osa00520 Amino sugar and nucleotide sugar metabolism	94
osa00240 Pyrimidine metabolism	82
osa00940 Phenylpropanoid biosynthesis	80
osa00710 Carbon fixation in photosynthetic organisms	78
osa03008 Ribosome biogenesis in eukaryotes	77
osa00360 Phenylalanine metabolism	76
osa03015 mRNA surveillance pathway	75
osa00270 Cysteine and methionine metabolism	74
osa04626 Plant-pathogen interaction	71
osa00620 Pyruvate metabolism	69
osa04120 Ubiquitin mediated proteolysis	69
osa04145 Phagosome	61
osa04146 Peroxisome	60
osa03050 Proteasome	58
osa00564 Glycerophospholipid metabolism	58
osa00630 Glyoxylate and dicarboxylate metabolism	57
osa04144 Endocytosis	56
osa03018 RNA degradation	54
osa00051 Fructose and mannose metabolism	53
osa00330 Arginine and proline metabolism	51
osa00020 Citrate cycle (TCA cycle)	49
osa00260 Glycine, serine and threonine metabolism	48
osa00480 Glutathione metabolism	47
osa03420 Nucleotide excision repair	47
osa03060 Protein export	46
osa00052 Galactose metabolism	46
osa00970 Aminoacyl-tRNA biosynthesis	45
osa00030 Pentose phosphate pathway	45
osa00900 Terpenoid backbone biosynthesis	43
osa00400 Phenylalanine, tyrosine and tryptophan biosynthesis	41
osa00071 Fatty acid metabolism	40
osa00195 Photosynthesis	39
osa00561 Glycerolipid metabolism	39
osa01040 Biosynthesis of unsaturated fatty acids	38
osa00280 Valine, leucine and isoleucine degradation	38
osa00562 Inositol phosphate metabolism	38
osa00250 Alanine, aspartate and glutamate metabolism	36
osa00350 Tyrosine metabolism	36
osa04070 Phosphatidylinositol signaling system	35
osa00860 Porphyrin and chlorophyll metabolism	34
osa00053 Ascorbate and aldarate metabolism	34
osa00510 N-Glycan biosynthesis	34
osa00040 Pentose and glucuronate interconversions	33
osa03022 Basal transcription factors	31
osa03410 Base excision repair	30
osa03430 Mismatch repair	30
osa03030 DNA replication	30
osa03440 Homologous recombination	30
osa00592 alpha-Linolenic acid metabolism	29
osa00920 Sulfur metabolism	29
osa00910 Nitrogen metabolism	28
osa00061 Fatty acid biosynthesis	28
osa03020 RNA polymerase	27
osa00130 Ubiquinone and other terpenoid-quinone biosynthesis	26
osa00410 beta-Alanine metabolism	26
osa04130 SNARE interactions in vesicular transport	23
osa00565 Ether lipid metabolism	22
osa00650 Butanoate metabolism	22
osa00770 Pantothenate and CoA biosynthesis	22
osa00290 Valine, leucine and isoleucine biosynthesis	22
osa00062 Fatty acid elongation	21
osa00906 Carotenoid biosynthesis	21
osa00640 Propanoate metabolism	21
osa00600 Sphingolipid metabolism	20
osa00100 Steroid biosynthesis	19
osa04712 Circadian rhythm - plant	19
osa00950 Isoquinoline alkaloid biosynthesis	18
osa00460 Cyanoamino acid metabolism	17
osa00300 Lysine biosynthesis	17
osa00340 Histidine metabolism	17
osa00450 Selenocompound metabolism	16
osa00903 Limonene and pinene degradation	15
osa04650 Natural killer cell mediated cytotoxicity	15
osa00591 Linoleic acid metabolism	15
osa00945 Stilbenoid, diarylheptanoid and gingerol biosynthesis	15
osa00960 Tropane, piperidine and pyridine alkaloid biosynthesis	14
osa00380 Tryptophan metabolism	14
osa00670 One carbon pool by folate	14
osa00790 Folate biosynthesis	14
osa04710 Circadian rhythm - mammal	13
osa00563 Glycosylphosphatidylinositol GPI-anchor biosynthesis	13
osa04140 Regulation of autophagy	12
osa00196 Photosynthesis - antenna proteins	12
osa00310 Lysine degradation	12
osa00590 Arachidonic acid metabolism	12
osa04122 Sulfur relay system	11
osa00511 Other glycan degradation	11
osa00430 Taurine and hypotaurine metabolism	10
osa00941 Flavonoid biosynthesis	10
osa00904 Diterpenoid biosynthesis	9
osa00760 Nicotinate and nicotinamide metabolism	9
osa02010 ABC transporters	9
osa00603 Glycosphingolipid biosynthesis - globo series	8
osa00730 Thiamine metabolism	7
osa00740 Riboflavin metabolism	7
osa00072 Synthesis and degradation of ketone bodies	7
osa00750 Vitamin B6 metabolism	7
osa03450 Non-homologous end-joining	6
osa00908 Zeatin biosynthesis	6
osa00604 Glycosphingolipid biosynthesis - ganglio series	6
osa00073 Cutin, suberine and wax biosynthesis	6
osa00531 Glycosaminoglycan degradation	6
osa00785 Lipoic acid metabolism	5
osa00905 Brassinosteroid biosynthesis	5
osa00909 Sesquiterpenoid and triterpenoid biosynthesis	5
osa00780 Biotin metabolism	4
osa00660 C5-Branched dibasic acid metabolism	4
osa00232 Caffeine metabolism	2
osa00944 Flavone and flavonol biosynthesis	1
