# Supplementary material for: Transcriptome analysis of ripe and unripe fruit tissue of banana identifies major metabolic networks involved in fruit ripening process
Source: BMC Plant Biol. 2014 Dec 2;14:316. doi: 10.1186/s12870-014-0316-1 (PMC4263013; doi:10.1186/s12870-014-0316-1)
Supplement: Additional file 11: — List of primers and their sequences used in RT-qPCR. [file 12870_2014_316_MOESM11_ESM.xlsx]

## Sheet: novel_transcripts_foldchange
Additional file 8: List of Novel genes identified in this study in the comparative transcriptome
GeneNames	foldchange	r_vlaue	p-value	FDR	Descr		length
contig00462	-6.32076	18.3628	4.48887e-16	7.50348e-15	nohit	AAAATATGCAGACCTGGAAAAAGATCCAGGTCAACTTCAACTAGTCACCCAAGTGTTTAAGTGTAAGAGAAGTGAGTGAAAAGTGCACAGAGCGAGTGGCGCAAAGCAGGCCATTTGGGTCAAGCAGAGTGGTGCAAAGCAATGTTGACGGTTGCAATATAGCATTTCAAAACACTGTTAGGGTCGATGCACATAAGTACGCGAGTCAGTTTAAGAAGGAAAGATCATCGATGAAAGAGTCACAATTGGATGCATGACAAACCAACCTTTCAAATTCAACAACAACAACCCTCACAGTTGAGGGGCGACTACATGAATCTTCTCCCATGACTGAGCACCATATATGACTATATATTCACTTAAATCAAGCACATTCAGATAATCTATCTATCATTGTTC…	1691
contig00655	-0.162115	0.092122	0.331886	0.449483	nohit	TCATGTAGGAGAACAGACTGAAATAAAAGTGCTACCAACATAATGTCACATGACTGAAAGAGTTTTTCCAGTTGAACAGAATATTTAAGCACTGATCAAAGAAGGCTACTTGTATTCGTTACCTTGTCATCTTGTCCATGCATATCTATGCTATGTACGGTGCCTCTCAAAAACAATTACAAGGTTATGAAATCAACACCAGCAACAAAATGGTGGACAATGTCGGACTTCATTTCTAGCATGAAAGATGATCTGATTTTATTCTCGTCCTGCACGCTTAAACCTTGTTGTAGCTCAGGCAACATTGGCATAAGCTGTGAAGTTTCGAGCAGCCGACCAAAAAGGTTTGTAATAACACTACATTCTGTAACTCCAAACATGGTATTTAGTAACAACGCT…	1577
contig01219	-5.37643	11.4637	1.84121e-12	2.37125e-11	nohit	GGAATATTTCTTCATAGCCCCAATTCCGCATTATAGTATATTATAGTTATGAAATGTCATAACTAGTCGACACAATTGACATAAAGCACTAATCAAGACGATGCACTCATCTTAAAGCATAATCGACATAAAGCACTAATCAAGATGATGCGCTCTTCTTAAAGCACTGATAAGTTGTAATTGCATGATGCTACGTTGAGGTCATCAGCCATGGAGACGAAGAAGACGGGGAACTCACGCGACCTTTTCTTGACTTCGGTGCGCGTCAATGGGGTCAGCAGAGGGAACACTCGTACGACACCCTCTCTCCACGGCGGCCTCCCAACGCACCCACGCGCGCGTCGCCCTCTCCCCCCGTCGCACACTCTTGCAGAGACCGGGCTTCGCGTGCGTGCGTGA…	1381
contig01269	-1.79147	5.27655	1.59648e-07	1.24361e-06	nohit	AAGGTACTTGGTGCGATGGTGTATTTTGTTGCTGTGTTTGTCCATTACGTCAGTTCTTGCTTCTAGAGAAGGGTGACCTAGTTTTTATTGAAGGCTGCGTCGCTATTTGGCAAGAGCTCTTCTTTGATGTCGTTTGTATGTTCAAGTAATCAATGCTGACGAGATCTGTCTTGTATGTTTTCTCGTCAAATTTTTGCTAAGAAACAACATATACGTTCATTAGTCATTAGATATGTTTTAAACCCTGGTTTGTATTAGTATTTCAAAATTTACTTTCATCTGTTCAATCATCTGTTGCAAAAGTTAGTTTGTCTTTTTGCTTGTATTCAATTCAATTGCGTCTATTCTTGACGTGATCATTATTCCGTTTTTATAGTTAGTCATGATGCCTGATGTTAA…	1366
contig01833	-1.02392	2.43956	0.000202441	0.000920424	nohit	CAGGAACTTTGTTGGCCTTAGGGGTCATGGAGAAGAGGATGTCTATTTATGGATCCTTATCAAAACCGTCAACTATGAGAAGCTGACATTTTGAGGTTTTACAATGCCAGACCTTAGTTGCCGAGCCCATCTGGAGTTAAACATATTACAGCAAGACAATGCCCAGTGCAACAATCTATGATTTGGAGCCTTCACTATTTGAACTTGAACAAGGCATTACGTCAAGGTTGTGCTGTATAACCCTTAGATGTAGCTTCTCTATTCTTGGGTGCTACATGCGGCATAGATGACGCCAATAGCATTGGTGATGATGGTCATGGATCATTAGATAGATACTATGATGATTTTGCAATGAAGACAATATATTATATCCATTTTCTGTGGTTGCTTCATAATCTT…	1247
contig02099	1.235	0.92911	0.0637744	0.1204	nohit	ATTTTTATATGATAAGCAATGGATCTAAAAGAAAAACTAATTTTTAGTGAAAGGTAGCGAGAAACTGAACAAAAGGATGCAATAAAGCGGATAACTAACAATCAATTCATATCGATCATCCCAACCAGTTACCCTCCCATAACATGATAAAATTAATGATGTGAATAAATTTATTCGAATAAGAATCCCGAAACGTTGTGTACAGGAGGTAAACAAATAGAGATCACACGATTCGCCAACAGCATGGGTTATTATAGCTAATTAGAATAATAGCTTGCTTGGCACTCGGTGGGGCTCAATTGTTTCATAAAACCTATGATTTCTCAGAAAATTTACCGACAAGAAAAATACAAGACTCAACTTAAAAAGTCTTTTGGACATTGATATGAACGAAAAGAA…	1197
contig02237	1.76107	1.31579	0.0223103	0.0501681	nohit	CAGCGTTTCTTCCGGTGTTCAATTGTGTGCATTCCGTCAAGTCTCGGCCTTCTTGGCTAAGCTTGACCTCATTAATCGTTTCTCCTCGTAATCCATTGTGTTTCTCGGGCGGCAGAGCTCTACCTGGAAGCGATCACTCTGTGATTTCTGGATCTTGGAGGTTCCTTTGTCTTTAGGTTGGAAGTTCTTATTTCCCCGATCTTTTTCGTCTCATTTCTCGGACATTAGTTTGTTTCTGTTGCAATTAAACTCTATTGGTCCTAAGATTGTCGGTTTCTTTGGCTTCACGCTCGAATTCCCTAATTTCTGATCTTTTGTTTTGTTTCTTGGATGATTCTGTCTTTTGTTTCAATTTCTTGGATGAGGTTTGCGTTCTCTTGTGGTAGAACTGTCTCGCCT…	1175
contig02396	4.15339	18.4303	1.79645e-18	3.43252e-17	nohit	AAATGGTAAGTAGTGAGGATGGGATTTGATCCTTAGACCTTGCTATCAAATAGTCAAAGTCTTAACCAGCTAACTTCAAAATATTTTGTAAACCATGTTAGGTGTCTCCAACTAGAAATAGTAATATGACAAAGAACAGAGATCAGGAAACTAAAAGTTGAGGATGATAAGTGATAACCTACTCAAGCAATGATATTAAATCTGCCAAAAGTTGTGTGAATTCTGTTTTCCATCATGTGATCTAATAACAATGTCACATGGAATGGAGATGACATAGAAGACCCTCCCCTGACCAGCCTCGAGTAGTTAGTAGTTTCTATGTCCTTGTGCGTTCCTTCAATCTTCCAATTCAAACTGGCTTTGGTTTCAAACTTCCATGGCACTATTATGCCTGTACTG…	1143
contig02635	-1.18004	1.28981	0.00760762	0.0212899	nohit	ACAAATTTAACAGGAATGCTGATGCAGTAGACAACAGTATGTAAACTGAAATTGCAAGATTACACAGAACAAGCTACTCAAGTAAGACCTATGTACTTAATCAGACATTCAAGTCTTATAACTACTCCTTGACTGCCTATTACAAAGAAAACAAAATCCATGATAAACTACTTTACAAAGAAACTACACGAGGAATGCACCCCAGAAACAAAGAGCACAATTTCTGATCTTTGAACCGACAATAGGTGTGGCCATATTTCAGCTTATGATGTCATCACCAACACGCTCCTTGATGAGACTGGCAAGTTCATCTGCCTCCTGCACACCATCGGCAGCACCCGTTGATGACATGTTTAACCAACCCAACTAGAACTTGTTTGACAAACTCAGGATTAAGCT…	1106
contig02720	-1.39813	18.3722	2.69393e-23	6.41805e-22	nohit	CTACTCCGCCCTTCAGATTTCTTGCACGGTCTCCTCGGGACAATTCCATGACCTACCTGATCAGTACCTTCTACAATCATGATCCACCAATATTCGTGGCAATTCGGAAGCATAGTGAACATACCGAGGCACATCTACGGGAATCGTCTGCATCATATTAAGGTACTATTTTCTTACACGATGTGGTCACTCCGAAGCCATCCTCTCTGCCAGTTGCAAGGTATGATTTACTTCGAGTTAGCGTTCGAACGACTTATGCAATATCTATAATAATCCTGGTTTACCCATCTATCAGTTAGCGTTCGAACGAGTTAGCGTTCGAACGACTTATGAAAATAATGCCGTATCTATCAGTTAGTGATTATTGATCTTTCACCAAGACTGTTTAGTCAATATCCA…	1094
contig02847	-0.724357	0.53981	0.0700617	0.129612	nohit	AGGAATTTGTATTGTGAGAAAGTTGTTTCATCATATTTGGAATTTCCGACACAGAGAACAGAAACTAAACTTTCTCTTGGAGATGTATATGTTCAGAGTGAGAAAAACATCAAGAAAAATGTAGTACCCAATATATCAGGTTTATCCATAGCTAATCCTCACGGAATTAGAAATTCAATGGCAGGTCCTTTCATAGGCAGTAACCTCATAGGTTCTGTTAACCCAAGGGCAGACATCAGACATCAGAATGCTTTCAAAACACAAGGCACACAGGTATGACTGCGAATCATCTACTTCACCTCAAAAATCAGTTGAAAGAGTAGGACACGAACAAAGATCTTCTGCAAATAGTACTCTCCCTCATTGGCTCAAAGAAGTGTTGACTGTGCCTCAAAGGCG…	1072
contig02938	-1.74708	8.91322	8.94583e-12	1.08125e-10	nohit	GGATTTCGGACATAGGACGGATCCTTGGATGATTACCCAGGCATAGCCATGGAGTTCATGGATCAAACTTTGTTTAGCGGTATTATATCAAATCGCGTTGCAGATCTGGTTGTTCGTCTCGCTATGCGAAGAAGATCTGGTTGTTCGCCTGTTGCTGAGTTTATCTCATTATGTCTCTTAGTTTAAGTATTTGGAACTAGAGATATGGTTATCGGGTTCTTTCCCAACATGTGGGCGAGGAATGGTGGGTATCTCCATGGAGGGTAAGGTAATTTACGGATCATGTTTGGCGATGCATCTAGGGTTTGTCGACACGACCTTTGCCATGTTGGGTGCGCTCGCATGGCAGGTCATAGACACAATAAAAATCATTTTTTTGTGTGTTTGGGGATCGCATGG…	1068
contig03046	5.42721	9.33193	1.3757e-08	1.21597e-07	nohit	CCTCATGACCACATGGGATGCAAGCTTCGTGGCCATTTCTCCAAATCAGTGAGGTATAGATAGTCTTCCCCTTTGTTCTTCGCAAATCAGATTAAATGTCAAATTCTTTACTACTAATTTCGTGCACCTATAACTGCTACAAATTCTGATTATCGGATATCATTTCAATTTATTATCTGCCAATTTTCCATTGGAATCAATTTTGCAATTTATTTGTCCTATCTTATAGTTGTCATCGGCTACATTCTCTAAGATGATACTGATACTGAAGGATGATTCTCATTTAGGGAAATGCCTGTAAATATGTTGATATAGTATATGCATCTATATATGCAAGCTTCAAATAATTTAACTGCCTATTATTTCTGCCACAATTATTTACTCATTTGTTTCTCCTTC…	1050
contig03188	-1.03248	0.573423	0.0718324	0.132622	nohit	GTGCGGATGAATTTGTCATTAACCTCTAGGCAAGATTTGAAGCATAGTTACATATCTAAGGTCCACATCTACAGCCAAAACTTATATCATTGAAGTGGAAGGTAGGCTCTGCCTTCAATCATTGAGTTGGAATAAAAATAATATTGTCATAATATGTTTGGAAAGGATCTTTCTGATATGATAATATAAAAATGGCAAAAATCCTCTGCCATGTTCAAGATAGACAAAATGGCTGAATTATAGATCGAAATATTTAGTCAACAAGAGAACTATGATTCACGATAGAAAATAACATAAATTTATTTTTATATAAAACTAATTTTATAAAAAACGCTTCTACTTTAAAGATCATTTTAATATCTGAATATAATGTTCCAAAATTCTTTTATATTATATTAA…	1034
contig03190	-0.279572	0.0544291	0.505106	0.615487	nohit	GGTTGTTTTTCTTTTCTCTTGGTTGGAAAACTAAAGAACATGTGAAAAATTGTATTGTTAGGAATTGCGGATTTATTAATTCAATTCAATGATGCTAATGCATCGTTGAATTGAATTAATAAATATTCAAATAGATAGAATAGATAGAATTCGAATATGGAGCGGGTAGCGGGAATCGAACCCGCATCGTTAGCTTGGAAGGCTAGGGGTTATAGTCGACGTTGCTTGATCACTTTTAACGTCTCTAATTCAAAACCGAACGTGAAATTTTGATTTCATTCGGCTCCTTTATGGAAGATTGATGTATTCCTAGAGAAAATTAGATCCATAACATCTATGTCAGCCTTTCTGTCTGAATGTATCCCAAACTACTCGCTTACTAGATGATCCCTCTAGAGG…	1027
contig03230	1.47786	13.3408	7.74308e-13	1.03774e-11	nohit	GTGGCTGATTTCATTTTTGCAGATGTTCTTCAAAAGAGAACTCTGTTTTTGGGTGTTTGGCAGTCATCGACTGGCTGGATTTCCTCTATTTTGGCTTAAAGTCTTGGAGGTCACAACCATATCTGGTATGGGGTAAGTTATTCACTCATGGGTGTAGTCATCGGTTGTGGTAGATGTTTTCCATATGATCCTGGTTAGGTTTTAATTACCAGGGAAGCCTCATGCAGTGCGTCTCTGGTGTTTTAGCCAAGTCATATTGGCAATATTTGTGGGCTGAACTTGAGTCCAGATGTTTCAGGCTGGTCACTTCTTTCCGTCGTTCCACTCTGGGTTTTATGCTTTCTGAGTCATTGGAGTCTGTTGTCTGCTTTATCGTCTTGTTCGGTTGCTTTTGCACAG…	1029
contig03252	-0.917002	0.295145	0.191538	0.292399	nohit	ACCCTCAGCATCATCAAGTCTAAGCTACAGGAGCATCTCTGCAGGTGTCCCCTGTGGAAGGAGTTAGATGCCAATCATAATTAAAAAACAGTTCTGGGGAACCGGGGAACCTGAAGTGAGCTTCCGAGTGTTCTCTTAAAAGCATTTCCAGAAAGTCTGGAGTGAACTTGGAACAACAATTTGCTGTCGTATATAAGATCAATATCAATTGAATATATCCTTCTGTCACTTGTGTGCCTAACAAGATCTAAGAAGCTTTGCACTAATGGTCTCCGCTTTGCTGTTGTTGCAGAAGTTATGACTGGACTGAGTCGTCAAGAGGGTATATAGTGATTGGTTTCAGTGTAATTGTTGGCATTTCATTTTGTCAATAATGCACAACAGAAATGTGGATAAAAT…	1019
contig03272	-0.734138	0.970985	0.0152743	0.0377631	nohit	ACAAATGCAAATAATGGAGCAACACGAATGACAACTATGTTAGATAGTGATAAACTATTTTATTTAATTTGCATGACTACATATGAAGCACAAGAGTACACACTGACAGTATACATGGCCATGGAGAAAGATAATGTCTCCACAACCACTCATCATATCTTTCTTGCACCCAGGACTTTGGGCCAAAACACATCTAAAGCCTCCATTTCTATAGTACTTTTGTAATAAATGATTAAATTACATGGAATCTGTAGCTCAAATTTGTCAAAATTGAAATTCTTTGATGATACTATATTTGAAGGACAATCTATGACAGATAAAAAAGATAGCAAATATGTAACTTGCTTGACCTAGTTTTGGACTTATTGTCTGTTTTACAGCTTCGGTTTAGTCTAGTTC…	1025
contig03284	-4.23893	4.57562	4.10652e-06	2.60237e-05	nohit	CTTCTCTTCTGCAGTTTGTTGTTTGTATCTTCCAACTTTCGAGATTGAGAAGGCTCGGTTTCTTCTAATTTAATCTTCTCTCTTTGTTCTTTAGGTGTTGACGGCTGGGGTAAAGAAATGGAGTACGATTCTAGAGGTTTATTCTCCAGCGAATTGGTTGATACAAGCAGCAAATTTGGTTCCTGCAAAATGTGGTTTCTTGTCGGCTTAGGATTTGAATCTTTTGCAAGAGGGATAGTACGGGCCTGAGATTTAGGATGCAATATGGTTGGTGATGCGGACGTTAATGTTGGCTGGGATTCATGGGCCAATGACAATGGCTGGTTCGAAGGAGATGTTCTCTTTGCAGGTGATGAAGATTGTGAGTCAGGTGCAAGAGCTTGAGATGAGAGCCGAGAC…	1020
contig03383	-2.34054	52.8353	6.10383e-60	3.33582e-58	nohit	TTATAGTTGATGGTCGTTTCTTAATTCCATCTCTACTACAGAACCGGACATGAGAGTTTCTTCTCATCCAGCTCCTCGCGAATGAAAGGATTCAATAATATTACAGATACGCATGTATTTAATAAACTAATACACTAAGACATTTATTAATATTGAATTTGTTTTGTTATACAGGAAGATGTATATACAGGATATACAGCTAGAATATTTATGTTATGCATATTTATAGATATAAATTATAGATAATGCTTTTTATTTTATAACGATCCTTGATCCTTATTTTACCCTTATCAAATGATGCCAAAATATTGTAATGTAATCTCAATAAATAAAGGTTTCGCGGGCGAATATTTACTCTTTACTGTTTTATTCCTAGGTCAACCCATGACTTCTCAGAAT…	1014
contig03661	-1.20651	1.2212	0.00953164	0.0254679	nohit	CGTTTTTTGAGCTTTGATGGTGGGGAAAGGTGGGATATGATTGGTCAATAAAGAGCAGTGGCTATCCTGTAGTATACGTGAGTTTGTCTGAAGGAGAGAGGATTGCAAATTGATGCAAAGGTGGTCACTGGGCAGCTTCTTTTGACCGAAAGGGACATGGGTTTCTGAAGAGAGAGGCAGGTTTTGACAAGCCTATTACACTGGATGATGATTGCCAGTTTCTTTGTTGGTTGTTTTCTTTGGAAAGGGGATTAGCAGTGTGGAGAAAAATGAAATCTGGCTACACTGTGTAACTTTAGTTATTTCCTGGAGACTGGATAGAAAGGATGTATCTTTATTGACATGGAGAGTACGGAGGGGCAAGTTTCTTCATCAGTAGCTTTTTAGAAGGTCATGCTT…	981
contig03693	-1.33204	1.53628	0.00390969	0.0123039	nohit	CAAAAAGAAGGCCCTGAGATTAAAGAACTGCAAACCCACTGGTTTGCACACTCGCAAAGGATGGATTTTATGAGGTATCTTGATGGAAAACGCTCTGCTCACGTTGGAAAAGTTGGTGGAACTATCTTGCATCCATTATACAAATTTATCGGAACAAGGAGGTGCCGGATGCACAAAGATTCCAAGAGACAAATGGTGTTATCTTAATATATGTTACTAATATATTGCTAAAGCTCAAACAATTGCTAATATATTGCTAAAGTGTTGTGTATATGATTGCTATAGCTGATTTAAGAACCATGCAGAAATAAAGAGACGTCTACCAGAAGAGAACCATATAGCAAGAAATTGATTTCTTGAAGAAGATAAGTAAACTGTGCCCGATTCAACAACTGTACA…	978
contig04081	0.0829977	0	0.860024	0.91316	nohit	AAAGGATCCAGGATTTTTTGCTTTGTTTTTGGATTCTAATGACCTACATAAGTATCTTTATCTCATGCAAAAAATACACTAAACTGATAATACAGTAGAGAAATGCCACAAATATAAGAAAAGACACAAAACCTATTGGCAATGATTTTGGAACACCAATTCCAAGCAAAGGTAACACAGCATTAGAGGAGACATCAAACCCTACTCTTTCTTAGAAACAATGTGAAATTCTACATATGTATTGTTCAATATTCCACTCATATAGATGTCACCATGAGCTTATTTTTGCAAAAGGTACAATAGGACTACTTCCCCATCTTCAAATCGACATCTATACCCGGCAACATTTGAACTTTTTTTTACCATAATTTAAAAATTAGATCTATTCTGAGCTTTTTA…	932
contig04113	0.24588	0.735099	0.626858	0.721299	nohit	GCGCGTGTGGAGCTCTGCGCTCTTGCCTTCTGTGCTCTCCTCAGCCTCCAGCTCGCCTTGGCCTCTAGATCCCTTTATGGAACTGGAGCCGGAGGTGGAGGTGGAGGCAGCGGCGGTGGGGCGGTGGAGGTGGTGGTGACTCTGGATATGGTTCAGGTTACGGCTCCGGATATGGTGAGGGCGGCGGTAGGGGGAGTGCGGGAGGGTATGGTAGAGGAGGAGGAGGTGGAGGCGGCGGTGGCGGTGGCGGGGGAGAAGGAGGAGGTGAAGGCGCTGGCTCCGGTTCCGGGCATGGCTATGGCTCTGGCTCTGGATATGGTGAAGGTGCCGGTGGTGGGAGTGCTGGTGGATACGGTAGAGGAGGCGGCGGAGGTGGCGGCGGGGGAGAAGGGGTTGGTG…	937
contig04125	-4.53171	11.6881	2.78344e-13	3.85012e-12	nohit	CACAAAAGACAAGTCTGATTTCAATATTATTTCAATGTTGAACTTTCATTACAAGACAGGATGAAGAATCCTTATCTATCATGATCATCAAGTAGTAAGAAAGAAGAGCAATTAGGCTTCTTCCTGCTCACAAGAGTTACCACCTGAACCTTGATATATGCAGCTGTTCCTCAAAGCTACAATCAATGGCAAGAGTTTATTTCTTTCATCCCATGGAAAGAGACATTCATGGTGCAGCTTCACTCCTTTGTCTTAAGGCAGATGAAGGCAAAAAGAAAAGAAGCAGCACCAGAAGAAATCACCAAAAGAATCTCTGATGCTGAGGACATCCACAGTTCCACACTGCATTTGATGAACAAGCAGCAGTAGCAGAAACACCTACAGTGCCACACTACATAT…	932
contig04208	-4.29691	4.51545	4.52316e-05	0.000239434	nohit	AAGTACAAATTTACTGTCCTTTGTCCAAATAACAAAAGGAAAAAGAGTTGTTGGAAATCCTCACCAACACCATATTAAAGAGGATTAATCATGTAATCAGAGTTATGCTTGTAAATATGATCATTGAAGTGGCAAAGGAACAATCATGTCATGTCATGACATCCCAAGGCTCACCTTTGAATTCCTCAACATGGTTTCCCCATACATACTGTGATGTGATTTTGGTGTATACCTTAATCCAGTTTTCCCTGCACTTGTAAGGACAGTTTATTCACTTGTTCTGGAGATGCTAAACCTATATGATGAGTTGGTCCCACATCTCTACTACAGAACATGAGGCACTTTAGGATTGGTCCCCAGTCAAATTAGAGTACAAGATCTAACTAATGCAAGACATTG…	922
contig04265	-0.663246	1.16639	0.00712182	0.0202365	nohit	GAAATTGTCTACAAATTTCAATCTATAAGTCAAACTAGTAGATGCATGATGTTCATGCAATAAGAATGGATCATTCAAGAACATGGAATCCACAGGCAGAATAAGATAACTAATTGTCATACCATATGACAAAGCAAACATGTTCAAACACAAACTACATAGCTGCAACTATACATTCCACTGTATGGAATCATAGAAGCTTAGTAAGCAGAAGAACACATACAACACATACAATACCCAATGCTCACTTCGTAATTAGTCCCACATGGCCCTGAACCAATTCAGCCATCCACGCTGCTCCTTCCTCCCCATCCTCCTCCCAAATTTGAGCTCCTTCTTGCCCATCTCCATCTCCTCCTCATCATCGGAGTCCGAATCCGAGTCCTCCTCCTCGGGCCT…	920
contig04287	-5.71195	12.0412	2.3925e-11	2.78352e-10	nohit	GCAGGATTGTCAGTTTGCTGCTTCAGAAGAGAGATACCATCATGCTATTTGCTCGGGTGCATCGTTTGAATTTAAGACTCTTCTTGTGGGTTGGCTTGATGTTGATTCTGGGATTGCCATATTGCTGTGCATACACTAACGAACTAGATGGTACGCCAAGTTGTTTTATATGCATCTGAACACATTGATTCCTGAAACTTGAAAACTGGCTCCTATTCAACTCATGATAAATTGCTTTGCAAGTTCTGTCTCTTTATTTGACATATAAATCATGTTTTATAACCTTTTCAAGCATATATGCTATTATACGCCTACAATGCTTAGCAGCACACTTTCAGAAATTATTAATGTTGTTCCCCTACGATGGTGTCAAGTATCAATTAGAAAATATATAGATAG…	917
contig04293	-4.91358	6.92369	3.4717e-07	2.59867e-06	nohit	TGGCGAATCATTCCTCTCACACGATTGATTATTGATTTTGCCACTGTACTATACTTTTGAATGACAAAAGATATTGACATGTGTACCTTGTTTTATTTTGACCTTTCCAATAGTCAATGTTAGAGGCAACAGAAGCACATTTCTGATCAGTCACACCATTTTGTCAAATTTATGGATATACCATCATGCCTAATACATAATCTCCATATTTTGGAAGTCTACTGTTTAAGATCCATATACAAGGTCTTGAACTTTGTATGCTAGTCTTCTATTTTCTGGTTGCTAATTGTTAATATCAAATACTATCTAGAAGGTGCCAGCCTTGTAGATCAATAGTTATAATTTCTTGTCAGTACTTCTTACACTTTTACCTTTAAAGCTTGTAACAGTTAGTGTTTT…	916
contig04296	-2.11864	8.16902	1.06989e-10	1.18306e-09	nohit	GTGAGCTGCATTTGACTACATTGTTAAAATCTGATACCAAATTGAAGCAGCATAGTTTAGAGTTTGTTAGCTTAAATAACTGAGAGACAAATCAAAATTTGACAAAGTTCTCTCTGATGCATTAGGAAATAGTACTCCTACATAGGCCAACACCACAACGGTCTGTCGTTATGAATCCTGAAATGAAACCAGGGTTAGGGCACACGGCGAGGTCGAACGGACTGAACTGCGAAAGAGCAAGAGAAGCTACAACTAAAACCGAGCCCGACTTCGACCACGCTCACTTCTTCCTCTTCTTAGGAGGTTGAAGCTCCTCTTCCTCGTCGTCTTCCTCTTCATCCTCATTCTCCTCGTCGTCTTCCACACCCTCGTCCTCGTCCTCTCCACCATCATCGTCAT…	915
contig04297	0.720428	0.47585	0.229191	0.335964	nohit	CTCTTCCACGAAATAGAGAAGGACCTCCGTGACATCGCCAGCCTCACATCCGGCGTCGCCTTCGTCTTCTTCTTCGTCTCTCTGTTCCTCATTGTTGCCACCATGTACACCTTCGCCATGGCCTACACCAACCGGAGCTTGTCCCCCAAGCAGCTGCTGCTCCGGGTCGGCCGCCGGTGGTACCAAACCCTGGTCACGCGGCTCTACGTGGTGCTTCTGACCCTTGGACTTGCACTCCTGTCCTCGCTCGTCATCGGCACCCTCATGCTGGTCTCCCGTGTCCCGACGGTCGCCACCGCAGGTGTCGTTGCAGTCCTTTTGTACCTCTACCTTTCCACAAGGTGGTGTACGAGCCTCGTCATCACTGTCGTCGAGGAGACCTGGGGGATCGGCGCCCTC…	917
contig04320	-1.917	2.51124	0.000317203	0.00138175	nohit	CACAAATTCAAAGGAGATAAACAATGCGTAGCCCATGATTCTCTCGACATTGGCCAGTGAGAAGAACTCTTGAAATCAGAGCTTAATTTCTCCTTCCTGCAATGCCCTTTAAGTAGAGTCATGAATTTTCCATGTGTTTGTGTGTGTGAAGGGAGAGTGATGATATTATATAATCCAAGACAAGGGACATGAGCCTCTACACGCTGAGAAGAAAGAAATGCCTGTTACAAATAGAGATTTCTTGCAGATCTAGAAAACAATGTTCTTTTCTCTATTTGAAGAATGATTTTGTCCTTGAAGATATCAGATATGAACTCTGAGATCAACAAGCAAGTTTAGTTTGGTCATCAGTGACAAGTTGGAGCACTCTCTACATCCTTGAACAGTCCAGCACTAGAC…	910
contig04385	4.083	3.4658	0.000141705	0.000677842	nohit	GCGGCCACCGAGATAAAACTGCTGTCGGATCATCGCACTGCCCTTCAGAGAGAGGAAACACCAAGAAAGTACCGCCGGCACCGCCAATCGCAAGAAGAGTGGCAATGATCCGACTGTCCCTCCTCGCATCTTCCTCCGATCTGTCTCCGTTTCGCCCTCTCTCAGGGTTTGGAATCGGGAAGGGAGGGGAACATATTAGGAACGGATGGGCTTTGTAGTAATGGCCGTCGCGCCCGGCCCGACCCGTCTCGGCCCGACCCGTTTGCTTTGGAATCAAGGATCGAACGTGGATCATGAAAAGGATCCGAATCTTAATGCATATACAACCTCCAACAAGTAAGCCAAGCCTAGAAAAGAAGACTATGGCTGGGTATGAATACAACGAAGAAACATACTTAG…	908
contig04387	2.98989	4.88661	6.09436e-06	3.77691e-05	nohit	AGACACTAGTTACATGAGATATGTCGCTCTTCATCTTACTTATTTAGTTTTATATCTAAAAGATATTTAAATATTATGATATTATCTTAGATTTATATAATAAATTATATCAATGTAAATTTGGATTTTAATTCGTCTTTGTCATGCGTCTAATTCCTATCCCGTATTTTTTATATACCAAGTATTATTATAGAGTTCACCACTGGTTTGGTATGCTCATCCAAATTCTTATCCGATAACTGACGATAGAGACAGATGCAGTCGTTCCACCATCTTTTACGGGGAAATGACTAATTTGAGATTGTGAGAAGAAATGGTGAGGGATAAGGATGCAGTGACTCCGTTAATAAAAGCGTACAAGCACCGCCGACAAGTGTGTGGGCTACATTAGTGGTTAAA…	902
contig04443	-3.71195	3.0103	0.00112648	0.00420315	nohit	GATTTCTTCGTGCAATTCTCGTGCGTCTGTCTAATTGGCCGTTTTGACTTGGTCAGTCTTAGTCTATGGGCGAAATTAGGCTATAGGGTTAGCACTTTTAAACCCGGTGAAATTGGGGAGTGTCAGCTTGTTGGTAGGCTAAAACATCTTTTTCTATATCGTGTCCTCTTAATTGCCATAATCCTTTGTAATACATCAATTCAATTACTTTGTTGGTTTACTGCTGCTCCAGGGCGCACTAGATCTTTTTGGACTGCTTTAAAGGTAAATAGCAGTCACACAGTGCAGCTGAGTGTGTTATGTTTTTAGTTATTTTCTAAGAGAATCGTTCCTGGTTTCTTATCTTGATAAATTTACATTTTTGTTCTCGACAAAGTTGATTAAAGAGGGTGATGAGTT…	902
contig04613	-2.34996	3.60983	1.98251e-05	0.000112362	nohit	ATAGCTTATCGCTCACTAAAATGTGTAAATTGGGTTGAGGCAGTGGAAGACTAGAAGATTTTGGGGCAAATATTTTGTACTTGATAGGTTGATGTTGTATAAGTTCTTTTTGGGTGTAATGAAATATCAATGACAAATCTAGATTGATGTATCTTGTAAATATTTGAAAAGTACCTCTTACGTTCAGGATTTTGGAAATGTTAAGTTTAAACTGTGTACTGATATAAACATGTAGTACATGTTGATTTTGTGATTGCATTAATTACCACGCTTATGGATTTATGATATAGTTATGGTTTAGTTAAGTTGCTTTTGGATTTTAAAGAATCATCTAGTGACATGATGTATGATTATAAACTGCACAGGTTTTGTTAATTATGGATTGTAGAGGTGAATGAC…	884
contig04697	-4.37643	5.13725	1.15617e-06	7.98163e-06	nohit	GGGGCGTAAGTTGACTTGACATCGAGGAAGGAGCGGACTGCTTGAAATGGCTAAGAGAGCGGATTCCTCACGCAACTCTACCATAGTCTTCTTGCAGCTGTCACGACTCTACCATTGTCATACATTTTGACCCGCAGGCATTTACACACTCCGTTACTCGAACTCCTCAAATCTCAGTGTTGAAACTCATACTCTATAGCTTCAAAATATGATTGTGAGAGTGAGAGTGAGAGAGAGAGAGACCGTTAGGAACGATGAACTTACAAGCTTAAATTCTAATCGGTTCACAGAGCATGGATTTGAGAAGTACAATTGGAGGGAGACAAACAATGGAGAGGGGACAACAACAGGCTTATGTATATGTACTGCATACCCTATGGCTTCACCGGCCTATATGTA…	877
contig04744	-1.40243	0.963894	0.0227959	0.0510362	nohit	CTTGAAGATAGTTAATCCTTACCATGATCTTTCATTCACTGGAAAGACTAGGGTTTATGGGTTAATATGCATGTAATAATTGATTTATTTACTAATGAATCAGTACCATAAACATATGCAATGAAACTTGCAAGCGTAAATGGATAAATTAATTGTATTCTCTTTGTCCGAAGCCCGATAGATAAATGCTCATTCATGATTTTGTCCATTATCAAACTTCTTATGAAGCATAGCTGGCACATTGACTTTGGCTTTCAGTTCATAATCTATTTATTTTCTTGTGTTATTTGTCATAAATCACTGTCCACTACTGTTTCCTTATAGGAAAAGGAATGTTAGCTACACGTCACCAACAGGTTTTAGACAAGATCAACATTCTTAACTTTTTAACTCATTATG…	870
contig04768	-3.97498	3.61236	0.000305472	0.00134314	nohit	AAAACCTTTGGTAGTAAACTTTGATGGTGTCTCTCCCGTTGGCATTGTTGTTCTTAGGTTGGGCACTCAAAATTCTCTTCTTCTGTTGGCACTCCTTCGACCTTAGCTGTAGCCATTAGCAACTGCAAAATACCAACATGCAAATCGCAGAAAAGACTAGTAGTTTGAGCAATCACAATGAAACAAGGCATGGAATCGAAGCGAAGAAGGTGCAGGAAATCGAGAGCTTTGAAACGAAGGCATGAACATTGTGGTAGTTCAATACCTAATTCATTACAAGTCACGACGTTGATCTCATGATAGATACCCTTGGGCAGAAGAGATAAGAGAGAGGCATTGAAGACGATGGCTGCCTTCTCTTGTTTTCAGCCCATTTCTGAACGCGAACAAGCAGAAGAA…	871
contig04860	0.902425	0.79108	0.103079	0.176937	nohit	TAAAGAACAACTTTGAGCTTCCAAAGTGTAGATCCTTGTGCTAGAGTATCCTGATATATGCGCTTTAACGTGGAAGCTACATGATTGACACAAGTAATCTTTCGTCCTTGTAAAGAAAAGTCAGTTAAAACCGATCTATGATTGCAGTATGTAATTTGAAATTTGATCCAAAATCCCTTTTCAAGAAAATGAAGGATTATCTTAGAAGAACCAGTAAAGATGATTCTTTTTCCATAGCTGCAGCCTTTCCATCCTTCTATCCTGCTCCTTGTATAGGTCCTTTCTTTATGTCTTCTCTGTTCCGACTTCTGCACCCTAGGGAACCACAGGATGAGAATTGCAATGAGTTTTAAATTTGAAACACCAACAGAACCATTGCCGGTCTCAAAAAATATGGAA…	858
contig04956	-1.19711	0.932968	0.0233712	0.0522224	nohit	ATTGCTCCAAGTGGGAGGGGAACATGGACACCATGGTGCAGAATGCAGTGTGCAGCTTCCAGTCTGTCTGGATTCCCTGCCATGAACCGAAGAACTCGATCTCTCCACCGAAACCAGAACTTCTTTGTTCTCTAAGGGCCGGGGACTAGCTCTTTCCTTCATAGGTCCATGTGATCTCAATAGATGGACCTCATTTAAAACTACAGAGCTTTATTGTCCAACCAAAGGAACAACAACATGCACTTTGAGAAAGTGAAGATACTCTCTGTGGCTGCAATGAGGTTGTCCAGGGGACTGCAGGAAGAAACACCCTCATGGAATCTCAGTAGATATCACATGAGGCCGTAGAGCTGGCATGCATGGTGCCCCCATGAGACTTGTATGATTCACAAGGAAATT…	855
contig05061	4.98989	14.8267	7.9157e-15	1.21944e-13	nohit	CACAAAAGTCGTCTTATCATGTACTATTTGTGCCTTTAACGACCGACATCACATGAGAAGGTCCCCCTTGCGAAGCAAGCCGAGGGAGGACAAGAATTGAATGATATGTGCCGAACGGGCTTCTTTCCCTCTTGCTTGATTCAATCCAAACCACGCCATGTGCGTTCCCCGTCTTTCAAGCTATGGATTGCACCTTCGAGCTCGACCATTAATGCGATGGCCGATGGTCAGACCTCAGCACGATTACTCCCATCAGATTCTTATTAGTGGATCGAAGGGAGGAGAGATGTGCTCCATGGCATGCTTACATCTTAAAATCGAGAGATTTCGAGTCAAACTAGCAGATCAATGAACCTGTTAAATCATGGGATCTTAGTTTAGGATTTGCGAGACTAGTTA…	847
contig05083	0.30539	0.0167201	0.898175	0.934672	nohit	GTTGCAAATTTTTATTCAGTAACAATTAGGGACTCTCTAACAGCCTAAGGTAGTTGGTATTTTGTTATTACCTATTGTAAGTAAATGATAACAGAGTATTCTACAATTACTAACATACATGATCTAAAGAATATAAATTCCCACATCTAACAAGGAACAGAAACAGACAATGTTGTACAAAAAACTGCTGACCTATTTACAGCAAACACAAACAAGTCCCGACGAACATTTTTATTTATAAATGCACGAAGTCGAACACTAAGACAACAAAGTAACGTAACTGCACAGACATGAGCTCTTACCAGAAAATTAAGATAAGCATATCAACAAATCTGGTGAGATTATCCTAATTCCTCCTACAGACATTTGTTTCCACTTGGGAGCTAAGTGGAAGCAAGT…	504
contig05260	-1.13939	0.7147	0.0463103	0.0913727	nohit	ATAAATTATGTCTCCTATCTCTATGAAGGAATTATTCCATTATTGATCAATAATCATAGTGGAATCAATGGCGCAGAGTCAAAATGGAATTCTGACTTAACTTAAGGCTATTGATGAACCAATCCAATGAATCTACTCGTAACAAGATTATAAGATTTCTGGTAGAATCGGGAAGCATTAAGCATAAATACAATACACACACCTTTTCTCGGAAAATGAAATAACAAAGGAATACTCCTATCCCAATGGAACATGTAGGAGTACTAAGACCTATTGTTTGTTACCCTTTTTCATAAGCAAAAGACATCAAAATATACCATCAAGATAGATAACTATCTATCAGATACCTCTATTTCCTATTTGATCTAAGCCTTACTGTTTTTTTTGTGAAAGAATGGG…	829
contig05277	-1.58685	2.85822	0.000101337	0.000500782	nohit	AAATATGTAGCATCACATAAATCAAAACAGCAGTTTTTTTATACAACTTGTAAGGCGACAACATGAACAATATGTGGAATCAGTACCTTGGAAATCGTTATACATAACTGCGGCGTGCATCTTGGCCTAACATGGTAATTTGATTCCTGGGGATTTGCAGACTTTCCTTTCTGAAGGACTCAGTATAGCTGGGACGAAATAGATGATTGATCTATAAAATTCGTTGCTCGAAGATCATTATTCTCTGATGGACTCAGATTTACAGAGGTGAAATCGCCTATTGAGATGTAGAACTCGTGGTATGTCATGATTGCAGATAGAACATTCACATGGGGATAGTGCAGATGGACTGTGGTAGCAAGGAACAACACAAACAAGAAAACAACAACACATAGGGGA…	829
contig05322	-1.29551	1.5995	0.00317437	0.0103257	nohit	GCCTTTAATGGTGGGGGAAGGAGGATATGATGGTCCAATAAAGAATGGCTATTCCTTTGGTATTTATGAGTTTGTATGACGATTCCAAATTGATGCAAAGAGGGTCCAAGAGTAGCTTCTTTTGACTGAAAGGGAATGATGGGAATTCTTAGGAGTGCGCGTGTGTGATGAATCTATAAAGGAAGGCTTGCACACGCCTGTTATGTTGAGTGGTGATTGCCACTTTATCTGTCGTTGTTGGTTTCTTTAGACAATGGCAGTGCAAAGAAGAAAAGGAAATGTAACCTGGCTATTATGTATATAACTTTAATGATTTCCTGGAGTATTGTGGAGGTTAAATTGCTTTTGTTGACATGGGTGAGCAGGTTACTTCATTATTCGGCTTGTATGGGGCCATGC…	822
contig05351	1.40493	0.865301	0.0694551	0.128615	nohit	GAACTCCATAAGTATATAGTTTTAACATCCAACAGAAAACAGAATGGCATTACCACATAATTTTGAGAAGTAAAGCATAAAAGAATATGCTCTTACAATTTTAGCAATTTAAATGCAGAAGAACTAGAACAGTTATTAAAGAATGTAAAAAGATCATAACAAACAAGCAATGATAAATCTACCTGGCAATGCTGTGTGAATTTCAAACCAACTGATGAGTCAAACTTCAGCACAAGCACACTAGGGATCCTTGTGCAATGACGATGGATCTTATCAACATTTCTCCAACATAAGAGTCACGAGCTTTGTCTTAAATCGAGCCTTGTTAGTCAAAATACACAATCACTTATATGCAGCAACTTCCACTAAACAATAAAAATGCACAGCCTATATTAAGAC…	821
contig05396	-3.84945	3.31133	0.000584603	0.00238341	nohit	TCTGAGTCAGGGTCATTTATAGCTGACCTGTAACTGCTCATAAAAATCAGCGCTGGATGATCCTGACCTATCTTGACAAAAAGAAACGACAAATACAAAAGAGGAGTAGAGGGCAGAACTATAAAAAGTTTATCTTGCGGGAGACATCAACTATCTTGGCATAGGAATGGCCTAGGGTGGCAGATTAAAGTTATTGGAGGGTCATTCAATTTTTGATACGGTGAAAGGGCATTTGGACTCCAATGGTGACTCCTTAAGATGTTCTTGATACTCGAATAACAAATTCCTCGAGGAGTCTATTTGTTTTAACTATTTTTAGAATACAATGTTTAGAACTTTATAGATGAAACCGATGTCTCAGATTGTAATGGAATTTAAAATTTTTCATTGCAGATTTTA…	813
contig05433	-2.23893	1.26424	0.0113406	0.0292167	nohit	AATTTCTAGTTTGGATTTTGCAGCAGCTGAGGGTCGGATGGATGAAGGATGCTATGATGAGTATAAGAACCGGGTGTGGGCAGTGGCGGTGATATATGTTGTCATCGCCGTGAGCCATTCTCACCAACTAAACGACTTCTCCTTCCACTGAGCTCCCAATCCCTTCCCTCTCCTTCACCCCTCTGCTTTGCTGCAAAAATTGTTTTTTTCTGTTCAGAACGTTGTCCCATCAGTTATTGTGTCTTGTCGATCGAAGACGCTTTGTGTATCGAGTACTTCATCTCTGATTAATAATCTGCTTTAATGTAATATCTCTACTTTTATTTTATTTATTTATATTTTATGGAATAAAACATTAGTTTAAATGTTCTTGTGTGGACTCTATTCTATTGTAGTTTA…	806
contig05484	-4.63795	5.71957	3.82084e-06	2.43762e-05	nohit	GTCCTCCTAAATCTTCAAGTAATTTCACTTTCTTTGAGTTTTTTACTCGGATTCTTGTTAGTTTACTTACTATCTTTTTAGGGAGGAACTCCCCTCACTTTGTGAACTTGCTTCTTTGTTATTTTCCGAAATTTCTTGTTTCTTCGGCATAAATTTCAATGGTTTTCAATCTTGATATTTTCTTGGATATGTTGGTCTGTTGTTGCAGGATTTCACTGTCATTTGCATTACAAATCTGAATGTGTTGTTTCTTGACAATTCACTCCCTTGCGTGGGCCTCGTTTGTAAGAATGAAAAGGAATCATTATGGATTTCGCTATCCGGTTGTCATAATTAATAGGTCTCTATCGATGGCAATGGCTTCACACCACCTCATATAATTGACATTTTTTTCCTGGT…	809
contig05508	-0.653968	0.329202	0.152103	0.242201	nohit	CAACAGCAGTTATAATTCAGTTGAAAACTATCAGGAATTTTGCCCAAATAACCTTACCTAAAAAGCCTGACCTATGAATGAGAGTCATGTTGCAATCCCTCTTCAAACTAACTGTTCATTTGATTCTTCCTCATATAAACGAAAATAACATTTACGATTTGATAGACGGACATGTTGGGGTGACATTACAAATCAAGAAAAGCACAAATAGTAATGTCCTCTATATACCTTAGAAAAACACCACCTATAAGGAAAAAGAGAACCCCACCTGAAGTAATGATAAATTTCAGATGTAGTCTATGATGAGAGATGCTCTACCATTGTGTAGGAGATGCAACAGTCAAGTTAATCTAATGCACCTCACCTGTCTGAATATTCACGTCCAAAACACTATCAATT…	808
contig05595	-0.595074	0.151696	0.325121	0.442724	nohit	CTTTAAGAGATCACTTATAGAAAGAAATCAAAATCCGGTTTTCCTTCAATCAAGAAATAGGAAGGGCTTCTTTATCACAGTCAAGCGACCATAGGAGCATGGCCTCCCATATGCTGGCAAGATTCCTTTCTAGGTGATCCTTTTTGACATAAAGAAGTCAGATGAAGATAGGGACCCTCACTAGTTGAAGGTAGGGGTATAAACAAGATTATAATAGAGTTTTGGAAAGCCAAGACATTGACAGCCCTTGGTGTCACCGAAGAAAGCCAACCAGGGCCTGAATGACTCGATTTCAGCCACTAACAAGAATTCTAGAATCAAATCCATGCACATCGATCAAAAATCCGTAGGAGATCGAAAGCGGAGGCGAGAGAAAAGAAACGAAGAGCATGACAAGAA…	793
contig05614	2.40493	1.89637	0.00516437	0.0155308	nohit	GTGGCTGCCAAGATGGTTCTGCTAGTTATGCATTACTTATATAAGGATTTTGTGTTGTGTTTGGGCTTATAAAAATGGATATAATTTATTATGGGGATTACGCTCACTTTTCTGTTTTTTTTCATGAATTATTAATATGCTTCTCAGTTTTGCCAATCAAATGGGGTTTAAATAGAAAAGTTCGTTTTTTGGTTTCTTGTCTTTTGGGATTCCAGTCTAGCTGATAGAAATCATCTTCTTTCCAGTGGGGTCAGTTGGAAAATTGAGGTGTATCTCAGTAGTCCTATTTCTAAAACCCTCTTCAATTTGTCTTCAAGTTGTAGTCTGTTTATTTCTACATATCTAATACCCTATTTGGAATCTTCAATTTGTCTTCAAGTTGTACCCTGTTTCACATAT…	799
contig05643	-4.78234	6.32163	1.14212e-06	7.91782e-06	nohit	ACAAAGGCCTAAATCATCAAATAAGTATTTCACATATTTTTAAGCTTTTAAAAGGGCCAAGAGTCATTTTTCAATTTGGACCAATATAACATGAATTTACAACTATTTTGTACGAAAATCACTTATATGTTATTAAAGAACGTTTTCTAAAGTTTTGAAATATTTTTTTGAGACAAAGTTACACTGTTTTCAAAATTTTTAGGTTTTATTCAAAATAGTGTAATTTAGGTCTAACTATTTTAGAAATATCCAAAATTTCGAAAAAACTTAGGAAATAATATATAAGACCCAAATGATCATTTTTATTTTAATATTTAAATAAGAATTTTATGTCATTGTTGAGACAACCTAATGGTTAATGCATTGTTGCAATATTAATTGATGTAAGGTTCGACTACA…	789
contig05671	-3.37643	2.1175	0.00139207	0.00505588	nohit	TTATCATAATAGATAACAGTAACATAAAGAGTAGTACAAGTAGAAGCTTAACATCACACATAATAGTATGGCTAATTGCCATGCATCACTAGAGCTTTGGGAGTTTATTATCTCCACACACCAAATCTACTTCGTAGAAGGTTTGAAGGTCGCACACATGCATGCATGCATATATATAGCTTACCATATGAACTGCCCACCGTACTTCTTGGCTGCCTCTCTGCTGTCAATGGTTGTGGACGAGCTTTTCTTGGTTGTCTGGTACGCCTGTGAGGACTGCAAGCCCCAGGAACCAGGCCCAGCCATGGGCGCCGGAGCTGGCGCCGGCCTCGCCGACTCCCTCAGGAACTCCGCAGCGGTGCCGATATCGTTCGTCGCCCTGCTGAGTTTTCCCTGCGC…	792
contig05685	1.66796	1.36346	0.0205639	0.0468408	nohit	CTCGAGTTTCTTATATTTTCACCAAGCATTATGGACAAATGGAGCTCATAGTTTGTTTTCAGGAGGTTCTTCTCTTGACAAATAGTGACACATTAAACTCGGAGAATAATCAGACCACACTTTGTCTCCTGTATATGTAGTTGGACTCATCATAATTAGATTCATGAAATGGATACCGGAACCATACACACAGCTTTGTGAATCTTAAACATGCCAGGGGTTGGACTGTTCTGTTTATTTTAGTTGAGTTCCAACAGATCTTTCTTGGATGGTGATGAGTCCATGTTAACCTGCCTTTGATGTTTGATTGCATAGAAGTGCTTGAACAGAAGGAAGAACAACGAAACTGGAATGATCTTTAGAGAGAATATGGACCCAGGTCTTCGTTGTAGATGTGGC…	786
contig05713	3.78344	2.64989	0.00085677	0.00333527	nohit	GTTCACCGGAGCACCGACGGGATGGTTCGCCGGAGCACCGCCGGGACGGATCGCCGGAGCACCACCGGGAACCTAACCGGCGGTGGGGGGCACCGACGTCCGGGCATACGGTGGGCGTGGGCCGTGCCCTGGGCAACCCCTGCTCGCTCAATATCACCTCCCCCCTAAAGAGCTAAAAAAACTTGGTCAATGCGCTACCAGGTGACATTCATGTGTCTGAAATGGGGACTACTTTTACCCGACGCTCCCGCACCAACAGGGGCCCAACTTTAGCTTTGGTGCTGAAGGCTCCCGCACATCATAGCACCGAGGTGCCGATGGTCTCCGAGGCTCCCCACAACCAAGGGCCTAGTTTGCCGGTGGTGTCCGATGCTCCCGCACATCCATGCACCAAGGTGC…	794
contig05800	1.20853	1.07406	0.0468445	0.0922061	nohit	GTAAATGATAGGCACCTCTACCATCATTTGACTGAATACATTTGTATGAATGAAGGAAATTACTTTTCTTAGATAATGAAATCCCTCTATATAGTTCATTCTTGGTAAAATATTAGAATTTCTAAGGTATATTTAAAGAAAATAAATCAAACAAGAAAGAGTATAACTGACAGAAGAATCTGACAAGAACTTGAGAAATTGTGATCTAGAAACACAGAAATTACTTTCAAGTTTTAAAAAATCACTAGCCAAATATATACATCAGATAGGGCACTCAATGAGAGAAACAGTAGTGACTAGATTTAGCACCAAAATGTTGGAAGGTAATGCATGACATAAATATCCTGTGCAATATTCTAAAAAATAGTGAAAACAGTACAATTTTGATTAGATTAAATT…	787
contig05878	-3.16493	6.90681	6.69457e-09	6.14055e-08	nohit	GCTATCTAATTGTTGATTGTCTGTCTACTTATTCCATTGGCATGCTTGGTACATTTTATAAATTTGCACTTTTGAAGTCAGTCTTTCTCTTTGTTTTCCGAATGTCCTATTTGTAGGGTTTTTGTGTGCAGTTGCAGAAGCATCAGTATCAGCATTAGCCATAAGCCTGGTTATTAGGATTATGACCTTTCTTGAATAGAATTTTTGGTATGAGACATACGTTTTGCCTGTTTTAAAAGGATAGTTTAGATTTAGGTGTTTAATTTATGCATGTTTGTGATATTAAGTTTTTGTCCAATTGTTAATTGTTCTTGTTGTTGTGAATTTTTAGCTGTTACTTGCTTGGCAAGTCTTTTTGGTCATACTAATGTCTCATTTGTCTCTTCTTGGATTCTTTGT…	778
contig05881	-1.917	1.25562	0.0108915	0.0282766	nohit	CATCAAGATGGTCATACATACCAACTCAACTATATACTATTTCACTGACAGTCAGGGGACCTAAATGCTTATGTCTTTACATTATTCCACAGCTTGGATAAGCTCTTTGAGGAAGCTAACAATTAACAGTATACTGGCCCAGACTTGCAACGACTGAAGATTTTCCATCATCATCACCTGTGCTTTTGTAGCTGAAGGTAGATGGAAGCAAACCAAATTCTAGTGTGTGTATATATAACAACATTCATACAAGGATTGGCTACCAGGATAATTCCCGCAGATAAAGCTAAACTTGAAATGCAAAGCATCTCTTCTGCTACTCAAGGTCCCTTCAGAACTGGAAGCTTCATCGTCTGCCACTTCTTCCCATCATGATGAGTTTGATACCATGGATTTTTG…	775
contig05888	-0.917002	0.368931	0.144235	0.23143	nohit	GCCTAAATTATGATATGCTGTCGTGTCTTTGATCTGATTCTTAGATTGGCTCATTGGCTGCTGTTCTTACTTTTCACTAAACAAAATAACTAAACTGCTTAACGATTGAAATGTTCTGTTTCAGAACCAGGTATCTTTTGAGTTGGTACATGACCTAATTTTCTTGTGTCAGATACCGATGTTTGATGTCTGCGGGGTTTTAGCTATGAATTGTTTGCTGTCGATTTAGTGGTCATAATATATTCTAGAGTGCATTTGTCAAACTATTTGTGTAACTTAGATGGTGCTCTGCATGTGAACCTGATACTTATCATTCTGGTCATTCTACTTTGCATGCTACTACTGATGGTTTAATATTATAGCTTCCTGATACTCTTCAAATTGATGCCATATTGCTTG…	775
contig05958	0.198475	0.00868821	0.993916	0.994414	nohit	AGTAATCTATAGCATAAATAAGGGTTACATCCTGAGGCTTGTAGCATGAAGTGTTAAAATTTTTAAAATAATGAAAACATTAAGCCTTAAGGCCTTATGGCCTTGATTATTGCTTTTCTCCTGCTGGAGTGTTTCATCCTACTTTTAAACCATCTCTTCACTACCATGGTTTTCTACTTCCGATAATCAACTCCCTCTATCATATTTATGTTATGTGTTTGCACCACTCCGATGGGGTAGAATAGGTTTTTAGAATTTCTGAGATGATTGAATTCCTAAAAAGAGATGGTCAATTCATCTTCTTCTATGATCAATATGAATCTAGATAATTTTTGAAGATTTTCCCTTCAATTGCATGTGATTAAACTACATAACTATGTGTCTCAAACAAGATTTAAG…	769
contig05980	0.30539	0.0167201	0.898175	0.934672	nohit	AACTGAAGGCATATGAAAGAAAGGGTGATGACATGCAGTTTAAAGTTATAGAACTATGAGGTGATACTTGGAGACAACTTCCATTCTGATTGCAAAACCAGGAGTCATCAGAGATATTACGTCCATGGAATTTATCCAAAAGCATATGAAAGAAAGGTTGCCGGCATGCAGTTTAGAGGTGTACTTCTGTCTGTTAGTTCTCATGGTCATTAACTTTGGATTATTGGAAAATCAAACAGTAGGCATTACCATGACAGAAGCCACTGCATTTCTGGTAGATTCGACTTCCTGGTGTCATGCTACAATGTCCTTTTCAGCTAGTAGAATCTATCTTCTGTCGATGGGTAATTGATGGAAGTCCTCGACTCCCTCCTCTCTATGCACATTCAGCATATAATC…	770
contig06077	-4.47748	5.11751	1.30165e-05	7.58938e-05	nohit	CAACAATCCAAATCCAGCAGTAGATCTCATTTCATTGATGTATGAACACTTCATACTCCAAAACTGGTGCATGTCCATTTACTTATTTGACACAATAAGATTGTAATATGACACTATAACATCAAGATCAAGGCACAATGGACACACACGAAAAGCGTCTTGTAGTAGCCCGGATCTCATTGCATTGCGTTGACTGTCACAGGAGCAACAGAGAAGCCAGCGCAGTCCAATCCATGGCTCTTCCTGCACTCGTAGTAGAACACGGTGTACACGGCCATGGAGTACAGGTCCCACAACCCGTTCACGGCCGCGATGATGCATCCGATCCCCATTGGCGTCTCCTTGGACCGAGGTGGCCATGAAGCCATGATGACCGCAGCAAATGCGCCGTAGATCGCC…	758
contig06085	6.44055	22.6347	3.44876e-20	7.21085e-19	nohit	CTTGAATTGATTATAATTAACCTTCCAAAGTCTCCATCGACCGACAATGGTGACCCTATCAAACACGAAATGAAAAGTACAAAAGAAGTAAAGTATTTGGGCTCGGAGTGATCAATCTCTGTCGTGTTGATTGGTGGAATGGTCATTGACACAGTTGGCCTTTGCTCCGCGTGGCTCCAACGTCAGCATATTGAGGTCAACCATTGTAGATGCTGAGACAAAGCCTTCCTCAAGAGAACCACAACTTTCCCCGTTTAATAGACATAGCTGTAGCACAATGCCAAAACACTTGCATGTGTCCGTGACAAAGAAAACGCATGGCTGTCAAAGGTTATGTGAGCTTTGCATCTTCCTTCTCATTTGCTCATACAGAGCGAGCTTACAGGAAGATAAAAGGTC…	767
contig06102	-3.97498	3.61236	0.000305472	0.00134314	nohit	GGATAATGCTCGATTTACCTGTGTGTGTCAATAATCAATTAGACTGGTATTCACCACTTGTATCGAACCGTACTGTATTGGGTGGATATTGGAAACTTTGATATAAATCATTGGTGACAAACTATGAGTCAAATGGTTTTTATTTGGCCTCGTCGTTGTCCTATCCTTGGTTATATGATGCAGCCATTTATGCATGTAATAGTGCCCAAAATCTTTCTTTTCCAAGTGTCAATATAAAAGGTGATTGACAATATGTATGAAGTAGAAAGTGGTTAAGTATACTCGCAACCATTGGATGACGTAGTTTGTGATAGGAATTAACGGACAATTTTCTTTGAGGTGCAGATCATGTGAATTCATTACTCATCTACACAATTACAATTATAAAACATATTATAG…	762
contig06171	-2.4195	4.69799	1.17596e-06	8.06397e-06	nohit	CTTGCAAGGTGGAAGTTTTGGGCAATGGCGGACATCGCGCTGCTGGTGGCGGAGGACTTCGAGAAGAGCAGCAAGGCGCGCTGGGGAGAAGGCAGACCATGGGGTGAGGCGAGAGGAGTGCTTCCACTTCCTGGCTTCTTTCACTGTTTCGGCTCTGGGGAGGAAGGCCAGGGAGGAGGTCTCTGCCTTGAAGGAGGTGGGGAGGGCTCTGGAACCAAGGAGCTCCTTTGGCTTGGCTGCCTTTGATGGCGCCTTCTCTGCTTGACTTGGTGGCTTCCTTCCCCAGATTGTTGTGGTTCCTGCTACAGATGCTCTTTCTTTTGACTAGAATCATGTACATATATATGTACCTGTCCTTGGTTGTTGATCTTGGTATTGTTGGAAGATCAAATCTTGGAG…	756
contig06217	-3.37643	2.1175	0.00139207	0.00505588	nohit	ATATTACTCATCATACATTAGATTTAGTATCGAAGTTTTCGATTTAGCCAGGATGTTCTTAATGATATTTTCCTTTTCTTTACTTGAGTTTATAAAAGGACTAGAACATTCTAATAAAAATCATTAGAAATGGATCAATATATTAAGTTCTTTTCTTCCCACATTGTGTGTGTGTGTGACACAAGTCCACCATTATGTTTTTCATGATATAGTGCAATTGTCCAAGTACGAGATGTGTGAAAGTGCGAGACCTTTATCCTAGGAGTTCACTCCTTAATCCAATGCGAGTTTGATAGTTATCTTTATTTTTTATTATTTTTCAGTTAATAACTTTATTTTCACTCTTTCAATTCCTGTATTCACAAAAAGAAACCCACTATTAGTAGTCCTACATCATCG…	758
contig06312	-2.03248	1.46319	0.00616026	0.0178125	nohit	ATCTGCAGTGTAAGCACAATAAGTAAGAGGCCTGATGGTCTTTTGTGGGTTTCAATTATGTCCCTTTGTGTGAAAGATGCAACTTCTCTCATCTAGGGAGCCAGATCGGAGAGGGTACAGAAGACAGCAGAAGAGAGCACAATATTTGGTTCTTTTACTTCATTCTCGTTTTTTTCCATATAATAGCCTTCAAAGATGTGTATAATATGGGGACTCAGACTTGGAACATCAAACTTTTTTGGTCCCGTGAAAATCTTCAACCAAGTTTGATTCAGATGAACCCACATTTGGATGACATAATGGACATCATGGAGATTGCTTGTTTATTACGGGTCTCACATCTGTTGCAGAGTGATTTGATTTAAGGAATACTTGTTCATGCGCCTGTGTCAAGAGACT…	748
contig06416	0.0829977	0	0.867954	0.919341	nohit	ATGTGTAGTGAATCTCTATCGGAAAACTATTATCCTCTATATCCATTGCCGCCATCGTCGTGTTGTCCTCATGTGTCCTTGCTAGGTCTGAGTAGTTATATTTGAAGCAGAGGAAGCTAGGAAAACAATTAATGTGGTCATTATTACATTTGAATTAGAGGCAATTAAGTCACCAGAGTTCTAAATTTGAGCTCTCGTAGTTTTTATTTTCATTCAATCTCACTTTAGCAACCAATGATGTTTGCTTCTGCAACTTTGGATTTTGCTTACTCTGGATGCCTTGGTTTAAGTTGGATTTAGGTCTTGGGGGTATTACTGATGGATGACAGCTTTATGTTCTGAACAATTAACGGGAGCTGGGGAAGGAATGAATTAGGAGATGAATAATTCTAGGTTTTC…	742
contig06468	-1.50196	1.36346	0.00704128	0.0200557	nohit	GGAAGTCAGCAGCCTGTGCAGTGGTTTCCAAGGAACAACTGAGAGGAAACTAAACATCTGAGCCTATTGAGTACTGTCAACCCGGAAAATCTGTCTCAGACCACCGAGTTGTCTGCAATCCAAGTGAAGGCCATCACACCATCATATCTCATGAGAAGCGCCATAACTTGCGACCTCATCGTGCTTGTTGCGTTAACCTAAACGCACCATGAACCACTTGAGCTCAGGGTCAAGAACACGAAAGGATGAGATTGATAGTAAACCGAATCGAGCCGGTTCGACAGAAGGCAGAGGGAGGAGGACGAAGAGGCTGGTGAGCGCTTCGAACGCAGACGGCAGAAGGCACCCACCTCGAGAGCCAGAGCACAGAGGCTCCCCTACAAATTACTTCAGCACGGA…	735
contig06481	3.03719	5.13412	3.52265e-06	2.26953e-05	nohit	AGGATGTGGAGATGATATTGTTGAGCTCAGTGAAGAGCTGCTCGGAAACATCGTGCACGATGGAGGAGGAGGAGGAGCCATGAAAGCGATCAAGAAAAAGGCAAAGCAGCTGCTCGATGGTCAGAACCCAAAGAAGCAGCAGAAGAAGAAGAAGAAGGAGGAGGAGGAGAAGAGGAATAAGAATCGGATCGAGGAAGAGCAGAAGCAAAGAAGCTGGCCTGCGAACCCTCCTCCCCACCTTGCCCAGTCTTTCTCGTTTGACGCCTCCTTCACTTCTGCCAAGGGCTGCTGCCTCCTTCCACCCATCAGAGCGAACCCCCGCGGTGATCCCAAGGCGCCCAAGAAGCCCTCCAATCACAACCTCCTCTTGAGGTCTCTCATCGAGAGGAACGATTTCTA…	726
contig06532	2.54243	1.48951	0.0129736	0.032969	nohit	GGGAAAGAGGAAGAGGAAGGAAGAAGGGAAGGAGAGGAAGAAGAGAAGGGGAAGAAGGGTTGTGGCTGCGGCGATGGCAGCTGCAGCTGGAAGAGAAGAAGGAGAGGAAGAAAAGCAAGGGAGGAAGAAAGGGGCTGCGGCAGCTGTGTTTCGGGAAAGAAAAAGAAGGAACGAGAGAAGGGTTGAAGGAAGTAGTACATGAAAGGGGATGCGGCGGTGGCTGCGGCTGCGATCATGGCTGCGGTTGCAGCTGCAACTGTGGTAGTGGCAGCAGTGGCCGGAAAAAAAGAAGGCAGATGTAGAAAATGAAATAGGGAGAGGATACAAAGGAAAAATAGAAGAAGGATTTGGGCGTACACCTTCTTCGGATCTTTGGATCAAAACCTTCAAAAGGTCAAC…	732
contig06549	1.2205	0.50073	0.174187	0.271317	nohit	ACGTGACGTGCATAGCTGGTTAAAAATCTTGACTGATGATAGCAAGATTCTTGGATTGAACCGCAATTTTGCCATAACAATTCTTTAATTTAGAATTGAATTGAATTGAATTTCATAGCTAACCAGTGTCCTTATCCAGAGAAAGCTACGTGACGTGCATAGCTAGCTTTATCGTTTATTACACTCCTCAAGCTACGTTTATTACACACCCAACGATTAAGCATGAAAAGAAGAAAGTAAAAGGGGCCATTATTTCTTACGCAATATTGATCAAACAAGAACAGTTTTCCTTATTCTCAAGTAACAAACCAATCTCATCAGGTAATCCATCCAGCTCATGCAAAAGCCACAAAAATCTACAACATATTTAGCAAAAGAAGAATCCCAATTACCTCGACG…	563
contig06561	-1.80709	60.0576	6.4482e-70	3.9574e-68	nohit	AGGATTGATTCGTGGCCGGCCTCTCGTGACGGTCTTGAGATTTGCGGAATCAGCTGCTGTGAAGACTCGTGGCGGTAGAAGACTGCTGGTATTCGCTTCGATGACTAGCGGATTCAGTGTGTACCATGGTCGCTCAGTTTTCTTGAGCCTGGAACCGATCTTCCGGATTCTGCCTTCTCGATCTGTGCAGCTGCAGTTCGCTACTTGCTTGAGATTTCAACGTGGCAGTTCGTTTACTGCTGTAAAATGGTTTGCTCAACTAATTTATATCTTTCCTGCATATCAAGCTTCATGTTAGCTAACATTTGATCGCAGAGTCAGTTGGGAGGTTGTACGCCTAAATATGTGTGCTCTTAAAGAGGTTTAATGGTATGGCATGTGGTGATTATGCATTCTCGT…	730
contig06599	-1.50196	0.454488	0.119735	0.19864	nohit	GCATAATTGATGAGTATCTTAGCTAAAAGTTTTCTCAGGAGAATAATCACACTACTAAAGTCCCAAACATCATTTCAAAGCTGCTCATCAAGAAGTTCATTTTTAATTTTAACATAATGCACCAAGGATGTGAGTCTAGATTGATGCTTGGAGGATCAGCGGTAGCAGGAGGAAGAGTCGCCAAAACTGTACCTTAAATGATACGATCATCTTCTAGCTATTTGCTCGAACCCAAGGCTGAAAAAGAGTGAAACGGGACTTCCATTCTAGATGGCACCAGGAACCCAAACTCTTTCGCGGTCGAAGAAAGAACACAAAGGCAGCAGGAAATGTAATGTATGAAATACGTTAGCCAGCGATATATGCTTTTACAAGAAATAAACTAGAACAATATTTTTG…	726
contig06685	1.2205	0.50073	0.174187	0.271317	nohit	GGCTATACAGATTCAGAGCACATATAGCTTTCACTATGGTTTAGTGTATAAGAGAAGGTTGACCAGTATCTGGTTATTTGGGCTCCATTGATATGTTCCATTCTTCTCCCTGAGAATGAAGAGGCATGACAATATCAGCATCATACTTCATCCTTGAGCCAGCTGGGTCCACTAGATGTACTCATCATACATATTTGCTTGCTGAAGTGTGGTTAGTTTACTACTGCTCCACTTCCCCTTCCTGATGCTAATTACCAGATTGGAGCTTTCACTGTCTTGTACTTACAGCATTGGACAATTATCATGGGCCCTAGGTGCAGCAGATAACTCAGAACAATACCTGAAAAAGTACATTAGAGAGATTGAAGTTAAGTCCAATATTGTCATTATATCTTGTTT…	715
contig06714	-3.39002	2.40824	0.00427777	0.0132382	nohit	AAAAGGTAAGCATCACTAGTTTTAAAGACTTTTCAACATTTCTTATAAATATATATATGCATGTCAGTCGCACATCCTATTGTTCACACCAATTGCTGTACTAATGTGACAATACATGATATATGAAGACCGAACGAATTACTTATATCCAGCAGCATAAATACCTATAGTACATGATCACCAACACAATGGTAATTCTGTCAAAACTTATCAGTTCAAGCCTTCATAATTTTTAATTCCCAAGCTCCTCCCCTGTAGAAACTCGAGCCTTTTATTACTGTGGTCCCATGGAGCCTCTTGTATCGGCATTCCTTGTTCCTACTTTTCACCTTACCCAGCATCCACCTTGATGTTCTCACAAATGTTCATCCAAAGCTAGTATCTATACAAAAATTCAAG…	721
contig06751	-3.61744	2.64989	0.000375111	0.00159177	nohit	CAGAAGAACCATGGTGCTATGCTGGTAAGCCGGAATATCTAAAAACATTGACTGCCGTCTACTAGAACTACAGAGGTAAAAACTGTTTTGGGAAATGTTCATGTGGTATGCAATCAAACCAAAATTGTTTGACAACTATACTCTGATACCTTACGGTCAACAAAACTTGTGTCTATCGATATAAGATGAGAGAAAAAACATATATTAAAAACACAATATCGAAGAAAGAATAGATTGTGCACAGAAAAACCAACAACATGAAATAAGGCGAGGCAAGTTCTTGGCCGAATATTTTCTAGTAAACTAGCAACAAGAAAGGTTCTGTAAAGCAACTATAAGCACTAACCTGCAGAAACCCATTAATGAAGCATTTATGGTTAAGTTAATTACTAGGATACA…	717
contig06752	3.5855	6.61629	1.35582e-07	1.06467e-06	nohit	GTCGGTATGTGTGATGGTTAGCTACAAGTGCCGAGTGTAAAGGGAAGCTAAGACGGTATTATGAGGGAACGTGAAGGTTGCAGGCAGCCGCTGATGGCGTTGAGATGCCCAACCCCGCTTTCTTCCTCTTTTCCTCTGTACCTTTTCTTTATGAAATGTTCCCTTTTGTTCTTTTATTGCTTTCTTTCAGATCTCTGCTTAACAAAAGGTTGCCGACACAACAAGTTTTGTCAGTGACATGCAGTGCTTTGGATTCCTAAAATGCCCCCTTCTCTCATCAAAGCAGACTAGAGAGTTTGTCGGCAAAGATTTAAGCTCGCAGGAGGAGGAGGCATTTGCAGCAATGACTGGGGACTAATACGAGAAGAAAAAGGAGCGGGGGACAAACTGTGGGAAGGG…	717
contig06758	-5.248	8.72987	1.06603e-08	9.57203e-08	nohit	TCCCTCCATGCGCTCGGACGCCGTCGCTGTGGCGGCTCCTTCCTCTCCATCCTCCGTGCTCGACGTCTCCCCCTCCGCCTCCGGCGTCGCGGATGATGGCCGTGATTCATCTTCAATTGCCCAAGACGCTGCGGAGGAGCCATCCATCGCGGACCTCTTCGAGGCGCAAGGGCTGCCGCTCCCGACCTGCGACGCAGAGTTCGCTTTCGGGTCGGACTTGTTCATTCTTGGCGATATCGGGTCGGAGCTGCTCCCTAACGAATTCCTCCGCCTAGAGGACCTTCCCGACATGGACGACGACATCGTCGGCGGCGATTTCCCCTCCCTCGAGGCCCTTAACCAGTGGATGGACATCGATTTCTGAGGGACTAGGGGATGATAATTTTGCAGCTTAGTTTC…	716
contig06833	0.890353	0.179937	0.438081	0.555666	nohit	GTGAGTAGGAAGCTTTCTTGGTTCTTTCTTGAACTCTATATCTGATCTAAGCGTCGCACATTGGTCTCGATCTTGTTTAGCCTGTTCCTTCAATTCACCTTGTTTTCGTTGATTCCACCTCCGTGGGTAACCAACGGACGGGTTCTGTGGTGAAGATTTGATTTAGAGTGCTTTTAGGATGCTAATGCTACTAGTTTCGGACTAGTTTCTCGTATGTTTGTGTTTGACACGGTCTATGGATTTCTTTTGCTTTCTCGACGTTTCTAGGTATTCTTTGGCATCTCCGGTATGGATTCCTTTTCGCACGGGCTATGGATTTCTCTTAAGTTTCTTGTGTTCTTGCTTGACCTGTATGCGGAGTCTGTTGCTTTCTTGATGATTCTCAGTATTCTTTGGTTT…	713
contig06900	-0.23893	0.0241774	0.64686	0.740406	nohit	GGATGATAAAGGTACAGGATGATGGATAAGCTCACGGTAATGCAGTGGCAGTCTACGCCAATACGCATGGGTGCTTTGGATATTATACTTGAAACATTCAGGTGGACATAGTATAATCTCATCTTCCGTGCTTTGTGGATCTGATTTCCAAATTTTCTTGGTGACAAAAGCTTTGCCGTCATGTGGCAGCCGGCTAAACAAATGATCAACCAGAATGGAGGTTGCAATATGTCTAGAAAAAGGTTGACTATTATGATCATACCAACTTTTATTGTCTGGTGGTGGAAAAGTATGCTCCTCTATGCAGTTGGTTGCGAAATGCAGATTTCATTTTACCCTACAGTTATACTGGCAACCTGTCGATGCAATAACTTGTTCCACAGTCGAGCGTCCAGGTGG…	703
contig06904	0.66796	0.218619	0.424814	0.540809	nohit	GCGTAAGGAATAGCTTCTTAGAAAACAAAATAGTTACTATCTATAGGCAATTCATCCTAAAGAATTGTTCAAGTTGCTTCTTTGACAAACTAATCTCTCACTGGTAGCTGTTAGCTTTTCATCAGTTCTTTGATATGTAAAACTTGTCAGAAATTTAGGATGACGAATCTGAATCAATCTGATCAAGGTTAATATATATCAGGTCATACATCAATTCAATCTAAAAATTATTTAAAATTATAGATTATAGGTCAAATCTAGTATATATAACTTGACTCTTTCAATCCTTAATGATATAAGATTATCCTCTCAGTCTATTTCTCTTTATTCCCAACAAAACTTCCAATGTCTAATGATGAGAAGCCAAACAGTTAGTTACATAATCTCTTCTATTCAACT…	709
contig06950	-2.72436	2.19841	0.000960789	0.0036977	nohit	CGCGTGGCTCCTCACGTGGTATACCGAGCGGTATACCGAAATGTACCGCTCAGTATACTTATATCGTACCATACCGAACTGAGCTTAAAACTCCGGTACGGTACGAAATTACAAACCTTGCTTTAAAGGCCTATTATCACTAGTTACATATTTGTCTTTTGCATATATTTTAAAATTAAAACATGTTTCATATAGAAGATTTTGAAATATTGTTATATATGTCATTTGTTAAAATAAGAAATCAAGGTGGTAGTTGTTCTTCATGTAGCATTGTTGGCGACTATGAATCCTTTGGAAATTTATGGTCCTTGTTTGAGTCTGTTGTTCTACACAGCATAGCTATGGCCTTCACATTCAATTCCCACTTTGTAATAGTATTTGTGCTAGGAGCATTACATG…	704
contig06960	-4.29691	4.51545	4.52316e-05	0.000239434	nohit	AAATTTGTGCATCACTGAGTGATACACACAAGTCCACATAACAGGATAAGCTTGGACTCTTCCTGTAAAAATAGTGCACAGCATGATTTGATTCCTTGTTGTAGAGGACATTTTGTGGAAATATTAGATTTAGCGGGTAATACACTCATTCCAGAGTTACATATACAAAAACAATAAGAAAAGACAAGTTTTAACTTTTAGCTCCTGTGGATATGCTCGTTTTGATCATAGAATCATCTTATGTATTGGACAGACTGTTGCATCTTGACTTCTAGATTTGTCACCACCTTGAAATTGGAAGTGAAATATACAACACTTATGTATTTTGGTTTTAAAAATTATAAAAAAATTATGTATCTATCTTTTATTGAATGTCATTTCTTCTGTAAAGTTCAGTTA…	705
contig06965	-0.987392	0.866323	0.0262982	0.057423	nohit	CTATGTCATCTGTATGAGTTCCAAACAGCTTCTTCTAGTAAGGTATCTTTTTATGCTAGTAAAATATCAATATCCTAAATATAAATTGTTTCCCAGAATGTTTCATTTACTAGTATGAGCATTGCATGGTCATCTACAGGTATATGTGTGTGGAATTGAGGGTGATGGTTGACCGAAAGTTGTTATAGATCTCTTGGCTTCCCACAACACCATGGTGATCTGGAGTTGAATTTAAAATGATGTCTTGCTTAAGTTCAATAGGCTGAATCTTGTTCCAACTACTTAAGGACCATCGGATGTGTAAATACACATCTATTAATTGTTTTTGTTCAAAATGAGGTACCAATTAATACTTCAACCTGCTCATGATTCTTGGGCATGCATTAGCTATTCAGGGAA…	704
contig07020	1.30539	0.35735	0.247158	0.359165	nohit	GACGTGTAGTGCGCGGCTGGACTGGTGGGTCTCACCCACTTGGCCGCACATGTTCGTTCCATTTTTCCCTTCGAGGTCGCGCCCATCATCCGCATCACAAACCTTGGAGGGTCTTGTCATGTTCGGAATCCTAGAACGTAAAGCATTGCATTGCAAATTTGGTGTTTCAAGTGGAACTTGTGAAATAGGAGGCCATTTCCATATGAAAGAATAAAGGATGCAAGGAGAGAAGGAAGTTCGAAGGATGCTAAAGATTTGTACGAGGAATGCAGCATATGCTTTATGAAGATTCCTCTTAGTTTGTGCGTGTGTCGTTTGAATTCGGATTGGCTACCATAGTGGAGTGAAGGGATGATAAGTAAGACTAATTACTCTCTTCTGGTATCAAAAGTCAAGTTG…	698
contig07028	1.30539	0.35735	0.247158	0.359165	nohit	GCAAACAACAACAGCTATGGTATGTGACATTTAGAGCAATTAACCAGAATGAATTCTTCATTATCAGAAAAGAAGCTATATGTGCAAGAGCCAACATTGGAAGTGGTGTCAACTTGCTTCATCCATCTGAATTCTCCCCAGTGCATTTTCCAAAGTTATTCCTAACAAAATATAATAAAAGATGGATGGAACATCTCTCCATGCCAAAGATCAGAGAGATCTTAGAAACAATTAATTGTTTCCAACCCCAACAATTCTCTGTTCCTCAAACGGCAGATCAATAGCTTCTATCTTCTTCATTTTAGTTTGGCCATGCATAGATTCATCTCGTAGCAAAGTAGAAGATTGAAAAGTAAGCATCAACAAGTGTGTGGATCATGTATTAACTAATGAAACAAT…	697
contig07043	3.94098	6.11132	4.22917e-07	3.11282e-06	nohit	GTTTATTTTTGATATTTATTTAGAAAATATATTATTGATGAAAAACATTATTCCACTTAGTAATAGAGTATATAGTTTTCTTACATCATGCATATATGCCATTTACATCATACAACACAATGGCTCTATAATACTACTGTTCAGAAACCCCATGGTGAAAGCATCACGGGATTCACACTTCATTCACCCACCGTCTTCCTTGTATGCTTTGGTGTTGTAATCGCTCATTGCTCACAAGAATGCAACCTGTGCTGCTCTGCGGTATCTATTTCATTAGCTTCGCGGCACTCCTCTTCTTGGAGTTGTGTCTCGCCTTGATCAACTTGTTGAGAACCTTCACGTACCGGCTGACCATTCCGGCGACTGTCACCCCACCTGTGGAGTCGGCTTGCTTCAGAA…	698
contig07049	-1.61744	1.08938	0.016535	0.0406257	nohit	GTCAAAAGTAGCTAAGAGTTGTTAGCCCGTGAAACAAAAGCCAAGTTGAAGTGCAGTGTACCATGAGGAGAACAGCTGACCACAACCAATATTAATTGGGAGCAGTAAGATAAACCACAACGGAAAATTAGTAGCTTATGCACGAATATTAATTCGTCATCCCGCTTGCCAATACTAAATATACCAGAACCAGTGATACCTATATTACATCAAACTTCTCCTCATAGATCTCCAATAATATGAATACAATTTGCCTGCCACAGCACCAACACCAGGGTGTCGTGACCTCCATATCTCAGCCTTGTTTGCTAGTAGACATCAAGCGCAGTCAGATACTAATTTTTCAAATAAAAAATGGCCTTTGTATATGGGTACTACTTTGCAAATAATATGACCAAA…	699
contig07069	-0.917002	0.221359	0.258028	0.370321	nohit	GATGGACATAATTATTGAATGTTGCAGATCTTTTTGACTTTTGTTGGGCTTGATGGCTGTTCATGAAATCATGATTGCTCTCATGGCATACATTTAAGGGCTTAATTTTGTATATAATAAGATTAGCACATTTTGGCCATCATGACGTATGTTAAGGGCTTAATTTATAAGGGGAGTTGGTCAAATTGATTTGCTTAATGTCTCTGCTGATCTTTTAGCTGATGCCAGCAAAAGGAAAAGGTGGGAGGTTTCAGGGTTCTTGGTGACAGTGGAGATTAATATTACTAATGGCCATAGGTTACTGCATAAATATTCTGAATTGTTTTTTTGTGTTTCAGTTTCACTTTTGCAGAACTTCTCTTGATTTTCAATATGTCATGTTCATAACAACTATTTTAT…	692
contig07124	2.083	0.83708	0.0652115	0.122455	nohit	GAGATTATGCCGTCTCTGGTTTTTGGATGAAGATCGGGGCAGGACGAAAGACGCCAAAGATCCTCGTGCCAAAACGGCCGCTGTATTCTTTAAAGAGCAAGAACGGCCCACAGCCATTAGGAAGTTGCACAAGAATGATCTCTGAGGAGCAACTTTTGGCTGCAAGGGCATGACGGTAGAATGGTGCCTTGCCTTCCAATGCAATTGTGTGGTGAGTGACTGACCCATAGCAATTTTCATTTTAGTTGCTTCTTTCTCTAGTATTAGACGTCAAAATTGGCTTTAGGGCTATATAATTTGTCCATGCTTCTAATGACATATATGGTTTCTTGTTGATTCTGTTTAACTTCTCCACATCTTTACCCATCTGCTTAATGGTAAAACCGAGTGAACGTTACT…	690
contig07168	-4.19737	4.21442	8.49984e-05	0.000426431	nohit	CGCGGGATCTCCTCTCCCGAAAGATCCGATCGCGAGTCTTTTCTTTGCTTACCGTATGCTTTCTTTCTGTTCCTCGTGCCGATCTCTCTACTCGTGAAAGGTCAGATTGTTTTACCGGATTTGGGTCTTTCTCGAACAATATGTTGCTTAAACCGTGGAAAGCATCTTCGAAAGATGTAATCTTTACCAACGTTTGGACTGGAGGTATGTTTTCATAGCATGATTCATGTTATAGATTAATGAGCTTCGGATCTTGTCACTGTAATTTAGTAAATTTGCATTCTATCTGCAAGAAACTATGTGTGTTGATCAAATGTGTGTGTAATTGTTGCACCCCGTTGTTCTTCAGTGGAATCTGGGTATCCGTGACAGACAAGTTTGAGCTTGATTCCAGTTCAG…	690
contig07169	3.72685	5.03155	4.32969e-06	2.73512e-05	nohit	CGCGGCAGGCGGTGGTGGAGCAGGAGGAGGACGGTCGCGTCGGGTGGAGATCGAGGGTTTCCTCCATGTCGCTCCGCTCTCGGGTGCTTCCTTCCAACGGAGTTTCTCGCGTGCCGCTCTTCCATTGGGGGAAGCGGGGTTATATCGTTTCGCTTCCTACGGTGCGCAATGGTTGAGATGAGCCCCCCCTGGTGTTGTAGTTGGTGATAGGGAACCGACTCGGGGATCGCGGTGCGCTGTCTCGCGAGGGGCCGTAATCTAGCGGACAAGTCAGACGGCAATACTGGCTAGGAGCAACAAGGAGAGCGCCGAGTGTGCATCTGTTGTTGTGCTCGAGGGGATAAGTTATCCGACCAAGAGCGTCGCACGGGAGAACGTTCGAGAACAACAACCGGCCGG…	687
contig07201	1.66796	1.13622	0.0345056	0.0722615	nohit	GTCATTTACTACTTGAGTCAAAGCAAAAACAAATTCACAACCAACACAGGTTTTGCCTTTTTCTATCTTGTATAATAAATACTACAAGATACAATTTAGTCAACTTCCAAGGCCAAGGCCATCTCCACAGATTATACAACCCTGTGGCTGGTCTCACCCTGCAATGCACATTGAACAATGTGAACCTTCAACCCAGTTTTACATCCAACCATAAAGTAGCTTCCTTTCACAGACGCCGTCGTCATTGTGTGTTCTACATGTAATATTTCCCAGAAGATGGCTGTAATATTTGCGAGCACATGCGAGAATTGAGAGAAAAGGTTGACATACACACACCCAGTTGGTTGCATCGCCAAGGTGCAGTTCTCCATTCAGTGCAACATGACCTTGTCTTATCAT…	686
contig07221	0.461509	0.0852133	0.668487	0.755607	nohit	CTCTGGTTTCTGTATGCTTTTGTTGTAGATGCGGGATGACCCAAACTACGTCTTTCCAATGTCTTCAATTTGGAGTTATGATAGTATAATATTGGTTGTTGGTGGTTGCTTAACGTTGATTGTTTGTAATTTCTTTTGTAGGACTTTAATGTTATGTTTAGCACTGTTACAAATGCTTCAATTTGGAGTGGATACTTTTGTCTAGTTGTGTAATAATTTGGAAACTTTTGTGTCTTCACATTGCTTGTCTAAATGGATAAGAGGGGGTGGGCATTGCTGCAGATAATGCATGCGAGTGGAGGATCGTATTGTGCTGCTTGTGAACGTGGATGCTTGGTCGTGGGTTTCTGTTGTGTTATAATTTGAGATTATCGTTGGTTGCATTTGTGTTTGTTTTGA…	685
contig07315	0.819963	0.329202	0.302348	0.416242	nohit	GGGATAGATGGATGAGGTTTCAGGAGCCTATAGGGATGGCGCAGACACCAGTTCAGGGCACCGTGGAAGCTACGAATAAGGCGGATCCATTGATAGGGGTGCAGAACCATGTCATGGACGAGGAGGCGAAGGGTAGGTTGACTAGTTTGGCTCATGCCCCCAATCCCATGGGTCAAGTGGTGAGGGATGAAACAGGAGTCCTCAAAGCTTCTCAAGGTGGGCTTGTTAAGGAAGAGGGAGTTGTTGGTACTTGCTGATAGTGGCCTCAAGGATACCTGAATCAACTCAAGATGCGTCAATACTAGGACCAACCAGCTACCGATGCTAGACCATGGGTACCTCTGTTATGAACGCATGTGTCGGTTTATGGGTTGTGTACTTTAGTTAAGCGCATAATGG…	683
contig07325	4.86534	6.32163	3.25874e-06	2.11133e-05	nohit	GCCTGTGCAGTGGTTTCCAAGGGTTGTGAGGAACAACTAGAGAAAAGAAAACAAATCCAATGTCTCCATTAGAAAGGCTGAAGAAGAAGAAGAAGAAGATGTAAACCGGAGTTGTTCATGACAAAGCCTCCATCACTTTCTGCAATCTTATCCCACAACTCGAGTGGTCATCTTGGAATCCGCTTCTCTGGCTTTGAGAGCCTTCTTTGATCCCCCACTTCATCAAAACTTGATCTAAAGATGTGCCTTGCAATCATACACCAGCCTGTGACGTGTTGATCTGGATGCATCATGAAGCATTCGAGCTCAGAATCAAGCAGACAGACGGATGAGGATGGCAGGCGGCGGAGGATGGAGAGATCGGCGACTGGTTCAAGCACGGGCGGGAGGGTGCATCCA…	680
contig07382	-0.791471	0.324105	0.164617	0.257755	nohit	GCATCTTATAATCAGTGTGAAGTCTTTTACAATCTTGTAATATATTCACAATTAATGGACACATAAACCTTACAGAAGTTCAACTTAGGAAACTTATCATCCAGTCATTGTGCTGCGAATTCAACCCAAAAATCTACCTTCTAGCCTTAACCATAACTGATGCAGTGTATCTGACAGGTTCACTGTTCTCTGTTTCCACTCTACACACACAGACTCAAAACAGTACAGAGCAGCTCCCAACTTGCTGAGAACCACTGGTATATTAGATATTCCGCATTTCATGAACTTGATAACATACTTCAGTAATAGGACTATTACAGTGGAAGAACAGAGCTCCGAGCTCGCACGTGTCTTAGCAAGAAGAAACCCCCACTAGCACTCGATGAAGATCTTTCAGAT…	677
contig07388	1.89035	0.638834	0.109477	0.184676	nohit	TGCAATCACAAAACAGCTCTTGATGAACAGTTTCGTATACATGGCAACTTTACTTTACAAATTACTTTTTAATTATGTTGACGACAAATCAAAACAATTTCTAATTCTCAATGGAGTCAAAAATAAAACTCCGGCTTGTCATGGTACAGACTCCCGATGTTGCTTGCTAACTTTTGAAATTTTTTCTGTCCCTCGATCTCAGCTTTGGACATGATACAGACTTGCTTTTGCCTGGCATGACGTCCTGCTACCTTTTGACATTATCTGCACGTCCAGCCATCTCATGTTGACATGATACAGGACACACATTTGCCTGGCTTGACATGCCGTTCGTTGCTATCTTCTGAGATTTCACCACAGGCCCTTCGAACTGATCCTGCCATGACACAGATTCGCATT…	676
contig07406	-5.16493	19.4409	2.42274e-20	5.09931e-19	nohit	GGAAACTCTCGTAAACAGCTATACTCTAGCATTTACCTTCAAATTCGCTCTTATAGTTTGATCTCCTTTAATCTCTAAGACCGTCAAATACGACCCACGTAGCCAAGACTATGTCGAAAAATCATCTGAATCTTGTACCCTATGCCACTTCCTATCTGCTTTAATACTAGAGTCGTAACCACTAGCTCACAAACATTCAGTTCTACCAGTGTATGAATAAAGGGACTGCGTCGTGAGCTGGGTGATCATTATATGTTCCTCTGGATTGTTGTCTGATTGTGGTCAATGTCTTCGATCACTATGTGTATGGACTAGACCCACTTTCTCTTTTACTTTATCTATGATCCCTTCTATCTTCCCCTTTCTCTCTTCTTTTCTGCTCTTTCCGACTGCTTCTTC…	676
contig07428	-4.00447	3.74127	2.80085e-05	0.000154675	nohit	TTTCTCGGATGGTAGCCTCCTTTTCATAATTCTCAAACAACCACCTCCTATTTTCAAAATCTCAAAAATACTCCCCAAAAGCTGTCATGTATTTTTTCGTCTAAATCTAAAAAGTTTTTCCGTTAACTGTTCACAGTGTTTTTGTTTTAAAAACACTATATAGTGCTTTTGTTTCAAAAATACTGTGACATTAATACTTAGTTGAAAAATACTATACAGTGTTTTTGAACTAATCTTACAGTGTTTTTGTAAATAAAAACACTATAAGGCTTGTTCAAAAACACTACACAATGCTTTTAAATATACAGTGTTTTTAAAATACTGTTTTATGGATTAAAAACTAATCCACAAAACACTATAAACAGTTACTTATGAACGGGCATCGATTTACTATCAAGA…	679
contig07446	-0.402429	0.145443	0.307275	0.420962	nohit	GTATATCTTGACAAGTTACCAATAGAAAGGTTTCGCCATCTCTCAAGGTTTTAACCCCCACCACCCCCAGTCGAAAACGGCTTTAGAGTATCAACTGACAAAAGTCAAGAACACAATATACTGGTGTACAAACAAACAGAGATGAGAACTTGTACAAGGTATTTAAAAACTGTATCCCAAAAATCTGCCGCAAGCATCAGGGATGTGATGCTAACAAGGAATTGCAGATTGAACAAGTGCTGGTAACACGAGAAATGACAACCACCCAGAGAAAGCACAGACGAGAAGCTACTTGTCCATCGCTTGCCACCTTCCTTCTGGACTCCGTGAAGAAAAAAATAAATCTAATCTTGCAACCTCAACTTGTCATCTTGGATTTAGTCACATGAGGCTAACAAG…	670
contig07489	-0.653968	0.109734	0.408326	0.523899	nohit	CATCCATGTGCTGGACAACCATCCACAACAAGGATGATTATCAAACAACTCTTCAATGTTACATTCGGGCATTAAATAAGGTAATGACATAAGTGGGCCTTTTTGGCTGTCTTGTGTGACTTGGCTTCTAATATATTTAAACTATAACATGAAATCAATTGGAATTATATCTTCCTACGTTCTACTTTTAGTTTAATGGAAATCAATTAGAATTATTTAAACTATAACATGAAACCAATTTATGTTGAAATGTATCATTATTCCCTTGATCTAATAATGCATGTTCAGTTTCTTTTTATATGGCAATCATATGCACTTAAGTCCAATGTTATCTGTGTGTGATTTTATTGTTTAGATCACACCAAGTTTACTCTAGTTTGAATTATGAAGATTCAATTG…	670
contig07490	-4.30932	4.85597	2.17625e-06	1.43875e-05	nohit	CTTGTTTCCCGGCCTGATTTCAGGTACGCAATTTATAAGTTGGAATTTAAACCTAAGTAACATAAAAGCATTACTTCAAGCTTATCAGAAGATAATGGACGACACTGTTGAACTTTAAAATAGAATGATTACTTTCTGCAGCAAACACAATGCTTGTTGAATGAATCTACCATTCATGATTGTTGATAAAAACCCTAAATGTGTCAGAGGCAGTAATAGCGTTTATGCATCCTTGATTCATAATGGGGTGGTCAGATGCAGAATGAAGAGGACCAGTTTCAGTCTTATTTTTTATTAAAACAGTGAAGGTGCTTTTACATCAGTTTGTGTAAGTATGATGTTGTCATTGTTGTTGGTGGTGGTGGAATAAACATATTGCAGGTAGAATCAGTTAGAGAA…	673
contig07537	0.0829977	0	0.906415	0.939123	nohit	TGTGGCTGACTGAAGGTGTAAAGGTCATTAGTTTCTTTGTGTTATGATGTTATCATGAGTTAGGCTGAACAAAGTGAGATATTTATAAAGCTAGACCGATAATTTGGTTAGTTTTGGGTTTCCTTTAGGGCCTATGACCTTCATATTTGGTGGACATTGGAGCGGCCACTGCAAAGACCGAACTAATTTCTTTTAGTGGATTCTGCCTCCCCCTTGTCTCTTGCCTCTTTATGCTTCTCTTCCTTAATCTCTCTCTTGTATCCTTTCTCACTTATAATGTACTGTTTCATGGTATTGCTACATTCTTTTAAAACTCCAGTTCAACTAGGTTACATTAGAATTTGCTTGAAAACAATACGATCAGCTAAGGACAAAAAAAGATGGAAATGTTATTGACTC…	665
contig07577	-3.08693	1.59848	0.00520577	0.0155248	nohit	AGCCGTGTGCTTGAAAAGAAGAACCGAGAACAAAGAAATACTTGGGAAAACTTGGAACAAAGTGAGAGAGGACAATATCATTCTGATGGATAAGATCCAACTATCTTACGAAAGCTTGCTGGGTATAGTTCTCAGACAATCATCTACTTTGCCAGTGTAGTAGAGTAAAGCAACAACAAAGTGTTGTGGGATGATATCAGCCAACACAGTGGAGAAGTGCAACAGTCAGGCAAGACCTGTGGAGCTACCTAACCAACTTGTGACCGATTTATTGACTCTATGAGGAAGATGCATAAAACCTCCAATGGAACTGAAACAATGAGAATCCAACAGCTGGAACAGTATGGAGAAAGAATAGAGCCAGGAGAAATGACGCCAGCCTGTTATTTTTGACCAACA…	668
contig07638	0.0829977	0	0.867954	0.919341	nohit	TCCAGACTCACAAGACAGCCTGCTTTCTTTCAGGTCCTCGAAGCTGAGATGGTGCGGTCCATCATATTGAGAAGCGGATGAGAGGAATTAAGAGAAATACAGAAGACAAGTGATTCATGGTTTTGTATGCGATAAAGAAACGGAGAGATACCGATCATGAAAGGTGACAAACGGGAAGAAACAAAAGTTGAGAAGTCAACATTGTCTTTTGACTTGGACAGAAAGCTGGAAGTGTTAAAGAAACATGGGCAGCTAGAAGAGAGAACCAATGTCATTAGAATCCTCCCAAGTTGTCATTATTCTTGGTACATTTCTTTGTCATCGCCTCGTTCTTTGCTCATCATATCTCTCTTTAATGGCGTCTTTTTTTCCTTTCCTTTAATGATCGCTATATTCTGT…	659
contig07699	-3.917	3.4658	5.33837e-05	0.000278659	nohit	ATGTGCACATGCAAGGTCATTCTTTAAGAAAATGAGAAAATGGTTGCCCACAATTGCCAACCAATCAAATTTTGGAAAAAAAAGTACTCTATAGTCTAAAATTAATGCCTATGACCTACCAAAACTTGTAGTCAACATCATCAAAATGCAATGACAGCTAGATTTTGTTGGCCACCAAGTCAGCCAAACAATATGCCTCTTGAAGATTAAAACCAGCAATACAAATGACTCTGCATAAAAGAGAGAACATTTTATCCCTTAAAATAACCGCACTACCACTTTCCACCACCACGTAGAACGTCATAAAGATTTAGACCAACCATAACGATTAGACACATTAGGGTTTTGGTTGGATCGGGTTGTAGCCTAGAACATGAATATTCCAGCATGCCACACTGG…	657
contig07712	-4.39002	4.81648	2.42014e-05	0.000134789	nohit	AAAGCTTCTTTGGTTGTTTCTGCTGTTTCTCCTGCTGCTGCTTCTCCTGCACCACAGTTCCACACAAACTTGTGGTGCAGGAGAAGCAGCAGCAGAGACAGCCAAAGAATCTCTGATACTGAAGACATCCACAGTTCCACACTGCTTTAGATTGATTGCTTGAAGATAAAAAACAGGAGAATTCCTTAGCTACTGCCATGGATGAACAGGTAAAGCCAGTGGCACATTTGCATAATGTTTCATCTTGTTGATGGGTCTTTTGAAGATTGCATGATCCTCATTCAGTGGACACTTCTAATGTTAATTTATGCGTATAGCAGATCACAAAGAAAAAGGAAGAAAGTAGTACTTCAACTTAAGCTAGATGTAATGCAAAATTCAAATGGATCATCAATACAT…	655
contig07725	3.40493	1.85601	0.00523715	0.0154832	nohit	CGGCCCCCGGGGATTCCCTCCCTGCGCGCGCCGCCTGATCTGATGAAGCACGGACACCACCAAGGCAGAAACCCGGTGCCGGCGAGCACTGGGAAGCCGAAGCTTAATTATGGGGAAAAGATCGGGCTGGCGTTTGCTGGCGTCGCCGCCGGGTTGCAGGTGGCGCTGGGGGGGTGTCCTCGTTCTCAAAAGATGGCAGTTGAAGAAAGTGGAGCGCGATGATCGAGGAACGGCGGTCTCTTCCTCCAACCCTCCTCCTTGATTCGCCTACCTCTTCAAAATGATGATCTTTTCCCTCCCCAAATGAAAAAGGTTAAATCGAAGCTTTTCCCGTTTAATGTGCAATGGACGAAATCTGGATTGTTAAGTGGGTACAAGGCAGAATGCGGATGTTGCTTA…	654
contig07727	-1.29551	0.799748	0.0369618	0.0768536	nohit	TTTTTTGTCCTAGATTTCATTTCTATTTTCTTAATTGATTCAATCCGTTGAATTGAGAGGTGACATATAACAACTTATATCTTTCTATACAAAAAATTGGAAACTTGGAACCTGTACTATCCCACCTCCTCAGAAATAAATAAGAAGAATCGAGTTATTTCATTAGAGTTAGAATGAAAGATTCATTCTATTTCGGACCAATCTCTAATACTAAACAAAGATTACGATTTGGAATGAACCAAAATACTTGTTTGTTTTGTTACGGCAATAACGCTTAATAATATAATGGTAAGACCAAGCAATGGGTTAGATTTCGCTACAAGAAAAAGGTTTTACAGCAAACCTATACTAGACAATGAAACATAGCAAAGAGTGGAGTAGTATAATCGACGGAATCAT…	655
contig07745	-2.33204	4.24107	3.71174e-06	2.37963e-05	nohit	ACCAAATCCATAAATCCGTGAAAACTCACCTACAATAATTATAGAAACAACACTTTGGGGTTTAAATTTTTTCAGCTACTAAAATCATCAGAGCAAGTACTACTCCATTTAACTTCTCGTCATCTTTGGTGGTGTATACATACTGCATAACTTAATCTGAAACATGGCTCTTTCACACTCACCCAACAACCAATAACCGATCCGGAATTACATTTGCAGAATCCAAATACCCGTTCAGAATCAACTTAAACAGAATCCAAATGTTCCTAAGATCCAAATAATCTCCGTTGGACTGCTAAGCAGAATTTCTAAAATCTGCAGTTCACATAGAAACCAACAATACTGTGCCATTTGCATTGTCACATACAAAACAAAGTTGGTTTATAATCAATGCTAAAC…	652
contig07755	-2.00447	1.8809	0.00188287	0.00661296	nohit	CTCGATCTGATGTTGCTCCTACGAACACGGGGATACATGCTCTTGTTTGGGGGAAAACCATGGACCTTCTTCTTCGTCTTAAACCACTCTTAACAATTTCTTGGTCATCTCCTCACACAAGAATCTCTTGCGACAAGTATTAAAATCGGTTGCTTAAAACAGGGGTTTTTGGTCCGAATCTCTAATCTCTAACGAGCTGTCTAGTACTGATTTATCGACCATGGAAAAATCCTTCGGTGGGTGGTAGACACATCTTTCGTATCCTCTCACGCCAGATGCGAAGAAGGACTGTCCTGATTGGTTGCGAGTGTCGCTGAGATGATCCAGGCGATATCAGCCGTGTGATACGTTCGTCGAGGTCATCGACGTCTCCCTTCTTTTTCCCTTGTTCTCGTTCCA…	654
contig07776	-1.08693	0.428549	0.121341	0.199655	nohit	GAAGAGGGCGAGCACCAATTCCCGCACCAGCAATCCATGGGATGGGGAAACCGGCGGCAGTACGGTGGGAACCAGCAAGCAGATAAGTACCGTGGCGATGACGTGACTGCCGGTGGAGGTAGAGAAGGTTCTGATGGCGACCGTTTGGTTGGACATGGTGACGATGATGACACATAGATTCCATATGCCATTTGGTGTGTGGAAAATTGCAGTCTCTTTCGCAAGATATTGATCGCTGGCAACTTAACTGTAAGCTCGTCTCAAGGAAAGCATGCTGAGGAATGTAGGAATGTGCCTCTCCTTGTAAATGCTTTTAGAACGGTTGCCGGTTATTAACATCCTCGTAAGGGTCGAATGAATGTGTGTGTTCTTTCTAAGTGTAACTCTTTATCAGATTAT…	653
contig07804	9.25543	853.997	0	0	nohit	AATTATTACTTACATATCATTTATAGAATGATTTCTCCAATCTATATTTATAACTATATGTTCTTTTTCCTGTTGTTGTCAGGGTTCACAGTTCATATTTCTGCACCATTGTAACCCAATCAAGTAGCACATACCATGATGTTTAAATCCCCAAAACAATTACATATACAGCAACTTGGCTTCTTCTCATCCATTTTGCTGTCCTTAAGTTATGCTAAACACACAAGCGTGAGAAACATTACAAGTTACTATCGTAAACTTCTTCTTCTCATCCTTTTTTATTTGCACTCTCAAAACACCAGAAAGCTATGTCTTTTCGTGGATACTGTAACAGTCTTCTTCTGTCATCTAAGAATGTCCTCCATTGGATCCATCACTTGGACCGGACGGTGGCGCGAT…	653
contig07811	-0.180037	0.0197679	0.660358	0.751141	nohit	GTGCAATGTCATGTTGAATCATCATACACATTACCTCGAGTATATTGAGCATGAACTGACCGACGAACCAATCATGACATTCACCAATGAGCCCAATGTGCAATCCAATCTCAACCCTAATAATGTCAATTTTGACTCCACTCCCCAGTCAACTTAAACGACCAGGTCCGGAGTCAAATCAGTCTCGAGCGGCAGACAGAGAAGAGTCAGGTGGCAGTACAGATTTTTGACCCGCGTAGATTTGTTCTAGTAAAGGCATTAAGAAAAGTAATTTAAAAGATACTGCTCTGCACCCCTTCAGATCCATTCCAGCTTTTTTCTGATCCACTGTAGGTGCAACAGAACACAAGAAATAGATCAGACCACTGTCCCACCAAAAAGAAAGAAAGAAATCGACAG…	650
contig07815	-5.2024	10.0103	3.50924e-11	4.02963e-10	nohit	GTTGATAATTTTATCATAATTTATTTTTTAATAATATTTTTCCTAATACTGACACGTTTTCATGGACGTGTGTCGGCTACTCTGCCACACCTCTATATGTCCGGTTGCCTAGTCGTTCCAGCGACAACTCTCTCTCTCTCTCTCTCTCTCTCTCTGTTACGGAAGAGATGAAGAGCCACCAAGACGCCGGCAAGCAGGAGACGAGGGGAAGAGGGAACTTGTGCCCACCACCAAGGGGCAGCATCAAGAAGCAGATCGCTACGGAACTGAAGGATTCATGGTCTTCCATGACCTCCGCCATCTACTCCACCTGGAAGGGGAGCATATCTGGGAGCGGTGATCGGGAAGGCGGAGCTGCGACATCGACGCGTCCTCGTGCATCTGGCTAATACTTGTCTG…	650
contig07824	-2.50196	1.72086	0.00332927	0.0107475	nohit	CCCATAAAACATAACAGATGAAAGGGAGGAAACAATCTTCAGCATCAGAGAGATTCCCATAGACCAAGTCATCATTCTCTATAAAGAGTGCTGATGTCCCTGTCTTCTTCCTCGTCACTTGCAGATTGACATTCTTCATCCCAGTAGTCTTAAATAAAACCAAAAAGCATTTACTGGGACAGTTTTTCAAACAGATATCAAACAAATGACTTTCATGTTCCTACTGAAAATTCTCAGCATACCTTTCAGGTTGAAGTAATAAATAATTATTATATCAAGATATTCTGATCCTGTAGAAGTTAATTTACACCATATAAAACTCACACCCGCAATTGAAGTTTGATACAAGACCAGTAGCATATGGTACCACACCAGTATCACCATTATATTAAGGAGAAA…	650
contig07838	-0.0101117	0.00700597	0.681026	0.761497	nohit	GGTGGTGTGCAGGTTCAAAGTCCTGTTCAGTGGAATATAAAAAACTAAAACCTTGTGTCTAGAGAATTTCACAACACAATCACCTGCTTGCCTGCATTATCGATTTTTATTTGACTAAATGTGTCTTTTAGGTATTATGGCTATGGCAGGGGATACCCAGGATAGTACTCATCATTTAAGCATTCATCCCATATTTTACTTATCATTTAAGCATTCACTCATATATTAAGTTTAGCAGCATATGGCCTACAAGTCCTGTTAAGATAGAAGTAAACGCAAAACCAAAAACCAGTTCTAACCATCAATTGATTTCAGCAATTGAGGTAAAACAAAAAATTGCAATTTTTTTATAAACACCAGGCTTCTGAGAACCTTTGGACTAACAAGCATCCTTTATCA…	647
contig07864	-1.23893	0.576867	0.0754109	0.134825	nohit	TTTTCTATAAGATAAATTTTTACGTCACAACAACCTTTTCATTACACCAAAACTCAGCCCTCATTGAAATAAAATATTACAAGGAAGACTACTTTTCTTCAAAATGGCTGAGATCATGAATTGCTCACGATGGCATCACATTGCGTTTGTGCTCTTGATAATACACCAACTTCACAGTAATCATGTATCATATGATCTCCCGATTTGGCTGCTTGCATCTATCAGTGTTTGACAACCCTAGAACAAGCTGGTTATGATGCAGTACTCTCACAAGGGAAGTTCATACCCTGCTCTTTAGCTTCTTAAGCAGAGGGAACCTTCTCATCACAAAATATTAAACCAGTCCTTGAGAGCAATACTAAGCACATTAGAGTTATCCTCTGTGCTCCAGCAGGAGCA…	646
contig07875	-2.917	1.34581	0.0100875	0.026527	nohit	AAACCTTGATTGAATGTTCATGTTGCAAAAGAACACCTTTGCCATAATACCAAGATTGAACCCCTAGCACAACAGATTGCTGATGACTTGACACAAGTTTTACAATACAGTTGACTACTAAGAGAATACATTACAATCTCTGATCTGTCTGGTGCTAAATTAAGTGCCAGACACTGACAACTATGGTTTGATCCTTTGCTGCTTATACTGCTCTAATTGCTTGTGGATCCCAGAAGTCCTGATTCAGCAACCGGTCCAACTTCAAGAGGATGACACCGATTTAGAGATTAGGGAGGAAGGTTGTAGCTGGTCTAGCAACTGAAGGCTTTAATATTGAAGAGGTTGATTCAAATACTTGTGGAGGTACTGCCCGAGTATTTGAAATTGGACATTCTTCAG…	613
contig07878	-0.764999	0.25166	0.218998	0.322456	nohit	TTTGTTTGAAGAGCCACATTTCTAATATATTTATGGCCCGAATAATAATTCAGCTTCCTATACAATAAATTTTATGAAATACTAATTTATATGTCCATTAAGAAGTACATCAAATTTAAAGGATGTTATCAATGAAGGCTACCGTTCTTTTGCATGGGAGAATAGTCACAATGCTGGCACTCTTACACTAGTGACTTAGGAAACAAA	207
contig07889	-1.05451	0.50073	0.0931469	0.162865	nohit	TTCTTGTTAGTGTTTTCTTGATCTCCTTTTCTTGGGCATGTGTGGATTTTGGGTTGCGAGCTCGAGTCTTCTCCTGATATGCATCTTGTTGTGTCTCGTTGATAGTGGATTCCCTGATTCTTTTTGTTTTCTGTTCCCTTTCCGATTCTTAGTTCCTCGTTTTTGTTGTTGCGTTCTTGATCTGTCGACAATTCTTCTTCCTGATACCTCTCCTTTTTCTTCCTTATTTCGAATCCTATCGCTGCCACGAACCCAAAAAATACGTGCTGTCATTGTTTCTTGCTTCTATTGTTCTTGGGATTTTGTGGATTTTGGGTTGCTCGATAGAGTCTTCCTTGTGTTGATGATTCGTTTGGGTCTTGTTTTCGCTGGTGATGATCTATCTCTGATCCTTTTTCT…	647
contig07917	0.252923	0.0127807	0.943012	0.955686	nohit	GGGCCCTTTTAGATGAGATACAGAAGAATGTGCATAAATAAGAGTAGAGAAGCAACTTAAGATGATTTTTCAGATTTCTGTTACGTCTGCGATAAAACTGCTGGAATCTCTGGGATCTAGAAGAGACATTGCCATCCGGCCACTATTCTTTCCGGTATGAAGTTTGACTTATCAAATCCCCCTTACGCCTCATCAAAGTTTTGGCGGGATCATTCTTTTTTGATTTCCATAAAGAATACGGTGGATTCTTGCATGGTTCGATTTGCCTGGGCAGCTGGGCTATGATCTTAGGGATTCTCTTCTTTTTCCTGGCCGTTGTGCATGGAGCAGCCAAATGTGAATAATTGCTCATCGGACTGGGCCATTGTACAAAAGATAGTTGACTGATTTATAGATCCA…	645
contig07939	-1.50196	0.454488	0.119735	0.19864	nohit	GGCGAAGACGTAATCATAGGCTGCGGAAGAGGAGGCCTCGTTGGAAGAGAACTGATGGCGCCGAGTCTGCAGCTCTTCGCTCTCTTTCTGCTCGCGGTCTGGGTCGTCGGATCGGAGGCCCACGACGTCCGGCCAGCAGAGCACGGCCTCGAGCACCAGAAGGACCCCGGCCCGGCTTCCCCCGGCGATGGTGACATTCTTCCGCGGCCGGCCGGAGGTTGCGCTCCCGGAGGCGCAGAACGTCTCCGAGCCGGCCTGGAAGCTGGCGCCGCCGCGGCCGCAGCACCGGGACGGTCCCAGTGCTGTCCTCCTCGCCGCGGGCGTGGCGTGCGGCATCGTCGGATCCGCTCTTCTCGCCGCGGCGGCGGTGGCTTTCGTCGTCCACGCCCGCCGCTCCGG…	640
contig07966	2.40493	1.89637	0.00516437	0.0155308	nohit	GTGGCCTTCTTCTTGCCTTCATTTGCCAGCCATGAATCCAGTCTCATCTGCTCCAGGGCATTGTAGACAGGCATTGCAACAGAGCAGCTTGCTTCGTGTAGTTTGCTTGTGCCACTGTCGAAAGTAATTTTCCCTGCACACTGCTGCCAATCATTCATCTGTTGGTTTTCACATACAAAGCTCAGCAGATCACCACAAGCTTCTTATCCTAAAGCTACAGGAGATGACACGGGGGAGGGGAGAGGGAGTACGATGGCATATCATCTCCGTTATTGCGGTACCGGACGCACCGCAGTGCTCGGGATTGGCTGTCACAGGCGGGGCCACCGTCATGAAGTACAACCTGGCTCAACCCAACCGATCTGAGCCCTCCGATTCCATGATGAGGTGCTTTAAAAG…	642
contig07980	-0.653968	0.109734	0.408326	0.523899	nohit	CAAACCTTCACATACAATTTTCCCAAATCTAGTCATTATTATAATAGTAAGTACAACATAAAATGAGAATTCTTCCATAGTAGATGCCTTAGTTTAATGCTACAAATAACATTGATCCCTGCTCTTAATACATCGTGTATACAATCAAATGCCTCGAAAACAAGAGACCCATTTTATGATGTTCTTGCATTCTCAAAGTTTATAAGCTACAATAAGGAGACACTCTCAACTCACTAGACAAACAACCTAATCTGATCACACAGAAAGAGAAAAGCAATGACTTTCAGTACCAATATCCTACAGCTCTAAGAATAAGAAAACATAATTACAACATAATATCATTAATCACTCTCAATCTTTCCCCTAAACATGATCTTAACCTTTTGGAATTATAAAATA…	636
contig08014	0.346032	0.0197679	0.869509	0.918269	nohit	ACAAAGTCAGAGTTTATACTGAGTCCTCAACTAATAAAGATCTATGTAAATGTAACAAGACAAGTATCCATTGTAGTCTTCAAGATGCAGATATCATTTACTAATCAAAGTTAAAGAAGAAAGAAGATACAAAATAATGAGCAGCAGATATCAAAATCGCAAATTTTATTTTGTTCCTCTAAATAGAGAGTTGATCAGGACCAAGGTTTGCAAAAGCTTTGGCATGTCTTGGGATACTTGGTGTGCAGGTGAATAAACCAACAAAAACAAGCCCAAAACGGCTCTAGGGTTGTAACATGCAAACTATCCCAAACCAAGATGCTTATACCGCCGCAGATCCAACGACGACCGTAATGAATCGGAAAATTTCCGAATATATTCCCAAATGAATCAAAATCC…	638
contig08052	-0.0869273	0.0127807	0.678919	0.760284	nohit	TTTAGAGAAACATAGTTTTGGTTTTCTTCACAATATGAGTAAAGTTAGTTTACAAGACATGTATTCTTACCTTTTCAATTTTTTGATGGTTTTGGATAGAGCTATCGACGTAAATGAAGTTAATTCACCAACCAATACATTGTACAACTACCATGTTATTTCGCATGTTGAATATGTTGTCTTGAATAAAGCTAATAAACAATGTCATGCATCAAACTGAGACAAATAAGATACACATGTTAACTAATATGTAGCATACAGGTGCATGACCCAGTCTAAAAGAACCACTGACCCAATAACTCAGATGCCTTAAACTACATGGCATTTGTGCTTAAACCCAGGATTTCAATGGTAGGCATATTCGACACAGTGAATCATTATATAGCTTCACCCACTTAG…	637
contig08064	4.47302	4.81648	5.71193e-05	0.000295959	nohit	ACGGCAACACATCCATAATTCCATCTGGCTTAGGTACGCAGCACAGGATCCCGATCGCACCCCTTGAGTTCGATTACAACAAGGGGAGTTAATGAAGAGGAGTGCGGCTCGACAGTTCGATGCGAGTAGCATGGAGCCTGCCAATACACACAACCAAAACACCACTCATATGCCTATTGCGTACTAGTAGTAGCGCCCACGCACACCGCCCAACAGCCCACCCAACCGAATGGTAGGGGAGCGGAAGGAACAACGAACGAGGGCGCACCACAACCGCTTGGCACGAGAACTACGAGGGGAAAAGTCCCACCGGGACTTGGTCGAGCCAAGACCGAGCCTACAAACTCAACTTACACCCCCCAGTGGGCCGTTGCCGTCAAAGGGACTTGGTACTGGGGT…	638
contig08071	-1.72436	0.638834	0.0675566	0.125942	nohit	GGTAACAATTACATTAAGTATGCTATATACATTCTATTCTAACACAATAATAGATGTCTAGAAATCTTATCATGTGTTTTCTGATCAAGAAAGACTATTTGTAGATCTCCTTGGAACTTGTCCTGGTGACTAAATAGATTCGATGGTCAATTTTCCTGGTTTTGAATTAGATTGGGATATTAAACTAGATGGACCTACCAGTAATTGGGGCTTAAGCATTTTGGCTTAGGGTCATTTAAAAGAGTTATCATGCTAGTAGATCTATCAAGAAGTATTGAAACACAACAATTAGACTGCAGACATGGAGTTACTCTATTCATGCAGTTTCAGACTTTGACGAGGATGCCAAGGCCAAGTATGATTCCCTAGTAATATGGGAAGCTACGAAGAGTTGTACCA…	636
contig08085	1.66796	0.454488	0.181197	0.280062	nohit	TTAAATTCATATGGGAAAACAGGTAAATTATTCATGGTTTTCTCCGAACTCGAAGAACAACAAATGATCAAAAGCAATTTATGCAGATAAAACATAAAACAGTAGCATGGTTTTCACAACTCCCTCACGAGTACAGCTGAAGGCTAACTCCTCCAAAACAAGCAATTAAACAAGAAAAGAAGAAAAGGTTTACACGCCTCGCCTACGTCTACCAGAACCAACCTTGGACAACACAACGGCCGATGAGGAAATGCTTCCGAATGCAACAGAATCTGTACAATTTCCTATCCCTACTTATCTGGAGTTCCAATCCAGAGCACCAAAATAAGCTCCCCAGAAGAAGTCTTCCAGTCAAAACTCCAACAATGTTTTGGTTCATAAAAGCAAGTGCAATATACG…	629
contig08100	-1.38413	9.5299	7.70377e-13	1.0332e-11	nohit	GTTCTTTTTGTATGATCGATAATCATGACATATTTAAAAGGTTCTTCAGCATTCAAGAAAAGAAATATCAAATATGTGGACTTATTTGTATACGATAATTATATTCTTCATTTTGTGTGTTATTATGCTGATTACATTATTACAAGAGGCTGATGCATCAGATTCTTTCAAGTACATGTTACTTGGCTGTAGGATGGCAAACCAAGAGAAGGTTATTTATATCTTTCAAGGTGCAAGCTTTTGTGTGCAACAGCCTTCTATGCCACTGCCCTCATGGACATGAGCTTCTGAAGCTCCAGGCTGTGGCGCCTGCGCTTGATGAACTCGTTCGCCTCCATGTTGACGTCTTCCTCACGTTCACTGTCTCTGCCACCACCGCCGGCAGGAGGCTGCACTGCG…	634
contig08127	5.64294	10.8371	9.9327e-10	1.00114e-08	nohit	GAACCATAATCACACATCCATGTTCCATGGGAGAACTCAAATTACATGAGGCAATTATCACCTTCATGACCTCCTTTTATTTCTCTGTCATTGTGTTTACATGATATCAAGCTACTGTGTTGGCCATTGTAACCACACTGTGACATTTATGTTGAGATGAACGAAGCTTAGATTCCATGCTGCTGCTATACGTGACCCCAACCACATTGAAATCAAGGTCTAAAATGTGACCAAATGGAAGCCAAATCTGGATTCAATTGTCCTTCCGGTATCGCACCTCATTGACTACACCTCGTGAGTTTGGATTCTCTTGTCGGCAGCCGCATAGGATTCAGGGTTTTCTCGAGCACAAGATTGAGCTGATCTTGGTCGTCCAAGCTGTTTGGGATCGAACACATG…	632
contig08135	1.56842	1.92779	0.00616178	0.0176874	nohit	CAGAATGAATTCCTACTGATCGAATGAACAAATAAACAATATTAAGCAGTAGCATAGTATCAATCGTGTAAATGAAAACATACTATTTTTCAACAATTCATGGGACAAATATGTACCGATATACCAACCTGTATATCATGATATCAATCAAAAAATAGAGAAAAATAAAGTTGGTATCGACTGTCCGTACCGATTGGTCTTTGAAACCTTAATTAGACACCAGCCATCAATCCGATATAGCAGGTCCACTAGATTTGTATAGAAAACCATCGTTTGAATTCCACATAATGATTTCTCTGAGTAAAAGTAGATGATGGTATCCCATGGCCAAATCTTTTGTACTTCAATGCTCATTTGAGAGTAAAGTTGAACTCAGTAAGAAAATAAAATTGAACTGGA…	631
contig08142	-3.37643	2.1175	0.00139207	0.00505588	nohit	CTGGATTTAAGACAGTAAAGATAGGTGCTATCAGATGATAGATAGTTCTTGATGGGGAGGCGCCAAGTCCATCCATTGGATTGCCAGCCGAGTACCACCGGCCGCATGAAGTCAACCCACATTGCGGTCAATTTGGGACATCGGCAGCAGATGCACTGTCGCCTACAAATTCCAAGCAAGCCGAGGGAGATCACATTGATCCACCGAAGATACAGCTTGACTTGTATACATGGGAGAGCAACAAACACGCAAGTCGGCGTCGAGTCCTCATGCGATAGAAAAGCACAGCTGTGGCCTGCAGTCGAGCTCGGATGGGCGTCGTTTCTTTGGCTTCTACCGCTGGCTCATGGAAGCATTGAATCAAATAGTTGGTGAGCATCTCACCAGGATCCACCACAT…	631
contig08154	-2.95263	6.97951	4.77717e-09	4.43763e-08	nohit	AGTGTGTTATTGGTAAAATAATATGACTCACGTCGATATCACGTGGTCGACACGTTAGACTTATACATCCAACATATCAATATCAAGACCATGTGATCAACACCTCAAAGACTTGTACATCCAACATATCAATATCAAGACCATATGATCAACACCTCAACATCACATGTATAATATCTCGACATCAAGTGGTCGATACCTCAATATCACATAATCGATACCTCAACGTTAAGCACTCGATATCTCAGCACTACATGACCGACACTCCAATGTCAGGAGCCCAATACTTTAGTACCACATAATTTATACTTTTGACATTAGATAACTAACACCACGATATTATAAGATAGGCACGCTAATACTCAACGATCTCACCACTTCCTATTAACCATTCACACT…	630
contig08156	0.957467	0.324105	0.291597	0.409558	nohit	TTTATTAAAATTCAAACTTTTGCCACAACAATTTCATTCAGACTGCAGGAAATGTGATAAGTAATTTGCAGTTTATTAAAATTCAAACTTTGCCACAACAATTTCATTCATACTGCAGAAAATGTGATAAGTAATTTGCAGTTTATTAAAAGTCAAACTTTGCCACAACAATTTCATTCATACCGCAGAAAATTGATGAGTAATTTGTTATGAGGGAAAGACTCAACTCCTCGCATGAGCAGTTGATGAGCATATGTTCAAGCACATTCAAGCCTTTGTGTTATATTCATTCATCAAGAACTCTAAACATTCTAGGCGGGATCATAAAAAACCTCGGAGACCTGCTTATGCAACATCAGAAGAACGATCAATTACTACACAACCATCTATGTGATATTG…	631
contig08170	-0.917002	0.221359	0.258028	0.370321	nohit	ATTTTCCTAGATTTTCATTCTTCAGGTTTTAAAATCTACTAAAACTGCCCCATGTTGTTTAGTAATCAATCTATAGTTACAATTGTAAACGTACTGAAAAACAAATAATATTGAAATACAGTGCTGAAGAAATAAACGCCTATACAATTTTCAACCTTAACAAAAGTAGTCTAATCTTTGTAGCTCATCTTGCAACACTTTCACAGTTCTTAATTATGTACTAATGCTACGACTTTAACAAGAACATCAAACTACCAAAATACGAGTTGACCGTGTCTTCAGGGCAACCAAATAAAACTATATCCACTTAAATCGACAACCAATCGGCGTGGTGGAAGAAGAAAAACTATTATTTTGGACAGAATCGACACCAAGATTGCGATCGAGCATTATAAATAG…	626
contig08182	4.28037	4.21442	0.000185027	0.000856969	nohit	GGGGCACTCTGCATGCATAATAAAGATCAAAAAAGGAAGGGTCATCATCAAATAGTACATAAATACTTGATCATGGAAGCGACGGGTTCGCAGTAGGTCCACCAGCCTAACATTATTATAAAATGATGCAAGTGGATACTATTCAAAAGCCAAAACCCAACATAATTGCTGGCCAGGAATGTTCATAAAAGATGAAGCAAACATGAGAGGCAACATGGGGTGTTACTCCATGGACCCAAAACCATGTGCAGCCACCAACCCTAAGACCTAAGAGTTCTTAGGTTGTAAAAGGTTAAAAGATCCTCCCACGTGCGATTCGATACAGAAGTCAGAATGAAGTAATTAGGAGCTGATGGTTTGAAATTTTGTAGGTCAAGAAAATTAAAAACTGACAGAAAG…	629
contig08227	1.93099	1.6937	0.00905514	0.024318	nohit	GGAAATGCCTGTTATTAGGTGAGTTATTCTTCGCGAAGACCGGATGGGATTACATAACAACCCTAAGATAACCATTCATAATATGTGACCCACCTATCTTTACATCCAAGTATCTATCATTTCTCTAACTAGTATTGCGTTGACCGCTTCGCAGTATCAGTTCAGATATCTGGACCGTCTGATGGTCATCTGCTCATATATCGATCGTCCATTTTCTGGAGGACCCACCTGAGAACTATGGTGACGTGCCACATATATGGTCTTCACATTAAGTGAACGGCTGAGATATGAGGGAAGGTCCCGCTCACGGTTGAGATGTGAAAAGGAGAAGCGAGGGGATCAACCTCTTCCCGGTTCAGCTAGACCGCGCGATCCAACCACCTCGAAACCGCAATTGCG…	622
contig08249	1.66796	0.454488	0.181197	0.280062	nohit	CACATTGGAACAATGGAGTCAAGCAATAAACTTATACATAGCAGTCCCTGAGGAACAAGTGGAAGAAGTAACAAAGTTTAAATATGGTGAAATATGTGTCCTGTTGTAGTGGTTTTGCGATACCCTACATTGTATGGAACATTCAATATGACATATACAGCTCAAATGAATACTTGTACATAACATGAACCAACTTAAAGTAGGCTGGATCGAATGTGTCTTGATGGCATCGTTGGTGCAGGGAATAAACACAAAGCAATTCCTCAGACACTTTAGTACAAGCCTTGACTAATCCCGTGATGGATAGGCATCAGTGAAGGACATCATGCAGCATAGACAACAGAGCAAGTGGGTAACTTCAGGCTGGAATTAGAGATCTTGCACGTATTATTTTGTATG…	621
contig08253	0.735074	0.389281	0.27429	0.387458	nohit	CAAGATCTACAAAAGAAACTATTGTCTCAGTTACTTGTACAACATGCAATACCACAACTCATAGGTAATGTCATCAATAAAAATGAGAATGTACGGGACTTGAAAGACTAAACCAATCTAAATCTTGACAAGGATTTTTTTCTGTCTTGACATATATAATCGAGACCATTGTTCTCCGGGAAAAAGATTGCTTGTTATTCCAAGAAGATACTCTTTGACTTGTTACCATCACTTATATCTACCTGCAAGACACCATGTGCAGATTTGTGGCAATTACAGTAGGAACACACGAGATCATCGTCGGAGTTGGGTAAACATATTTACACACCTTTCGAAACTTACTAGCTACAATGAGACAAAGAACAGGAGAGTTCAAAAGAAAAATCCTCTACTTCATTT…	626
contig08269	-0.917002	0.221359	0.258028	0.370321	nohit	AAAGATTACTGTATCAGCTCAATGATTTGGATAGTCATTGGTGTAGACATGTAGATAAAGGTCTTATTTCTCCATTGTTCATCTGCTTCTGTTAGAAGTAAATAGGGTTCGCCCTTTTCGGACCCTGCATTGGTTGGTGGGAGCATCGCGCATCGGTATCACCCTACCTTATGTTTTAATTGCAGTCATTCTTTTAGATTCATTTTGGGCTGTCACATGGATGAGAGATGCAAGGGTTTTGAGCATGATTTTGTTCTGACAATGGTACTTTGTTATCACATGATAGTTCTCATAGTTTGTGTTGGAAGGAAAAGCATAGTGCAATATAAGGGCACTGTTTTGATTTCTTGAGATAGTGGAGATAAAGGTTCCTAAGACCTACTTGCTCAAGAGAATGAC…	622
contig08281	4.47302	4.81648	5.71193e-05	0.000295959	nohit	AGACATTCAAACAAGTGCATAAAAATAAAAAAAGAAGTGATAAGTGAGTCAACTGGTTTTCTTTTAAGTGAAAGGAAACTGTCTCTGAAGGTATCGGTTATAATGAAGAAAGAGGTGAAAAAATGAGTGATGAGTTGAACTTGATTTCACATATTCTGTGAAGAAAAACTCGATTTCAATAAAAAATGGAAGTCGATTTTGTGGTGTACTAGGACTCTACTCTCTAACTTCAACCATCTAAGGGATTTTTCCACCATCTTACTCCTACTTGGCACTAAAAGAAGGCAGACCAATGCAAAAGGCTCCCCCACTGGTAGTCAGTATATGCTTCCCCATGAGCGGAGGGATTGTTTCTTTGATGCTGTCAATGGAACCCAGGCCACAAAGATATAACTTTAC…	627
contig08291	0.76107	0.151696	0.491242	0.600445	nohit	GTACATACAGAGGATTCTTCCCAACCTATTGATGTTTAAAAGTTGAAATAAAACAGAAAGAAACCATAGACTAAAAGCTATAGAGGCATTAATTTAACTACAGAACTATTCCTAAAAATACTTTAAACCTTGCAAGCTGCAATCATTTACCTGATAACACTTATGTCTTAGTTGTTGTCTTCAGTAGACATATAGAGGTTTAGGCATAACATAAGCAAAAGAAAGATGCTAAAGCTAAAATATGATCATAGACCATTGCTTTAGAAAAGCCCTTAAATACGATCCAAATCCTTCGTAAGATGCACCTACAATCACACCTAATCTGAAACCCTAATATCGGCAGTTCAGTAGACCCAAAACGAAGCCAAGAAGAGATCCAATGTTACCATGGGGTCCATC…	615
contig08296	3.70749	7.41363	2.43425e-08	2.0893e-07	nohit	TTCAACAATCAAACGTATCAATTCAAGATTTTAAAAAAATAAAGAATACAAGAACGATTACTTTTGGGAGATGTTTACCAATACATCGATGGGAGAATACTTGAATCAGATACACTCCAAAGTGAGAATTGGACCGATCTCCTTCAGCTTGGGGTCCTCCATAGCCGACGCAGGAAATCTAGAGGATCTTCTGCCTCTCCACCATATTATGTCACTTATTCATTCAGGGGTCAGACTCAAGGATCGGTATAGATTATAAAGTTTAATTAAGTGCCCTTAAGACGGTTCGAGTAGATACTCTTCGAGATCCCCATTTTCTTTTCTTGCAGAACAACATCTTGCCAACATTCTTGCAAACGAATGTCGTGACAACGGAAGCAAAAGAAATCACAAGCGAAA…	620
contig08342	-3.71195	3.0103	0.00112648	0.00420315	nohit	TACTCTAACTAAACTAAACATATGTATTTTTATATCTCAACGATAGTAAAAGTTCATACAGCTGACCCCAAATAGATAGGACTAATAGCTTTGTTATTGTTGCTGTTAACATTTTCCGCAGGCAATATGCTAAACACCAGCTTATTTTACCCAGGCAACTAGCATGCTTTCGAGTTGTCATGGTGTTAGCCCATATTCTTTACCAGTTTTTTCCTAGGATTGAATCCTAGACATAAACAAGAATTAACTGGTTAAGGCATTAGGTATTATATTGATTATTACAACCAACCGAGTCAAGATGGTTTTCCTTTATAACTAGCAAATGAATAGGTCAAGGAGACATATACTGTTACAGCTCTCAGTACACTTATGGGGATATGTACTACTAGTGGTATACAA…	619
contig08344	-2.50196	0.860431	0.0379158	0.0771704	nohit	GTTCCTTAAGAAACAATTTTCATGTATAAAAGCTTTATGATGCTATTCATTCTCTGATAGTTCCATGAACATACAAAACATGTCTAAACTATATGAATTTTTTTCATTGAATATCTTGAATCCTGATCATGCTTACAATGTTCATCTTCGGTTTAGACCCTTTTTGATATGTTAGGTGATAAAATTGACTGAATGCTTAATCCTTGTGACAGGATTACATCTCAATTCTCAATTCTCTTTTCTAACTTTTGCAAGTGCTGATCAATTGTCACGAGATGTTTATTTACTAAATGTTTTTCCTTCAATTTTGCTGGATGGTGAGGAGTAAGAAGAGATTTATCTAGCGAACAGAAAAATCATTTTATGAATTCATTCATCAAGTCTCATAACTCGCATGAA…	616
contig08362	0.890353	0.53981	0.179237	0.278337	nohit	GTTGAATTTGTACCATTACCACTGGATGTGAAAGATTCCGGTTGGCAGGTCTTCCTCCCAACTTTAGTTGGCCGGTCATTGTCCCAATTGTCCTCTTCTTAATCTTAAAAGGGTCAGATCTGATTCCTTTTCTTTCATTGCTTCCCTTCGTCATCAAGCCTTGGCTTCTATAATCTGGAAGATATGTTCCAAGGAGTCCACATGAAAGCTTTGTATTGAGCTCTCTTTTATCTCAGATTCTTTCCCATATTTACAGGTAAAATATTCTTCAACTTAGCAAACAATAATGGCTTCCAGCTGTCACCGGTCCTCAGTCCCCCCCACCTTTTGTCCTTCCTTTTAAATGCAATGATAATTAAGTTATAAAATCTTAATTTAATGTTAATTATTTCCTGTCGA…	620
contig08363	1.083	0.368931	0.251139	0.36317	nohit	GAAATTGATTGATGGTTTTCAGCTCTGGTTACTATGGTATGCCTGTTGACTAAATTTTGATGAGGTTAATTTATGCGCCATGGCGTGGCATACTATGGTGAACTAGGTAGGTGTATGTTTGTCTGAATATTCAGACACCTTCAGTTTCTTCAGACACGCACATCAAGCACTATGAAGATACATGATTGCTGTATGAAGAATGTGATATGGGTGATGTAGGTGGATCTTGTTTTAGTTTATGGCTTGTGGTTCTCGCATCTTCAAGGTTCATGGCTCCAGTCCCATTAGATGGATACGGTGTACCTCTTCAGGATAAGGACAATATCATCCGGTGATGGGTTGGGTATTTGGATCTTCCTTGGCCATATATTTGAATCAGAGGAATTAGCATTTGCATGC…	620
contig08385	-4.29691	4.51545	4.52316e-05	0.000239434	nohit	CATGAATATTTTATTATCATTGAGCTTTATAGAAAGTGATACAATATTTTTTCAAGCTCTATTAGAACTTGACTAATTAAGGCTAAAATACAAGATTTCATGCACAAGAGGAATTTGGATTGCTAATTTACAAGATATCCTAATTCAGAGTCAATCTTCTTACCAAGTAAGATACAAAAGTTCAACTATTTATCATACCAAACTATCATAGATTCAAGGAGATTGAATTAGAGCCATCTCTCTTCTAATTATAGGAATTTAAGCCTATTATCCACATGTCCAAAGACTGGGAAAAGTTCCCCCTTGTTTTCTCCTCTGACCAGGTAAAATTGATCCATGTGTTGCTCTGATCAAGTCCAAGTCAAGATATGTTTGCTCAGCATTCAGCATCACACTGCA…	616
contig08404	-3.00447	2.94294	0.000146078	0.000695512	nohit	GGCCCCGCGATTGGATAACCAATCTTTTCCCTTCTTCTCATTTCTTGAATCTGAGTTGTTTTTCCTCGAGACTCGGCATCTTCTCGAGGGTTTTTTGTGTTCAATCTCGATCTTCAATTGAGTGGGGTTTTGGTTGTTGTTGGTGATTTCTTGCAAGGAAACCCTTGAAGTACAGTCGAATAACCACAGATTCTTGACCCTGTGACACCATCTAATATCTGACACCATCTGCAATCCTACGGCTGATGCTTTGGCCCCCACGATTAGATCCCCATCTTTTTCCCTTCATCTCGGTTCTTTAATTTTATTTGTTGAGTTTAGTTTCTTTTCTTCAAGGTCGGCATCTTCTTGCGGGTGTTTTTGTTGTTTTGGGTGATAGGAAGAATTCAACTATTTGCA…	617
contig08408	0.30539	0.0167201	0.898175	0.934672	nohit	AATAATTTTACTGTGGCTTTTGTCTTCTTTCTGTATCAACATGCATCTAATGTGTTTGACGTGTGGAAGGATGCCAGAGTTGGTGGAATAGTGAATTTTAGATATGTATTCTGTATTTTAGTTGCTGGTCTTTTATACATCAATCCTTTTGTTACTTCCAGGCTTCCTTCAACTTTTGCTCTCATAATATATCTTTCTCTGGTTGAAGTTTCAACCTCCTGTAGTGTTTGTTGTATAAGCTGGGCATTGCGAGTCTGATTTAGTTACGTTAGTAAAATATGATTCACCAGTTAAGTAACATCATACTTTCCTAACTGCCTGTAGAGTTTTGTATTATGTGCCTGTATGATTGCTGCAAGTATTATTCAACTCTACTTCTTTATTGCAGTTTCTTACTTA…	614
contig08426	-3.97498	3.61236	0.000305472	0.00134314	nohit	GATCGATAGCATTAGCCGCAGAGAATTGATCTAATTAAATATAAAAGATTTGTAATTTAATATTCGAATAGATGAACAGAATGAAAAAAGTATGTTTTTTACAAGGATTATTAGTGTACCGATTATACGGAACGCAGCCATTTACCTCGGATGCAGGACCAGTTATGCTCATTGATGCGAGTTCTGCATCGGTTCTTGGTTCTTCTGCCCTTATGATTAGCCTAGAGTCTACATGTTCTGTTTATTACGTGTGTACTCTAATTTTATATCTGTCGTGCTTAAATTAGGGAGAAACTGTAAATACTGATGATGGTAGATTGTATTTTGAATTGTTAATTGCTAATCATTACATAGTTGGTCATTTGATTGTTTTATTAGTTCACTTGAAACTCCAATGGG…	615
contig08443	2.19847	2.92638	0.000543706	0.00223978	nohit	ACCGATTTCTTCGCGTCCCTCTGCTGTTCGATATAGGGTTTCCTCGCCGCTCGATTTGGGAGAATTCCAGTCCGGGACGGTCGCCTCTTTCTTTATTCGAGATTTGGGCCGAACCGTGCCTGGGATCCTTTCGTCGTTGCGAGAGATTCGTCTCCGTGCGCCGACTGGGAAGCTCGCCTCTATCGTTGTCTCCGATCGGTAGTCGAGCTTTGGTCCGATCGGCTTCTGGGCGGGCGCCTTCCGTCGTTGCGAGATTCTGGTGAGCGGTAACCCCCTTTGGGCGAAGAGGCTTTCGCTCGACGAGGCTTGTCTCCCTGCAGCGGCCGGTCGAAATTGCGCGTCGCGGAGCCTCGATATCGACTTCTTGAGGGCGTCTTGTTGCCGATCGTTGGTCTTTGC…	614
contig08483	-1.72436	1.27767	0.00973446	0.0258405	nohit	TTTTGCCCTGGTCAGCCAGCAAGTTCCGATACCGGAGGTTCCTTCCTGTTTGAGGGGGCTAGAAAGGTTTTCAGGATAATGTTTGTGGAGTTTTTGAAGCTAACTGAAGCTGCAATCATGGGATGGTAGAATTATCTGACATCCTGGAAGACAAAGATATTACAATATCTGAAGGGGGTGGAGCAGCATTGCCTCTTTTATCTTATTTTGTTTTCATCTTTACTATGATGCTCCTGAAGACGGGTGGGAAGGCATCATTGCTGGAAACTGAATAGCTGATGCTGCCAGAGATCATACATTGGTCATGTGCTCATCTAAAGTGTCCAAGTCGAGGAACAAGATCAGTAAATTGTGGGCGGTTAAAGTCAGATCAGACAAGTGCAGATCTGTGGGTCTTCT…	614
contig08505	0.0829977	0	0.867954	0.919341	nohit	GGCCTGCATTGATTGGATCAATTGGTAAGGGCGGTATTTTAATCCATGACATGATGTTTTGTATGGTTTCAAGTGAAATTACTTCCTTTTTGAGTGAACTGTCTGAACTTATTAAATCTCAATCTATTTCTATGAGAAATATTGAATTTTGGTCTATTTATTTCAAGACTTAACAAACCTGTCATTACAACTTTGAAGCGCTATAGAACGTATCAGATCAGTTTAAAAAATTGGAATGGTCCACCAGTTCATGAAATCAAGCCTTCATCTGGGGGAATCAATCACATGGGGCAATCAAATAAGAATCGATCCCAACTTGAAGATACATACTTTTCCTCTGCTTTTCTTTTTTATCTTTTTCTGTCTGTCTCCCCCTTTTCCTCTGCAGATTACAGGTTC…	613
contig08523	0.498035	0.0622548	0.703241	0.779716	nohit	CAAAAGACAATGCTACAGGGGTTTCCCATGAATAGTTTTTACACACTAAAATCCTCTGAATCTGCAACATATTGTCATGGTAATCTCTTCAGAAGTTACAATGAGATCATGCGCTCACTGCCTCTTATCACTTTGGCAACATCATGCTTGCAGCAGTAGTAATCAAAATGTTTGTGAGCACAATCTCACATCAATGCAATGACAGCATATATCTAGCAGCTGCAACTCCAGTCTCCAACCTGCAGCACCTGAAGTCAGTACCTCAACCTGGTCTCATGCATCCAAACACCTTGCTTGTACCAACATGCCCCCACATAGGGCTCATAACAGTGTCACTTGCAACCCTTCTTTGTCAACAAAGCCATGACATCCTCATCCAAGAAATCATGGATAGCAACT…	607
contig08540	-0.917002	0.221359	0.258028	0.370321	nohit	ACTCTTTTGAAGTACGATTGTCTTTGTACATGGAGCTTAAATGACTGTTGGACTGACTTCCAAGAGCCAGAAAACGACTTGAGGAGCAGACAGGGTGATCCATGGTCCATGTAGCATGCACTCTATACATACATAGCTGGAGCTTGTGATTTATGCTTGGCAGGTTTTAGGTTATGCCAGACTCTGCTTAACATCATCTGGTAATGAATCGTAGCTTTCTACTCTAATCTCGACTTCTTCTTCTGTTGTCGTAAGAGTGCCTGAGGAAAGAATACTCACATGATCACCAGTCATGGGAAGCACGAGATCTGCTTGTTGATTTGTACCAGGTTCTGCTTGCACCGAGCACTTGAGGGTCGATGCCTTCTTCGTCTGCAGCTCAAAAGTTCCTGCGCAGAC…	611
contig08546	-3.71195	3.0103	0.00112648	0.00420315	nohit	TTCACATACAATCTGAGCCGAAAAGAAAAATATATTTCTCTAAATTATAATAAATGTTGACAAAAAAGTTAGTGGCTTAGAGCTTATAAAAGGGTCAATCCATATGATGATTACATATGTTAATCGATATTTTATTATCATTAAGCTAACAATCAACAATATTTATAAATTATCTACAATTAAGATTTGGACTCTTGTGGGCTTTGGAAGAGTAACTAAAAATCACTACCGTCAAAAGAATAATCATAAACATGCATATATATTATTGCGATTTGCCAATGAGAAAATAATTGATCAAAGATGCTAAGTCAAAAATCATTTTGAGTTGGTGACTAAGGTCTACGCCACTTGGAGGCTTCCATCGAGAACCGTCCAATGTGAGTGGGGCCTATCCCGCTT…	611
contig08547	-1.33204	0.512094	0.0957429	0.166232	nohit	CATTGCAAACCATATGAAGCGATCTAAATATTCTTTACAACAACTGGAAATTGCTGTGTCTGCATCCATTCTCATTGACTGATTAAATAGAGGTCTGGTGCCACCAGCACGTTCCTGCTTTGGTGACCTGTTGGTGGAAGGAACCATGCTAGAAGATGGATGGCCTTGGCTAAGTGACTCAAATCTGTGTTGGTGCAGGAGCATGTAGATTCAGTGCACAGAAGTGGCAGAAAAGGAGTCATTGCATGGAGGCACATCTGATGCACATAGGAGGGGTGGGCTTTTGAGGTGTATCTGTGGACGTGCATGGTTTTGACAAAATGGGTGATTCCTCCCCCAGCATTGGGATTCTGTGGACTGCATGCGAGTATTTTTTAAGACAATAGTTGTTGGTTTGAG…	610
contig08581	1.2205	0.50073	0.174187	0.271317	nohit	GCCGCTGTGGAAGAGGAGTTGATGACTAAGATCGCTGAATTAAGGTCTACGGTGGAGATCGATAAGGAGGAAAAGGCCTTTGAAATTGATGGCAAGGTAGATGCTGGGGTCCTTCCTGTGCACTCCCAGGCGCTGCGGACGTCGGCCGTGATTGGAATTGTGGCCTTGGCGGCAGGGGGCTGTAGTGTGTCTTCAGCTCGCAAAACGGAGGTAGAATTGGAGTGAGGGTTCGTGATCTATCTGACTGCTTTCTGCTGATAATTTTTGTTGGCCTCTGCTCTGTTCTTTTTCTTGATTATCTATCTTGTCAGTCCAAAATCTTCTCACGGTAGTTTGATTGGGCTAAATGCTCTTTTACATCCTGTCAAGCAATTCCACAGTAGTTCTGGAATCTTTCAT…	607
contig08599	2.083	0.83708	0.0652115	0.122455	nohit	CTTAGCTTCTCATATCTTCATTAACATAATAACAGATCGTATTCAGGTGCATTAAACTCTTATCTAGCGAAGCTGATATGAGATCAGCTACCAGAGGCTGAAATGATGGATTATCTAGAGCGTCACAGGTACACTAGATGCCAAATGATGGTCACACACACTAATCTGCTCATCTTTCAAAATGATAAATCAGTTCTCACAAATAAAGTGTATAAAATTATCAGGAATAAATAGCTATATCCTGGATCTCATTATCCTGCCAGGTTGCTCTAGTGACTAAATGGGCCCCAAAATTGTCTTCAATGTTCGACAACTGAAGTTAGCCGCATTGACATCCCTTGGTAAAAGAAGAAATCAACTAAATCATCAATAGCCATTTATCATAATATGAAAAACACG…	607
contig08624	4.17346	3.91339	0.000335414	0.00145008	nohit	GGCCAGTAGGCTAACAAGCAAACTCGAGGCAATCACAGACGTCGATGACATCCGATCGAGCGATCAAGATGGACGAGAGGTTGATGGTTCTGCAGAAACCGTGCACTAGCCTTGAAGTCACAAGGCGAAGGAAGAAGAAACTTGCAGCTTCTTTACAGCTTGGGAATCTTTGGCTGTGATTGGCTTCACAAGGGTGTGTGTTCAAAGATTCTTCCTCTCAACCCGGTAAACACGGGCCTTCTTGCAAGCTTCCCTGCTGATACTGCTTCCTGGTCTGTGGCATTGTTTGGTACACCAACTCGGTAGACTGATACAAGCAAGCAAGCAATCAACGTGTTCCCTCTCGTGTGCTGTTTCAGATCGTTCTTGCGGTTCCTAATCCGTCTGCAAGTGTCAACC…	602
contig08671	-0.653968	0.109734	0.408326	0.523899	nohit	GTGACATTTATTGATCATTTACAGTGAATCTCGGCAGCTGTCTGCATGTTCTTCCCCAGCTTGCATTGCATCGCATTGCTGGTCCACTGAACTAAAGCAGTCAAAATCAACTGAACTGGAGACCTAATCAACCTTATTAGTACAGAGAAGAAGGCTTAGATGTTTGTAGGTTGGTATTTGTTCAAATGACTTACGGTCAATGTGAGATTAGCACAGCTTGCTGACTTTGAAAAGTTCAACCTTCGTTGCATCGTGAGATGAGGAGAGTACAGTTTCCACTGGACTTATGGTTGGGAGAAAACATGAAGGATTCCTGTGAGTTTGCAGTAGGGTAATATACTCCATGGTTGATTAGCTACCGGGATCTCTCTCGGTTCTTGTGGTCTTTTACCAACTCTC…	602
contig08674	-4.63795	5.71957	3.82084e-06	2.43762e-05	nohit	TTTGCTATTCCACCATCAACATTTCACTACAAATTTTACAAGTTCATTTGCTACTAATTTTCCTTCTTCTTTTTTGTTTGTTGTTACTTCTCTCCTGCATATCATGAGATTTTTTAAATAACCATGTCTTTAGCAAAATTCTTTACTACTTACTGCCAACCTAAAAATTAGCATTATTTTTTAACTTAAAATTGTATAATACCAGTATACCAGTATAATAGATTTCATGGAAGGCATGCAAACTAACAAAAATAGCATGTGTTATCCTCTAAATGATGATGCAGAAAGCACACATTTGGCTAATAGGTTGACAAATTGCACAAACTGTAACTAATTTTTGTTTGTTATTTCTATATAGTTTAAAATTGCAACCCTAATTTTACAATTGAAAGGTGCACC…	600
contig08704	0.0829977	0	0.906415	0.939123	nohit	TTTGTTGGATCTACCAATACATGTTTCCCTCGATAACAGTTCTGAAGGAGAGGGCCAAGCTACAAGGATTGTACAACTTGTAGTGGAAGCAGTCCATGTGAGCCGCTTTTAGTACCCCATGGAACCATGAGCAACCTCACTTCCAAATTCTAACTTTACAAGAAGCAAAGCTGCTGACCTTCGATAATGCACAAAGGGAAAATTGGAAAGACTAATACCCACCAGCATGATTTAACAGAGCACAGCTTCAGATAATTCAAGATATCTAGTTGAGGGTGCAATGAATGCGACAAGGGAAAACCTTGCTAGATGCAACTACAAGGGCATGTCAAAATCATGACTGTCGATTTTGTCATTCTGATGAACCTCCATGCCAAAGTCCTGATTATTGCTGATACG…	593
contig08760	4.05798	3.61236	0.000611142	0.00244922	nohit	TTCAACTAGAGACTGAGGTTAGAAACTGCTACCAACATTGGATTCGGGAATTAAATTGCTGATCACCTGAACAAAATAGTTTAACATGTTTGACCTCAAACTAATTTCCTATGTCGAATATCCACCACAAGTGCTCCGAATTCAATCTCAGGAGATGTGTTTGGCGGCCCTAAGATTAGATTCATCGATAATATAGCTAGAAGCCAGCCATCACTCTGTCCTTTTCACTGGTTACCAAAGAGGTTTAACATGGAAAGGAGAGGAAGGCTTGTGCTGCATCGTCCCCTTCCTTCCTTCCTTCCAACTCACTTGATGTGAATAGAGACTGGTGCAGAGCTGCTGCTGCTGACATGAGCTCTCTATCACATGCATCCCATTGGGAGTGCCAAGCATTGTACT…	599
contig08766	-3.39002	2.40824	0.00427777	0.0132382	nohit	AACATTTGATGCAAAAGGAAGAAGTTCAACAATCACTTCCTATAAAATCCAACATATGAAACTGGATATTCTGGACATCACTGTAGTCTACTTTATTTAAACTTTTACATTACTACCAACTACATCCAATATATGAAATGCACCCAATCAATGCCACTCCAGAGCAACTGCTTCTGCTTGACTTTTTAAGTTTGACTTGTAGCGGCAGAAGGGAATCGAAATAGGAGCAGGAAAAGCTGGATGATTGATGACTTAATTGACTCTGTGATGGAGAAGTGCAAACAGAATCAAACATCGAGCAGTTCGCTTGGTTTCCATGAAGGCTTTAGAGAAGTACATCCTTGTCATTGAACAACACAAAGGTGCTCCTATTTCGATTCCCTTCTGCCGCTACAAGTC…	593
contig08778	0.542429	0.103291	0.610085	0.712987	nohit	TTTGTGATGCGGATGATGGGCGCGACCTAAAGAGTGCATGCAGCAATCTAATCAACTCCATCCATCACCTCGTGGATAGAGAGAGGATCCATACCTTAAGGGAAAAATGGAACGAACATGTGCGGCCAAGTGGGTGAGACCGCCCAGTCCAGCCGCGCACTACACGCCCAACGACGTCGACCTCCCACCGAGCCACGATTGGTTTGACTTTGGGTCCTCGGGTGCAGGAGATTTGAGAAAGATCACAAGTAGGGTCATGTAGCCTGCAGTTTAATGAGAACATAATTTCAAGTTACGAGAGTCGATGTATATGATATACTGTACATCAGTTTAAGGAGGCCCATGGGCAGGCCTCCTCACTCCTTGCTGCATGCATGTCTCCCAGGAGCTGGCTGCATG…	596
contig08784	-2.01936	8.15107	9.95894e-11	1.10316e-09	nohit	TTTATACATCTTAGCTCAATCTGAGAAAAAAAATTACACAATAAATACTTAAGTATAGAGTTCACTCGGTTTCTCAATGACCATTGAATTCTATCTCAATGAATACCTCTTTATACATCTTAGCTCAATCTGAGAAAAAAATTACACAATATTAGATATAGTAATGAACTGGACCCACATGACTTTACCACAAAGTGTGACTTGCTTGGATACCTTGGCATTCGAAGTACCGTAAAAGCAGGCCATAAGGTTGCTCAAAGCCTTCTTTGGGCCAATTACCCATCTCCTAAAGAGTCTCTATACAAGAGATTCCAATAGTTCTAGAGAGAATTTGACACTATGGGACTATAAATCAAGCGAGAAAGTCTCATTGTTGAGTTGCTTTAAACTCATTTAATT…	596
contig08793	-1.917	1.25562	0.0108915	0.0282766	nohit	GTGCAGAAAGAGATTACAACAAAGGCAATTTGTGATCCGGTTTTTGGAAACAAACCGCCTTCACAGCACCCTTTCAAACCCTGAGCTTGGTGTGAGTTCACCATAATCCCAATCTCAGAAAAGAAGGGTGTCGTCTTTCAGCAAAAACCTGTTCACTTCACGGATCTGGGAGGAATTCAAACAGGACAGCTTTGTGATATAAGGCTGTGCTAAGTGGCTATTAGACCTCAAATTTAAATGAGCAGGAATTCTTTGAAAGCATCTACTTATCTGAAAGAAGATTGGAGTTCCAGGAAGCTTGTCGAGAAGATGCTGTAATCAAACCTTTAAATGCATTTCGAGTTACTGAGCTATCAGTCGAGTATACCAAGCAATCAGACTGAGACAAGCTTGCTGGGT…	595
contig08864	0.66796	0.0874474	0.613728	0.71513	nohit	TTCTGGTTTTGATTATGGATTCTATGGAGCGGTGAAGAGTTATTGGTGCATCAATCAAAACGTTAGGGTTCTCCATCACGATGGGTTGAATTGATAAGTTGATGTGTCGGCCTAGTCTTGCATTAGTTTTGGTTTTATATTTTCTTTTTGGTTCAAAATACCATTATATTGCCAATGTAGTTGTCTTTAATAATGGAGATAGCTGAATAAGGCCCTCTAAGAATATCGTTGGTCTTCGTATTAGACTGTTTTGTTTAGTAGGCGCAGTTATATGTAATTAATTATGTTGAGATGGGTAGTCAGTTTGTGTTGTACTATGTGCAATAGGTCTTCTTGGATAACATGTTCCTTATCTTGAATCAGCATGGTAAGTGAAATCTGTGTATCTGGTTGAGCTTT…	591
contig08875	2.66796	0.860431	0.0585217	0.11209	nohit	GCTGATCCTTTCCTTGCCTCCCCCCACCGCCTTGAATCGATTTCTCCCTTGCCTCCTACGACGGAGATGATGGAATCGGCGCCCCAGTTCGCGTACCAGGCCCTGGCCTACTTCCCCGGCGCGTTCCATCTCCAGAACGCATACCTGACGGTCCCTCAGGTGACAACGACATCGGTCCTTTGTACCCCGCCGCCTACTCCCTCCCCCAGTATCAGCAGGTTGTCTCGCCCGATCCTCTCTTTGTTTCCGTTTCTCGTTGGGTAGCCGCGAGTACAATGATATCTTCTTCTTGAAAGACCCGTTCCTTGTTGGTTTTATTTGATAAAATCTTGATCTCCCGATGGAATCCGAGATGCATTTCGTTGTTGCTGGATGGTTTGATGTTGTTTGCTAGGATGC…	588
contig08882	-3.84945	3.31133	0.000584603	0.00238341	nohit	CTTATATTCCACAATATGATAATTCTATCTTCTTATATTCCACAATATGATAATTCTATCTAATGAAAGAATCTATTGAAAGTAAAACACTCATTATTTCCTCCCTATCCTGTGCTGGAAGATAGCTATCATAACATATAAGATATTAACAACCAACACTGTGTTACTCCCCCCTTCTTTCGCTTACCCTTACCTGGCTCAAGTAAGATTGAATTCCATCCACTTTATTATGAAATGAAAGAAAGCAAACACTTAAGAGCTAAGATATGCTCATTTTAGCAATGCTCTCTCTTTTGTTAAGAAATGTTAGACTGGCAGGCTAGGTTGGGGTAAGTATACTATGTATAGGTATGATTTTCTTCCAGTATTGCTTCGCCGGCAAACTCACGTTAGCGCAAT…	593
contig08885	0.0829977	0	0.885513	0.928784	nohit	GCTCTCTTTCTGTGAAGAAAAGAATTGAGTCACCAGAAGGGGAAGAACATGTGCACTGTCTCCTCTATGGTGAAATAATTGAGCACTATGTCTTCCACTTTCTTCTGGTCTTGCTTCACTAGCATATGTCTGCATTTGCACCTGGTATGCTTCTTCCTGTTGTTCCCACAATTCTGAATTCTGAGGTAGTGACCACAAAGAGTGCAGCCTGTCACAGTAGTTTGGAGGTGCAGAATCAATGGGCCCTTCGGAAGATTTGATGGTCCAGACAATACATATGGTTGATTCAGCAAGCTGCAGCTGAAGATGCTGAACCTTTTCTGATGTGAAGAGTGGAGCACTCACTTGTCTTCACTTTCCCACTCCTTAATTCTCTTCTAATGCAACTTTGAACCATTT…	591
contig08900	0.498035	0.0622548	0.703241	0.779716	nohit	CATAACTGAACAATCTGAAATGTAGCAGATGCTTGGAGCAACAAGCAATTTACTCACCGACAAAGAGATTGGCAGAAGATACAGACAACAAAAAAATGAAAAATACTCTGGTCCGTAAAACAGGATGCAACAGACGTACAAATTTGAGAATGTTATTGTGCTACCATAAATATACAATCTATCAAACAGTGGAAATGCTGGTGGTGGTCATGATAAGTCTGACCACCCTCAGATTGTAGAAGTTTTATGCTTTACCAATTCTTCAATGAAAATGACCGCCCATGATTTTTAACTGAAGCAACCCGATGCGTGCAGGAAGGAGACTGGTGTTTGATTTTGGTCGCACAAAGCAGCGACAAACCTCCTTGAAAAACAATGGATGGTTTTGTATGGCTGTCG…	586
contig08901	-3.19737	2.10721	0.00844063	0.0231129	nohit	TTAAATTAGCATGTATCACCTTCTTTTATCGAGATATCATATTCATGATATTTTCTTATGATTCTATACATCACATATAGTCATGATCATGAAAAATGAGAACAAAATCTTAAAAAGAATGTATTCTAACTGAATTAATTACATGTATTGGATGAACTAACACTGCTAATGTTATGATATGAGTGCTGCATTTATCCAAGAGAAAACCTTTATGGATCCCGTATCTGATTTGGCGACTCTTTCCTTTTACAAGAGTCTGGACATAATCTAACATGCTGAATGAGTATTCGGATAGTTTCTGGAGGTATAGAATCATACTTGGTGTCTTGAAAGGTTTTTACAGAGAGGAGTAGATGTGGCAGAGCCTTCAGGAAAAAACATGCTTAACATGCTTCTGCA…	585
contig08914	-0.273146	0.187143	0.214465	0.316742	nohit	ATTGATCCCTAAGATGAAGCCTAATCCACTGCTCCCTTTCCTCCTCCTCTTGTTTCTCCAGGTCATGTGGAGTGTGGCTACTGATATCATCAGCCATGGTGCAGGAGATCAAGCTCGCCAACTGCCCCAACTCCTGGAAGACCTGCCATTACACGGCCGAAATGTGACGGTGAAGCTGAGCAGCGGTGACAAGTCCGGTGAGGAGAGCGTGGAAGTTGACGGCGGGGAACGGCTGAGCCACTCGAAAAGAGTGGTACTGGTGGCAAAGGAGGGAAGGGTGTCGGCGGCGCAGGCTCTCAATCTCTCCGGCAGCCACGTTCTCGGAAGAGCGGCTCCACATCCATGCGACGGCCATACGACTCTCTCTGGGGAATTGGTCTGCCTTCCCTCCTGCTTTGC…	588
contig08917	-2.50196	0.860431	0.0379158	0.0771704	nohit	CAATATCATACAAAGGCAATACTCTATTACAGTATAAATCAATCTCCAAAACCTAAGCAATGCCCTCTCCAATGAACTCAGTGGCTATGTCACTAAAAAATTATGGAGAAGATTATAAGCCATGACTAAAATAATTTGCAGCAAAACTTTCCGTTATCAGTTATACAAGTTTACAAGCCTGAGATACAAGATAAGCATAGACTACTTTGCAACTACAGACAAGATAACCACTATACAGCAGCTACATTGATTTCGTTGGGATTACCTCATTTACAGGAATTGACAAGCAAAGCAATTCAGACGGGTGGAAAGCTACAGCCATCTCACCGATCACAGCTGCCTCCCATAAAGGAAATGGCTCCGAGTAGAAAACTCTTGTACATCCACGAATGCCATCAA…	581
contig08921	4.86534	6.32163	3.25874e-06	2.11133e-05	nohit	AATTCTCACACTAGAATATCAAACAATTATACATACAAACATCCCCCAGACATTAGAAGATAAATTATTTGCCTCCACATCAAAATGGAGAGAGGAGAAATCTGAGTTGGTGTGACAATGGAAAAAAGATTGTAATTTGAATAGGGTAAAGTAATCAATCATACATGTACCTCCCAAAAAAACATGCGCTCCTACAAACATGCTCACTAATCCATCAAACGCACAACAAAAGATTGTGCATAAGCATCACACAGCACCGGCACACGTGTCCACAGAGAATAACCATGATAGGCCACAAGGATCATAATCTCGACTAGTTACAAAGTTGTGAGTGGAAGGACATGAGATCCATTCCCAAGTGTTATCTAAGGATCAGTCCTCACAACCTTGCTCTTACGT…	588
contig08928	-1.13939	0.35735	0.158852	0.251237	nohit	CTTCTCTTCCTTCAATGAATGAGGCACCAGATAGGAGCCACAAACTCCTACAAAAACGTTCATCGTAAAGTTCCCCATTCACAAATAGGGGAGAATAACCAGCAAAAACAATAAGATCATGTACATATTAATAATTTCCAGCACTTAATGCTAGATATCAGAAATAAGATAAACAAACACAAAAAAGAACCAATCAAAACAAGTGATGACAAAGATTTCAATTTCTTCTTTGTGCAAGAAGAAGAGTTTCGTCATCCTAGTCAAAATTAGAACATCAAGGACTCTTATTTTCCCTTAAAATGTTTAACAAAAAATCACATACCGAAAAAAATTGAGGCCTAAAGTTATCTCATGTAATAACAAACAACAACTAATTCAACCTAAACAATTGAAACATAT…	590
contig08938	1.49804	0.512094	0.15983	0.251568	nohit	AAAATATGCTTACAAGCATATCTTGTAATGGAGTCTTGATGCCTGTAAGTTCGGTCCTATTCTGCGTGAGATGTTTTATGTAGTATATGGACCTACTACCCTGCAAATTGTATGTTCTTTTTGTTAGCAATGTTTCAGAGCTATACAGATTCTTGTCCTATTTGTGAAACAGTTGTTTGTGTCAGCTGAAATTGCATATCAATACTCAATCCATGTGTGTACCAATGTTCTGTGACAACTCGCAGAAATCCTTCAACTTAAAATTGCATATCAAGACTCAACCAATGTGTGCGCCAATGTTCTGTGACTACTTGCAGAAATCCATCAACTTAAAGTGATTTAACCTTGCAATGCTTATGAATTGTTAAGTTTCCTTGTCATAGAGCATTTTAGCTTGTA…	582
contig08973	0.498035	0.0311274	0.787644	0.856055	nohit	CGAGGAACTACAGGGCCAGCTGTCCATTTCATGTAGATACACAACACTAACAAGCAGCATCTGGTTTAGATTATCAAATGAGTGGCAGCATACAATACATGATAACATGCAAAATCCAAATGCATTCAGCAAACAAAATAAGCTGGGGTATAAAGAGAAAAGATTTTCACACCTTAAAATTATCCAGAATTACTATTCTACAAAAAGTTCTAATTTCAGAAAACATGATGAGCTCGAGTCAAAATTTTGAGCAAGTCTTCCACCATTCGCTTAAGCATTAAACAATAAAAAGAATACTAGTTTGGAAGTGGATTATATATGCTAGCAGGAGTAACCAGAGAGTAAACTACGCTTGACAGATGAAACATCATTGCAATTGACAATACCCTAAACATCTGA…	584
contig08977	-1.50196	0.454488	0.119735	0.19864	nohit	TTGGAATTTGGATGGCAGAGCATCGCCATCACTAATTAGAGGACTGGTTATTTGATCCCTATCACGCACAAGCTGTCCATTTTCTCATTTCTATGGCGGATGATCCCTCTTTGCGGGCTTGTTTGCTTAATTAATTTGAACAAGTCTATACCTTACTTCAGCTCTTGCAGCACAAGAAATTGCAAGAGTTGCAGAGCTAAACTGCCACCTTAGATTGTGGCAATCTAGATTAATTAATTGTGCATAGGGCTCCCGCTGCAATCTAGATCTGAATTATCCAGTGTTCAATAATATAGCTTCGGTGTGAGTGATCAATACTAGCTCAATTGGTGTTTTCTTGATTAAGTTTCAGCACACTCTTCCTTTTACTTTCTCATGTCTCCATTGCTTTTGCAAGCT…	587
contig09037	-2.23893	0.632122	0.0733883	0.133564	nohit	CAAATTGGTCACACATCAATTTGATCTCTGAACCAGTCTCGAAGAAAGTGTGTTGTCCGCCAAACAAGACACTGTATGCATCTACTGAAGTAGCAGAGTACAGAAACTTACATCTGGAGTCTGCAGGACAAATTTGTTTGATTAAACCAAAGTTATCAGACAAACTTTTCTACCAAGTTATCATCAACAATATTTTGGTAATAAAACATGGCAAACATGGAATCTCATGACACAAGAAAATAATACACTTTAGTGAGTTCAAATTTTGGAACATTAACCTGGACCAGCTTTTTCTTATACTCATTTGCTAATTGGACAAATATGTGCAGTTTCTATGGCCAAATTTAGTATTTGAAAAGAAGCAGAACCATTTTGCCAACACCATATACCACAAGGACT…	576
contig09045	-4.19737	4.21442	8.49984e-05	0.000426431	nohit	AGATAATTTCAATATCTCACGTATTGAAAACAAAAGATATTAAAATTATCTTTTTGTCTATTATTTTCATGCTAATTCAACATGTGGTATTATGTGTTATATTTTTCGTCACGATATTATGATAAATAAGGTTATATGTTTCAACAATAGAGATCCCAATATAAATTTTTGGAGTATTAAAACCATGATATTAATAGGTCCAAATGACTTAAACATTTTGCTTGAATTATTTTAGCTCATATTTTTCATATCATTGTTCATGATTGATGAATTGGAGGAATCATATCAATGATATACAACCTTTCCAATAGATTTACTCGCAAACCAGAAGGAATAACGCCACCGCACATCTAATACGCGCAACCTCCTTAGAATATATTTACTGCTCCAAATCTTACT…	577
contig09054	-0.139395	0.0167201	0.669198	0.754589	nohit	GGTTGTGGCATAAATCTTTAGCAGGAAGCGGAGAAAGGTTTAGACAACGTTTTTGTGAGACCAAGATGCAAAAGAATCACACGTTACTTGAGTTCTTGTATTCTTTCTTTTGTAGCGTGCGGTAACAAATTTTACCTCGTAGAAGGGTCCATCCTTTCTGTAAATGGTCAAACTTGAAAACTTAAGCCTTCTGACGTTCTGCATCTGGGGTTCCACAGGCTTCTTTTGGTTCTTGCCATTATCAGGTTCAGTTAACTGGGGCGGACCAATCTCTCTCTCTCTCTCTCTCTCTCTCTCCTCTCTCACTACTTTTCATATAGGACACACTAAAAGCAGTTGCACCACAAATCGAAATGTTCCATTTTTCAGCTGGTCCATAAAAGTAACACAAATCATCGA…	584
contig09059	0.989888	1.88015	0.010632	0.0276826	nohit	TTTAGATAAAAAAATTCCAACTTCAAACATAAATAAACCATACGTTACTAAGGGTTTAAGTTTTTCTGCAGAAAATCAAGCAGCAAATATTTTTTAAAAAGAAAAGCAAAGTTAACTGAAATCGTTAATCGTTTTCCACGGATGGATAGCAAAAATTAGACGTGGAACAAACTCCAGCAGCACCAGCAACATCGACCGAACAACAACAAACACGAAAACGCAATACAAACTTCAGGCAATCTCAGAGCAGCAGGTAATCAATGATGAACCACGTGAAGTTCACAAGAAAATTGACCCTCTCGTTCAACATGCGTCATGATTATGGAAAAGATACCATCAAACATTATCAGATCGCTCGATTCCAACACGATCCTCGATAAAGACTACGGCTTCTCTTCG…	585
contig09065	-0.501965	0.0874474	0.444291	0.559651	nohit	CACAAGTATCTCTTACTTTCAAATTGAAGTGGCACAAGGGATACAAGATACACATGAATGATTCATTCTTCTCTTTCGGACAACATTATTCATTCATTCGGCATATTCTATCTTGAAGAACTCCCAACATGTTTCAGATCGATAAATTGAATCAAATCAACTCCAATCATCCATCTATGTAGGAGGACCCAAAACGAAACGAGCACCTCACGTAATCTGGAGCGAACTCTGATCCGCTCTCCGGGCTGAATCCATAAAAGTCTTCACCTTTGTAACATATTTGCCTTTGGTAGCAATCTCACCTCCACTTTAGTACTGCTTCTCTCTGGCGAGCTCAGTCCATCTTCTATCACTGAACTCCTCTAACCAGTTCATCATATTTGTGGATATGTTCTTCGA…	577
contig09082	3.13828	22.7869	1.42416e-22	3.28961e-21	nohit	CGTAGTGTCATCTCCTTCTTCCTCTGTCTGTGGATGGTCATGGTTAGTCCAACACAGAAGGCGTGCCTGGTGATGGGGATCGCCGCCGTGGGGTTGGTTTACGTGGTGGTGATGGTCATCGAAGCAGTGGAGAGCAGCAGAACCGCGCAGCTGCTCCCAGACTACTGCTGCTTCCCCACGCAGCATCTCCTCGCCGTGGACGGCAACGGTGATGGTCTGCACGCAAAAGGCTTCGTGCTTGCAGGTTCAGATGGTGTCTATTTTTGTTAGTTCTTCCGTTCATGCAGCAGGTGCCGTAGAATGGACAGAAATGGACTCCCTCTGCCTGCTATCTATCTGGTGAGAGATTGGCTTTAGCTTCGGGATGAGAGGATTACTTAGTGCAGCAAAAATCCATTG…	578
contig09137	0.445568	0.0544291	0.737423	0.811048	nohit	AGTGCTGCAGGTGCTTGGACTAAAATTTGAATGCTCCGAGACTACCAGGCTGAAGAGCAAAGATGGTCGTTGTCGACTTTGGAGTTATCGTGAGAAAGTCCAACACATACTTGATGGTTCAAAAGTTAAAACGATGTGAGATCTTCACGGACTTTGCTCCTCGGTGGCAACCATTGTTCCACCATAGAGTTGCCTTACATGGCAGGCTTCGGTGTACTTCATCTACCAGCATCTGGGTTTTAGCTGTTAAAATAAGGTGTCTACATCAGTAGTAGGAAGATATTGGTCGCAGAAAGAGATATGTAACTGCACAAAGTGATTTCATATCGGAGGTTACTTGGTGATGGTAATTAATTCAGAATGCAGGAGATGAGAATCCATTACTCATGTTGCCTTAAG…	575
contig09144	0.0829977	0	0.852537	0.907751	nohit	GAAGCAGAAGAGCTTGTTTGCTGTTAATAATGGCTTTAGCAAAACATAGTGTGATATCCATTTATTTGTTTTGCATTTGAAAAGGAGCCAAATGTCACAAAAGCCTTAATACACAGATTGTTAAGTAGTCATTGTATCACCATGAACCCGCTGGATTCTCATCGCTGCAGCTGACAACCAAATAAAGCTTGTTCTCTTTTGCTGCTACCCCTTCTCTGCTCCCGTTCAAAAAACACTGCATATGAATAATTTCTCCTACCGACGTCTGCCTTCAGCAACCACAACACTTAAACACTGGGATATAAATCTGGACCTCTGGTAGCTCGTACGAGAGTCGGAGAATGTAATGCAAGTGGTCAGGCAGATTGATTATTCATGCAAACTCTTCAAGGACAAAGG…	579
contig09148	-1.05451	0.50073	0.0931469	0.162865	nohit	GATAAATCTAAAGGTAACAGACATGATCTAGTGAAGAAGACTGCATTTGACTTCATCTAGTAGACTGTCGTCTCATGAAGCATATATTCTTTGAGAAACCAACCCAACAATAAGTGTGCCACTAAGGCCACTAGGCATGGAATCTGCAAACAAGTAGAATGGTTCTTTCATGATATCGACATCGACGACAAGGAGATTGGACGGAGACAGATGGTGGGCTCATGAGTTCACATCTGCCTCTCCGAGAACAAGTGATCACAACAGCTTCCACCTACCGAAGAATCCAATCAGATTGGCTTTGGAGAGAAGTGATTCGCATGGAATCGCCCCGTGAAAGCAATGCCCACCTACGACACAAAAAGTTCGGTGAGGAATCAGCTACTTTCTGGAAGAGAGGTG…	577
contig09181	-1.50196	0.908975	0.0277814	0.0604043	nohit	AAGGATAGCTGGGTTGCAGCTTTTAACTGATCATGCTGTTGGTTGACATGGCCGTAGAAGTTTGGTGGTGATCATTGATTCAAAATTGTTTGATCTGCCACTGAATACCCACCCACAAGCATAATCCAAGACTGGACTCACAGTGCAATTGATAGTTCAAGGAAGCTAAGGTCATTTATTACATTGTTTTAGAAATTATTGAGGTATGAAGCTGTTGAGTGTTGTATGAGTTAATTTTTCATCTTATAGATTAGAGTTGGAAGTGAAGTTCACCATAATGTTTATTATTTGTTACTATTAGATTTGATAGATTATCCCGGAAGCAGTTGCCACTACATTTGGCAGATGAGGATTGGAATGTCCTTGAGCTTCTCAATGATCCATTCAAAGCTACCAATC…	574
contig09197	-3.61744	2.64989	0.000375111	0.00159177	nohit	AATTATCTTTTTTCCCTATTTTTATTTTAAAATATTGTGCCTCTAGTTTCTTTGTGATAAAAAGCTGTCAAGCTTGTCATGTGGTATCAGATCCCTTGGTGTGACAAAACAAATTAGAGTTTAAATGGTTGTATTAAATTTCCCGTGGAAAGTCTGAAGAATCCTATGTAAAGCAAAGTTATTCAAGCAACTGGAATAGGTCATATTTCATCAGAGCTCCAAGAATATCCAAATAGGAAATCCTCTTAAATTGGTTAGTATATAGGATACCAGCTACCTCTAAAATCATGAATTAAAACCAGCAAATTGACAGTCGAAGTAAAATTACAAGTTCGTTCCAGCTATTAACTATTAGTTAGAAATGTAACTTGCTCCAGACTTTCTATTGTTTTAACTACT…	574
contig09265	3.083	4.03742	3.89182e-05	0.000209167	nohit	GCCGGCACTTCAATCTCCGCTGATCTTTGTCGATCTCTTAGTTCTTCTTATTTGTTTTCGATCATTTATTTTCCGTTTTTGCTTGAGTTGGGGACGATGTTGTGTTGCGATGATAATAAAGCAAGAACCAAATCGACAGCGTTTTCCGATGGGAAAACGTTTCGTGGGACGGGAATTTGTTCCTGAGCGGTTACATGAGCAGCAAACGAACCCCCATTGTTTCTGTTTCGTTCTTTTGTGGGTGTGTGTGTGTGTTTCTGTTTCGGGAAACGATTTACGGTGGCGTGGTGGTTTTTGCTTTTCGATGAACTTGTTTTCGCTGCTGGTGATGGCACAGTAACACCTTCTTCTCGGTTGATTAGATGATCTCCTTGGCTTTCTCTTCCTCTGTCAGTTTAG…	570
contig09286	-0.653968	0.219468	0.242268	0.353251	nohit	GTTCCCATAAGAAATTACATCTCCAGCTTAGTCAAGGGCAGCATGATCTAAAAAGTCAGCTAGCAGGTGAAATAATTAAGCTAATGGGTCTTCAAGTTGCATACAAGAATGGGTTCCTCTGTTAGCTAACAGTTTTAAAGGATGGTGGCTGTACTTGGTGTGGAAATGGAAGATCTGTCTTACCCTTTGACCATCCATCAGTGGGTTGGTTCAAATATTACCAGCATGGTGACGTAAACGAAGTTCTTTCTCAGGCATCTTTGCAGAAGAACAAGGGAGCTTTTTTCAGCAACCTCTCTAGTTGAGCATGTAAAGAATGCTTGGTGTTTGTTGTTTTGGGAAACCCTTGTGTGACACGATGCTTTTGTGAACTACCTGATTTTGGTAAATGTAATAGTA…	570
contig09296	-2.50196	0.860431	0.0379158	0.0771704	nohit	GATCCGAGTGGGCCAGCAACCTCGTACGAGTTCATTGAAGGGTGAATAACATACTTGTATAGTTAAAATGCTGTGCTATTTTTAGCTTTTCAATTTTTTCACTTGAAGCAGGATTGCTTTTCTCATCAAATGACTGAAAGATCTGTTCCACACCTTCGTTATTTTATCATTTGTTGTTTTCCTTTTAGCGATGTATTTATAAAATTATTTGCTACCAGTAATATTGTGGTACAACTTCATGCTTTATATCTTTATATCCTAGCATGTACTAAGAAGCACTAGCTGTATACCGATCTGCAGCTGTTATTTTGTTGATGATATTTATGCATCACTTACAAGTAATAATCACAACTTTGACCTGACTATTTTGATATGTTGTAGTTAAGAGCATAAAAAATT…	568
contig09301	0.720428	0.237925	0.395185	0.512045	nohit	TGAATTTTCTTTGTACAAAGATTCTGTACTGTACAGTACGATTTTTATTGATATACCAACACATAATACATTGAACATTTTAAGGGAATCGGATCAAATCGTCCGAAATAATTGATCAGACCGATAAATATAGTTCGGTATATGCTGATCTGGATCAGTGACAAACTTGTGAAGGATGGATATGAAGCAGTGACAAATGACCATATCACAGTTTGATGGGTTCAAACGACAATCTTTCACTGACACAACTCACTCTATCATGTATTTGTATGTTCTGGGAAGGCAAAAAGAAAACCTTCTGAAACCTATTCAAAGAATTAATGCTAGCTCAAACACAATCAGGGGCATAGTTTTTTATGACCAACCAGCATCAAACCGGTCATATAATTCATCCGGTTG…	571
contig09307	1.25292	0.857098	0.0744866	0.13355	nohit	CCAAGTATTAGCATCAGCTACCAGACTTGAATAAAAGATTTACTCGAATGAGGAAAGACTGCTTTTAACAGATACAAGTCATGTGGTGTAAAATGTCCTTCACATCATGTTCGTGCTATTTATGAAAAATACAAACACGTGCTTAAGGAAACAGCTGAGAATTTCATATATCAAACATGACCAACATAACTAGAAATCCCACTGGAACAAACTGGCCAATCAACCACATTTTGAAGATCGTATATAACCCTGAACTACTCTTACAGCAAGTTGTATTGGGCTTCTGCAGTCAAAAGATCCCGCAATAAATCCAAAAGATCCAATTAAATCTGTTTATGATGCCAGGAATGAGGTAATTGGGCAGAAGCTCTGGTCTGTTTCCTATTCTGCGGCTGTGCT…	570
contig09337	-3.97498	3.61236	0.000305472	0.00134314	nohit	CAAGAAACCAGTTCTATGCAGTTCCTTCACTAACATGAAGTCAAACAGGATAAATATGAAATCACTACATAGCAGCTGGTGATTGCAACATCAAGCACAAGTTTCTTGTCAATGTTTGTCTACTGATAACCAACTTTGGTTGCTTGTAGCCTCACAGTCAATCTTCACTGCATAATGAAGTTATTGAAAACACACTCAGCTGCATTCCCCATTGTTCCATAAATTTTGCAATTGAAACCCTAACAATTGTTGCACATATCCCTGAAATGACCTGTGTCTTGTGGCTTGTTTGATGTCTTTAATCTGGTCCTGGAAGTAGACTTTGCTTATGCTCCAGTTTTCTCTTATGAAAGAAATTAAGATAGATCTCCCATCAGAAAGTGATTCCTTCATCTGCTG…	567
contig09340	-3.84945	3.31133	0.000584603	0.00238341	nohit	GAGCCACCTCCTTCTTTCTTCTCCTGTCGCAGAATTCCTGCTCCTCTCACGCCCTTTTCCGCTCGCCTTTGGCTTCCTCCGCGATGCTTCCTGGGTGGCTGGCGCATGCAGCAAACTCCGTGGTGGAAACGACGTCACCAAGGTTCATTCGCCAGTCAAACTGAGGCATCCATCGACTCTGACCTGCCTGCATATAAAGCAACCCCACTCCCAAGCCCCATGCATCATCTTGCAGCAGTCACTCGCCTGTGCAACAGCCATGGCCGCGAGGTGCAGGTCTCTTCTACTCTTTGCTGTCCTCGCTTTGGTGCTGGGTCTCGTACTCACGGCGCAAGCTCGGCCTCTGAGCGTTCTCAACCCACGCGGCGCGGGTGACGACAGGGTTGTCGACTTCCTTCT…	566
contig09365	4.37991	4.51545	0.000102566	0.000502599	nohit	CAAGTTACTGATTGATCTTTTACATAATTTCTTATCATTTATTCACCAATAAAAACTAACAAGACATGAGGATGAATTCTCGAAGAAAATTATGCAACTCATACAAGAAACTGGTGGACCAGTGCAGATAACTGTGCTGGTGATGCAGAAGCCAGCCATCTACAAACTGCATTATTGTCTCTCATCCAACCTTCACATTCTCTGGTGGTACAGAGAGCATTGCAGAAGAGCCTTGTAGTGCCATGCCAAATCTGGTTTTGACCCACCTCCCAGATCAAATCATTTCTAGACATTTCCACTGCCACATTCAAGTATCATTTTTGGCATTTCTGTGTGATGCAAGATCAAGAAGGATCTTGAAGAGGAGATAGATGCTCAGCATGCTCTTGTTTCCACTGT…	567
contig09366	-2.50196	1.72086	0.00332927	0.0107475	nohit	CATAAGAAGATTCTAGAATGTTACATAAGAAACATATCTTTTCTTAATGCTTACCTCAGAACAAGCCTCAAGTAGTTCTACTTTCAAGATTCAGTACATCTCCTTGTTGTCTTTGGCAGAAACAGAAACATTAATTACTATAACTAAATTACTGTCACTCCACAACAAGACCTAATTGTACTAAATGTAGAAACTAAGTGATGTCCAGACTAACTCTGACAATTCACAGAATATAAGAGGAATCAATGGCTGACAAAAACTCCAAGTTCTATCACTAAGATCTAAAAAGAATAATGATTATCTGAGAATAGAGTTAATTCAACTAAATGATGCACGCATATGATAATGAACAATGAACACGATGGAAATAACAAAAGTTCCAATAAAACAACTCTCATC…	561
contig09497	-0.33204	0.0311274	0.625423	0.723357	nohit	TTTTTTACTAATATCCAGCTCTTGTAATATCATTTTCTTCAACATTGACTGTCAGTGAAATGGTAATCTGCAACATGAGTCATGGAGCTAGTACAGTTTGAAGTTTTACTAAGCCTTTGCTTATATTTATCTGCATCTGTTCCTCCTTATGTTCTTCCATTTATTTTGCTTGTCTGTAGCTGGCCATGGGGGGCTTGTGAAGCACTGGTACAAGCTTAGTGATCCAAAACAATTTGTACGAAAAGGAATATGTCACTGTGGGAATTGAGGTCAGGAAACCTCAGTTGGGAAGAGGGAACCAGTGATAATGATGACACCGTATCAACTCTTCATGGTAAAAGCTCAATCAAATTTTGGAAGACCTGCAGCATGAGTTGTGATCATGACAACAGGAAAAGA…	554
contig09512	2.66796	0.860431	0.0585217	0.11209	nohit	AACTATATTAGTAGGGTAAAACCTTCAACTGTCATATATTCCCCAGCACTACTGCTACGGTAACTAGTCATCTTGACAGCATACATCAGCAGCACTTTCCAACGCCTTTGGACAGAAAGAGGTATGTGATCTGATAAAAGATGGAAAGATCCTAAGCAGTGGATGTAACAGAATCAAGTTTCAAAGATGGAGTTGTTAGCCATTCTCCAGTGAAGGCAGAGAGTCGCAGCTGAACCAACTGTTGCTGATGGCTCACTGTGTGTTGGGTGGTGGAGACGACAACATCTTTTAACACTTTGTGCTGCCCTTTAACTAATCCCACCAAACTACCGTAATCTTTGGGTAAATCCAACAAGAAATATATCCCGTAGAAGTGTCTGTTTGGGTTAGGGGGATGAC…	558
contig09517	-0.33204	0.0311274	0.625423	0.723357	nohit	GCAGAGGAAAATAATGAGAAATAACATTATCGTTATTGAATTATTTGAGGATGTTGCATTCAATAGCCTAACCGACAACAAAATAAAGATCCATATAACTGACATAAAATAGTTGGAATGAAGATTTGTAGTTTGCCTGGGTGTCAATATACGTGAAAGAGATAGTATATAAAGTGGCAATCATTGAGACATTTTGAAGTAGGATGAGTTTGAGATGAGTAGACGAAGTTCTTTTTTTAGAATAAAGAAAGATAAAATAAGAATAAAAGACAATAATAAAAAGAGAATATAGAAAAAAAAATTAAATAACTATCAAACTCGTGCGCTCTGGCTGAAGGAGAGAATTCTTCGGATGAAGACGAAGCACCTAGACATGTCTCATGATGATATAATTGGCCT…	558
contig09529	0.66796	0.480961	0.2365	0.346157	nohit	ATTTATTAAGAATGCTTCTCTCATCCTTGTATTTGATTTTATTATGTAAATGAAATTTTATAATATTATTTGTATATTTATATTTTAGCATGTTTTATGATTTGACTGATCGACTCAATAGTTCAACCAAGTCTTTCTTCATGGAATCAAATGGTCGGTCCAATCTTATTAGCTTAACAAGTTTGAGCAAAACCATTATTTACTCTCTTTAAATATGAAGCCATAAGTTAGGATTGATAATTAAAATTTTGTTCATAAGAATTGAAGAAATAAAGGATTAATTGCTCTTTAAATACACATATCTCTCAAAGATTTATGATTTTAATGTGTGATGTGGACGAAAAATAGCTCGAATGTTTGTGAGATTTATTTTAATGCTTTTATATGAGAAAATATGGA…	559
contig09567	0.0829977	0	0.906415	0.939123	nohit	GTCTCATCGAATCGCATGCGACGCTTTGGAGAGGGCGAGCATTTGGTTCGTCCATCTATGGCCTTGGGTCTCTCCCTTGGGGTTATCTGGTCATGTACCTAATTTGGATTAAAGTGGAGACGCAAGAAACAGTACAAGTGATGCGTGGTGCCATCACTGTGCAAATCTGTGGAAATCTTGAGAATTTGCTGGGCATCTGTGCAAATCTGCATTCTTGAGTGCTTGAGTTTAGCCATCTTCTGCAAATCCTCCAATAATGCTAAACATTCAGCTTCTATTCGAGACGCAGCTTGACATGGCCTTCCTCCAAGCATCATGATATCTCCGTTTATCTTATTAATTACAAAGCCAATTCCTGCAAAAGATATCTTGCTCATCTTAGTTTGTTCTATGGCCATA…	555
contig09588	-2.72436	1.09921	0.0195593	0.0449685	nohit	CCTGGTACAACCTCGTATCACTCGATGTGGGGCCAAATACTTGATACCGCCCGGTAGCAGATAGTCCGCGTACCGACCTACTGGCGGACCGGTACGTACTGCCTGCTCCAGACTGTATGGTATGGTATTCAAAACATTGCTGCAAAGTACAATAAAAATCATTTTATTGTCAAAATATGGTCAAGTCTGTGGTATACAAGTGTCTTGGCACACACTGGGACATACGCTCGACACACCACAATATTTGATATCTTGGACTAGATTTGGATTTTGTGTTTTGAATTCCATGAGTAGTATACTATGAGCGAGTATAGAACACATTGACAAGAAGTCACAAACCATGATTTTTATTATCTACCTGTAATATATCTACAAATTTGTCAGCATCTACTAGTGTGA…	557
contig09592	-0.675994	0.508231	0.0763575	0.135992	nohit	GACGCGCTGCAAATATGCTGAGAAAGTTTTTTTTCATGTTGCCAGTGTCTCATAAGAATCTTTGGTACTCGAACACCTTCATTTGTGACTTGACCTTGCGAAAGCTGATCGTAACCAATCGTGGAGAAGTCCATGTATTCAGCTGCCACAAGTAAGATGATGAATGGTCGATGTGTGTGCAATTATCGATCAAGATGAATGCATGTGTATGTTTCGAGTCCCGTTGTCCTCCAACAGTGTTGTTCATTTCGTGTAAATATTGTGTTTGTTGTGCTGATAATATAGGATTGACAGAGTGCTGCATTCTTTAGGTGTTGTTGGGAATGTATTGCCGTAAAGAAGAGTTACTAGGAAGGTTCCATGATATGGGGAGTACCAAATATGAGTCTTTTTCATCTG…	558
contig09634	-0.878528	1.27893	0.00632509	0.0181356	nohit	AAGGTAGCCTTGTGATCTCAATTCTCATAGATCACAGACTGAGAAGAAGATCATCTTTTTTGCTGCATACTCTGTTCTATTATCACTATCTTTTCTTACCTTTTCTTATATTGGATCACAGAGCCACGAGCAGGTTTAAGGCTTACATTAGAGCTTTGTTGGAAGATCTGCAAGGAACTTAAATTCTTGACCACATAAATCCAGATGCATAAGTACATAAATTTAAAGACAACATGGTAAAAGTTGTTGATTTAGATTAAATCATAAATCTCTATCCAGAGATAGAACTATTTATGAAACTTGTTTAACTGTGGACACAGTGAGGTCTGATAAAAGTGGGATGATTCAGAAAAGGAACAGTGATAACACTTCAACTGCAGACAGAAGATATCTTGATAG…	551
contig09636	1.66796	0.681731	0.101509	0.174843	nohit	ATCTCTGTCTCTTCCCCCTTCTTTTCTTTCTTCCTTCAATATTTCTCATGCCAAATTTTGACCTTGCACGTAACAGTGGAACGGCGGGAGGGTATTAGAAATTTGTGGCAATAAGTTTCTTAGCACCAAATTGATCGACATATTATATCTTGTGAAAATAGCTGCTCGCATTTGGATTGACGAGTAGCATACATCTGCTTGTTGGATTTTGAATATAAGAATGGAGATCCCATTGGCACTTATTGCTGTTCATGGAAGAGAGAGGGGAAGTGGGGAACAATTTGATTTTGATTAGTAGGTTCTCCTTTTGCTTCTGGTACTCCATACCTTTTGTGAAACTAGTTAGATTCTTATCTTGCAATGGAATAGTGTTCATGTTGTATGTTGTCTTGCTCAACT…	551
contig09678	2.89035	2.19841	0.00243477	0.00822095	nohit	GACACTATGCAACTTATGTAACACAATTCCGGACAGCAGGCGTAGCCAAAAGGCTAGAGTAAGGTCCCTAAAACTGGAGATAATCCATCTAGAAGATTTTTTAGGTTAAATCATCTGCTAGATCATCCATGACTATAACACATCTTGCCACAAAGTTTTTCCACTTATCTGCCAGTTTCATCGTCTTCTATTCCAGTTTGCTCGCATTGCAATAACTGCAAGTCCGGAGAAACTTACCCCGCCAACTGCCGGACCAAGGCTTTCCCATATGCAAAATCGTGCCATTCGGATTGCTGCTTTTTGCAGCATCATCCATGGCTTGCGTTGACTGAGCATCCTCAGCCACTTCATGCTGTTGAAGTCAGACTCAACCTGCCACGAAGGTGGAAATACAATACG…	545
contig09708	-4.39002	4.81648	2.42014e-05	0.000134789	nohit	AAGAGGAGCTTAAGACAAATGTGTGTACTTACGGCTTTGCATCACAAATAATATTAACAATAATATTATTAATGATAATCTTGTTGTGATTATTTGAGATAAGTTAAAAAAAATTATCTGACTAAGAGCTTAACTAACAAGTTATATTTAAAGTACATTTTCTAGGTTGAGAATGGAGAAAAACATACTTGCTAAAGCATCTAAATATATTCAATAAATATTAGATCAATTGAAGAAAGTTGATGTAAAGATTGATGAAGAAGATAAGATATTATTGATTCTTACATCACTCGTTAACTCTTGTTACAACTTTGTAGATATGATACTTTATAGGAATGAAATTGTAACTTTAGAATGAGTTGAAGAAGTCTTAATGTCTCATGCTTTCGGGAAAAGGAT…	550
contig09726	-6.03388	15.0515	1.20695e-13	1.72095e-12	nohit	GAGAGCGAGAGGAAAGTGAAGCCATCCTATACACTCCACTGGGAGGGAGCTGGGAGATGTCTTCCTCTGTGCCACAGGAGGCGGTGAAGGTGAAGCAGATGCAGCACCGGAAGGAGGAGGATGGGTCGAGCGGCTCTGCGTCTCGCCGCCTGCCGAGGATGGAGCGGGCGAGGAACGAGACGGTGCCGGAGTGGAAGGTGAAGTGCCTCTGCTCCGAGTACGGCGTGCCGGTGATCATAAGAGGCAGCTTGCTCATCGGAGGCTGCTTCTGATGGTGCCAAACAAAAGGCGTATGTGTTGAGCGAGCTCGGAGACGGTGCTGTATGCTCCAGCGTCGTCGTATGTTATGCCATGTATTCTCATCTTCTCTTCCAGCATCGCATAAGGTGTGTCGTATGT…	547
contig09732	0.144398	0.0046205	0.88946	0.931481	nohit	TTCCAAGCAAGGTGGATGGAGCTGACCTTAACGTCATACAACAGGCTCCTGCCACGATAGCATTTCAACACTATTCAGCATGCTAAGCTGGCAAAAAGTTACCAATATGCAAGAACAAGAAACCCTGAGTTATCATCAAGTGATTCCAGTGTGACATAACTTTCTATGTAAAAAGTTCAGCATAAGGGGCATTTAAGGAAAACAAAAGGTCACAAGAGCAGTTTATGAAAATGCATCTTCCTTCTGATCAGTACTAATAGACAATGCTGAAAAGTTCTGCTAGTGCATGAGAAAAAAACTCAAAGCCTCCTTGCAGAAAATAATTAATAGGATAGGGGGACCTGAAGAATTATCTTCTCTGGAATATAAAACCTGCATCAGTTAGCTAGCAGATTAGAA…	548
contig09744	-3.37643	4.23501	6.17679e-06	3.82112e-05	nohit	AGAAGAGCGAGGAGACGGCCAACTGTGGACTCGTCCGAGGAGAAGATGCTACTCACCGTCGTGGTGGTTCTGCTGCTGACCGAGTGCGTGGCTGCGAGCGATGGCGATGGAGTTGCGGTGACACGACCGGAACGGGAGCTGGATATGATGTGTCCCTGCTATCCGTGCGGGCAACCATGCAGCATTCCGAGCCCCCCGCCGCCGCCACCGCCTCCGCCACCGGCCTGCCCGCCGCCGCCGCTGCCACCATCGCCGCCATGCTACTCATGTAACCAGCCGCCAACGCCACCGTGCTACTCGTGTTACACGCCGGGGAACGTGTACCCGGTGGATCCAGAATACCTTCTTTCGGGGGCTTGGCGGACTCATCACGGATGGTGGACGGGGATGATATCCTGT…	544
contig09745	1.30539	0.35735	0.247158	0.359165	nohit	GCCAATCTTCATAAGATATTATGAGACAATAAGTGGCAAAAACAGTTGTCGCTTTGTTTGGACAACCACAGAGAAAGGCAGAGAGATGCAGCCATGCACTGTTTAGTCCAAATCACCTTGATGGCACAGAAACCACTTGTCCTCTCTCATGAAAACCCAAAAGAACACAATTGTATTGGACAGCAAAACCTCAACAACACAATTTACAATATGGATATAAGCCTAGAGATATTAAGTTCCAAACCCAGCATAGCCTCATTCGAATGAATCCACCATCACATCATAAACAGAGGAATTATGGTTGGGTATTCTCCACTTGGTGTCCTCATCAGAAAAACACAAGGAAAAGGAAGGCCATTAAGGTACTTGAAATATTTCTCCACTTCATATGGGGCAAGC…	545
contig09763	0.0829977	0	0.906415	0.939123	nohit	AACTCCCTGCCCAATTTAGTCTATCACTTTCAATAGCACAGTAAACAACTAACATCACGCATTAATGTACATATGCATTACAACAAGTCATCAACCGGACATCTCATCCTAAGTAGCCTAACAGCAACTACAGAAGTAAATCAGTAAGCAAACAGCAAGTTTGGAACGATCAGCAGCAGTTGTTTCCATACTCCGCCCCCTCCCCAAATTCTTCATCGGTTAAACGACGTCCACCGCAGGCTTCACCTTCGGAGGCCTACCCCTACCTCTCTTCACCCCTACCACGGCAGGAGAAGGAGCGGCCCCAGCATCGGCGCCAGCCGGCTGGGCCGCCTTCACCCTCTTTGGCGGGCGGCCCCTGCGCCGAGGGAGCCCACTGGCAGCCTTCGCAACGGCCAC…	545
contig09765	-4.19737	4.21442	8.49984e-05	0.000426431	nohit	TGGTCTTGATATGGGGCTTCCTAGGCTGATATCCATCTCTGAGAAGAATGGAGTGCTACTGATTTGGCTACAGGATGCAATATTTTCATATGAGCAAAGAACCTTGAGTCGGAAGAAGCTGCTGATATCAGGGTTGCCATCATGGTTGGATTGGGAGATTTGCTGTGGGTTTAGGCCGAGTCTGGCTCCGCTGAGGGGCAATCTTGAAAGATTGAAAGAGAACATGGATGTTGCATATTTTACTAGTGACATGGAAATTTATTCCCAGCCCATAATTTCTTCACAGATTGTGGAGTATAAAGCTATTGGTAGGTGTGATGGCCTAGTATCATGTTTTGTAAAGAATGGCATGTTAGTTCCTTGAAATATATTCCTTGTGTTCATATGGATTTGAAATCA…	545
contig09770	-3.84945	3.31133	0.000584603	0.00238341	nohit	CCTCGTAGCTATGGGTTATGATCTCTGGTCCGTGGCTCCCGATGATATAGGTTGACACTCGGAGGGGAGGGGAAGCAAGGGGACGAAGGTTCGTTCTTCCTCGCCAAACCCCTCCCCTCCCTTCTCCTTCAGTTTGTCCATGCGTTCCGTCTGCACACAAAGCGGAGCTTGTGGCTGAGGCATGCATGGCAAACCGGCAAGTCACGCGACGGCAGAGGGAAACTCCATGACGAGTCGCCCTCAGTTTGCACTCTCTTCTTGTCTGTAGCTCTACTACTCGTGCTCACCTCGTGTTTCTGTTGCGATTCATGTTGGAACCGAAGCATGATGATGTGCATCAACCCTTCTGACGGTCTACTGTTAAATAAGAACTCCCAAGGTTGGCAACAATCAGTCGAC…	544
contig09796	5.56048	10.235	2.82103e-09	2.70124e-08	nohit	CTAAAGCACTATCTCCTGCTACAACAGACCTACACACCATTCCTTCCTGTGCATCAGCATCCTCACTATGTGATCACAAGCACGTACGTCGGCCACCAGCTCACGGCGGGCGGCCGACGGAGATCCAACATGGGTAGTGGTGTGGCCACCCGCAGGGCAACTTGAACCTTTGGCATTCCGAGCTTCTCCATGACCTGTCTTCTTAAGCTGTTCTTGCTGCTTACGGAGTTGTCTGTCCACAGGTCAAGCAAATAATATCATCCTCCTATGCGTTGCAGTTGTGTTCATGTATTGCATGTTTGCTTGATTAAGCTCATGGTTTCTGCATTTGTAGACAAGTCTCATCGATATGATCTTCTACTAAATGGCATCTTCTTTCATTGATGATGTGGTGTATGT…	542
contig09818	-3.19737	2.10721	0.00844063	0.0231129	nohit	CAGAAGCAAGTGTTGAGTTGGTTGATCGGTTCACATCAACTTGCATTCGGAAGGGCAAAGGTATAGTAAGAAAATATATGTATTATATTTTCCTTGATGTTATTTACATGTGCTACAACTGCTGGGACCATCATATTAGCTCTTTCCTTGTCTACTCTTTCTTTTTTGTTGACACTTTTTGCTTGATTGGATAGAACAGGTCTTATCATGCAGAAGTGGTAGTTGGAAGGTCTAATGACTTGAAGGTGTAGTAAGTATTAAACTCCCGAGGAAAAGAATGCACTGTTTGAATGGGAGACATGCATGGAACTTTATCTTCAATCATATAAACATGTTAGTTTAAGCATTGTCATGTACAAAAGCTAGACTTCAGTTTCCTGCAGCTTCACATGCAAAGAA…	540
contig09830	-3.23893	1.85601	0.00268978	0.00895366	nohit	ATAAGTTTGAATATCAAGTGGAATTTCTAAGATGTTCATGTGTAGATATATAATCCAAGAATCAGTAGAACTATTAATCAGTGCTTGAAACAGGAATTTAGCATGTTAATCACTTAGTTGCTGTTATTAAAGAATGATTCGAGAAAATCTATTTTGGATGGTGTAATTCTGGTACTTCTATCGAGAAAGCAAACTAATATTTGTAACAAAATGATGCAGTTAATTCTCCACTTTGAAACGGTAGTTGTTTTCCAAACAAGTTAATAGTATAAACCTCTGTTGACCTTTTTGGTTCTTACATTGTGATTCATACTATATATGCTAATTGTTGGTGTCGCTTTTTGCTATCAGAATATCTAAACAAGTATGCTCTTAGACTCCTAGCTACATACAGTTAAA…	542
contig09878	-2.72436	1.09921	0.0195593	0.0449685	nohit	GTTCCTGGTCCTTGCTGACGCATGTAGTGGGGTAAATGGACAGCAGTGAGATAGAAATCTTTGTTTAGTACGGAAGCTGGCTTTATTGGTTAGTTTGTCAAAAATGATTGATTGGAATATATTCTGAGATGGCTTAAACTTGGTTCTGCGAGGAATAAATGGGAAGATAAAGTAAAGCTGGTCAGATTAGTGTGACATAAAGGCATGGTGTCCTATGAAGATGATCGAGATATATTCCATATTTCGGTCATATAAAGCTTAGCTACAGTAATATTTTTCTCTAAATTTCTCCCATTACATAGAGAACAAATTCAGGATCCCTGAGTTTTACCCAATACGAGATCTGGTGTACCTGTTGCATGTTTAACTCACAACATGAGAAGTCTTAGCCTCGTATTT…	539
contig09910	3.25292	1.59848	0.00958661	0.0255445	nohit	TACAGAAAAAGCGACAAGTTAAAACCCTTTAACGACAAGCTAAATGGGGTATCGAGGTAAAGAATTCCTGCAACTTTTACAGCCCACAAGACAAAAAAGAATGGAAGTAGCAAAGGCACATACACTGTTCATCTGAATAAAATATATCAACTTCTAGAAACAATAAAAGATTAATAAGCCCCATTAACGACGAATATTAGCTTTTGGCAGAGAAGGTTTCCCTATCGAGTGATACAAACATGGGCAATCCTTGCCGTACATTTGCGAGCAGGAATCTGATGGACTACCCACAAAAAGCTAGGAATCTCTGGAGCACCAGCAACAAAAAGCAAAGGAAGATCCCATGCCACAGGATGCACCGGCAACCCACGGCACTCGGGACTTCGCATTGCAGAGGCC…	539
contig09914	1.5855	1.19049	0.0311979	0.0668366	nohit	TTTAAATTTAAAATTCAAGTAAATACCTTCAGACCCTTAGAACTAATTCACATACATTCATATCACGAGTCTAGGAGATTGAAAAGGTCTAAATTAGCATTCATATATGTGAAGGCTCAGCTTCATGAACAATTGAAGGGGACACAAATCAAATTTTAAGAACCCTGATCTGTTAACAATTTCAAGGCTTCAACAGAAATTCCTGTCCATATTAGATTCAGCTGTCTGAATGTTGCAAACAAACAATGGCAGCGCTCCCATCACCTCACCTACATATGCTGTTTGCATCGATCAGTACCACATTTTTCAAGAACAGCCAACAACTTGAAGCTCGACATCCACTGCTGGATAGCGGGCTGCTCCAGTTTCTTTCTCCCATCAGAAATAGTCACCACTTCT…	538
contig09919	2.66796	0.860431	0.0585217	0.11209	nohit	GAATCTTGTAACGAGGGCTTCGCTTTGCTTTTCTTCGTCGTTCTTGGATCAATCCTTAGTCCTTATGACCCTTCCAATGCTGATTGCGTAGAGATTAGCTACGAGGTTTTAGGGTTTTCGATTTTTTTTCCGATGTCTGGCTTCCCAATTGGCCTTCGGCGTTGTGGCTGTTCGCGCTCGCTCTTTGTTTTGTTGGTGACTTCGGTCATGCGATTTGGATCGGATTTTCTTGGCGATTTTGATGGGCATGTCGCTTTGCGTTTATAAACAGCAAGAGTTGATGAGGAAATTAAATTAAGTTTTAGTTGCTGTCTTGTATAATGATCATTAACTCAGGATCTCGTAGAATAAATTTGGCGTAATGATACTTGATATATGTTGTGATTCTGTATTGGTGAG…	535
contig09920	-1.13939	0.35735	0.158852	0.251237	nohit	ATCAGAACTTGTTTCATATATGCAACAAATTTACAGTCGAATATATGTATATATTATACACACAACAAAATTCTTGGAACTTTCATGCCTTATTTTTGCAGCTTTGTGATGCAGATCTGACATGCATCACCTCCATCTACATCCCTTCTGCTCCACAAACCCTAATACATAGCTTGATCTCTCGCTTTTGTTGCTTGGATTCCCTTTCAGATGATTCAGCTTCGTCTCTTACTTCTGCTGCTGCGATCTCCTCTTGGATGAGTGCGTTTTCCGCACACGGAACAGGTTCTTCAGCATCCTCAGCATCACCACGAAGCCAGGCTTCCGGCGCAGGGAGGCGCCCCTCGACACCTCCAACGCCGGCAGCAAGCGCAGCTCCACCGCTCCCTGCTGCTCCTT…	536
contig09923	-1.72436	0.638834	0.0675566	0.125942	nohit	AAAAAACACTCTTGAGAAAGACCACAATGAAAACCTTGGGAGGTATCCATGCTCCTGCTTTTAGCACTTGGAGGGAGTTGGGGATCTGAAAGCTTGGGAGGTGGTGGAGGCACATTTCTTGAAGATTGTGGCAAACCATTTGATTCACTCGAATCCTTGTCGTCATTGTTGGTGCCTGGGGAGTGATTGAGACGATGAGAACTTTGGTGGCGGGGGAGGCATGTTCCTTGGCAGAGGTTGTGTCCCATTTTAGTCCACCATCTACCAACTTCTTCGGCAGCAGCAGCATGGATGAGACAGCCCTCACACCTCTAAACCCTCACGAGCTGGCTTGAGAAATTCTGATACTTGTGAGTTCTGAAGAAGCAAACTAGAAAACCCCATTTGCTCAATACCATA…	535
contig09935	-0.791471	0.324105	0.164617	0.257755	nohit	ACATTGGAGAATTAGCAAATCAAAAATTTTAGATGGAAAATCCGATCAAGAATCAAAGGGATTTTCCAGCTCAATCATGCATTTAAAATAACTAAACAAGGGTACTCACTTTGGATGGACTAAGCTTGATCAGAGGAGGTTTCAGCAATTTTAGGATCAAACCTGTAGAATGGCCTTCCATGTAGAATGGCATCAAAAGGGGCAGGTTCGACTAAAGGCTTTGCCAAGCATATTGAACGAGCTTGAATTAACTGCTACGAATTGCTCCATTGCCAGATTTGTGGATTGAACAGTGAACCCCATAATTCTGGGTTTCTTTTCTCCCTAACTTATTACTTCATGGGCATCTGAGTCTTTCCAGTACAAGACTTCAACCTGTAGAATGGCCTTCCAGCTATC…	540
contig09942	-2.97498	1.80618	0.0168105	0.0404228	nohit	AAGAGATCTGATGTCATGATTATGGTCAGTATGAGTACCATCAATCGAGTATTTGTAACTCTACAGAAGAAGAGTTGGTGGCAGGCAGCCATCGCAAGTCGAAAAAAAAATGTAACACAGTTTGTTCTTTCTTGCAGACTTAAATCTTCTACGGGATCTTTTTCCTCCATAATATTCTTCTTAGCAGTCAATTCATCTTCAGGCAAAAGCAGCCTTCATTTTGAGATGTGGCACGGCGTGGACGCCGAGATGAGATCAGGAAGCACAATGGCATATTCCAACGCCACTATTGGCCTTTGCCATGATTTCTCACGACAAGGATATATCTATAGTTGACAGGTCTCCCACGACTCTCCCATCTCCAATATTCTCCGGTCTTCTCGCCAAAGATTCGGCCAA…	533
contig09992	0.0829977	0	0.885513	0.928784	nohit	TCAAATCTCTACAGCAAGACTTCATATTAACAATGTTACTCTGAAGAGCCCAAGGTACGTATAATTAAATTCTGTTGAATAAATTGTAATTGGATTCTATGATGACATGTCAGATATCATCTTTAGACCCTCCCAAATTAAACCTATTGCGCCTATGATGATATGTCAGAGAACTGTCTATTTCTCATTGCAGGTTGATTCATGTCGAAACCTACCACAAGTTCAAGTTTTTCTGTCACAGACCTGAAACGAATAGTTCCTTAGTTTCCGGGAGACTCGAGTGACTTCAAGCTGTTTTCTCCGAGGGAAGGAAGGAGGTGGTCTTGTTTTGGTCAATGCACCTTCAGCATGCAGGAGGCTACAGTTGTTGTATGCAGTGTTTTGGTCAATGCTCCTGAT…	534
contig09998	4.39099	117.568	3.73898e-108	3.49291e-106	nohit	GTCAGTTGTATACCTCATTTCACCAAGATCTATAGTTTTCATTGTCCCACATTACGATGTTGTTCTTAAGTAACTTGTAATTCATGAACCAGAAGCAGCGACTCGTAAAGAGGAACCTTGACTTTCTTCTGAGAAATCTAATGGACACCATATGAAGGTCAGCTTTACCTTTTGCATCACTGGCCTTGGTTTCTTTCCTGCTGTTTTGCTGGTTTATGGTGCATGGTTCATAGATCAAGATATGTCAAATAAAGCTTTAGGTTAGAAGCATAAGTCCTCTTTGCTAGGGGAATTATGTCAAAAAGTTGCGTTTATTCAACTTTTTGTGTGTTTGGTGATGTGCAAAGATAATGTTCTGATCCAGAAGATAAGCTTGGGGGTGGAGCCCAGCCTCAGCTA…	535
contig10003	-2.50196	0.860431	0.0379158	0.0771704	nohit	ATCGGGTATATCGAATCAATCAAGAGGGCTTAGAGATTGGCTGTGGAATCTATTTCTGTTCATGTGTTAGGTAGTCCTGATCTCATGGATTAGCCAGAGGAGTGGAATTCTTATTAGTGGAAGTAGATAGGTCGGGTCGGGTAGGCTTCAGTGCTTTTGTTTACTGACATGCTTGTTAGGGTGGTGACCACTGGAGAATTGCCTGTGACTCGGGTAGTGTTGTTGACTGACTAGCTTGTGCCGGGTGTAAACTGGACTTGGTAATAAGAAGAAAGGAACGAGGGAAGAGTGCTTTATACCACCAGACCAGAGGAAAGGAACGAGTCGACGCCAAACACATTCAGAAAGACGAATCACTATATTCAGATAGAATGAAGAAAGGTGGACAGATAGAATGAA…	533
contig10013	2.89035	1.09921	0.0320752	0.0684261	nohit	ACTATGCAGCAATCTTCATAGCTACAACCTCAACGACTCAATATCAACTTCATGGCCACTACCTTCACCAACTATATTTTTTCCATTCCGCCTTGCTATGATCTCTAACATTTAGCTCTGATACCAAACTGACACCGGAGGGTAATGTTGAATGGATTTCGGAAGAAAGTCGATAGTAGGAAAGGAATGAACTCACGATAAAACTTTAATAAAATCGAAAAAGAAAGCTCACCACCAAGTTTAAAATCATAAAGGGATACAAAAAGATCACCACCCCAAGGATAATAAACAAGAATACAGAACTAAAAACAAAAGACTCACCACTCAAGGACGTATCCAAGAGATACAGAGTTTAAGAAAGCACTCCAAGAGAACTTCTGTCAATATCATCAGTTTCTA…	532
contig10014	0.30539	0.0501604	0.824589	0.887259	nohit	CGGGTGTTGTGAATGGCTAACCGTTCATGGTTTGGAGCCATGTTGAATATGATGAAGTCATAGTTTTGGCTTAATTATCAAGCAATGAACTCTCATTGCACAAGAAGTCAACAAAGGTTGCAGTAGACATTTTTAAATCTCGTTTCAAGGAGGAAGATGGACAAGAAGAATGGTCGAACCATGGCTGGATCTGGAAGGGGTGAAACAAGTCTGTAAACTGTATATTTGAAGCATAGGTCTTCTTTGGAGCAGCATGAATTATTTTCTTGCTGGCGGAGCGATGGGCCATTAGCATCAGCATGTATTTATTCTTGTTCACTTGTAGAACAGTCAGAACTTCAATACATCTTGTGAACGATGAAAGAGACCATCACTTGTTTATCAGAAAAAAAAGAAAAT…	536
contig10023	4.28037	4.21442	0.000185027	0.000856969	nohit	AACGCGTGACCTCCTTGGTTGAGAATAAATTTTTGACCCCTTCATCGACTATGATGGTTGGAAAGAACATTGATGATGGATTCCTTGAAATATCTTCCCTGTTGGTTCGTCCTAATTATGGTATTAGGAAAAACCTTTTGGTTGAACCTATTGACATTAGGTTATGAAAATATAAAATGACAAGTTAGCAAAATCAAGTGCCTTGTGATGATATCAGTTGATTTCACACCAACTGGTGTGAGTTAGATATTTAAAGTAACTAAATTGGAATGTCTTGAACGGTGGCTCCACTGGGTGGTTGCTCCTCTGTGATTTGGGTGTCAAGTGGTTGTCAAGAAACAGCCTCTCTGTGTATTGGGGAAGGCTGTCATTAGAACTTATCCTGGAATTCTTGACTTG…	534
contig10026	-2.16493	2.30851	0.00060789	0.00244445	nohit	CATCTGATGCTTTTGTTTCCAAGAGCTACATTCCGATGTAAAGATGAAGTTGTCAAGAATCGTGAATCTATGTTACAGATGGTAGTCTATCCATGCGTGGGGGAGGCATCCTTGTTTAGGTGGAACGAAATTCTTCAACTCGAGATTGATGAGTCCCATTGGCAGCAAAACAACTGTGCCTCCTCGAATTAGTTGCACATCATCCAAGTGGTGTAGGTGAGGCGCTTTCAGGTGCCAGTCGATGCAGCAGCTGCGAGCCTAAGTCTGTATTGTCTGTAGCTATCAGCAAGCGTGATTTGTGCTCATACTGTTGAAGAAGGGAGTTCGGATGGGGCATATTTCGGACACGTTGAAAACTGCATGGGTTGTCGCAGGTATTGTCATCAGAAATCCCCTTTT…	529
contig10032	-3.23893	1.85601	0.00268978	0.00895366	nohit	CCCTCTTTTACACAACACTATAGCTTGTTCAGGTAGTAGTTGGACTTTATAATAGAAACTTTTGTAAGGTCTACATGTTACCAAAAGATATAATGTACTAGTACTTGTTCTCTATTCATAAACTAAATCATGGGCTTTGAAGAACCAAATTGTGGTCAGTTAACTAATGGTTTTGTTATCAAATTCATGGGAACCAAGATCAAGTCTACATCACAGGGCTAAATTATGGGTAATGGATAGGGATCTCTGTGGAGTTTGATCATCCAATAGGTGCAACCCGCATTTGGTGAGCAAGTTTTTAACTATTATCGATACATTGTCATGGCAGATAAAAACTCAACGAAAATGCAATATCAAAATTAGTTTAAATCATCAATTAGATTAAATGTTGAACATATC…	533
contig10045	1.083	0.59029	0.146613	0.234384	nohit	GGGGCATTACTGTGATTTTGTGGGTAATTAACGAAAAAAGTAATCTTGTTTTGATGCTGTCATAGTTGATTTATTGACTATTTGTTTCAGTAATCATCTGATTTAATGTGTCATGGATGCTTGCGGCATTACTGTGATTTTGTGGGTAACATGCATGATGGCCTTCTGTGGAGCTCTTTCTGGTATTGGCAAGATTATTCCCCCAAAAACAACGCTATATCGAATCAAGGTCGGAGTCTCTTAAGAGCTCTTTCTGCCAAAACCCATTGTGGGGAATTGGAAAGGCATACCAGAGAGCATGAGAATTGGCATCTATCAGTGACAAAGGCCTTTGGTTTCGGGGGATTATTATGCCATGTTATTGGAGCTGGTGGTTCTCACTGATGCTTTTCAGTTAAG…	533
contig10055	1.49804	0.512094	0.15983	0.251568	nohit	CTGGGTTATTAGTTTATGCTATCGTGACACAAAATCCATCTGGGCAAGGTGTAAAATGAAAATCATGCAGGACAGGACAGAGTAATGTGAGAACCTGACCGAATGGCTTCTTGAACTCTACCTTTCTATGATATTCCCACATGGCACCAGCTTCGCTGTGGCTCCTGCTCCCTGACGATCTCCGTTTCGCCAAATTTTCCCATGTTTGTATCCTGGTGTTGTGTATCCTGGAAGCCATTAAAATGGTCAATCTGGTGAGCAAATTTTAGCAATCCATCCAAGTTAAAAATTCTCAGAGAGAGAGCTAGCTATATGGAGATCAAACTAAAAGAAAACATCAAAGAAAAGCTGACCGGGTGGGGTGCTGTGGTACCCGACTTTATTGTCCTGGGACAGACG…	533
contig10056	1.40493	0.288434	0.294572	0.410845	nohit	CTGTTCCACAAACTAGATTCTGCATTCCTCTTTTTTTACAAACCACCAAGAGTGTCACCGCCTCTTCCAACTCTACACAGTCAAACCCAAATCACAGCCCCAGATAAAAAGTCTTATGACCTGTTGCCATCACTACCTCTTTAATCCATTAGGTTGAAAAGAGAGGAAGAAAGATGAAAGGAAAAAGCTGACTCCGACGTCTTGTTCATTAGGAGATCCAAGTTTGGACTGCAACATTCCCTCTCAGGGAACCCTCTATTTAAAGTTTTAATGCGCCTCGAGTTCTACTTTGCTGATCACTTTTCCTCTACATGTACATGGCTGAAGTGGCAGCAGAGCAGTTGAAAGCTGAGTTGGAGGCAGAGAGGCTAAAGAAGCCGCAGTTCGAAGTGGTAGCCG…	528
contig10064	-0.264926	0.0783617	0.419057	0.534001	nohit	GCAATATTTTCGCCTATGCAGTCACATGAACCCCAGATCATTCTACACACCAAAGAGTTAACCTATAGCTGCAAGTGTTCCATAGGACAACAATCTACAGAGAGGTCAAAATTTCCTCGTGCCCATATAATCCTTGCTGATATTTAATGCCATAAGAATGGTTCAATTTTGTCCAGACCAGTTGAGGCATCAATTTCTTTAGGCAGCAGTAGGGACTGCAATTACACAATGATCTCTAATGAATTAGGCACACTTACCAGACACCAACTACTCCAGTACAAACTAGTGCTTGCATCTTGCCAGCAGTCGACAATAGAGATCTCATAATGAAAATGTGCTAAACAGTTGATCATGAGTTGGAAAGGAAGACCTTAAAAAATACTCTACTTAAGTATATGG…	528
contig10080	3.083	2.69161	0.000782518	0.00307526	nohit	CTGGCCAAAACATGTAAACCGAGACCGAGTCATTTATCAGTAACCGATGACGAACCACAAATATCATTTATTAGTTTATACATCATACATACCTGCATGCCAGCGCACATATGTACGTCAGAGATTATATATATATACATACATAGCAAAGCAAAGATAACATAAAGAGCTGTGAAATAATGCATTTATCGCTTGGCTACATATTATGCTTTTACCAAACATGTGGAGAGAATGTTCTGTCCGCCGGCCGGCCAACCAACGTGTGTGGCTTTTGTCTGGGACCCAGCCAACTGACCTCATGCGAGAATCGGTTCGCGATGCTTCCAATAGTTACCTGACACGTATCTGTGAGCTACGTACAAATACATGGGGAGAAATGCGTCCGTGTGTACGCGCGTA…	529
contig10097	-0.151468	0.0528776	0.455608	0.570985	nohit	TGGAAGCCAAAGCAGCAACGCCAAGAGGCTATTATTACAAAACAGCATGTTGGTGGTAACGGGAGTAGTAGGCAGAAGAAGAAGAAGAAGAGAAAAAGGAAACAGAAGAGGAAGAAGAAGAAGAGATAACTGATTGAGCCGCTTACACCAATATCACAGCACACAAACCTTAAAGCACGTCGGCTGCCTCCTCGCGTAGTGCATCGTCGTCTTCACCTGCACCGTCATGAGGCCTGCCTTCGCCCGTCCGCCGCGCCATGGCTGGCCTCTCTGCCACCGCCTCCACCCTTTCCATGGCCGTTCCTTCCTCGATCTTTCTTGTCAGCTGCAAAAAGAGGCCTCCGGAACAGACAATGCCAATCCTCCCTCTCTTTCTCCTCGACGTAGCACTGCCTGCTT…	528
contig10102	-0.180037	0.0197679	0.660358	0.751141	nohit	TAGAATTGTACTACGTCGAATCCAGAGAAATGAGGGCACGACAAAGTCGGTAATGCCTTACCGCCTAGAGATCGTGATCACATCAGCCACATTCAACCAGGTTGCTCCACATGGTACTGAGGTGACAATCATCTTTGTGTTGAGGTGTTGGCCATGTCCCTAGCAGCTATGCTATTGTCCATTTTGTTCATGGATCACTTGCAAAGATAAAACTACATCCAAAATTTTACTGTTCAAATGGATGATCACATATTTCAGACATAACTTTACATCACAAAGCACCTCCATGATCCAAATATACATTCATCTCGACACTCCTAATGAAAATACCAGTTACAATTGATGATATTATCTCACAAAGTACCAGTCTGATGAGCTCCTGCCACATACAAGTGAAGA…	523
contig10109	-0.33204	0.0311274	0.625423	0.723357	nohit	ATTCTTTTGGATTTCATTCTTCTATTACTTTATTCTTCTTATATCTGTTCTATTTTCTTTACACTCACTCTTTAGTTGAGGCTTTGAACTGTTTTTGCATGAAAAGGAAAGAAAGGGAAGAGAAGTAAATATTATGCCTTTTAAGATAGTCTGTGATTTATTTTCTTTAAATCTCCTACAAGGTCTCCTTGATCAGGTCTCCTTTTTGGGGATTGCCTAACTGGCAACACAACTCTCCAGGTGCTTGGACAGACTGATCTGAAACAATGAGTATATTGGTCGATATAGACCGACAAGCAACTAAAAAGAAAGATAGAAATAAAAGAGTGGAAGGGGAAGTGAGATCATAGCAAGGATTGAAGTTCCTGAACACCCATCCGGTAGTGATTGGCTAGCATG…	523
contig10132	-2.917	4.03742	8.34005e-06	5.02576e-05	nohit	AAAAAGAGAGTAATTCAACAGACAAACTTTATACATTTTATTGCCAACATAAAAACAACTGATAAGCTATTCCTCAAGTTCACCATTAACGAGTGTCAAAGGGCTTGAGTGCCAATAGCGCTAACTTCTCTCCTTTGTTTTATAGACGGATAAAGCTCGAGAATAACCAAAGGAAGGAAGAATAGAGTCTTAGGTGCAATCAGTTACGCTATTTGCATCGGAATCATAGAAAGCTTCACGTAATCATACAGAATACAGAGAGATCAAGCAGGGACGGATGTATCAATCGGACGCCGGGAGATCGAGGCGGAGGCCGGCAGAGGCGAGGAGGGCACGGGCGGCGGAGAGCTGGTGGGAGAGAGTCTCGATGCGGAGGAGGTCCTCCCGGGCCTGCGCCAC…	528
contig10134	-0.607575	4.99358	1.79256e-08	1.56727e-07	nohit	CTCCGATCAGCTACTGCGCGTTAGATCCTAACCATCCTGTGCCAGTTCCGCCTTCGCCATGCCGACAAAACGGGGTTTACCGCTGCTCGCCAAGTAGTTCGCCACCGCCGCCGCCGCCATGACAGGCTATATATATATATATATATATATATATCCTGCGATGGTATTGAGCTGAATCGAGATACGTGCGTCCGTGTCGTGCAGATCCTTGGACGAGAAACAGGTTGAAGAAAGTAGTGGCTAAACATAATAAGAATAAATTCGCTAGCTGGATGTGCGGGGTATCAAACAGTATACTGTGTGAACTACGGCTTCAGAAGGATGCTTGAAACGTATTTATATATTATATATATATATATGTCTTGCTTTCCCCTTCTTTTCGTCGAGCTACAATGTCAT…	528
contig10142	0.00899714	0.011137	0.552775	0.657602	nohit	TTATCTGTAAAGGAAGAAAAACCAGAGGGATCACACGAAAACTTGCTCGAAGAAGAAGAAACCACGATACTGTCGCAACAACCAGACAGCCATGAACATGAAGACATGGCAGTGAAGCAGAGTAACGGCAGCATGTTGGTTGAAGATAAAACTCTCCCAAAAGAACCTAATTCTGAAGAAATAGCTAATGTTCTTCAGAACGACAAGCAATGGGGCCGTAGAACACTGAAGCAGCTTCTTTTAAATCTGGGTTTTAATGTCACGCCAACAGAAACTTCTTGAGAACCCAGTGTTGTTTGTTGCTTGTTCCTGTGGCCTTTCTTAATGGCTGTGGAGAATTATACTTGTAACCTTATTTTATTCATTACTAGTTTGTGGAGGATGTAGTTTTGTGTTGTA…	527
contig10143	0.0829977	0	0.918906	0.944097	nohit	AAACAATTATGAGACAGAAGAGGGACCGAGTGTCAAGTAAGCTCTTCAAAATTTAAAGAACATGACAAAAAACATAAACTGATGGCAACAGCAACTTTAAGCATAGACTGTGTTTACAGGAGATGGTTCTAAAAAGTAAATTCCACAATAGGTCAGGGAGGGAGGAAGATATCGAGTATACCATGTCAACATTATAAGCTGTGGCTTGATAAGTCACATGATTTGACAAGTCAAAAGTTCTGGCATCTAAATAAAGATATGAATCACCTACAGCCCTTTATTTATACTATCTATGTTGTAAAAAAAAGCTTCCATCAGATTATTGACATGAAGATACCAACCTCCAATAGCTAGCAGAGAAAATGAATTATGGTTTTTAATGGCAGGTGACACATAAGA…	525
contig10167	1.083	0.221359	0.374049	0.488362	nohit	CATTAGTTGGTTATAAGATCAACAATGAAAATAAAGCATTGTTATGAAGGTAGAGTTCTTAAGAACTGACAATTTTCCTATACATGCCACCATGTGTCGAGATGATTAGAAATGGAAGCGTGGCGAGTAATAAACAGAAAGAAGAGAGAGTTGCCTTTTACTCAATTCCACCAACATCATGAACACCCCTTATTTATTTACAAGGTTAAGAGACACTTCTAAATTACTTTTGTCGATCACCTTATATTTCTCAAGTAGCTCTTATCTTATTCAAGGACACACTTTGTAACTGACAGTACAATTTGCTAGATGGCTGAACACTTGCCCCATACAAGATATTAGGTGGTCATGTAAGATCATGTAAAAGGGTAAGACTTGAACCAAAGTTTACTTCTCCAC…	526
contig10181	3.28037	2.10721	0.013394	0.0337794	nohit	GAAGTAAGCTGAAGTACCACAGCCTGAGGAGGCCATATTGCATCATTTTCTTTGGTGTAGAAACTGAGATAAGAAGCACAAAGTAGAATATTTCTGAGAATATAAGTAAATTACAGATAAGACCCAGCATTTGCTTCCTCATCATGATATGAAGAACACCATGATGAGTGGCTTCAAACACACTCAAGTACAGCTCAACTGAGACACCTAAAGTATTGCTGAGTCCCCACTGTAATCTTTTGAGGTAGTGTTCCAGACTGGTGTGCTAAACTAAGACTCCCTGTCTCTTTCAGCTTCAGCTTTCATTTCATGTTACTCTTGCAGCAAAGAGGTGGCCCTCTAATGCTTAGGTTTGCACAGGAAAGATGCAACAAGATAACTTGAAGGTGGTTCAAATCA…	526
contig10205	0.0829977	0	0.895428	0.935201	nohit	ATGGCGAAATCGGTAGACGCTACGGACTTGATTGGATTGAGCCTTAGTATGGAAACCTGCTAAGTGGTAACTTCCAAATTCAGAGAAACCCTGGAATTAAAAATGGGCAATCCTGAGCCAAATCCTTATTTTGAGAAAACAAAGGTTTATAAAACTAGAATTTAAAAGGATAGGTGCAGAGACTCAATGGAAGCTGTTCTAACGAATGGAGTTGACTACGTTTTGTTGGTAGCAGGAATCCGTCTATAAAAATTACAGAAAAGATGGTCCTATATACCTAATACGTATGTATACATACTGCCATATCAAACGATTAATCATGACCCGAATCTATTATATTATAATTATATATAATTATAATATGAAAAATTCAGAGTTATTATGAATCCATTTCAATGG…	525
contig10246	0.498035	0.0311274	0.787644	0.856055	nohit	ATAATCCTCAACTTCCCTCTCTCCAAGTGGTGTATATTTATTCGGTTAAAAATCCCTCCCCGTCCTCAAAGCCTATGATGAAGAGAAACTTTTCAAGACAAATGGAGAAAGACAGTTGGCAGAGAAATACTTCCTAAGATAAGTGGAGTAGAGGACCACATGATTGGGCTGGATCTCAATTTTTCTTTTTGTTCACTTTAAATTGTAAAGTGCATATCTTGCAGGACTACAACCACTCCAAAGTGACGAAATGATCCCGACAAAAATGACCACGATCGGCAAGGCCATTTCACCACTTCAGCGTCATTGTCACCCTGTAAGTCGAGTGTTTTACAATTATTAGTGAGCAAAGGGGAAAATTTAGGTCCAACACGAATGTAGTTCTATGCTTTAAATGTC…	522
contig10261	6.331	17.4597	1.75799e-14	2.64697e-13	nohit	GAAAACTTTTCCAGTTGTATAGTTCTAAGCAAATGAAAATATATACAAGAAATAGAGAAAAAAGAGTGTCCTTTGGGTATTTTCCCCAATCTACTACTACTACACAGTGGAGTACGCATCTTGACCACAGAACATTAGAGAGCAAGACTGAGATCCAAACCGCACTCTTCTTTCCCCGCCTCCTTCTTCCCCTCCTCGTTCATTCTCTTCTCCTCCTTCGGCGGCTCCACCAATGCCGCCGCCGAGCTCTCGGCTTCGTCGCGATGCCGGAAGTCCTCCAACTTGAACGCGGGCTTCCAAAGCGGCGTCGCTGCGTTGGCCAACCTCGTACCTGCGTTGGACTTGAGCATGTCCCTCATTTCTCTGATCCTTCCCACCAAAGCGTAGAACTCCTCCATC…	523
contig10264	-2.917	1.34581	0.0100875	0.026527	nohit	GGGCTAAGATCTGGTGTCATAAGAGGGAGGGGAAAGAAACAGAAGAGTGATGCTTACAGCATGAATGGGGCTGCTGCGACCGTAGATAAAGGCAGACGCCACCAATCGATCAACCGCACAGCAAGCATCGCAAATAAGAGGATCAAGAAGAATAATGCCAATCAGAAACCCAAGCAAGTCGAGAGACTGAAGTTCAAAAGAAAAGGAGAAACAAGGAAGAACAGTAAGTTTTTCTTTGCGGGGTAGTTCTATAGCAAGCAAGAAGCATCTATTGAGGTCAACAAACCGAAGATTAGGCAATGCAGAAGACGTAATCCAACGATGGTTCATTAGCATGTTTTTAGATTCATGGATGATGCTCGAGTTTCATTAGCATTTCTAGTGTATCACTTAGCTTTA…	522
contig10283	-0.23893	0.0241774	0.64686	0.740406	nohit	ACATCAGGAATTCTTTGAAGAAGTCTGCCGTTGATGCGGTCCATGGAGTTGGTTCACCAGCCTATTTTATCGCCACAAGTTTGAGTAATATGGAGGAGAAATGGTTGTTGCTTGCTCCCGTTGATCAAGTTCTACAGAAATCGTCATCTAAATCAAATCATACAAGAAGGGAAAGAGTGAGTATTTTCTATAGGAGGCTATTGACTGGTTCATGCGTATTTGGGGTTGATGTAGCAGCTGGTGTTTGCTGTCGAGGCAAAATGTTGATCAGGATTGACAGAATTCGGAGTACTTGCTTGGGCGTAGCTGATAGCTGGCTGTTGATGGATACCTGAAGTACCACAATCAGTTCCTCTGTTGTCAGTACCTAATCCGCCTTGATTACTGCAATGAGATGCA…	519
contig10293	0.976083	0.39695	0.241599	0.352763	nohit	AAGTTGATAACTAAAAACTCTAATACTTTAAACTACCTGCTGATACAGATTACTGTGAGTAAATCTAGATCCATACATGATCAAATGTGATCTAAGCAGCTAAATCTTTTCTTCCTTCTGGAAGCAGAAGATGATACAACATGGCATACACATAGAAGTTATTAATCAAAACAATGCTTATGGAGTTCTCAAATAAATAAAGCTCGGATGTCTTCATTACCAAATACTATCTTTGACTTTGAATAATCTGCTGAGTTCCCAATTTCCTCACTATATATCATGTCAGAGACTATCTTTTGCAAGTGCTTTCTTTGGTGTCTTCTCTTCTTTGTTCAAGTCTCAAGAAAGTGTGTAATTTTCCAATAGAACCAGAAAAAGATTGTTACATGCTTACATCAC…	519
contig10376	2.083	0.83708	0.0652115	0.122455	nohit	TTCTTTTGTTGACCATTTAATATGAATTTGACTTGACAATTATGATCAAAGATTTGAGCTGGGAATCATCCTTCTCAATGAGTTCACCATAAGAGTCCTTCAAGCTAACAATGTCCTTAGCCACTCATGGGCACTGCCTTCCCAAGCCATCAACATGGTTCTTATTTCAAGCCACCAACCTGTGCTGGAGTTGAGTTTAGCAGGAAAATAAGAAGCCATAAATGCATTAACTACGATTCCGCGTAGGTACCATCATTTCATAGTGGGGCACATGCATGCTTCTCATCAAACCAAATCAGGCCGCCGATTCTGCTACACTGACTTCTTCATCGCTAGACTTGACCTTCTGCCACCCGCAGCAACTAAATTTGGGTGCTCATCGGCTACAGTCCTTAATGA…	515
contig10383	0.0829977	0	0.906415	0.939123	nohit	ATAGAAAGTCAAATGAACATGTTACATGAATTATACCGAATAAGACATACCATCAGTGGGACAAAAACAACATGCAAGGAGACAACTAAAATATAATTGCTTCTGTAGTCCAAAAGACTGTTGGAATAGAAGAAATTGGAGGAAGGACACAGATAAAGGAAATCAACTATAAGTTGGTTCCATCTACGATGATGTGATCAACAATTCGGTTAGTTCCGGGCCAGGAAAATTGGATTTTTATCTTAAAGACAAACAAAAGTATTGCCTTCTAGGCAGTACTGGATTGACAACGCACTGCAGAATGCCACCTAGCTTTCACTTGCCTTTCAAGCAAAACTTTCAATATCATGAAAACATACATTTGGAGATAAATCTTTCTGATGAAATTGTAGAAGCATC…	514
contig10389	-2.97498	1.80618	0.0168105	0.0404228	nohit	CTTTAGTCAAAAGTAGGTATAGGGAGTTGAAGGGTCATCCCTAAGTTGGTGCTGATACCTTTCCAGCTGAGCAAGTTGAGACTTCAAAGTCTATCTTTTTTTCAGGAACAGTGGTAGACTTGAGATCATGAAAAGAACAAAGACATGACCTGTTCTTATTATCTTTGTCCTTCTTCTCCTTAACTAGTCTCTCCATTTCACATTGACAATTCTACTGCCACTTCTTTTAACTGGTTCTTTACAGCTTGAGATTGAACAAACATGATTGTGCATAACTTGGTCCACCGAGCAGTTCCATGAGTAACAAAAGCTATGCGATGTGAGTAAAAGAGAAAGAAGATGTATCTGCCTACCTACCGCCACATGTTAAAAGAGCTTCATCAATTTTCTAAAGGTTGT…	515
contig10398	0.848532	0.39862	0.252963	0.365333	nohit	AAACAATGGTGACGCTTCATACTATCGATTTAGCTAGCTCTTAGAGGAAATTCATTGCCTTGAATAATGTATGTTCTGTTTTCTCAGAAATATGAAATGTTAATATGGGAAACAATTGGGCAGCTTAATGTATAAGTCTCCTACCAATGTGGGGTTTGAGCAAGGTTGGTGTATGCACCTTTCTGATTCAAGCAGGGACTGATTTTGTGACTCTAACTTTGATCACCTAGATTATAGAGGAGCGAACTTGCCATCATCACGAAGGTTTTACTTAGTACAGGAAACAAATTTAAAACCTAATTTACCTGATTTTAAAGTTTCTTTTTAATTAGATCAGACCGGACTGCTCAAAATGGGGGTGGTCTGCGTCTCTGTTTGGCCTCAGAGTGTAAATGTCGG…	515
contig10411	1.66796	0.681731	0.101509	0.174843	nohit	GGGCCTTCTTTCTTGAGATCTAAAAATTTGCAATTCTGACCTGTTTGATCTGTCTAGAGTTTTGGGCACCCTCCACTAATGGAAATATTCTATTCTTCAATCCAAAAAGACTTTTTGCCCAAGACTAAGATGACAAGATCTTGGAACTCTGCTGCTTTATGCTTGATTATGTTCCTGCACAAAGTTTAATATTCAGTGAGGTGGGCATGCAAATTATAATTTTTTACCTACTGAAGCTTCATACCCATTATCTTAAATTGGTGTGGTCACTGATCAATCTCCTATACCTACATCATCGGTCAAGCAAAAGTGAAGCATTATTTTAATAATGGTCTGTTTTTTACCTCTTTAATACTAAAGGTGCATGTTAAAGGGGAGAGTTTTTTGTTTTATGATCCA…	513
contig10423	1.40493	0.288434	0.294572	0.410845	nohit	AGCAGCCATTGGCATGTTGTGGCAGTCAATGTCTTCATCAGAGTGATAGTCTCAAATTTGTTGTTCGCCTAAGAAGCACAGCACTCTTACATCATCGAATTATGGTGTCATTGCTCAACGAAAGCCTCAAAGAGAGAAAAGAAAAAATTGGTGGGGCTGTCTAGTTGACATGAACATATATTACTGTTCTGTTCTGATGAGAATATTCCCTCATTCTTTGAAGATCAAAAGACTAGTGTGTTGTCATCTGGAGAATAATAAAGAATTCTGATCTCAAGATACTCATGCCACGTAGTCAAACATTTTGCTTAGTTGGCTAACTACTTGGATGGTGGATCTTGAGGCATCTTGTGTGATGACAACTTGCTCAGTTGGTGAGTCACCTAAATTTCTGTATTT…	513
contig10465	-3.30932	3.97261	1.16412e-05	6.84855e-05	nohit	AGTTCTAAATTGATCTTTATTTAAAAGCGTAAGAACATAGATCAGTAGTATCGTATCATCATGGCTGGCTTACGAGCACAGTAGAGAAGTATAGGTTGAAGGTGCCAAACCATGGTAGAGCCATTCTTTGAAAGCGTTCTCAGGCAGCTTTGACGGTCGTGAGGTGCTTGCGCTTGATGAATTCTCCGGCTTCCGAGTCGACGTCCTCCTCCTCCTCGTAGGTCGTCTTCTCGCACGCTCGATATGCGCCCTTGTCGTCCTCGAACCTCTCCAGGTGCATTGCCTTACCAAAACGCCCGGCCGGGCACCTCTCCTCTTCCTCGTACCTTTCCTTGTGCTTGTAAATGGCATGGAGGTTGGGAAAGTGAGGCCCTTCGATCATGCTCGTCGTCTTCTCGA…	511
contig10474	-3.55995	2.70927	0.00218656	0.00748821	nohit	CTGTTGATTGTTTTATCTAATTAATGGAATTTTGTTTCACATGTGATACCTATTTAGTTTCTTTGGTTTTGTTCCTGTACCACTGGTTGATATCGACTTTTGTTGGGATTGAAAGGTTTTGTCTATTTTGCAGCTTATTTGAAAGCTTGAACTTTGTTTTTTGAAGATCAAAAGTTCTTGGAAGAACGACAGGACACAGAGTCTGAATTATTATTGTATCTGTTCTTTGATGCTCATCTGTTGTTAAATTATCTGCTGTATTGCTCTGCGACTCTCTACAATTAGCAACAGAACTTACCTGTGGCTAGTAGCTGTTAGAGAGTTGTGCTTCTATTATGGCAGTACTGTTGTTCATTCTCGTTTATTAATTCCTATTGAACTATTAGTTGGTCCAGTAAT…	510
contig10479	0.0829977	0	0.895428	0.935201	nohit	GTGGGTGTGGTTATAGTATATTACTAAAATCAAGGGTCTGCTGGACAAGAGCTTAATAAAATTCTCTTAAATTAGGACCATATTATTTGCTTTTGGAGTGTTGGTTTACACAGAAATCATGAAAGAGGATATATTTTGAGGTGAATAATGTAGAAGAGTATATTATTTCTGCTTCATAATAATCAAAAGATCTTCTTTCAAAAGCATTGCTTATTGAAAATACCATGATTCAAGGCAAATGACTATTTAATAAAATGAAGTGGAGAGAGGGGAAGGAGACGACGAAAGAAGTGAAAGAGAGAACTTAGGCAGGTGTAAGAGAAGAAACAGGAATGAAAAACAATAAAAGGAAGATGAGGGCTAAACACAGAACCAGATGAAGAAAAATGATCAGGCAGA…	511
contig10483	-0.764999	0.25166	0.218998	0.322456	nohit	AACGTTTTATTGTAATCAGTAGTGTAATTACAATGTTTGGACCAAACAGTACTGTATCATCAAAAAGTCTTTACCACATTATCCATTTCTCATAAATTTTATAAAAGAAAGAAAAAGAGATTCCAATTCTTTCTTCTTTCTTCATAAACACTCGCATGCCCTCCTCCCGTCAGCACCATTACGTCAGCACCATTACTACTACACATATGATCCTGTCATCTCTCCCAAGTAACATCCTTCCTAAATTTGCTCATAAAGCTTTGGACCGAAAACCAATCCTACTACTCATCTAACAGATATGTGCGCCTGCGCCCGCTTTGGTGACCGAGCGCAATCCCGCCCAAACATCTTACCTTCATCAGTAAGAGAGACCTTTACAGACTGTTAAGTCGAGCTTCG…	508
contig10484	-2.23893	0.632122	0.0733883	0.133564	nohit	ACTCTTGTGCTCTTAAAGTCTTCCATGTAAATCTAAGTCCATTAAATTCGAAGTTATATGGAGATGTTAGTGCCAGGTCAGTTCTACATTACACCACTTCAGTGCTATGATACATGTATCTACAGTTAAGGTACAAATTAACAAGACTTTAAGTTCCCTGCCATGGATTGTAACTACCTTATCTATGTTTATGAATTTTCTATTTCTAATTGTTTAGTACTCCATGTTTGAGTTCTAACAATCTGGATTCTTCCAAACAGATTTTTATATCTTTAAAAGTTGAGATTGAGCATTTATAGCATTCCCCTACTGATCAGGCTTATTTTTAGCTTTTCTCCTTGGAAAATTCCATAGTTCCTTTCTACTTAATATTCATATATTATAAACAAAGAAAAGTTA…	512
contig10490	0.0829977	0	0.918906	0.944097	nohit	CATTGTGCTTGTGGAACACGAGCAGGTCTTTCTATTATTTCCTATTCATGTAATTTCTTTTGCCACATCTGCAACATATAGACATTGCATTAGTGCGTTGTAGGAGCCTACATCTAATTTGTTTCTTTTAGTTGTTCAGAATTTTCTCTTTACTTTTTATCTTGTTGTCCTCTCCATGTGGTTTGAAATCTGTGTCAAGTGTATTTCATTATGAATTTATTTTTAGTATTACATGGATAATGCACCTATATGTAACATGATGACATGAACTTAAGGTGGACTAATTGTTATGATTAGCACCACCATTAGAAAGTGAAGAGACTAAACCACAGGTGGGTCTTTTATTCAGCTGTCTTCAAATATGATTTAGGCTATTAAAGGTCTGAAACCTCTCATCAG…	510
contig10521	-3.23893	1.85601	0.00268978	0.00895366	nohit	GCAGAACTCTCACAGATTTCATAAGACAATTGATGATACTGAACCATCTTGACAATGTTACAAATAAGATGGCAAACTTTTATGGATTGTGATCATAATGGGGTTTCCAGTAAATATATACATGATCCCCAATATTCTGTACATGGTTTGATGATCTTATTTTGCCAGCTGAACTCCACGAATTAGTCAAGCATTCCATATAGAAATTGTTTCAATCCTGCAAATACAGGAGTAGTAATTTTTCCATGATCAGAACATCTTATTGGCTTACCTACAAATATCAGATCTGCAGGGTTGCATATTCTTGGAGCATTAGAACTTGATGATCTTCATTGTAATGAACAAGAACATTTGCCGAGAAGAATCTCCAGGTTTGCTTGCACGAATGTTAATAGATGG…	507
contig10527	-1.13939	0.35735	0.158852	0.251237	nohit	TTAGATTTGATACTATCCAGGCATAGTTTTCATTAATGTCTTAAGTTGGTGTCCCCAATTTTTTCGGTGTGATATGGTCTTCCATCATCTGAACTTAAAAATTTGTGCTTTTGGTTCAAGACATTCTTTATGCAAACATCATGGCAGGAGGACAATTAGTACACTTGGTTTAACTTGGACCAGGCTATTACTTCTCCAAAGCCTCGTGGAACATGCATCTGGAAAATTCACAGATCGAGAACTGGGCATGCAGATGACGGTGCTTGTGATCCTTTTCTTTTGAAGTTGGTGGGGAGTGGTTTCTTCCCATGACTCGTCAAAGTTAACATCTTTGTGCAGATTCAACTGTTTTCCAAATTTTCAGATATATCCACCAAATTTAAATGCTTGTTATTTGAT…	510
contig10539	4.37991	4.51545	0.000102566	0.000502599	nohit	TCCTGTTTGCAGCCACCGTCTTGCATGAGGTATGAGATGACGTAACTGTACCACTTTACAACACTGATGTCGTGTGACTTCGCTCACAGCAAACCACGGAAATCACAAAGAAGATGCATATCCCAAAGTCAAATGAACCAAAATGGATCACCTCCTCTTCGTTCAAAGTCTTCCAGGTGACCGGAGTTTTCCTAGCTTTTCTTCTTTCCGCCACCTTTAAATCTACCCCTCGTCTGTGTTCTTTCCTCATTGTTTTCATCATCTCCTTCCTCTGCTTTCTTTCATCCTCGACAAGCACCTCTTGCCCTCTGCCAATGGCATCATCCGAGAACAAAGCCATCATCTTTCTCTTGCTCCTCCTATTCGCCTTCCATCTATCCACCGCGAGGCCTATCGGAC…	507
contig10543	-1.50196	0.454488	0.119735	0.19864	nohit	GATGGAATGAGAGGTCGTGGAAATTATGGTGGCGGGAGGGGTTACGGCAGGGCAGACTATGGTTACAGGTCTGATTTTGGTCACAGAGGTGGTGTCAGGGGTGGATATTCCAACCGTGGAGCTGATGTTGGATATCAAAGAGTTGACCCTGCATCTGGTGGTGGTCGTGGAAACCGAAGCGGGTCAAATGTCAGCAGTTGGTCTTCCAGAAATGTTGCTCAAGTTCCTGCTCCATCTTAACACCTCAAAATAAAGAATAACTAGCGTAGCAGTTGTAGGGTATCTGTTCTCAACGTTTATAATTCATGGTGAGGTTGATCATTCGAACACACCTCTCCTCCCTATTGCTTTCTGGTCTCAAGTCTCCTGATAGCTGTTCCAGAGGGATCATATGATTTC…	502
contig10544	-1.50196	0.454488	0.119735	0.19864	nohit	TTGGATGAATGAGTTGGAGTTGAAAATTTCAAACTGGCACGAATAACTCAAGATTTTGTATTTCACTGGAATCGCTGCACTTATTTTTATGGGAACATTTACATGACAGTGTTGGAGAGTCTCAATAGCTTCACTGAAACATGCAAAATGTGGGAGGAATCTCTGGTACGCAGAGGACACAATATGTATGTAGCTACTGACCAGTGGGGACTGTCATTCGATGACAATTTTCTTGTGCAACTCCTCCTGCTTGTAATCGGCCTAATGGTAATTGTTGGGCAGTTGTTTCTCGTGAACGTGCAGTGCTGGGTGCAACACCTGAATCCAAGTCTGGCTTGAACTCAGGTATGACCTGTCTAAATCTGTGAAGCAGAATTGATCCAGCTTAAAGTATTGTTC…	503
contig10547	-4.47748	5.11751	1.30165e-05	7.58938e-05	nohit	GGCAAGATAGCTTTTGATATGCTAGATGAGTGCTTGGGAAGGCGAAGAAGGCCTCCTCCCACTCCTCCGCCACGCAACGCTGCCCCAAAGAGAGAACCATTGATTGGTGGCCACCATCTTGCCGAGGGACGTACTGCAATCGTTACCGAGAGCTATTCATCTGTCATCAACTTTCGCTGGGCTAATTATGGTGGCAGATTTCCTTGACGGCTTGGATGGCTCATATGTATGTACGTGGCTCCTATGTATCTCTAATGCAATAACCAGTGAAGTGATCGAGGAGCGATGGGTGTGTGCTATCTAGTATTATATGTAGCTCTTGTCATAAACGTGTGATGCTGTGCTTAAAAGCAGTGTGTCCCGCTAGGTTTTATGGAGTTTTTGCTCTTCTCATGAATG…	504
contig10557	2.5855	7.04699	6.38411e-08	5.2286e-07	nohit	GCTCCTTCTCTCCCTCTTCTCTCTGTACGTGCTCATGGGAAGTCCGACGCAGGAGGCGTGTCTTGTGATGGGGATCGCCGCCGTGGGGTTGGTTTACATGGTGCTGATGGTGATCGAAGCGGTGGGGAGTAGCAGGGCGGCGCTGCTGCTCCCGGACCACTGCTGCTTCCCCACGCAGCATCTTATGACCATGGACGGTGTCGGAGGAGCGTCGCCGGCGTGCAGTGGCGATGGTAATCACGTAGGAGGTTTTGCGTTGAGATTATGATGTCGGTTGCTTTGTTCTTGTCCATGCCTTCATTCTGGTGGAAAGAACGATGAGAATTGGAGTCTCGATGTAATCGTTGTCGGCTCTGCTGATTGTTGAGGTGGACACTGTAAATAACGAGAGGAGATTTA…	507
contig10577	-2.9759	4.28828	4.4975e-06	2.83028e-05	nohit	AAAGGATTGTGTATTACTTGATCTTGGAACAGGAAAGAGCTTCTTACAACGATCAGCACCGACATCACAAGCTCTTTAAACTGATGTCTTAATCTATATGGAAGCTCGAACGCTTCTGATCTCTGTTTCTTAGAAATCCAACACTAAGCAGCAAAAATCTTGCCAGGATTGTTACCAGATTCCACATACTTCGATGGCTGGAAAGCATGGCACTCCCTACAAGCTGATACGAGGAAGCCGAAGACCCTCACTTGCTGCTGCTTCTCTGTCGTCTTCTTCCTCGCTCTTCCATTCCTCCCTTGCCGCCAACGATTCACGCCTGCGCTCCCTTCAGAGCTCGCACTCTTCCTGCCTGTCTCGTTCAGCAGAAACGACACCCGCTTTGGCGTCACTGCAGCG…	505
contig10578	0.0829977	0	0.918906	0.944097	nohit	GCAAGTGGTAAGTGAGATTCTATCATTAGCAAAATATCTGGGAATAAGTGGATTATTATGTGAACAGTAAGTTTTCATACTATTTGTTCTCTGTCAATGAAGAACAATGCTCTTTCTGCAATCTACATGGAGCCATATTTGTGACCAGAGTCTTCAAGCCGTAAAGGAAGAATACCTCTTTATTTCTCCATCAATTTTCCTTCTGTCAACACAAGTTTCAGGATCACTAGCAAGGTCTTTCTTCATTGTCCAAGTTGAAGAATGTGCAATTTTACTCACTTATAGTGTTGCTTTTATTTTAAAGGCCAAATGAGAATATATCTGTGATTCGGCGTGTTTTTGTGGTACATCACTTTCTTTATGTTTCACTATTCATAAATTCCTTGGTAAGAAGATGGT…	505
contig10626	-2.4195	2.349	0.000589777	0.00238298	nohit	CATCAGGAACTTGGAGTCGGTAAGAGATGGATAGTTGGATCAACAGATGGATATACTCTTGTTCAAGCAACATCAGCGCACAGTACATGGTGAGTCTCTCCAGGCCTTAATCTTGGCAATTGATGCATGACTCTCATCTCCATCTTCTTTGCTGCATCTCTTTCTAGCCAAGTGCCAAACAAAAGGTGCCAACTCCTTGTTCTGAATGGCCTTACAGTGCCTACTTCATCATTGGATTAAAGGTATGTATAAAGAATCTTCTAATCTTCACACGCTCATGGTGAGGAATTTATGTTAAGCAAGGCAAGGAGGGAGAAGAAAAGGTTAGCTGTGCATGTGTAAAAGACAGTTCATTCTATACTATGAACAACATTTGAAGATTATAATTGATCAAATTCT…	504
contig10635	1.49804	0.512094	0.15983	0.251568	nohit	ACAACTTTTAAGTTGAACAAAACAGATCCTACCTATTAAGACAAGACTCCTTATAGTGTAACAGAATTTATAGAACTCAGATTAAGAAACCATTTCTGTACACCCTGCACTCATCATTGTCATTGCAAATCTAAAGACAACAAATAATGTTCGCAACTCCAAAATGGAGAGTATAGATGACTCCAGCGTGCAGCTAAGATGAAATCAAATTCACAGTCCATCACTAGAGAAGCATTCTTGGAGTCACAAAGACATTTTTTTAGTGCAGCATCGCAGAAAACCATTATCAACATGAAATTGCATAGAACAACTACCACACTACTTACCAAATGGATCAGCAATCCTTGAGATATCACTCCTAGCAATCTACTGAATTGGGAGGATGAACTCTCAGCTCTC…	504
contig10646	2.40493	0.632122	0.106395	0.181266	nohit	AGCATATTGCTATTGAGAGGTGATTTCAAGGACTTGCTTGGTGTCGTGGAGTGAACCCGCTTTGGGTTGGCTACATGCAAATACGTGTGCCATCTTTGCCGACTGTGGCACCATTCCATCTGATGTGGTTGAGACAAGCGTCACATACTAATCCCTCGGTGGCCATTCCATGGACGGGCATGGCTTGTGTATAAAGTGGCAGCATGTATACTCGTGAAATACTCTCTTCAGACCAGTGCTTCTGTCACAAGAACAGGAGATCATAACTTCCAACCATGGGAGGTATGTAGTACTGCTTTTGTAGGATGTCACGTCATTGGTGAGACATGCACCGCAGCAGATCCATGAAATTAGGCTTTTTTGGTCTTCGATTTTATTACGACGGTTGTGATCATAATC…	500
contig10650	-1.13939	0.35735	0.158852	0.251237	nohit	GGACTCCGTCAGTTCAGGCAGTGATTGGTCCGACAGAACAGAAAAGGGGGTAGAACCCCACTTAATTTCTTTTCTTCAATTTTAACTCATTAATTTTAACTTAACTCATTGCTTCGTTCATTGTTCAGATAAAATATGCCTATCACTATCTCACATTAAGTCAGAAAATTAAAAACGATAGAAATTTTCCTTTTTCTTTTATTTTTATTAAGAATTCGGTTCAGGGTACGAATACCCTCATCACATGATTCAAGAAAATCTATCGAATCTATGTCGATGTCAGATTGGTACATGTATCAATCAAGTGAATCTTGTTTTGATGAGTCAGTAAAGGTAAACAAGCGGGGTCGGTCTTGAAACAATTCACTGCATTATTTTTATCAAAAAAAAAATAAAAAA…	505
contig10653	0.0829977	0	0.918906	0.944097	nohit	TGATCCAATAGATCCATTCCACTCCCAATTCCATCCCAACAAAAAACTCCAGGTCCAAATCCTTTTTAGAGTTTGCGTATTTTAGTTAGTGTTGTTTACATACAACAAAATGTAATAAAATCTATTAGATCTAAGGCCAGCAAAGGCAACTTAGCCAAATTTGTGTAGAACTTTTACCGAGGTCATTGCCTAATGCAAATGCAATTGATGAATGGAAAAGCAATTATTCACCTATATATTTTCCAATTTTACATTGGGAAGTTCCATATGAAAAAACACAGAAAACAATCAGACACAAAGGGAATGTTATTTGCATACAAATGCATACATAAGGACCCAATAAAAACAGATGCCTAATTAAGATAGCATCAGCATATCCATGAAGGTTGTTATCCCCTC…	499
contig10654	1.083	0.147572	0.467964	0.58199	nohit	GGGGGACTTGTTGATGCAGACAGCTTGATTCCACAATGATGCCAGATCACAGTGAGGAATGATTCCATCGAGGAATAGATGCAACTCTGTCCATGTGAACCAAATAGAGCTGCATTCGGTCCGTGGATTGGAAAATCACTGATCCTCTTCGAATTGGCTTCTCAAATAAAGTATTTGCAGTGGCTTTCGACAGGAAAGGAATATCCTTTTCCTGCACGAATGGGTTGGTGTGGGCCAATCAAACTCCAGGATTTTTGTCTTTCAACACACACTAGTTCGTATGAGTACCTTGAGCAGGATGAGGCGTTTGGTCATGTGTTTCACAGAGGAACTCTGAATGAACGATCCAAAATCGGCTTGCTCAAAATAATGTTTCACCCGGGTGTAGGACAGGGTTCA…	499
contig10675	2.40493	0.632122	0.106395	0.181266	nohit	GGGGTCTAATTGTGCCATGTTGCAGTTGCTCTATTTTGTGCAATCTAGTATGAAAAGCATTATTGAAATCAAGCTTTTAGATTATCCAGTAAATATGTTGACTAATCTGTCTGGCCTATATGTTCAATTATGCAAGTAAATATAGTTGCTAGCTCTAGTATCTTGAGGGGTTTATGGAGTTGTAGCATATGGAGTGGTTTGTTTGCTTTTTATCAATGAAACACCCTTGGTCCATTTTGAGTTTCTTTTAGGTTGGCTCTTCTTCTGGGTCTTGCATGACATATAGATTGACTTCATTCTTATGTGTGTGAAATATTTCTCGTTTTCCCTTTTCAAGATTCTACTTAGATTAATTTTGGTACCCAGGTGAGATTCAATCATCAGGACTAGCTTCATTGT…	492
contig10677	0.252923	0.0127807	0.943012	0.955686	nohit	AAATGCACAAATAAATATATTGAGAATAACTCGTCCTCATCAAACAATTTTTACAGATAAGGTTAAAGATGCTGGACAATCGTATAGAATTCTGCCACAGATTTCACAAATGTTAATAATGATGTAATTTTTTATACAAGGGATTAGAATTGCTCCTATTGAACTCAGATGGCACACTGCAGTATAATGATGTAGTTCTCAACCAAAAGCTTTTGCTCTTCATCAATTACCTTCAGACAGGCTAACCATTTATCGGCAAAGCTTTTTAATCTATCAAATGTGTCCTGAAATTTATCCATCAATGTTCAAGACCCTCACAGCAACATTGAGGACTAGGTTTTGCAGATTCTAGCAATCTGTTGGTCCACTCCTCTATAATAGCTTTACAGCACCCAGCTG…	501
contig10683	0.404926	0.0241774	0.834046	0.893178	nohit	CTCACGTTCCTTTTATTCCAAACAGCCTCATGATTAAATAGAATTCTTATGTGTGTAACTCTACAATTTTCTTCCCCAACATGGTCGAGTAATTGAGGAAAAAATACACTTTGCTATGACTAAAAGATGATGACAAATTATGAACGGTTACAAGAAGCAGAGGTTCTGATATCAATCAGGCACTTGGATCCCAGAAAGAGAAGCCTTCTCTCAAGGAGTTCCAGACTTCAAATGATGATTGCAGCCATGGCTCGGTCGGTCCATAAAGCTAAAATTTGTCATGCTTAAACTTCATCTCATGACTTATCCACATAAGGATCTCTCTCCTAAATGGATACAGTATCTTGTGGTCTGTCATGCACAAGTCGCCCCTTAGCTCAAGCTTTTGCTCACCAGCAA…	499
contig10694	-1.50196	0.454488	0.119735	0.19864	nohit	CATTAGTTTATATTGTTAGGTTGACAAGTACACTTAGCTTCACAATCTTCTAATTGCTTGGGACTGGTAAGTTTATTTCCCATTTGATCTTTTGAGGAACCCATGTTAGAAGACAACAGAGGTTGCAGTCATCATTGATAACCTTAATCTCTATCAGAGGACCAGAGCAGAACTCTAGGAATACATGCTCAATGTAGGTGTTTGTTTCTGGTATATTGGTTCTAAAAACTCCTGTTCTTCTCCGGTGAACTTGGGAAGAATGCTAATTTTTATTTTGGTGCAGTTAATTTGTGAAGTTTCTTGTTTCTAGTCTGCTTCCTTGCTGTCCAAACTGATTGGAGGCCTGTTGCTTGCCTAAGCTTGGCACCAAATGTGGTGTTAGTCTCCAGATTCCCACTT…	501
contig10697	3.38068	108.768	2.23227e-101	1.95985e-99	nohit	TATTTAAGATTGAAGCCACTCCGCTGAGCATCGCATTTAGAGGAGAAACGAAAGAGAAAGGAGAAAGAAAAGGTACAATATAATATGGTAGGTAGGCAGTATATTATATTATGATACTTGAAATGCTTTAAATTTACAAGCTCTACTCCATTAATCTCATTCATGCGTAGTAGTTCATGAGAAGATCGAGCACAAGTATATTGATTGGGGTACATACGAGCTCGTCACACGATCAAACTATCTCCTCAAAGATCGTCTCCAAACTCCTGGCAGCGAGACTGCCATCCCTGGCCGGCCACCTTCCTCTCAGGCACTCTTCCACGATGAGTGGCCCGATCTCCGCCGGATTCGTGCGAGCGAGCAGCTCCTGGAACTCCCTCGTCGCCATCCGAACCTTCA…	500
contig10713	-1.23893	0.288434	0.20868	0.311865	nohit	CAAAGAAATGCACAAGTATCTCTAATGCATTATACTAGATTATGCATGGTTTTTGGAATCATGACAAAATTGTTATGACATCATTATTTGATGCTTCCTGACAACTAAGGATTAACCTAAAAAAGTAGCCAAGTGGAGTAACTGGGATATTGAGCTTAAAAGAGTAGGGCAAGTTGACCAGATATGGCTCCATTTTCTCTTTATGATTTCTTGTCAATAATTTCTCGCCGAAAAAGGACAATAATGAGTAGCCAATGATTCAACATTGGACCTCTGTTTCTTTTTTACCCTCGTGATTCTGCATTTGGAGTTCCATTCCTGTCGATTCTCGTTGATCTTGAACTATATACCTTCCTTTAGAAATTATGTTAATTAATAGCAGATATGGTGTTTATTGCA…	494
contig10772	-0.501965	0.174895	0.279328	0.393608	nohit	GTGGTTCTTACAGTTGATCCATTGGCCAACACTTGTCTCCTGCATTATGCTTGGTGCCTTAACATCATTATCGAGCAGGAGGGAAGTCATCGTTGTCTGAACATGCCGGGCCCAGTATCGCAGAGAGGTTATTTTTCTTGATTAGTGAACCGGTCTACGGCTCTTTTGACTTGTGAGTATAGTCACATTTTGGTAGACCATCTGGCACAAGATATTCCTGTTAGTTCTAGCCAAACATTGATGGTTTATGTGGAGAGGCTATGCATTTCAACATGACAGGCATGCAAAAAACTCTTCAACATCAGATGCCATTCACTCACATCTGTCTGATCAGAGTTTTCACATCTCCACTGTAATTGTAAGCTTTTACCATGCTTCATTTTGGAGTGTTAAGATTTT…	499
contig10774	-2.23893	0.632122	0.0733883	0.133564	nohit	CTTTTACATCAAGTGGACACTTCTTATAAGCTGATGCATTCTTGAAATATTCTACTATATGTTGCTTGTCACAAGAAATACCACCTCTAGTATCTTATCACAAAAGATGCAAGTAACTACATTAAGATCTTTAAGATCCTTTAGATAATTATATTTCTAGGCAAGATCCTTTCTTGAATTTTTTGAAGAATTTATTGAATTGCTTTATACACTTGTCATATATCCTGAAACCCTAATAATAATTGTAAATAAACAAAGATTAGCAATGAAAGATTACTTTGTACAGTAGTTAATAATCTACTGTTAATAGTAAATTATTTACTGTTAACAGTAGTTAGAGGGGGAGAAAAAACTAGTCAACAGTAACAAAGGGGGATAAAATTGTCACCGATAGTGAAA…	495
contig10788	-0.23893	0.0241774	0.64686	0.740406	nohit	ATTCTCTCTCCTTTCACTCTCTCTAACTCATCTACTCTCTCAATCTTTTTAAACGGTTTGGAACATACCATAAATCTACTCCTTAAAGTTCGAAAAAGATATGTGTTACTATTCTTTCCTAATTTAGATTATTTTTGCTAAAATTATATTTATTTCGAACTTTTTTTTTCAGAAATTTTTGGAGATATTTTTGATCATTTTTCTGTGCCGTTAGTATGCCTCATCGTATCAACACATGGGACATTGGTACAGAGCAGCTACTATACAATACTGCCAGTCCATCGGTACATTGGTATGGATCGGTAAAACGAACCTTGTATATGTGTGTGTGTTGATGATTATTGGTGATTGGTTTATTGCTATCAAGTTACACTGACATCTTGCTTAAATTATCTAGAA…	486
contig10800	-0.501965	0.0874474	0.444291	0.559651	nohit	AAATTAATGCAGTTCAGTATTAATTCAGCCTGGGTTGGATCTAAACACAAATCTATTTTGTCAAAATACATTTAGGTCTAGCTTCTCCATTTCTGGAAACTATTTTTTTAGGTTTTCGATAGAAAATTCAGCAGCCATTGGCAAGAAATAAAAGGCAGCCACAATATCTCTACAGGGAAGGTGTGCAACTGCAACTACAAACTGTAACAAAGGATCAGAATTGGACTCTGATTATATTAAAAGGACAGCATTAATTTATTTCCATGCTGGTAGACTAAGTTCTGCAGTCACATCCTTCAAGCAGCAGCTTAAACATTATTTCCATCTTAATCAGTTCTGATTAAGGTTGGAGCTCACCACTAAATGGGTCAATCCTACATTAAAAAAAAGACTTGTCAA…	496
contig10818	0.140713	0.00868647	0.829365	0.89116	nohit	TACGCTTTGTTTCTCCGACTGATGGCGTAGGTAGATCTGACTCCCGATATGGCTTGCGATTTGGTTCCTGCTAACTTCGAGTTTATGTTGTTGCTTGAATCCTTCCGGGGTCTGATATCTTCATCTCGTTGTCGGTATACATTATTTACCCAGTCAGGAACTTCTTGGCTTCTCCCTGGCACGAAACCTTAGATCGCTACTCCATTATGCCGATCCGGCAGCTCCGCTTGCCGATCCTTTTGGCCTTCTCTGTCGTGTAACCGAATCGGGCACTCTTCGTCTCTAATTGTGGGGTGCGAATCGGTTTTAAGTCATTCTGTCGCTGGTTTTATGGAATGGGGTCTGAGGGCCCTTTCCGTCGAGAAGTTCTCGAGTGGAAAACATTGCTATATCTGTCAC…	497
contig10820	-0.139395	0.0668806	0.392823	0.509263	nohit	GAAATGTCATTCGAATCAAATAGTAAATAACACTGTGATGGTAAAGAGACAACTTGAAAGCCGGGGTCAAACCACGTTTGACTAATACCAACAGGCCCTCATCATGTTCTAACCCAAGTTGAAGTGCTTGCCTTCGAAGCAACAAAAGACCAAACCAAGCTTATGTAATCATGAAAACAACAGCAGACGTTCTCTTTCTTGATAGTAATGAATGCAAATGATATCAGGACCAACATCATGCAGAGACAACCACATCCCAATGGACTCCATGTCTACTTCATGCATCTGTCAATGTGTATAAATCACAGCTGGTGTAAATGGAGGACAACTCTACATAATAAAAGATGATTAACAATAAAAGCTCATAGTAAAATAGAAATCTTAATTTAATGTTTTCAA…	495
contig10849	-0.0690054	0.0114341	0.681352	0.761299	nohit	ACAATCTAGCACCTGCAGCACCGTTTCCCTACGCAGCTTTCTGTGGAAATTTTGGACCATCGCTTTCTTGGATTGATGAAGACAAACAGAAGCCTGCATCGATGTGGTTACTTTCTAGCTATCTGAAAGATCTCTTGGAGTGGAAGGTTAAGCATCGCAGGGCAGTGACTTCTTCATGGAAGTGGGGTGTTATATCAATCAGTTGGCATTATCTTCTTGCGAGTTGTACATGCTGGAGGTGCCATGCGGACTCACCTGACATATCACGTCTCGAGCACCATTTAGGTGGCTGGGGAAGTGACGTGCTATTTTACTGGTGCTTCGAGAGGTTGATAGATCTGCTATTTGCTCGTGTAATAGATCTTGGATCTTTTACGCCCTTTGCTCGGAAGCAAAGTC…	494
contig10861	-2.97498	1.80618	0.0168105	0.0404228	nohit	TTGTGTGGCAGTAGCAGAAAATGAGGCTTATGATGAACTAGACAGAAATAAAGATTAATTCCAGCTAGTATAATGTTACTACAAGAAGGATACTAGATAACAGAGATAGCCACCATTGTTGGAATCAGATTCAAGTTGAAGCATGAGAACGATTTCTTAATTGCCAATAAATGGCTAAAGCACATTCCATTCAGAAACGTAACACTATCACAGAGTACGAAAAATGAGCAACTGAACAGGTTAATGTACTCCAAGATCCTTTTATGAAAGTAATCATGCAAGATGATTTTACTACATCACGTTTTTCCTCAAAATGTGGTATTAGTCGGTAGCTACGTATAACACAACCATCAGAAACACAAATAAATCTTTGGACATTATGTTGGAAGAAGGTTAATA…	493
contig10888	2.40493	1.89637	0.00516437	0.0155308	nohit	TACAAACCCTGCCACCATGTTCTTCTATAATATAAACAAATAATAGCAGAAAAGATATCACAAGGATCTATAAGAGTTACAAGCATTTCCATAACTATTTTTCCACACCCATCAATCACAACTTAAATAAGCATATTCTTCAAGTTCATATTGCAGGATACACTAGGTCGTTGTGCCACTATAGCACTCATGATCAATCATCAATTGAAATCAGAGATAAAATTCAGGGTCAAAATAATTGCATGTTGCTGAAGCATTCCTCCACCGTCAAGGCTTTAGAACTTGGCATTGTGGAATAAACTCAACCACGATGTAGGTGAGCTGAAACCTCCGTCTGGCTTCATCACAATGCCACTGCAGCATCAAATGGTCCGATAAGCATTCGGACTTCTTCAGTCT…	494
contig10898	0.0829977	0	0.906415	0.939123	nohit	AATAAAAGAGAGTTCCCATGACTAGGTACGGAATTTGAGACCTTAACAGGCTTAGTGTGAGTGTCTCTGTGCTTTGTCACGAACAAGCAAAACAAACCTCAGGCAATCTGTCACATAGGTTCTTGAACTCTTGATATGAAGGCAACTACGAGAAAAATCATTGTGACCACAAGAAAAATAGTAGAAGGGGGTACCCAGGAAAACAAATGGTTCTGGTGGCAGTCTTGTAGCACCTACTTCATCAAAACCTGAGCTGCGTGGGCTTCTTCTGGAGGACTCGTTTCATCTTGGCGCTGTCAGAATCACGCAGGTTCCACTCAGATTGCTTGGACTCCACTCCCTCAGACTCAGGAAAGCCATGATTTTTCTTTTTTTTGTTTGCATGCTAATTGCTACACT…	494
contig10920	4.05798	3.61236	0.000611142	0.00244922	nohit	TCAGTAATAGCGGTTAGGCACTAAATCATGCTAAAAGCAAATATCAGTAGTAAATAATCATGACGCACGGGACGGGGAGTTCCTCGTCCACACAGGAGGGCCAAGGTGCTAATTAATAGTGGTTAGGCACTAATCTTGTAATTTCCAAGTGCTTGGTTTTGCCCATGTACCCAGTTGAAGTTCGAGTCATGGAAGGGATGAGTGGTGGCTGGGGCTGCAGCTGAAAAGAAAATATGGATCAACAACGCTCCTACCGGCTTGCTGTATGCCCATAAAAGATCTGCCACAATGGTGGAAGTATGACGTCTTTTAGTTTGACCAAAGCCCGAAACATTGAGAGGGTAGACTGGAATCACATAGGAGCTGTCAAGGATGTATGCTTGGGAAATTAGTAGATTG…	492
contig10946	-2.23893	1.26424	0.0113406	0.0292167	nohit	CCTAAGGGATCATCGGAGGTTTCGGGATGGTTGACCTTTACGGATGAACATATATAAGTGTCGCATGACTTAGGTAAAACTAGTCAAGTGCATGATAATGGAAAATTAAGAAATTAGGAGTTAGATCATCTTTATTTTGTCTAATAACCAATCCATTACCTGGGTTTTCATAGGCGAGTTACATCTTCGCTTACTGCCCTTCTGTGGAAAATTAGAATTCTATTGTTTTTTATACATGTATCTCCTATGCTTATAATCTAAGTAGTGCAAAGTTAAAAAGTTCACTTTGTTAGGATCTTTTGCCAGCCAGCCATCGAATTCAGCTGTGTGAATTAGATGCAAAAGTTCTTGGTAGATCCATGGGTGGTAACATAAATTGATGAGATTTCTGTAACATAT…	491
contig10951	-2.50196	0.860431	0.0379158	0.0771704	nohit	CCTTTATTACAGTGGGAAAGATGCATCGAAAGGCTTTCAGCACCTTACTTCTTCCTTTCTGTAGTTTGGACAAAGGGTTCATGTAGCAAACAAAAGAGTCGAAGCGGTAACTAACTGTACTTACTAGTATAGGATGCAATGCTAAGAAATAGCTGATGGCTTTGTTCGTAAGCAGTAAGGAAGCAAGTGTAGCGAATTGTCAAACTCATGACATTCGGGGATGGGATTCGAGGCATGAAATCGAAGGTACTCTAGATCGATCTTCTTTTCTTCCACCCGAAACAAGAAAAAGTAGAAACTCCTATACGAAAGAGAAAGAGAGTATTAGCTCCACTAAAAGGTAGTTACAAAGAGTATTAGCGAATAAGGTAGTATCACTCGGTACCAGATTACCCTCGG…	491
contig10955	-3.39002	2.40824	0.00427777	0.0132382	nohit	CCTAAGGGAGTCAACAAAATTAATCTTTCACCACTCAGCTGAGTTTACCAATAGCCAAAAAGAACCCAGGGCTTCAACTACAACTAATGACAAGAGAAATGATGGCTTTGGAATCATTCTTATTTAAATCAATTACATGAATTCCACCTTCTCCAAGGATTTGATCCTACAGAACCATGTGTGTTTCATTAACTTTATGTCCCGTTTACAGAGTTCAAGTGACACTCCAATCACACAATTCAAAATAAGCCTGACAGTAGTATCTCAGGATTTTTATTATTTCAAACTTATGTAACCATTTCAGACAAAATGCATTAATTGAGAAGTAAGAATTACCTCATTTATGCGGTAGTGGCAGACCTAACTTCCAAGTACTTGTACACATCCAGTAGCTTGGGA…	488
contig10980	-0.653968	0.109734	0.408326	0.523899	nohit	CAAGGATGATATTTGAGATAGAGAAATGTGGCAGCTTTAAATTTGCAGGGGGCTAACAAGAGTAAGCACACCCCACAATCGTGTGGCAGCCTCACGGTGTTTGATCTCTCTGTAGGCACCGTGCAAAAGGTGGCTTGTTATCTGAGAACAAAGCACCCGTTGTCTGAATTAAATGCCATTCATCCATCGATCAAAATCAGTAACATGCAATATAAAACTAGCATTAGAAGAACTATAAGCTACATGAAAAACGAGTAAAGAACACAAAGGGGGAGAAGAGGATCTAAGTTTTTGGTGTGGATATGTGGCCGGGTATTGTGGCGTTGGATTGAAGGAATAAGAAATCCAAGCAATCTTCGTCCGGCGACGTAATATCGGCTCCATGCGGCAGACAGGTAT…	486
contig10993	6.14544	15.3525	5.19415e-13	7.02832e-12	nohit	ATTGGATCTCATACCCTTATGGCCCTTGAAATATCTAGATTGACATGAATATTAGATAAAAGCTGAGGAGGAGAATAATGTGTGTGATTAGAGGAATTGTTCTTCCCATTAGCTAGCTGATCAACCGAGAAAGCTACACGAGGTTTCGAGTTTGGTGCGTCGATGGGTTGAAGAAAGACGATCACCGACATGCACGCTTTACAGTCACAATTAATGGCTACTATCTTTCCATGGGAGAGTGGCGATGTGGGTGACTGAGATGTGGAACCGGCCTCACAAGGTGTCTTCTCCTTCTCTTTCTTTAGTCTGCTTTTGGCTGGCTATATCAAGAACCAGAGTTGGTTTGATGGGGGAGCATGCGGAAACCTTTTCCCACCATCCAAAGGCCCAAAAGAGTTG…	486
contig11006	-0.917002	0.368931	0.144235	0.23143	nohit	GGCTGCTAGTTGAAGAAATAGAATTGGCATAGTTTGGGAACAACCTACCACTTGGTACAACTAGTCTGCTGGTTCAAATCAGTGAAATGCCAGGCATGAACCAGTATTGATCGGTTTCCATGGAGCCATATATTGGTTCATGGTTACACCTGTCCATCAAATCTAAATTACGAGTTTGATTGGTTTTTAACATTGTATGAGAATTGCTATTAGCATTAGTTGCAAATGGAATGTTAGCAATTGTCTGATCACTATAATTTCACATTATGACTCAATTATGGGTTTTTGTCTTTACAATTGTTGCATTCATAATTTTCAGGCTGAATGTTCATGATGTATTTTGTTTACTTCTAATTTTCATTGATGAAAGCATGCTTTTGAAATGCAAAGCACTGTACG…	489
contig11023	1.40493	0.288434	0.294572	0.410845	nohit	ACGGCTGAGATCTGAGAGCCCGAGATGTTCCGAAACTTGAGGAACAAGATCGGACCATCGTTCTTATTCATTTACTACTCTCTTTATTTCTTCTGTTTCATTTGGACATGTTTCGTGGTTATCGCAACGGAACGGAGTTTTGTGGATCGATTGGGAATGTGAAGCAGTGCAGGTATGGTACCAAATCGGGGTTGATTCCAAAGTCGGCGTGACCCGAGTCTCCGAGGATCGCTGGTGAACTATGATGACACCGATGGAATAGAGAAATATCAGATTCGTCCATGTCTATTCTACCCTGTCAACTTCCTTTCATCGAACCAACCCCACGGAGAGTTGGGAGAAGAAGATAATTGAGATGTAACTTGCAAGTTAAGGACGTAAGTAAGGGAGTTGTTGAAA…	487
contig11051	4.64294	5.41854	1.7949e-05	0.000102634	nohit	AACTATTGATCGATAAGTACGCCGGGGACCTCGCCAGTGCCGTGCCTGGATCGGATCCTGGATGATGTCGGCAGGCTTTCGGCATATGCGCCGTTGACGGCTCCGCGTTCCTCTTCGTCAAGGATTTCTGCGTCTTCCGCAACGTCGAGCTCCTCGCTGGATGCTGTCCGCACTCGCATTGGCGTCAGATTCGCCGTACGAGTTGGCATCTTCTCCTTCGACTGATCGGATCTTTCAGCGCCCCTTAGGACCTCCGGATGTCGGTGGTGAATCCCGCTGCGGTGGTGCCAAGGGATCCCGACAATCGGTTACCGCTGTTGGATTCAGGAGTTCCTTCATGGTTCGGAGGAAATCTTGGAAAGAATCAGGAGGATGAAACGAGTGAATGTAGAGGCAGCA…	486
contig11056	-4.08693	4.01816	1.4732e-05	8.50463e-05	nohit	CTCCGGTCAACTACAGCTGTTGATTCTTCTCTGCTGCCTTGGTGAACTCGTCTTGGGTTACTTCTCTTGCTGGCATCCCATCTGCCTAAATTAGTGCTCCAGCCTTGCATGCGACGAAGATCATGATCTCAGAGTTGTCCTCAAGATCCCATCCAGGAGTTGAGGCACAGGTTCTTTAATGCTGCTGCCGCTGCTGCTGCCATCATTTCCAACCTGACCCCATGTCCATGAGGTCAAGATTAAACTCCGTACCGGAGGACATGGAGTCCAAGAGAAAGATGATGATCTCACAGCATGATCACCGTGAGAAGCTCAAAAGCTAGAATTAGAGGAAGATAGGGAAAATGAGACCACCGCTTTAGCACTCAAGTCACGATTTCTTCGTGTAGGTCCTGTTTG…	485
contig11073	1.66796	1.36346	0.0205639	0.0468408	nohit	CTCAGACTTAACAAACCTGTCATTACAACTTTGAAGCGATATAGAACGTATCAGATCAGTTTAAAAAATTGGAATGGTCCACCAGTTCATGACATCAAGCCTTCAACTGGGGGAATCAATCACATGGGGCAATCAAATAAGAATCGATCCCAACTTGAAGATACATACTTTTCCTCTGCTTTTCTTTTTTATCTTTTTCTGTCTGTCTCCCCCTTTTCCTCTGCAGATTACAGGTTCATATGGCATGCTATATCAGTAAAAGAGGATTTATGTTGTTTAGTTTGACTATTAGAGTAGTGGTCAAGGCAGGAAAGGATTTTGTACCTGTCTGAAAATAGTTAGATCTATGGCTTATTGCTGTTGCTGTTGTTGTTTTTGTCGTTAGATCTTTTTTGATCA…	489
contig11074	-4.61744	6.2703	9.43627e-08	7.56977e-07	nohit	AGTTAAATGTATAATCGTTAGTTGTATATGGCAACTGCAGAGTAGAATTTAACCATGTTTTATTTGTCTTGTCTTCCTTGTGGTAGGAGATTGTTCAGTCAGGTCAACTTCATCGAATTCCCTGAATCACGGTCGGATGGGTTGGATGCGTGTGCAAGCCTTGGGTGTGAAGGTTTGTGCCGGTCGCCATGTGTTTGCCCAAGTTGCACTGGGCGATCCAGGTTGTATTGACTCGCTTGTGTGTGTTTTGGCAGTTCTGGGCATGATAAAGGCAACTACCGTGTAGTTAAAAGCATTAATTCTTCTACCAAAGTTTATTGCTAATAGCATCTTGCAGATATCATTCATTCATTCCTAGTCCATGATTACCATTTTCTGTGTGAAAGAATCGGTTCGTCA…	485
contig11080	1.81996	0.86349	0.063493	0.120102	nohit	TTCTGTTCTAACCTGATTGACTACATGCTGTAGTTTAATATGTGAATCTTGATGCCATGCGTAGGATATAAATGGAGGATTATGATCTGAATTTATGGATTGGATGCTCTGTATTTGCTTGTCAATTGTTTTAGGGTTTAATAGCGAAGGGGGCTTTTAATTTTATTCTGGGACTGTTATAGCGGCGCCATGTTCTTGTGAAATTTATCTGCTTCTTGGACTATGAATGGATTATTTTTCCTTATCACTCTGGTGATCGGGACAAATTTACATTTTGGAGTGAGATGTTCGGGCCATCCATCAATTATTTCTTATTAGCATGTCATCTGTTTCAAGGTTTAGTAAGCGGCTTTCATAGTAGGTGTATGCTCTTGTGAAATTTTCCTACTTTCTTGGATC…	478
contig11083	1.66796	0.454488	0.181197	0.280062	nohit	AATTATTCAGAACTGGAAGGTACATCTTATTGGAGCAAGTGACACCAGGTAATAATAAAGAACATACACACCAATGAAACTCTACTGAGGCAAATCCTTCTTCATAATTCCTTTCCCATGTCATATAAAAGGGTAATGGGAAAACAGAACAAGCAAATCTACCATATTGCACAAATCTATGGTCTGCAACTACACCTTTATGAGATGTTGCTGGCACGGCTCACGACGAGATCAATGGCACTGGTTCTTCAGCTAGAAGTAAATCTCAGACATCTTGTCCTAACAAAGTATATCTCAGACAGAACCACACAATGTAAAGATCCCAAATAGATCTCTTATGGAAAAATTGGATTTGGTGATCAGATGAAAGGTTCTGTATGGGTCTGAGAGTAGGTTGTC…	484
contig11123	-2.53229	90.8155	8.36486e-101	7.31019e-99	nohit	AAGGTACTATTTTCTTACCCGATGTGGTCACCCCAAAGCCATCCTCTCTGCCAGTTGCAAGGTATGATTTACTTCGAGTTAGCGTTCGAACGACTTATGCAATTGAAAATAATTCCGCATCTATCAGTTAGTGATTATTGATCTATCACCAAGGCTGTTTAGTCAATATCCATAATAATCCTGGTTTACCCAGTGTTGTCTCCACCCGGTTTAGAGTACCGCTTTCGATCTCGTTACATTTTAAGTATTAAGCATTTATTTATGCGTTATTGTCTCGAATACCGAGGTTCATGGATCATTGTGCAATTGTTGTGGTATATTGTCCGCTTGGTCTTTGTATTTCAATTTAGGTGTTTTACTTGTTTGTTTATGATGTAACTTGTCAAGCAAAGGACCCTA…	483
contig11124	-0.19711	0.0631415	0.44109	0.557525	nohit	GTGTGGTCAAAGCCTGTGAGTGTGACCTTTGATCCAACTATTTTTATTAAAATTATCTAAAATTTTGAAAAGCTCGATTAACTAATAGCAACTGTTTTTAATAATTTTTAGAGACATTAGTATATGATTTTTAAATATAATAGATAGCAACATTTTTGCATTCAAAATTTTTATTTGATTGCTTCCCGAACCTACTCGAGTCAACGACGCCAATTTTTGTGTTTTTAATATGAGTCAATAATTATTGAATACAATAAATTTGTAAGATATTAGTTGGTAGAGGTACCCAAGAGAATGGCAATGGAAACTTATGGACCGTGTGATTGTACTGAGGAGGAGGTCGGCTTGACTATTTCATCGGTAGGGTAGTAACGCTGTCGCTGTTATGAATGGTGAACA…	487
contig11134	0.30539	0.0167201	0.898175	0.934672	nohit	TCCTCTCTCATGCCGGCCGCCTCGCCCTTCCCCTCTCCGCCGCCGGGGACCTCGACCAGCCGGAGGGCGGCCTTCGCACGGCCACCGTCCCCCGCTTCGAAGTTGATGCCCCCCTCTCTGCAGATGGCTCCCGCCGCCGCTACCGTCACCGCGGCGCCGCTGTTCCCTACGGAGACGGCGTGATCGCTTCGGTCCACGCGAAGGACGGGGAAGCAGGCGGTGAGGCGAAGACAGGCAGGGAGAAGGCTGCCGACGGGTGGCAGAGAACAGAGGCGGTTGACCATAGTGGGGGCGAAGAGTACAAGAAGAAAGATGACGACTTGAATTCAGGTTCAGACGAGGTAAAGGAGGCAGGAGAAGAGGAGCTGCAGCTTCAGACTAAGAATAAGAACAAGGATA…	483
contig11139	0.568425	0.0727213	0.662854	0.751098	nohit	AGAGTTGAGATCTGTCAAGTGGAACTTTAGAAAAGATAAACACTTTGATGAGCTTAGATTCACTGAGAAGGGGAAAGCTTCCACTAAACGCAGTGTGTAGGCCTCAAAACCTGTGAGTTACCACTGGGTGGGTGGCTGCGTGCTCAGAGCAGCTCGGGAGCGCATGCAGTAAAGTGGAAAGCTGACCGTCTTTTGTGAAGAGGACTGTTAGTAAAGCATCTTTGGAGTGCAGGCCATGACAATTCCTTCTCTTTCTTTCTTGTCACGGTTCTTTCCCTTGGTTCTCAAGCTGGTGATCTGATTCAAAGTTTCCACACTCAGAAGGGAAGAAAAGAAGGATAAGAAATAAGAGCATCCAGAAGAAGAAGAAGAAGAAGAAGTGGAGAGCCGAAGTCAAGT…	482
contig11141	-0.33204	0.0622548	0.489948	0.600548	nohit	ACAAATACAGGAATTTCCATTTCTTCCACTAGTGCCGAGTGATAAGGGAGAGACATAACATATATAGATTCGTACAATCGGTGGTATTCCTATATTTAGTATTTTAAGAGATACTCGTCTGACTTTCTTTTTCGATTTTCTTGATAAATGAAATAGAATAGAGTGCTCCTATTTTTACCGAGAGTACATACGCAAATTGTATTCGTTTATTGTACAATACATAATGAACTTAACATAATTACCTCGACAGAGTACTTGTCAGGTTAAACGACAACCCTTTTTAGCTTCGACTTTGTTTGTGTATCCTCAATGACTAATTGGAAACAATCTATCTCATTCTCATTTAAATTGCACACTGAATTTTTGATGTATGCCTTCCAGTCCCAATCGAAGAAAGAG…	482
contig11166	-1.21667	57.8195	3.91277e-71	2.47339e-69	nohit	CTCTTCTATTCTATCTAAGAAAGAAAGAGAATCCATCTGATTCAGATCGTTGAATGATCCATTTACCACCCTTCCTTTCGTAGGAGTCAAAAATACTATGATGGTTCTGTTGCTTTATATATTTATCTCGTCTGTGATTTAGCAATCCCAAAGTGCCTTTCTGATACGATCAAATAAGGAAAACTGATTCTTTTTTTTTCATTTTCGTACTCTTCCATAACATAAATATCAGAAAGAAACTTCTGGTGTGGAAGAAAAATGGTTTGTGACGCTGAAATGTACCCCCGACACATAAAATCAACAAATCGGAAATAACCTTTGTTTCATACTACTATCTCGATACAAAATCTCATGTTATGAAAAAACAATAATGGTTTGTTCATATCGAACTCGAAGTGC…	485
contig11169	0.627318	0.447952	0.262519	0.374092	nohit	TTCTCTGAAATAAACTCGTCAAAAGCACGTCTCTGGTTGAACATATCCCTCACCATTCTAAACCAAAATGACTGTCGTTGTTTATTAGCTTGACAAACTCCCGGGACAGAAATCGACCCATATGCTCCTGTGATTCACCATTGGTCGTCGGGACAGAAATCGAACCATGGCGTGGAGGGAGTCGTCGCGAGAAGCCCCTCTATTGCTTTTCCACGCTTCAACAAACGCTATTTTGATTGGTACCATCCTAATAGCAGTTCCTGTTGTCGAGCATACTCCATCTATCCACAAGAGAAAACACAGCTCAAGCTTTTAAAATGTAGTCACTTGCGCTTCATGCATAAAATGCAAAATGTGTTGACAAAAAAATGTAGAAGAAGTCGCAAGTGCAACGTGCTG…	482
contig11174	-1.23893	0.576867	0.0754109	0.134825	nohit	ATGGTGCTGCAACCAGGCACTGCTTCAAGCATGAAAGACACTGGTTCAAGCCTCGGACTGAAGTCGTGGTACTGAGTCACAATAGTGATTACTCCATCGTGGTAAACTTGACCTCTATGTCATCCGCAAGCCTTTCAGCTTTTTGCTGATCTTACATGCCAACAGGTGACTTGGAGATTAGAGGTCAGATCGATCAATTACCCTGACCGGTCAAGCATCCCCAGATTATGTATTCTAATTCTTGTACAGACCTAACCCCTTGGTTCATTTGATTCCTTCTCCTTTTTCTTTTCTTTCGGTTTTTTAACCCCCACCCCCCCATTTTTCTTTTTGAGAACTTGTGTGATTCTTGTTCCCACGCTTACCATTTTCTCACTTGCAGTGGCTTGGGTACCGCCA…	478
contig11183	3.64294	2.70927	0.00382284	0.0120999	nohit	CCTAGAAAGTCCTTAGCAGATTTAAGAGTAATTTTACAAACTACAACTTGGAAGTGCTCGGAAGTAACTTTACAAGCCAGCTTATAAAACATTAAGAGATTAAAAATTAAAAAAATTATTGAAGCGAAAAAAACATTTTCAATAATTTATATAATAACAAGGACGATATTCATATTTCCATGGTTGCAAAAGCTACCATAGGACCAAAGTAATAAAACACATTAAAAACCTTAGAACAAGGTGATTGAAGAAAGATGATAAGTACCTACAGAAATTGATGTGGTATCGATCTAATGAGAAATACAGGGGAAAAACTTGCACGAGATATCTATTAGCCTAGAAATGACCTACAATATAATTCCTAGCGACACATACAATGGATTTAAGAAAAAGGAAAAA…	480
contig11213	-0.619097	2.19755	0.000194467	0.000891437	nohit	AAACTGAGTGTTATATGTATGATAAAAATGTCAACCAACCAACATAAACTGACACAAATTAAGGTATTTCCTTTCCTCAAATACTTTTGGAATATCTCAAGACTTGCAAAACAAACTACACTATACCCAATTGGTAAAGACCTTCCAAATAAGCAAACTCTGACCAATAAACAAACTCACTCGGACGATATAAAAATCCATGCTAACACCCGCGGCTCATCACAAGTATGTCCTTTGCTTACCTACAAATTAATGAACCCGTTGCATACCATCAATCCAAATGGCACAGAAACAAAATGTGCCATCAGACATGACATCCTTTGTTGAACCTTTGTATCAGTACCACCTTACCTCGATGAACACCAGACCAGACTGACCAACACGAACCGAACCGACAAT…	477
contig11230	0.372504	0.0435021	0.793039	0.857838	nohit	GTGCATTCAAGAAGACATCAGATGAAGGTGATAAAACTCGTGGAATAATTCTTGTCCTGGTCATCATTTACGTTATGTTCCCCATCTGCAATAGATCAGGGCGACGTGTCGTGGTTATCCAAGGGGGGCAGCCTCCATTGTCAGCATCAGAATCGCTTCTTGCCCTGTTCTCAGGTCGGATTGATGTCAGCAGCCTTATGCTACATCTGACTGGTAAATGTTGCGTCAAATCCTGTGTGTGGTTCATCATCTCCCTGCCATCTTGATCAATTAGCCTTTCCCTTGACTTAATCGAAAGGAACAGGAACAAGAAGAAGAAGGGGGTATCTGACAGAAAAGGGCAGACTGATGACGAGCATATATCCCATGAAAATTGAAGTGATCAATATGTCGTTATTG…	478
contig11258	-1.72436	0.638834	0.0675566	0.125942	nohit	TGTCATATTTTGTCTGAGAACTGTCCATGATGCTTATTAGTTTAATGGGAAATCAACTGTCAATTGTATTTGCTTTTTATTCTAAGCTTGATATTAGTATTAAGTGCTATTGACTTAGCCAATGTAATTGCTTCACCTTTATACTAACTATCGACCGCCCAATGTGTTCATGCTTCTTAGTTGTACATCATACTCATTCTCTGAATCTATGTGGTTCATATTTTAATTTTGCTGGAGTAGCAATGAGTATTGTTAAGTTTTAGCAAAATCAATGCATGTTCATCATCTAAAAAGTATACGAGCTCACTTGAAGCTCACTAGCTTCATTGATGTGCCTGTTAAGTGTCTAACCTTTCCAGAAAGCCAAATGCCTAAGAGGAAAAGTTTTGTTATTTTGGG…	476
contig11261	0.498035	0.0311274	0.787644	0.856055	nohit	GCGGCATGTCAATCTCCGTATCAGGTTTTGGCACAGAAGGCTACCTAGGTTGGTCTAATGCTGCAGCATCTGTAAATAATGAAACCATGATCTCATTGAAAGACCAAAAGAATCTTAATGTAAGAAAATCTCATTGTAAGGGTGTAGATCTTTCCTCCATTTTGATCCGGCAAGAAGTGTCAATTTGAAAGTGCAAGTATAGCTGCATTTTTATCATTAAGCTGATGGTATTATATTGCAACCAAGGCCTACCACATCAAATATCGGGTTGGTCAAACTGATACTTACCATTGTACTCATAGGTTCTTGACCAGTGTATCATTTTTTGGCGATATCCATTGGTACAGATCAATATATCACCCAGTTTATAAGAATCATATCGACTGGTTCGAAACCAAG…	477
contig11279	1.66796	0.681731	0.101509	0.174843	nohit	CTGAAACAATGGAAATGGCTATACCAGCATTCCGCAAGAACCTGCAGTTGATCTTAACTCTTTAAAGCTTAGTAAAGGTTACAGGACAACATATCTAGTTCCCAATCAAAACAACAGAAGTAAGCATGGGAAACGTTTATATCAGGATCTGATACATTAGAACCAATTACACCACTCAAGTTCTATAGCAAAACATCTTCTCGGATACAGATCAGACACCCGCATCTTGGTATACATCCTATGATATACATGACATTTTTAAAAACTAATTTCTAATCTACATGTTTACAGCTCATATTTCCCATAATTGATCAACCCAGCAGCAAATGTACAATTGATGAAGTGCCTGCATGTCCTGCACAATTGCTGGCCATTTGCATATGCATTGGAATGTCATGA…	476
contig11293	-3.19737	2.10721	0.00844063	0.0231129	nohit	GTAAATGTCATGTAATTGCAGTTGGTTGAATAACCATCATAGTACCTCTTCTTCCTGTCAAGATATTAAAGGCTGTTTTGTTCCTAATTATCTACAGTAGTTTAATTGCATCTTTAATAGCATATGTATTATTTACCTAAAGTGCAAATTCATCATTGAATGTGACTGGTGCAGGGTAATTTTTTTGTAATATTTAAATGTAAAATTTTATATTAAAATGTCTTTTGTCTGAAACTGGAGCCTCACATACACGAACTGAAGCTCATGATGATAACCTGCAAATACTGATGATGATATAAACTGAGTGATGTCAGTCTTATCTTAATAAAAAACATTGATATGATGCAAGACCTCCTTTGTATGTTGTACTTTTTCACTCACCATCTTGATCGAATGAGC…	476
contig11296	2.66796	1.72086	0.00746468	0.0209548	nohit	CCCCTGAAATCCCCATCAAGCTTCAGCTGCTGAAATAGAATACGCCAAATGAGACATCGCTCGCCTCAACCCGATCCCGTTCTTCTCCAACTTCCTTGAGATAATCACGGAACTGATTACGCCATAAATCTGAATTCGACCTCAGATTTCATCAGCAATAACTAACCATACGAAGCAACAAGTATAAAGGAAAAGAGAAAGATGGGCACAGAAACCCTAAACAGATAACATCAAAGCTTGGAACTCGCTCGTTTGTCCAAGGATTAACCGGACACGGATGCATCGTGAGACGCTGCAGGGCGCGGAAGCATTACTGAGTAGGGATCATGGGTGCTTCTCTTCCAAGATTCGAGGGGGAGCCGATTCCCTCATCGGCTGAATGCCACGAATCAAATGGCG…	473
contig11308	-2.23893	0.632122	0.0733883	0.133564	nohit	ATACTGTAAACAGCATCCCTACTGCATGAAGCTCCCACCAATTCAGGATCTGTTGTGAATCAAGGCATCGAAAGCTTATTTGAAAATGTAACCATATTTGCTTCCTTGACACCAATTATCTTCCATATGACAGAAACCTATATTATCTTAATCACTGCAGTTCTGATGCCAAACAGTTACATGCTGTTATCTTTTAATTATTTCCACAAACAGCACCATGAATACTTTGTGGCTACAGATTAAAAAAAGGAATAAATTGGAAAATGTGCAACGAAGAACTTGCTGACCCACCATAGAAGTGCCAAGGGACAACTAAAAAGGACAATTGTAAAAGAAAAACCATGCCCTAATGCGACCCTTATCTACTAGCTAGACCAAATCAAACATGACCCAATTGTA…	476
contig11318	0.819963	0.219468	0.399709	0.51639	nohit	ATCCGTTTTATCCGAGGCATTAAAGTACAAGAACAAAGACAAGTCTTCATGCTTTGGGCTTTGTAGGGAATCTCAATGGCTGGTTGATGATTATCTATCTTCAACAGTAAGATATCGTCAAGTTTAAGCTGCTCTTGGTCGACAATTTAACTAGATGAGATTGTCTTTTTTCTTTTTTGTGATTATAAGTATAGTCTTCTAGATTTTCCATGAGGATTGACTTGTCAATATTTCTTACTAAAAGAAAAGAAAAGGAAAAGAAAAGCAAGACTTGTAGCTCATTCATGATTTTTAAGTACATAAACTGATGCAGATTAGGTTGCTTTTCCCTCTGCAATTATTCCTTGTTAGAGATTGAAATTAATAGTTCATCTCATAGAGTTCTGTCTCATGACCTTG…	474
contig11319	-4.55995	5.41854	7.03555e-06	4.30186e-05	nohit	ATATGTTGTGATTCACATGCCAGCAAGCTGGCCCTTCTCAGTTCAAGTTCAACAAGTAGCATAAACATCTTTTTGAAGACAAGCATTGCAGTATTACTTGAGAGAGAGAGAGAGAGAGAGAAGAATCTATGTTATGAATCACATGCCAGCTGGCCCTTCTCAATCCAAATCCAGTAAGTAAGCATAAACATCTTTTGAAAGATAAGCTTTGCAGTATAACTTGATAATCTCATCATGATGGTTCTTCACTCATCATCATCGGAACATCTGGTAAACTGTATTAATAACCTCTTGCCTTGCATTTCCTAATTCCAGCTAACCTTCATTACATTGTACATAAATAATCTGCATACGGCTAAATCCTACTTACATGAACACCATTAACAGCCCCTTTATTCC…	463
contig11331	0.498035	0.0311274	0.787644	0.856055	nohit	TGTGTAAGTTTGTTCGTTACTTGAATATTATATGATTCTAGTTCTCTTTCGTTTCTTGTTATTTTCGAACATGTTCCCTGTGTTATTGTGGGTCTCTATTGTGGATGTATGCTCCTAGGACTTGCACTGTAATTGAGATCTCGTGTAGCTTTAATTGGTTGTCATGTCTTCACTTACACCTTTATGCTTTCTAAGTTACTTAGTGCGATGGTGTATTTTGTTGCTGTGTTTGTGCATTACGTCAGTTCTTGCTTTAGAGAAGGGAGACCTATTTTTATTGAAGGCTGCGTCACTATTTTCCAAAGCTCTTCTTTGAAGTCGTATGTATGTTCAAGTAATCAATGCTGACGGGATCTCTGTCTTGCATGTTTTCTAGCCAAATTTTCTGGAAGAACAACA…	471
contig11332	-1.72436	0.638834	0.0675566	0.125942	nohit	GACAAGAGGGTTCATTTTGTTCCACTCACATGTTAAAGACCCACATGACAATCTTGTAGTAGAATAAGTTGTTCCCAGTCAAGAACTAAAGCATCATTTCCCCATTCTTTAAGTGAGATGCGACAACAGGCCTTCAAGATGTGCCATCAATGTAACTTTTAAGCAGAGTAGAATAACCTTTTCTATCTCCTTCAATTTTCAGACTTCTTTAGCACATTAATGATCATGGCCATGAATATGTATGGTGTTCATTGTTCTTTAACCCAGTGTGAATATTTAAATATAGATTTACAAAATTCTATAGATATCACTTTCTTCAACCTGCAATAACCAAAGTTTCCACATGCCTATAAATCCTCTCTTTTTTGTATACAATCAATCTGATTATAATATCATAAT…	473
contig11334	-3.37643	2.1175	0.00139207	0.00505588	nohit	TTTCTTGAATGATCACATATTTCGCACTAACTACAGACATCGACACGCGTAAAGGGAAGAGAAGCGCTAAAAGCTTCTTCTGCATTTTTTGCTCTTTCTTTAGAGTTTCGATCATACAACTTCACTTGGTGACCAAGCAAAGCTTGGGATACACCCATTTTACTCCAAAGCTTTTACCAACCTGCAGGGAGAGAGCAGCCACCAACCCAACAACAATCTGGCCTCCTCGATTCCCCGAGGAAGAACATGGGGCGGGGTGCCCAACAACATTCGGAGAAGAAATAAGAATCCTAGTCTTTCCACCTCCAGAGTTTGCAGGATCATCGGGCTCCAGTTCACCCGAATGCCTGTCTGGCACATTGCTAAAAGCAGTTTGATTTCTCCCGGATCATTGTACGA…	472
contig11338	2.83789	4.15478	3.11041e-05	0.00017043	nohit	GGGATCGCGTGGGCTTTGAAATTTTTGGCCGTAAGAGATGCCAGGAACAAAAGTTCTTTGATGTGTAGTCAGTCATCTTTTATATCTTTTCAGAAGCTACAGATTGGATATGGCCTGAACCAGCGGACGTCACATTCTTTGCCAAGGCAGCTGCTTGGCCACCATACTACATCCGAGGGGAGTTGGCCGGTATCTAGTTGCAATAAGACTGAGTCAGGGCAATTCAAAGCCTAAGGCCACCTGCATGCTTGAAATGAAATATGCACTGCTGTTTTATCAACTTGAAAGCAGAAATCTCTTTGAATCTGTAACATAGTCTCCTGCTTTAGACTACTCGTTCTTGTTGCTACTGGTGATTGGTTTTGCAATCTTCAACATGTATGGAAGATGCTTCATTAC…	473
contig11342	0.461509	0.0852133	0.668487	0.755607	nohit	AAGAAACGCTATATAACCATGATTAAGCATAATGGGTTAATCAAGAACCTAATATTCACTTCTCTGCCCAAGCTAACTCTATTTCTCCAATCGGGGCTCCACCTCCCTCATAATCTCTACATTCGATTATGAGTTCATTATTGATCGGAGAATCCACCAGGGACAAAGTACATCCTGTTTTAGTCCCTCAGAATCTCCTGGTGTACATTTGTCCTTTCTAGTAGTGTTTAGTTCATGTTCTTGATGAATACTTGATGAACACAACTACTTTGAGTACAGACTCGGCAAGTCACAAGCAAATAATCTCAGCCACTAAATTGAATTATCTTAAACGATTACTAACTTTATTTGACAGAAGTAGCAGCAGCAGCAGCAGCATCAACTCGATAAACAAGCCTT…	473
contig11391	0.30539	0.0167201	0.898175	0.934672	nohit	CATCAGAACTTTTAAAGGCGGAAAACGAAAGGGAGGGAGAAAAGAAGTAATGCTCTTGAACATACTATTTCCCTCTTAAAGTATTATTTCTTTCCCCACCCCAAAATTGACGTCAAATCCCCAAAACGTTTCAAACTAGAGATAATCAGTTAGCAAAGGTTAAATATCAGACTCTAATAGCTTAGCATTATGCTTGTGATGCGAAAAAAGTTGAAAGCAACTTTCCAGGGCAGCTATCCACAATTTCAACAAAATTAACAATCGAAAATAAGACTTGAAAAACCAGAGAACAATATATTGTCTAGAGCTTGCATCACCTAATATCATACAATCACCCAGTTGAACTAGAAAAGAAGTGGTCAAACTATCAGCAACACAATTCCAAGCACTGCAAGTTGT…	472
contig11395	3.05798	1.80618	0.0253448	0.055833	nohit	TATATCAGTGTGTATTCGTGTTCCTCAAGGTTTTCCAACACATCCATGAACCATGGCTGTTCCACGAATATAAGGCACAATCGTCAGCCAGATGCACACTTCATAAGCTTTTGAAGCTTGCAGTACAAGATCTTTTTCGAAAAACACAAGAACAGAAGCTTACCAATTGCAGCAAAGTTGCTCTACAACCACAGATTGCACCAGAGACAAGAATTCTGCTAAAAAAAATGCAGCTCATATGATGCTCATGTATCATCTATGTGGATGCCACATAAACCATGGAAGCCTCAAATATCGACCTTCTTATTGGATATCACGCCATCACCAACATATAATGAAACTAGTGTGACCCCTCTTTTGCACATGGATAACAGAATGTGATCCCTATTTGCTAATCCT…	470
contig11413	-1.917	1.25562	0.0108915	0.0282766	nohit	GTTTGTTGTTCTGTTCTTCATCGTTGTCTAAATCTTGTGGGAATGGATGGATCAAGTGATGAGGAAACTGCAACAATATGATGGGGGCTGGTTATCCCTCCATGATTCCTAGTATTTAAGTCTCTGATGGTCCTTCTCCTTTGCTCTTACATCGCGTAACATGGTTTATGTTTCGTATTGTCGTTCTTTGATATGCCTCAGATTGATTTAATGCTTTGGTATCTTTCTAAGGCGGGATATGACGATGAAGATAATTGGTCCGTGTTTCTGATTACATGGTGACTGATACTTTTACCAATTCTGATCCCCCACATCAACAAGCTTTCGTTGGACATATTTTCTATTTTGATTTCTAGTTTAGACGCTGTGATGAATTATGAAACAAACTCTACGCATGCC…	470
contig11427	-0.917002	0.147572	0.355741	0.472429	nohit	TGATAATGAGCAGGTATTGTAGNTCCCCTCTGTGTATTTTTGTGTGTGATTGATAAACCTGTAACATTCACTATTGACCATCAGTTTATCAGTGAAGTTGGTTCTGACCCCAGAAAAATTTTCTGCATAAGTTTAATCTAGTAGGCGGTAGAATATAAAGTGATTGAGAGACCATATTAAACCACTGCTTGTGCATGATATCTTATGTCACATGAAGTTGGACCATGTGCAGCATCAGTCTATTCTGGATATTATTTGAAGGATGTTGGGCAATCTTTATTAAGTTACTGTCTATGTTGGATATCAACTCAAGGCTGCTTGGCATCTTTGTTAAGTCGCATCTATTGTTTTCCTCAACAAGTTTTACATCATGTTGCTTCTCCAAAAAATAGTCATTTT…	470
contig11437	-0.23893	0.0241774	0.64686	0.740406	nohit	ATTGGAACAAAACAAGGCAACATAGTAAAACATGTAAGGATATCAGAACCAAAAACTATGATCAATCCAGTGAAATTGCACAACAACATAAGTTTTGAAATGTATGATAATGAATATAACGTATTTCCCATGCATGAGATGAAAAACCCAACAATAAAAGTCATCACTTCACCAAATAAACATCAACCAAAAGAAGATTAGGACTTTCTATGCAAGAGTCATGTCAAAAAGACTTGTTAAATGTAAATCTTGTTAAGTAATCAAGCATGTTCTGGTTGATAAATGTAAATCTATTTGTCAAAGTATTAAAACAATATACATAAAAGAGGTCCAGCATATCTTTTGTTTATGGGCATGTTTAATCGCATATTTCTTGGCACAGTGAGTACAACGTCAAGG…	467
contig11439	0.66796	0.0437237	0.721153	0.796178	nohit	TATGCATCCACTTCCTCTTGATTTCTTAGTGAATTATGATTCATAACTAGTTTCTAAGCTCTGCTGCAGTCTCTTACTACAGTTTCTGAACTACCCTGCTTCATGCTTTCTTCCAATTAAAATAGATTGATGTATCAGAACTGAGTTTTCCGCGGCCCAGTTTTATAATCGGTATTTCGAAAGGCAGGCAATCATCTCACACTTTAGTGTCATGAAAGTGGCTAATCCTTTCGAAAACAAATGAAGACGATCGATGTTGTTTAATGTTCTAAATTCGGATACAATGGCATGAATGCCTAAGTGAAGGTTGGATGTCCGGAAGGCAGTTTATGTTCAGCACTCTTCCCCGAAGAGAGTCAAATTTCAAAGAAGAAACATGTTCAAGTTTTTTCTTTTCTT…	461
contig11446	-2.97498	1.80618	0.0168105	0.0404228	nohit	CTCCACGATCTATAGATGTATGTATGATTCGGTGTGCACTTTTAGAGAGATGTTAAAAACCCAAGAACCTAAAATTGGAGAACAGTTGCCTGCCCATGAAAGGGATTACAGGTGCAGTGGCTATCAGCTGGTTGATAACATACCCCCGGTTGCCGAGAAATTAAGCTCTCAAAGATGTGGATGCTTGGACTTCATTGATTGCATCGGTTATTGTCATAAATCCTCTGTGCTCACATTCTACCATCATGGAATTTGTACATTAAGTTCATGTTGTTTGGTTTGTGATAGATTAACAGTCATTCCTTCTGAGTTTTTGGAGTCACCATGCTGCATCATATCTTCAACCAGTCTGATGTCCCCATGAAATCTTCATCATGTGGGTGTGAAGAATGTTTTGCT…	466
contig11451	-3.08693	1.59848	0.00520577	0.0155248	nohit	CAGGAACGACTAGGCCAACAATAAACACTGCATGGACAAAGAAATGGAACAAACCGTTGTTGCTGGTGAAGAAAACTTGGCAAGTCCACAAAATGGTTGTTGGTTTAGCTCAATACATTCATCAATTTGATTCAATAGAGAGAAAGGGAGAAAAAAAGAGAGAATTTACTGTCTGCAAGGGAACATTGATGTATTTGGAGAAAAAGTTACTCATGTCCATGTATTTAATATGTACTCTAAAATATGTATACTATCCGCATGGTTGTATCATTTTGTAGGTTGTTTGTTATTGGGAATTCCATATTGGTCCATCTATTGTATCATTTGCGGCATCATTGTTATTCCTAGGTATATTCCTCATCTGTTGCTCTCAAGGGCCATCTGACTCCTACTAGGAAG…	468
contig11480	3.47302	2.40824	0.00713109	0.0201616	nohit	AAGAACATTCACCTCTGATACATTTTCTTATACTGGATTCCGTATTTGGTTTTTGTGCTTATTAATCCCTAGGTCCTTCTCTGAAGATTGAGAACTTGCGAAGAATTTTGTGGCTGTATATGTGTGCGCTTATGTCTTTTGTGATCATTAAATTATTTTTGTTCCTTTTTCTGCACTTGAGAAGCCAGCTTCTGTTGAAGTGCATAGCAGACAGCAGTTTTGAAGCTTCAACCTCAGGCTGATACTTACTTTAGGTGAACAATGATTTCTGTAAGGGATCAATATCACCTGACACTACTTAGCATTGGGATACTTATCCATTAACTTGAGTTGGCAAGTTAGCTGTTTTTTGCTGTTGGAGACTTTTTTCTCTATCCCTCCCAACTTTTAATGGTTGTC…	467
contig11500	-2.08693	1.04625	0.0207403	0.0469748	nohit	ATTCTTCATACCGAATGACAATTTAGCAGCTTTTGTACAGAAATGTTACATGTCTAACATTTATTCGGTTTCAAAACCACGAACCACATAATTATCTGTCAATTCATACGATGCCATCCATGCGGGGGGTTACTGTCAATGCAGGCATGAAACTTGTACCAGAATAAAGATTAAGAACGAAAGACGAAAGAGAAGTCAAAATCGAGGCATTTCAAAAATTACCAACTGGTATAGCCGCTGGAGCAATCCAGTTCAATAAACAAAACATAGAATGTGACCGATAAATGCATGAACTGATGTTACCCCGACGCCAGTAACTCCGGTCGGAACTACAACTCGTTCTTCAAGGACTATTTCCAGCCAAAACCAAATCCAAACGTATTGTTAATTCGATGCGCT…	461
contig11510	0.0829977	0	0.876411	0.922169	nohit	ACCAATAAACCAAGTTGAGATATGTTAATATTTTCCACCTATGTTGTGTTCAAAAAGACACACAATATTTTCCTCATATGACCAACCATGCCAACTGAAAATTGTGTCGGCTGTGCATTGACCATGTTTTACAGTCATAACTTGGTTGCCAATAACTAGGGTGAGATAATGAAAAGGAGTGATGTGAACAGAAACCTTAGCTATGTTGCTAATGTTCCAACTGGCCTGCAACTAGCTTGCAATAAAATGAAAAGCTTATGGTATTAGTGTCAAGTCACCTTAGAACAGGAGCTACAACTCCAGGTGAAACATCTCATTCGCCACAGGGTTATGCCGAAACTTGGGAGCTTTCAGCAGTCTGAACTCTGACTCCCCAGATCATACCACTGATATATTCTC…	465
contig11515	-1.50196	0.454488	0.119735	0.19864	nohit	GCCTTACCAAGGATTACTAAACTTGTTTTCTCCGTCTCTCTAATTTTCAAGTTTAATTATTTTAAATGTATTCTTGGTATGCTTTCATTATATTTGTTTAAGTCATTAATTTTTCTGAGTAATTTTTTTGACGGAGACAATAAAACTATATTTATTTGTAACATAAATGTTATGATAATTTGATTACATTTTTAGTTTTCATTTCACATTTGTAAATGTTTACGTGTTTGGAATGCTTTCATATTTTTATCAAGCTTTATTTATTTTGAGATTTCGATCACTTGAAGCTTTGATGAAATGTTTACATGTTATCTTCAAGATTTCTTTATTTTAACGTTTTAAGTACTTTAAAGGATTAATATCATGCTGTTAAAAATCATTTTGAGGAAAAATATAGCA…	464
contig11519	3.79495	3.0103	0.00206255	0.0071605	nohit	ATCTTTCTTTTCTGAGAATAGAACCAAACAAAGTACCAATGTGTCTTGTGTTCTTCCATAGACTCCAACACTGATGGATGATTTTGACTTGTACCCTATAATTAAGAGCTTGTGCAGCAGCAGCAGCATGACATTCTACACCTGCTGTAACTGTCCAAAATAAAATGACGAGACATCCCAAAATATACTTAACACTAATACTGCAGTGTTGTAATAAGCAGCAGATTCAACTTGGCTTGGTACATACTGCAATGGGGGGTTGTAGAAAGCACATTCAACTTGGGTTGATGGAAAATTTTAGAAAGGGAGCTATGCAGCCCGGACAAGGTTGGGTATATCACAGCCCAAACCTACTCTGATGAACAATCTTCCTATATAAACCCTCCTCATCTTACTACC…	466
contig11531	0.819963	0.109734	0.551521	0.658112	nohit	AAAAGAATCATGTTAACACCCAAATTAATTTAAAATAAGAACAATGGTGTTCACCAAACAACTGCAAAGAATCCCTGGAACAAAAAGAAAGCTAAGAATCCAGTAGAAGGGGCATGAGGACCATGATTCAGCATTAAGCATGAACAATGATTGTGCAACGTAGAGACTTCTGCAAACTATTCACGAACAACTACTTTACAGTTCCTATCAGACAAAATCATAACATCAATTCCATTGTGAAAGCAAATGTTTGTCAGACACCAAGCATCTAGCAACAGAATACAGACGACACTAATTGAGATGAATCTAAATGGTTTGGTGAAAACTAATAAATAAATGATAACATCCATGCAGTACACCATATTTTCACAATCAAAACTAGGGTCATTGTATCACCAA…	465
contig11534	-1.917	1.25562	0.0108915	0.0282766	nohit	CAGATGTTGTGCAGTGCCTATTAAATTATATGCTTGTGGAGATGCGTTACACTGTTCTATACCAAAAATATTGTCATCATATATTCAGAGTCTAGTTACGATGGGCAAAGGAGGATGTACCTGACAAAGCGGTTGAGGGCTTTACTGGAGGAACCAGCAGTGAGCAAGCAGATGATTAATGCTGAGAATATCTATGAATACCTGGAACTATGTGGACTTAAGGAATTCGATTTGTTTATTCAAGGTGAATTCTCGTGGCATCATTTCGAGGAATGAAACAACCTGGAGATTAGAACTTGATACCGTCGATGGATAGAGATTGAGCTCAATCACATTGAAATTTCACACTCTGCTCTAATTTCTCAGCGACCATATATTTCAAAATCTCAGTGATGTTAT…	464
contig11535	-1.40243	0.963894	0.0227959	0.0510362	nohit	TGGCGGAGGCGGTGGCGGAGGTGATGGGGGAGGGCGAGAGGGCGAGGGAAGTGAGGCGGAGGGCGAGGGAGATCGCGGAGGGTCTAGCGGCAGCGGTCGAGGGCGGCGGCAGCGGGGACAAGGGGGCGTCCCTGACGGCGTTGGACGAGTTCGTGAATTCGGCGACAAGTCGCGACACGTGTGGAGCAGCTGTCGGAGTCGATGTCTAACTTGAAACGTGTCCTCATGCACGTGGGGGCCACCGACCTTTTTCCGACAAGACAGCGAGGGTATCTGTTGTCTTTTAATTTCTATGGCCTCTTTTGTTGCCTCGGGTTGTCAGACTCATGAGGGTATCGACCCTAATAATCGAAAACGCGTGTCTGCATCTTATGGCTTTCCTTCGAAGAACAGACATTG…	465
contig11547	1.38785	2.3746	0.00266821	0.00892887	nohit	ATAGTAAAAGGATGATCAACAATAAACAAGATCAGAGACAAAGTACATTCTTCTCTCTAATCATTAAGGATTTGACATTATAATCGTGATGAGGTAACGACAATCGTATATATCAAACATTGCAAGATTACAGGAGAAGATACAAGTAGAGATCAAATTTACCCCAACCAACAGAGCTGGTCATGGAGCACTCGATCCCCAACCGAGAGACCACAAGTCAGGATAGCCCGCATTGTGACTGGAATCCACCAAATCATCCGATTTACCCAATTCCGCGGTGGCGGACTCCAAAAAGAAACAATCTTTCCGTCCATTGAACAACAAGACTCATGGAGAATGGGCAAGGGAGGGCACCGACAACCGCCGATCGCCTCGCACCGTCCGACTCAGCTGCGATCT…	463
contig11551	-1.23893	0.288434	0.20868	0.311865	nohit	GCTGGCTTTGAGTATATTTATGAATGATTTATTTTTGATCTTCCATCTCAAATCTTTTTTTAAGATAATTCAATTGCATCTCTTTTATTTATAAAGATATCTTAAAAGTTTGATTTAATCTTTTTTATTTTTTTGACTCATCAACTTTACCTTTTTTTAAGATGTTCAATTGTAAAATAAATTCAATACATGTCTTTTACCATGTGACTCTCCTATTTGAATATTTGAAATATTCATCTTGCATATAAATATTTTTATGAGTTCTGTGCTAAGGAGAAAAAATAGGCACATAAAATGTCACAGGGAAATCATCAATCTCTTTAAACGAGTCCAAATGTCTCCACCATTCATGCTAGTGGAGATCAACAATGCTTAGTTATTGCTACAGTATGGTCATTT…	464
contig11552	-2.97498	1.80618	0.0168105	0.0404228	nohit	ATCGTGCACACACTAAGTACAAAACAACGCTCCTTTTCAAGACTAGAATGTGGTTCATTTAGGCACATTACTATCCATCTGGATCAGAATGTCTGAAAATCCACAAACTCTTTGTAACTCCAAACCACAATAAATATAGTATATTTACTATAAGATATTCCTTTTGATCTAGAACTTAATCACCTTGTGTTAAACAAGTATATTTCCTCTTCCTTCGTCGGTTCATTGGTCGGTGATCTTCAAAGATGATATCGCTTTTTGACTCACAATGCAGCTTCTAAAATAAAAAGCTCACCTCCACTGATCTACCTTCTTCTCCATTCATAAAAAATCTAGATGAACTTTAGTAGAAGTAGCGCATTAGTTTGAAACACTAGGACAAATCTTGTTACAAATTCT…	463
contig11554	-1.23893	0.288434	0.20868	0.311865	nohit	GTCAGTTGTCGGTTGAAGAGCAGAAGGATGCAGAAAAGCAAGTCACTGGGATCCAAGAGAGGGTTTGCATCGGATAGAATCGATAACAAGTTGAGGCCAATCGTATTTAGCATTTTGAATCGGGCTTACGCCGTATATGCTACTAATAATTTATGCTGTTGTGTAAACCTGATGATTCACCACAAATAAGCCACGCAAGGAAGAAGTGTGTTCGAAGCAGGGATAGCAAGCATTTGAGGACATCCGAATCACTGTTCATACGTTTGTGATTTCATGTTTTCAGATGAGAAGACAGGGAGAACCGTGATGTGGCTCACCGAGTATGATAAAGAAAATAGCAGGAAGTCTTCCTCGGATGCTAGCATGCATCTTGTTTGATGAGGCAGAAGAGTCTGCAGG…	454
contig11558	-2.97498	1.80618	0.0168105	0.0404228	nohit	AGAAGCTGTTATTGGCTGGATCACAAAATCATCAAGCAGATATACATAATGCGTGAATCAAACAAATATTTAATATATAGTAGATGTCAATCTTCTTCGTACCTTCTGAGTGGCCACCTCCCCTGCAAAAGGCTTGCTTCATGGGTTGCGGCCACCTCCCAGTGTCTCCAGGAAAAGCTAAAGCTAAAGCTAAAGCCGAGGCCACTCCCGGTATTCTTTTCTTGGTCCAAGCTTAGACGGTCCTATCTTTTCCCATCATTAGGTCCTCCACGCCTACTTGGCAGCAGCCGACCACCACCCTGTGCGTCGGGCGCTCCTCCATGCACGCTGGCCGCGGGACGCTTTCCCACCTGCACCCGCCGCCCTCCTCCAGCTCGCACAGGAATAAATCCTTCGGGT…	462
contig11577	1.7992	1.95269	0.00529951	0.0156226	nohit	CGAGAATCAATATTTTCTTTTTCTTTTGGGATAAAATATAGATACAATAGGTGACGTTAGCCTCGTGGCTCCCCGGTAAGGTATGGCCCATATGATAAAGCACTTGGGAAGAGAGGAGTTTGTATCTGATAGTCCTCTCACATTTTGATGATATATATGTTGCTCATCTTGCGGATCAAAAAAGAAGAGAAGCTTGTACGGTTTTCTGAGACTTACTTTCCAACTCCTACCACAACAAGGGATAAAATGTTCCGTCAAAAGTAGCTGCATCTCTACATCGGTGGGAAATGGGGAACTCCTTCCGGCAGCGGCATTTTGACTTAACAAAATCGACCACGCTATTGCTGATGATCCATCATCATTGACCACCGACCAAAACCAGCCACTATCAGCAATAGT…	463
contig11585	-1.41177	4.30864	1.4974e-06	1.01435e-05	nohit	AATTAAAAAGCTTAAGGGTGGAGAAACATAAAACAAAACACGTTAAGAATGGACAGAAAATGCAAGCCTTCAAAGCCTATGGGCCAAACATATCAAATGGTAAAGAGTTTGGCGCATATCTCAACTAGCAATGTCAAGAACAGTTATCATTTTCACAGATCACGACTAACTAAACTGATAACCACGACCTATTTCCTTCTTGTCAATAAATATATCACAATAGCATTCCTTTGAGGTGGGGCAACTAATACCACTAAAACCATGTTCATGCACCCAAAATATGCCATCCATGAATAACAGATGAACTAACCCCAAGTGGCATTAACTTTTTTTAGGTTAGATGAAAGTAAGTACATGTCGTTCAACAGCCAAGTAATGGTTCAGCCATCACAGAAGACA…	459
contig11588	-2.50196	6.02302	3.97394e-08	3.34199e-07	nohit	CTGAAAAGAGATGATAGCTTGGAGAAATGACCTGCTGCTGATGCTGGATAAACTGATAATTGCTTCGCTTGACCACATCAGAGGCCTCTTTGCCTGAGATTCTAGTATCAAACAAGAGTCTCCTCCATCTATCTCTGTCTCTCTCTTTCCCTCTATTGCACTATGGTTGGCATGTTTTTTAGACAGTTGCAGTTTTGAGGAAGAGTAAAAGCATCATAAAGAAAGAAGATGAATGATGAGAAGGGAGAGAGACAAGAAGGTAGAAGTCTAGGCACAGAATGCATAGCCAAGAAGGATGTACAAAATTTTCTTTGTACCATGAACTGGTTCTTTTGTTTCCTTTTAACTTCGTCACTAACAGAAGAGTTTATTCTGCTCTTTAATGCCCATTTTGGGGCC…	460
contig11594	2.54243	2.97901	0.000442054	0.00185241	nohit	ACGGGCGGATTCTCTCTGGCGCCTTAGCCGCAGGCTTTGCGAGTACGTGGGGCGTTAATTGTCTGCGTTGGTGGCGATATCTTAAATCATGAAGTCCCTGCAACCAATATTATAGTCCTAAAGGGTCCCAGATCAAGGTTAGACCATGAGACGAGCTAGAAGTCAAAAGACATGTCCGGCGCGATGATTCTGTGGTACTTAATTTTAAAAGATATAGCCTGTGAGTTTTATTTGCTAAAATAAAGGAAAAGGAGAAGAGAAGAACGGCGGAGTTTATTCTGTCTGATGATTGGAGTGGTCATGTTTATATATTAGAAAATACAAGTTTATTCAAGTATTGGTTCTGCTGTAAGATATATATAGTGGACATTCAAGTGTACTAATTAAACAACGCATACT…	460
contig11624	-0.917002	0.368931	0.144235	0.23143	nohit	GGTCAACCTTCAGAGAGTCGATTTGGACTTGGAGCTCAGGAGTTCTTTCCAGTAGAAATTGATCTCTCTTCGTTGCTGGATCAAACTTTCAATCTCAGATTAGTATTGTTTTCTGAGTTCAATTAGAAAAGATTACCATTTTCTGGGAGAAAGTTGTTTTTTTTTCCTTTTCTTTTTATATATCTGCATGCATAATATATATTTGACAGAGCCACAAATGTTGACATGGAATGATCGATCAGATGAGGCTGATACTGATGTCTGCAGTCGAATTCTTGCAAGCATTGTTGTAGCAGCTAAAATGAAGTACATGGAGGGACGACATAATTGTGGAATTGAAGTCCCCATCTCACGAGAGCAGAGCTAAGTGGTTACGAGACAACGACAACGCCACATGGT…	458
contig11629	2.66796	0.860431	0.0585217	0.11209	nohit	GCAGACAACAAGATCAATGTGAATGAAGCAAAAAGAGTTTACCGAATGAAAATGGTTTCTGAAAAGGAAAACATAAACGAGCTTCTGGAAGCCATTTGATCTTTTCGTAGACATTTGCTTTGAAACCTGTGTTTGATTCTTCTGATATGTCAGAGTGGAATAATTATCAACCACGTCAACATCCTCTTCCCCTCACCCACTTTAAACTGTCCAATTCCCAGTTGAGAAATATGCAGATTCAGGATCAACTTGTGGTGAAGAAGAGTTGCACTAGACTGGAGATCACTATCTCAATGTCAAGATTCTACAATCAATGATTGAACTATTGATGACAATTTATTTGTGTTGGATGTATATAGACTGTGTAATGGTTGTTTTGTTGGTTACAGAGAAGGTCTC…	462
contig11632	-0.690037	51.5115	5.29671e-71	3.33711e-69	nohit	TTGTTCTCTCTGCTTTCCGGGGGAAGGTTTCTTGGGTCCATGTAAACCTCTCTCTTAATGTCATGCATCTTATTATAAACAAGACTTGCCATTATTAGGTGTCGACCTCATAAACAAGGTTTGCACAATCCAACAAAACAATTAACGTTCTACTCTACCGGTATCTGTTTCATCGTCACCTTTCGACGGTAAGTTTGATCCTAGTAGTGAAGTCTAAAAAGAAGCAAAAATGGCAGCCGCAGCTACCATAACAAAGACCACCGGGAAGGAGTAGCTGTAGCTACGACTCGCTGCATCGTTGTTGCGAGTAGAAGAAGCAGCAGCTCCCCTTCCGCCTGGCACCACACGAGCACGGCCGCTACCACGTCCGTGGCTGCCACCACCGTGTCCACCCCCACC…	462
contig11658	-3.19737	2.10721	0.00844063	0.0231129	nohit	GGGGTTTTCGTGACATAAATCAAGCCTATGCATCTTAAGAAGCATTTATTCTAAGCTCAGGATAGTTCAGATGTGGCAATCTGCCAATTCAGTGACTGGTGTGCTGCTAGCTGTTTCTGGTTTACGTTCTTTTAATGCAAGTTTCTGGTTGTTCATGATGACTTGGCTTTGTTGCTTTAAACATGATATTTGTGTTTACAATAGGGAATCCTAATATTTCCTCGTAGAAATGTTTAGAAATGTATGTGAAGGACTTTTATCTTCTTCTTCCTAGTGGGTTTTGCTATTAGTTCCAATTTCAGTGTGTGATACTGCTGGGCATACATAAACCTCATCAGACAAGGATACTTTCCTTTCTACCTGAATACTATTTGTGTTTCTTTGAAATCCTATTACTGT…	457
contig11660	-3.55995	2.70927	0.00218656	0.00748821	nohit	TAATTTGTAGACGTATAAGGGTTACATTATGTATTTAAAATTTTATAATTTAGAGATTAATAACCGTAATAGGCAGTGATTAATTGGAGTTTATTGGTAAATGTTGACAGGTTAATCTAAATATTGTGAAGGAGATATGGGCTATATAAGAATTTGTAGGGGTAAATATATGCATCTCTGTGTTGTCTTGTCATCAATATATTCTGTAGTCATGCCTTAAACGTAGTTGTCACTCTCATTGGTGCCAGTGCCATCAATTTGATCATAGCTTTACCAAGCAGTACATGGAATTAATCTCAACAATAGGAACCACCTGAGAACAAAAACTGAAGAGAAACCAATGGTGCTGAATTGCTTCGAGTGGATTATCCATCAGGCCTCTCCACTATAGGAACTACT…	458
contig11670	1.083	0.221359	0.374049	0.488362	nohit	GTCCTGTTTCAAGCTCCCAGTAAATGTAGCTCCCTCCATCGCAGCTAATATTGAAGGCATTTCCATGTCCCAATCTCCGAAGGTCTATTACAGCATTTGCCATGAAATTAAAAGTGCATGGGTGCTTGTACTTCTGGACTTGTATGTTGAAGCTTGTGAAAGTTCTTATCATGATTCTTGTCCACATCTATATTGTCACCTAGATGTCTCAGCTGCTTCTTGATATTTGGATTGTAATATCTTTGCAATTTAGGAATTGTTTAGAAGACTCAATATCAATCTTTATTGATATTGAATTTATTAAGATGTCAAATAAGTGGGCCTTGATGCCTTATGTTGTGTTCCTTGTTCTACTTCAGGTTTGGTTTTGTGTCTGCAGTTAATGCTTCTTGTCATGTT…	458
contig11677	-3.97498	3.61236	0.000305472	0.00134314	nohit	CAAGTCCTTCCTTAATGCCCTGTAGTGAGCATGTCTGGGTTTTGAGGTGTCCTTTCCAAGGTTGTGCAAGAAAATCAACATCAATGTTTGGGAATTTATTATCGCTTTTGTGGTCTAGATGCCAATTTCATCTTGAGGTAGAAATGAACTTGTGACACCTAACTGGGATGGTTAATATGGAATGTGTCGATTGATTATTGGATGTAGATGGTTGAGAGTTTGGCATTGTTAGGTGAACAAAACAGTTGTCCTAACCAGTGCTGCTACCTTGGGATAGCATTGATCACTTTTGAGTCTTTTGGTGGCAACCGTGGGTTATAGGGACCACATTTGTGTGTACTTTTTTGTGTTAAGGGACTTTGCATCTTCTCTTCAACCCTTGGCTGTATGACATTATCA…	459
contig11682	3.79495	3.0103	0.00206255	0.0071605	nohit	TGTAGGAAATGAAAATCTTGAACACTTAAATAAACAAAAAGATGTTTCCAGCTAATAAATCACAGGCAGCTAGATGTTATTCTGGACTTGGCACACAAAAGTAAAAGAGAAAACATATTACTAGCAAATAGTTTATAAAGTAGCACACCAAGAATTATGGTAAAACCCTTAAGAAACTAACCACAATCATCCAAATAATACTTCGCGATACCTGTACCTCCAGGAACTTGGAGGCAAACAAATTGAAGAAGGTTCTCTGACTTAATAATTCAACAACCTTGAATCAACCTGATCAAACTCTAGTCCTATGAGTGATACTGCTGTGTGCAGAGAGAGGACAAATGCAAACAAGATTTTCTCTTTAATGCCCAGCCACTTGCTGCTGTATGCAGTTAAGAC…	457
contig11687	-0.139395	0.0167201	0.669198	0.754589	nohit	AAACGATTAGCTACAATATTTTCAACGATTAGCTACAATATTTTTCTTCACGCAATACACGAGAGATTTTTCCATCAATAAATAGATAAGACATCGACAAGTACATATCATGTATTAAAGTTAAAATTCTCCGAGAAGAAGTTGTGTTTGTTGATGATGTCCACCGTCTACTTAGAATCAGTCTCCATGTGTAACCACCTCATCCCGAGTACTCTCATGGAAATTTATTGAGCATTGCAGCTGTAGCTCAATCCATGATGTCCGAGGTATTGAGAGATGCAGCCACCATGTCACATAGAAGATCATTGCAGGGGATGAAGAACATGAAGCTCTTTTTTATTCTCAAGAAAAAAGAGTGATCTGAACTTTATTGATTCCTGCCATTCTTTTGACCAGGGA…	458
contig11695	1.25292	0.428549	0.207237	0.312304	nohit	ATGAAATTTCACATTCAATGATCATAAAAATAGATTCATAATCAATCAAGAACAAGTAATTCAAAGCATCCAATAAAATGAAGCGCCAAAGATAAGAAGAGCACACAAGTACCTAAATACACACATATATATATATATACTTCTTATCATGCAATTCTACAACATTATTAACCTACTCCATGAATTCATAGGAGTCAAAACACATGGGTTAAAGAGACTATACCCATAGCACAGCAGCGGCAGTGTAATCTGATCTCCTTCGCCTTCTGCTGCTTCTCGGGTCACTCCAGCATCGGGTTGCCGCTGCTCTCGCCCGAGCACTCCTCCGCATCATCTTCGTTCTCTGGGGCTGCCTCCCCATTGTTGTTCTTGTTGCTGCCGTCGTTATTGTGATCGTTA…	456
contig11696	-4.84945	6.62266	6.28423e-07	4.5443e-06	nohit	ACAACTTGGCCTGTCATTCTTGCATAGGATGCTAACAACCAGGGAGTTTCCAAACACTATCATATCTTGATGGGGATTCTCATTAATGTTAAAGTAACTGTAACTGTATGGGGGCCTTTAAGCATGTTCCTTTCGACTTGATACAAGAAAAAAGACCCTTAAGGATGTAATTATGGATGAACAGAATGAATTATGAATGTAATTATGGCTATTTAAGGCAGTCATAAATCAAGATTGAAATACCAGTTTTGGTTTCTGGCTCATGTTTGCCATGATAACAAGATCGGATTGTGAAACTTGTCCTAGTTCGTTTGTGGCTGCTTTTGTAGCAATACCTTTCTATCATATTGATGTTTCAGATCTTGTCATCATGCAATTGAGTCTATTTTCAAGCATTTT…	457
contig11701	-3.71195	3.0103	0.00112648	0.00420315	nohit	TGATGGGAAGATCAATTTAACTGGCCCTTTTATTTTGTGCTTGATGCTGTCAAGGGGAAATGCTGATATGATGCAACCCTTAAGCCATCGTAGGCCAAGGATTGAACTATTGCAATGCTTTGAATGAGGATTGACATTTCGGATAACTGGATCTGTATCTGTCTATCGCCAGACCGGTATGGTTCTGGTCTGTGCTGGTGTACTGGTATGCCAGCTAGTACGTACTATGGTACCATGAGGAGGCAGTTCTTTTCGGCCTTTGGACAAATGGCAAAAACTTAGGCAGAACAATTAGGTTAATCATCCAAAGTTCCTATCCACTAATGCACGTTATCCTTTGGACCTTATTTTTCAACATTTGCATCCATGTTCCTGTTTAGCCTTTTGGGTTTTGCGTTC…	457
contig11715	-2.97498	1.80618	0.0168105	0.0404228	nohit	CTGGTATAAATTCAAGGAAATAACCAACCTTTCTTCTACTAATATACAGCCCTGTCTAGCAGTAATCACCTAAAGTTTGTCTAGATTTCTCATTCATCATTGACTCATTATGTGGGCTATTAGTGATTGGATTGCTCTTAATTTAAAAATCATAATAAGGATAATGAATTTAATGGATATGTTCAATTAAACATTACCACATTTCTTCCAGAAAATTATTCATAAATCACCATAGCTTGATCTTGAAAACAAGTTATTCCCATGCCAAGGTTAAATATCCAAAAGTACCAAAACAAAGAATTTTATACTTGACCAACCATACAAACTCAAACTCATTGCATTAGTCTTATCAGAGTTGTTAAACAACCACATTGTACACTTCATTTATCAGAAATCTGT…	457
contig11723	4.33093	4.29632	2.37853e-05	0.000133116	nohit	GTACTCTTGAATATTTCTTTCTTGTAGTAACAAATATCAGATATGTCAAATCTCAAGAATGAAGAATATACTAAAACCAATGGACAAGATGCCAGGTCAAAAGCACTACTATGTTTCCGTTTTAGAAACAGAAATCTGAATCAAGAATTAAATGGGAATTTACATTATACGTTTGAGATAAACATAAATACCTTTTTTCTCGGAAAAAAAAGGCGGTCCATTGTAAAGTTTGCTATGTACAGCCAGGACCCTTTGGTGCATTACCTTGGCATACGATAAGATTCTGAGGCCCCTGATCTAAATTCTGGTAGCTTTAGATCGGTAAACTCTGTCTTGAAAAGCAGGAAAGAAATTATCTCCAGCCAAAGCCATTAGATATTCTCTGTAGTCGGAGACAGA…	458
contig11727	-1.37643	0.737641	0.0460995	0.0912462	nohit	CTGCTCGTTCTGAGTAGGTATGGAACTGAAACCGACAGTTGCTTTGAGAGCTCTCCTAGCAATGGGAATAGCTGTTTTCACCAAGGTGGGTGCAGCAACGAAGGCTGCTGGCGGCATAAAAGTAGGAGCAGCTGTGGCGGCCGTTTCGGCTGCTGCAACAGCGGCAACCACGGGAACCAAGCACCAAAGCGAAGCTTCCAAACCAACCTAAAAGCTATGCTGTTCAGAATGCTGGATTGCCGGAAGAAGCATGCAAAAGCCAATAATTTGAACCGGCCGTGTGTTCGGAGAAAAGTAACTACTTAACTGAGCGTAAGATAATTTTTGGCTTCTTCTTAGTAGAGAAGACCTAATGGCAAATTGTTTTCGTTTGGCAAGTTTTTTGTTTCTGGATACTGG…	457
contig11728	2.61905	4.06913	3.9356e-05	0.00021128	nohit	CCCTTTGTAACAATACATGTGCATAACATACTTGAAGCTGCTTAAGCTTAAGCCTTAAATCCAGATGTCACGATAAACTAATCTATCCAAGAACATCTCATCTACAAAATGTTTCTCATTGAAAACTTAACTGCAAAGACCTCTGTTGATCCAATAATATGTCTTAATAGCAGCAGACAAGAACAAGCTTCATGAAATTTCTTGATGTCCCTGATTCTGATCCACAGTAGGTAAAATTTCTCATACACTGAATAACATTAGCTAACGGTCCAAATGCAAACAACTGTTCTGACCACACCTTCCTGCCCTCTGCTTCTTAACTCAAGTTCAAGATGCTCTCTCACATAAAACAAGCTTAGCATGCTTGGCATTAATCCCTCTTTCCAAGTGTGTAGGCAT…	455
contig11733	-0.917002	0.147572	0.355741	0.472429	nohit	ATTTAGCACTCATATAACATGTCAAAGTATATTGGCAATTGTTCCAATGGTTTCCACATCTGTGACATATAACATGTCTTCTTGTTCTTTCTGTTTCATTGTGTATTTGATTACATTGCGTGCTCTATGTTTAGAAACACAGATTCTTCTCGCAATGCCTTGAAAACAAACAATTATGAGAGTCGAATTGATGACATCAACGGCGGAACCCGCCGAGGCACTGCTCTGTTGATGCCGAGAGACGGGATCTTGGCCCGAAAGAAAGAAAAGGTGAACAGAGTTGATCGATGATATGACTGATGATGAGGCTTGAGGAGGATGACTTGGATGATCTTGGCTTTGTTCTGGCTGGAGGTGGTCCAGAGCTCAATTAGCAATTGATTTCATCGCTGTCATAGA…	454
contig11738	-2.97498	1.80618	0.0168105	0.0404228	nohit	AAAATAGATTAAATGGATTCAGAAAATGACTAAAAGAATACAACTTATGGATCAAATTCAAGATGTAATAAACTAGTCCACTTGCATAGAGTCCATGACAATGGGTTGCAACAGGTTGGCAGAGTATAAGGATCAGATTTACAGATCTCTCCATCGTCCATTTTAAAGGGGCAAAAGATCCACAGCCAGCCATGCAAAGAAATCATTCAGTCATCTAAAGAAGTTGGCTGATCTTTAGGCACCAAACAGAAACAAACTATTAAACACAACCGGTTATATTTTGGATATGCACCAATTTGATGAAAGGTAGACTTCATGATTGATGGTTATATTTTCAGCAAATAGGCCTAGCAGTCAGAGATGCAATAGACAGAATAGGATACCATAATTGAACCAGAA…	454
contig11766	-0.791471	0.324105	0.164617	0.257755	nohit	GTACAGATGTTGGTAAATGCAACTCGTACTGCTCGATTCTGAGAGTTTGCAGACGTTCCAAGGGAAAAGCACAGGAAACCTTATCTTCCAACTCGTGGAAAACAAAAGCTTCCAACTTGTCTCAAATTCCTTGTCTGTAACCAGAACCTCTCCAAGAAAAGACAAATTTCTTCAACTTCCGGAACCCAAAACCCAACCCCCACTTCCCAACAAAAGGAAATATCGCTACGTTCCTCTTGGATGCAAATGTATGCCAAAGCTACATCATATTCAACGAAGCTTCGAATGACATCAATTTTCTGCAGAGAGGAGGATGAGAGAACTTAGCTTTCTGGAGATGCCGCCGGTGCGGAGCTCCAATCACCTCGAGTTCACTAGCAAAGACGTGGGTTTAGATAA…	457
contig11767	0.0829977	0	0.918906	0.944097	nohit	GTGTTGTATACGTCGAGCCTAAGTCATAGTTACAAGTTGATATTTAACGTAAGACAAACACCCTAGTGTGAGATCATAACTACTTCCAGGCTTTCATACCTCATCTGGAGTGACCTTTAATAGCTAATCTCGTTCTCTCTAACAGGATGTCTGCTTCTCTTCAGGTGCCTCTTTGATGCTTTTTAAGTCAAGTTGTGCCACGGCGCTTTCATCATCAGCTATTGCAGTTTTGGTAGCTTTCTTTGGCTTGCACTGTCGTAAGAATACTTTTTCAGCAACAGAGACATCAATATCATGTGGCTGAGGAATCAAAGAACAAGTTGACACAGACCCACATTCAAGTTGTCATGTATATAGCAACTCAGAAATGCATCAACCGTACCACTTAAAGACCAGATT…	454
contig11771	0.0829977	0	0.906415	0.939123	nohit	CCAGAATCAATATCCGGGAAGAAAAGCGGAGTATCTGAAACCGAGAGGAGAAACCAGTTCAGTTCCAAGTCAAGCCTCGCTGAATTCCTTGCAGCGTCCTTGGAAGAGGCCGTCAATGATGATTAGATTCCACCTCTAATTCCATTAGAAAGGTTCGCAAGTGATTTATTCAAATATAACACTTTGGAATGCAAAGATCTTGTCGTCAGCATCATGGACCTCTCCATTGGTAAGACTAAATCAGCAGCTAGATGATCTGAAAAAAGTTCCCTGGAGCAGTGTGCCATAAAGAAAAGGCAATTGGATGCAAGAACATATGCGGCAACGGCAGAATGTTCTTTGACAGTTGTAACAATGTTACACTTAAGAAATGTAAGCCAGAAAAGTTGAGGCAACGGT…	453
contig11785	-0.917002	0.147572	0.355741	0.472429	nohit	ATTCAGTATCTGTCACAAATATAAGTAAAAACATACATATTGGAAGAACATGAGGGCGAAATGAAATTTCTTTAGAACTGTAACCATTTTTAAGAGCAAAAGAAAAAAGAAACAAAAAGCTTCTATATGATATATTTACATCCGGGAAGGATTTTTATCTGGAATATAACTGCTAGTTTAACTTTGAGTATGATGGCTTCGCTTGATACAATATCTGAATATTTGTTCCCTGTGAAATATCCAAGCCAGCTGACTTTTTCAATGAAGTTTCAGCATCAATCTGCAGTAGATCCTTATGTAAACTGAATTCCTAGTTTTCCACATCCATCCTTCTAGTTCATGTGTTCCACCAACACACGCACAGGCTGGTTTAACTCCCACCTCAGAAAGTTTGGATCA…	450
contig11791	0.0829977	0	0.885513	0.928784	nohit	GGTGCAACAGGATGAGGGCAGTCAGATCTCTTACCATAAGACATGAGAAAGCGACTTCTTTTATATGGCTTGTGATGAGATTCTTTCATCAGATCCTGATACCTTGGAATGTATTGGTGGTCGGGCTAGAGAACCCTTTGCAGCTAACGCATCTGATCACCCAGAAAAATGACCTGTTATTTTAAAGGTGGTATCTCGTTGCTTGTTGCAACCTATATCAAAAAAGCAAACAGGCTCCTTGCAGTGCTTCTGCTTCAGTCTTCTATCATGAAACAGATATATTGAATTGAGAAAGAATTAAGAATCGAGGGTGGTCAATCTCCTTACGATCGCTAGCTGCGCTTTTGCTGGATGATATACCACACGTTATTTAAATGTATCCCAATGACAATTCTTATT…	452
contig11796	-2.72436	1.09921	0.0195593	0.0449685	nohit	TTTGATTTACTGACATGTATAGAGACAAAAAGCTTAAGGTGGTTCTCTCATGCAGCATTTCAATTTCCATTATGTACAGCCATAGGAGTGGAGTAGGCATTCTGTTTGATACATTTGGCTGGAACAGTAATGATGATCAGCAACGAAAAGACTTTGAGACCTCTTATCCCATGCTCCAACTGAATCAAAACTTGTGATTCCGTAGCACCAGCATTTAGTTTTGTTCATCACTGACAATGCACATAAAAGTTGGCCCAACAACTACTTACAGGTCACCTTCAATCTGGGGGTTCTTAAAGGTGAGACCAAGTGCATTTCCATGTTCCCAGTGATTTTATCACCGCCAAAAAGATTCTGATGGATTGATCTGCGTTCTGATAAGTGTTCTTGTCTTAATGC…	449
contig11800	-1.01654	0.646416	0.0556162	0.107948	nohit	CGGAGGACAGGGTAGGAACACTACCACTTATCTCGATTTAACCTCAGTATATATGCTAGGAGCTTGTGTCAGGTTATCTATATTGGTATGGTTTGGTTTCTTGCACTGGGAGAATTCAAGTGCCAATGGGGCATGTAGGTGGTCATACATGGCAATGAAGCCTATGAGTAACTGGGAATGGTCAGGATTTTGACATTGGTTTCGACTAGATTTTGTGCCAGCCAAGCTCCCTATGCTATAGAAGATGACGGGGTTGTGGTTCAAAAATCAGATTGTCTATGACCTAACTGTGGATTTTTATATCCAATTGTAATGAAAAATGAGAAGTGGGTTGTTGGAATTCCTGGAAGCATGCTGTTTGGAGCTTTTGCCCTAATTGTTGGTATCATACAATTCAAT…	452
contig11809	-3.39002	2.40824	0.00427777	0.0132382	nohit	GTTTTGCTGCTGCCAATGCAACCATGTCCTCCGAAAGGACTTGTTTCCACCAGAACACATTTGGATCTATGCATTTCTAACCATCTTTCTGCTTCTAGCGAACCACAAGCCATTCATTTTTTGAGTCCATAAATAATGTGCAGCTTCAAGTACTTAAATAATTTTCTTCAATGGGATATCCATCAGTCAGTCGGCTACATGGAAGATCAACAAAATATGTACAATATTCTTTTACAACATGCCAGCAAACTGGATGGTCTGGATTGGTGATCTGTGATGGATTTCATACATGTACTTGCACCTTTGCATTATTTTTTGTATGCATTATTTGCTGAAGACAGATATAACTTGTCTCTAGCATTAAGGTCCAAATTTATTGGCTAGTGACGACTGGTACTG…	449
contig11816	-1.72436	0.638834	0.0675566	0.125942	nohit	GCATTTGCCCCTTTTAATGCTTCCGTGCCTCGGGGATGGGGAGGATGCAACAGCCCTCGAGGAATCGGAGATCGGCTTACCTCACGGCCCTCACGCTAGAGATCAAGAAATCTATACAAGTTAATTTGGGCTTCCTTCTACGGGAAGAGATGATATGATAATGTTTCCAAAGCAATCATTGTCATCATTATCCAAGTTTGGAAGATTCTAAAGGAATTTTTCCTTCTGCAACAAGTTGAGAAGATAAGTATACATGAATTCATATCACGTTCCTTAACGCAAGCAGTGTATCAACTTTGCATTTACTTTTCCTTTTGATTTGACTGAGTTTAGATCTTTGCTAAATCTTTGTCTTTGGAGTGCTTTCAATCTTGCAGTTTATTGATTAGGAACAAAAAG…	453
contig11825	0.860605	0.867338	0.0908072	0.159281	nohit	AGCCTCAAGAGCAACCGGGCAATCTGCTGATGCTTCTTTACATCGGTTCCTTGACTTTATTTGGTGATCCTGCAACTGGAATAATATATACGCATTCTGAATGCTTCTTTTTTATGCTCTCTTCTCGACATGGATGCATATGCGTGCTATTTTCTTAATTATGTTGAAGAACAGTAGTTACCTTTTCTCTGTGGCCGTAGAATTTGTCTTGTGGGAATCGGCACCATGATTGCACTTGCAGTGGAATTGCTCTTTGGAAAACACTGCTTTTTATGCGATATGTCCTTTCCCGTTGATGAACTCTCATTATGTGAACCCACAAATTGGTCTACTTGCAGAGTGGTAGCTTTTACGTCCTCTTTAGCATCCAGTGGGGGAGAGTTGGGATTGTGTTTGATC…	453
contig11826	-0.16493	0.0559064	0.451404	0.566316	nohit	CATCACATATTTCAAAGTTGGAAGCAGTATAGCATTATGCAACACAAACAACATGAGGTTTGTTTCACAAACATTACCACCAAAGTTATTGTTCAGGTCAGAAAGACTTGGCAGCATTGATGCAAACCATTTTTCAACATGGCATTGAATAAAAGTAAAATTACCACTGCATGGACTTCTCTTACAGATTCCTGGTAATCAGAATATTTACTAGAAAGTCAACCCAGATTTGTTTACTCCAAGCAGCGGGAATATAGAAGTCAACGGTTAACCACAGGCAGCATCAAATAGAAAGGCATGTCAAAGCTACCTGGAAATCTGCTTCTGAATCTTATCTTCATGCTTGAACTGCTTTTCAGCCGATCTCAACAATGTAATTTTCCTTTTAATTCAAGTTCA…	452
contig11836	0.498035	0.0311274	0.787644	0.856055	nohit	TTGAAATGACCTGCTAAGCTTAATTACAAAAGTAATAAAATTCAGTATGGCACCAGTAAAGCCAAGGGAGAGTTTCTGTTCAAAGATGCCCAGAAGATATGTGCAGGAAGGCAACAATATTTACAAAGTCAAGAACTGATTCTGTGAAGTGAATTACGTTCATATGCACACATCAGGACCTTAGGCACCAATTTAGTCCTAGTATTAAGAATAAAAGTATTACCGACAGAATCAAAATTATTCTAACACTAAAGTGTGAACCATCTTTACTCGCCATTGCATCCAAAGACTGGCTGCTGATTCTGTCATCATCCTTATGCTTCCATCGTGTTCTCAAACTTGATTTAGGATTAAAATCATTGATCCTGGATTCTTGTGCTGGAGTGTAACACTTTCTTT…	450
contig11838	-0.724357	0.359873	0.139117	0.225517	nohit	ATAGAAACATAGTAGATAGGAGTTGTAAGGCCATGAGCCTGTCAGATGATCACATCTTGATAGAGCAAAAACATTATATCTGATCAACATAGCAGAACCTGAACAGTTGGTCTGAACACTTGACTCCTTGCTTTCCTGCTGGTGTGGAAGATCTCTTGAAGTAAATATACTAAAGACCAACTGAACTAATAACTGCCTATGTGATAGAAAGAAAGAAAAGGAAGATCTTGAAATAAGGGAAAAGTACAACATTGTTCAAAAACTATCCATGATAATACATAAGACAAATAGAGGAGGGTAAATGGCAAAAGGCTTCTTCAAAGTCTTGGCAGCAAAAGGTAAAAGTAATATTATCGGACTCTGTCAGACACGTACTTGTCCAATCTGCACTTGAAGCCC…	451
contig11849	-0.402429	0.0727213	0.470342	0.580663	nohit	GAAGGGAGAAGAGAGAGAGAGAGAGAGAGGGCATGGCAGAGGAGAACATGGACAACTCCAGCTCTGTCTGTGGCTCTTCATGTCCTTGGCACTAAACTTCCAAGTGGTCCTTCTGCTCCCTTTGGCTGACCTAATTCCCTCCAGAAACCAGTGCGGCCTTGTGTCACGGTTTGGGTTTCTGTACTTGGTATGAGAGATTGCTGTCTTCTCTTGGTGGGTGGTGATGGGTAACTAGAGCTACTATGGCGATGGCAATGATTAGTGGTAGCAAGGGATGTATTGTGGAGGTGTATTAGCTGAATGATTGCTCACAGACTGCTGAAGCTGAGCCTTCCCATGCCCAAGCTTCCGCTAAGATTGAGTGGCTATAGGGAGGCCAATGGAAGGTTTACTATAAAG…	450
contig11860	3.79495	3.0103	0.00206255	0.0071605	nohit	GTTTAATTATAATGCTTCGATGCGTGGACTCAATTCGGCAAAGTAGGTCCATGATCATGAGTAATACATCCAGGTGCATAATTAGTGAAGAACAAGAGAGGACAAAAGGAAATAAAAAGCAGCAAGAGGGTGGCATGAGCAGTCCCAATCCATATTTGTCGAGACAAGCAAATTTGAGCTTCATCTGTTCTGAATGGTTGGTTGGGAAGATTTGGAAATTTTAGCTGGTAAGGATGGTTGGTGAAGCCAATGATCGATACCTCACAGCCTGTGCTCTGATTTGGATCATGATCATGAGATTTATATCTGCATTGGAAGCAATAAAGCAGTGAAATCAGTAATACTCCAGCAAACACAGAAACCAGGTAAAGAGGATGAACAATATGACCTCAAGAAACA…	449
contig11871	0.0829977	0	0.860024	0.91316	nohit	GGTTGATCGGGTCGGGGATTGAGGTGATCCGTGCAAAAATCTCACTTTGTAAAGGAGGAGGATTAGGTCTTTCGACCGGAAGGGGGGTTTGGTCGTTCATGGCAGTGGCCGGATTCGTGGGCGCTTTGATGTATATGAAACGGAGGCACCGGCGGGAGAAGGAGTTGCTTCTTCTCCTACTTTCAGAGAAGGATCAGAGGATACGGGAGTTGTTGAATCAAATTGCTCTGATGAATCATATCATAGCTGCGGGTTACCGAATACCTGTTACGAAGCGTACATGAAATCTTTATGGCTGTTGGATGAAAATGTGATGCTTGCTGTTGCATTATGTTTGTCTCCTGATGGTAGTCAATTTCTCTCTGATGTGTTAAGGACTGTGGCTTCACATCATTGGTG…	451
contig11875	1.40493	0.288434	0.294572	0.410845	nohit	GTGACCAGTTCATCCCATCCTGGGTTGTCCTTAGACTTTTCTCCATTTTAAACTACAATATTTTGGTAAGATACAATGAAAACTCTGTAGTTGTCCTTCTACATGAGAAACATAGGCATTTCATGGACGATAGCAAGATTCAACCTTCCCCAAGAAATAAATATCTGAATTGCATTTTAATATGATAACTGAAGCAACTTGGCAGCGGTAATTACTTTTGCTAAAGAAACTTTGTCTCATCTACTCTCCTCTGAAGACAAATAGCACCTATTCACCGACTGCAATTTGCATCGGAGAAGCTATTTTTGTCACTTTAGCTACTATCCAACAACAAATGCTTCATATAGTCACCTAAAGACTTATTTCCTCCAAACATTAGCTCACCAAACAACCTGTTCA…	449
contig11885	1.30539	0.35735	0.247158	0.359165	nohit	AGATTCATGCTATTAACGTGAAATAAGGGAATAAAAAAGAGCATATTAGACAGGATACCATGCACCCATGCTTGATGAAAGTTCCGACCGGCAAACATGCATGCCAGACATTTACCAGAATCAACGTAAACATCTTCACTGCCATACAACAATCTTTATAGGGAAACAGAAAAAGAAATCAAATTCAGAAATATATACAGAAAATGCCAGCTACTACATCAAATATCAATGCTTAATAAAGATGTTTTACTGAACCTTTTCTTGCTCTCACCCCACATCAGATATATGGAATGAGCAGGAATAGCATATTAAACCTGCAATCTGAGACGCTGATAAGACTCACCCAGAAAATAAATTAAACGCAAACATAATACCGATCAATAGAAATGAAAGATTTAA…	450
contig11887	-3.39002	2.40824	0.00427777	0.0132382	nohit	GTCCATCATTTTCTTTTCTGAAGCTTTACTTGTTGGTGTTTGTTCAACCGCACTCTCCTGCAGCTGCCTCAGTTGGAGAACTGTTCTTCCACTACACAATCAGTGAACTCTTCCCTGTCTGGAGCTAGCAGAAGTAAGCCATGTTAGATTACCAAGGCACCGACCCCAGTGACAGCAAAAGGAACGGTGAGGAAGAGCCACAAATCATTGTTCTGCCCGAACTCACCTGATGCCTCTCCTCCATTCAACCCAAAAGCAAGTTCTTGTGGTGGTGTCCCTTTTTCTGGTTGCTTGAATGATGATGGAGCTGCACATCGTGTAATGACAGCCACTGACACCCATTCTGTCTCACCACTGGCCAATCCCTTTATTGAGTTGAAAATCTCCAGAAGCCACCTC…	449
contig11889	-0.33204	0.0311274	0.625423	0.723357	nohit	ACACTACCTTTTTGGCATTCCAGTACTGACTAGGTAGATTGCTTGAATTGTAATGTATGCCTCTGTTATTCACTAGTGATGCTCAAGCAAGATTTATGTGTGGTCGAGTTTTCAACTTGCACAACATATATATATATTTTTTTGTATGTTGTTTGTCATAGCTTTCTAGATGTATGTATATCATTTGCCATCTTTTCAACTCAACATTAAATGCTTTCTGAGTAGATTGTGGGGTTAATTTGTGGTGTTTGCATGAAATTGGGTGATTGATCAATCACAAAAATATTTTTTGCATGATCATTCCTATTATTTTCATTTCTTCTTCCGTACAGGCTGATGAAGACCATGTCGTCTGCAGGTTCACAACATAGGTTGTTGAGAAGGCTATGAAGTTCCAAG…	449
contig11901	-1.50196	0.227244	0.271255	0.384648	nohit	GTTGATGTTTTGGTTTTTATCTTTGTTCAACTGCTGATGTTTTCGAGACTATTTCTTTTTATAAAATTGAACCACTCATCTTAACTAAGTGCTCATATACTGTAGATGCACCTGTCAAGTCACTCGAGTTATCACTTGTAAACTATTGAGTATATATCCTTTCTCTGAGTTGCGTTTAAAGCTTGAATCACATAGTGCTGAACTCATACCATAAGCCCTGTATTGCATGTGGACTGTTCAAATTGGCTGGTCTGCATGTCAGTTTATGTTTGGACTGATAAATATCGGCAAATACATATTCAACAATCTTGAACACTGGTTGCTTGCATGTTTGTTTCCATTGTAATATTCCTTACATCTAAAGTTATTTCCTTTCGATCTCATTCCACTTGAAAGAAT…	443
contig11905	0.0231883	0.216038	0.00269851	0.00893566	nohit	TCCTAGACTCCAGCGACTGCGACCTCAGCGTCATCAACGAGGAGAGCCGTCCCCACCACCTGAAGGTGGTGAACCGAGTTCCGACGACCAGAGACAGCACCACCACCTGCGAGGTTAAGCTGACGCCCGAAGGCGAGCTGCTTACGGCACTCTACACCGTGAACTCCGAGAAGTACGGCATAGATCCGGTGTGGCATCGTGTGTTTGGCACTGGTGTGACGACCGTCCAGCCCACGGGGTTCATCGCTGCACTCTTGGACACCGGCGAGCTCCGGATTTACCCGCTCAAATCGCGAATCGACTCGAATTCGGGAGCGAGCGGTGTCTGAGTCGGCCCTGCGCGAGCTACCTACTTTATCGCTTCATCAATCTACCACGTATGTGTAAGTTTGTGTTTGG…	449
contig11910	4.72095	5.71957	1.01242e-05	6.02813e-05	nohit	GGCGTGGAGATACCTTATGATGACTGTAGAAGCATTCTCTAAGTATCATCTTCTTGGATGTGGGGATTTTGAAGCATGTGTAGCTTGCTGAATGCTTGCAACACATTATCATAGCAGACCATGGTCAGTGTGCAGTTGACTCTTGCAGAACTCCAGACAAGAAAACATAAAGTTGGGTACCATGATGTGATAGGAGGTACAACATGGGAGTGAGTGAGTGAGTCCATTGTGTAATGGTTCACTTCTCTTCACCTTGTCATGGTGACCTTGTCCCACTTCCACTGAGCTTAGTATGCAATGGCCAGCTTTTGCTGAAAGAAAGAAGAAGATCAAAAAGATATTGACCAAGAAAGAAGAGTGTTTCAGCGCTGCTGCAATGCCCAGATCATGAAGTTGATT…	448
contig11923	-0.917002	0.221359	0.258028	0.370321	nohit	CAATACATTAATTGCATAATTCAATCAAAAAACCATGCACCCAAAAGGCATTCATAAGCCGCTTAACAATTCCAACGGCTTCTTAGGAATCCATAAAGTTCTACTCCCAATTTTTTACATATACACTAAATGTATGTCAAAACATAAATCATTCTTTATACAAAATTATGCTAATCCTCGAATCTGAAAATTCTGAGTACCATTTTAGGTTATCTTTGTGTATAGGTCATGCTAATCTTCTCTGTTTAGAACCATTTCTCGACAACTCCCTGCCGGATGAAACTGGGTTTAGCACAGGTTGAAACCCTTGCCATTCTGAATCAACGATGACCATCTTGCCCGAGCCATTAGACGAACACACCTTTTGATCCATCTCCCTGTCGGACAAAACCTGAACCT…	448
contig11932	-3.84945	3.31133	0.000584603	0.00238341	nohit	CCTGCTTCCCGCTGACCGCACCAGGACGTTTGCAGTTGTCGGATGAGGTCCACGAGGTGCTGCTCGGGGGGGGCAGGTCACCGAGGAGGCGGCCGAGAGCGTCCTGAAGAGAGCTCTGCATGTGTTTAAAATGGCGAAGATTACAGGTGAAAACAGCTGAGAAAATTCGTACCCATTAAGTGGGAAAAATGAGTGGCAATGACATCATCAACACAACAAGGCTCCGTGGAGAGAAACACTTGGTATGGCAAAGCTAAAACAGATTATTGCAGTTTGTCTTCTCTGACATGTTACCCTCTTTTCTAATGGTGGCCTCCATGCTTGGGTTCGAAGTTCCTTACCTTGACTGTTTTAGGAGAGCTTTATGCTGTTGATGATAAGTGGTTTGGATATTATAAT…	448
contig11940	-2.50196	0.860431	0.0379158	0.0771704	nohit	AAGGCTATATGTGGTGCTCGCTTCCTGTGTACGCTTTTTGTGCTGAATCTTATTCCTCGTACAATTTGTGGGATTGAAGGATAACATTTGTCTCACGAATCCTCATGTTCTCTTGCCTGCTGAAGATGGAGACTTTTCTGAGAAGTTCTTATCCATAATTCTGTTTGATTTCCAATTTCAATGGCGAGTATCTGTTCCACCAAGTCATCTGCATGTACAAGGAATCTCCTGCCTTTGGTCTTCAACTACGAGAGGGACCTCCCTCTCCTTTAGAAACTGTTGTGTACATGTTATGGCTATAAAATCAAGCATGCAGTTCTCCAGTAAAGAGGTCAGGCACACAGTAAAATGTGCAGTCCTTCACTTTGTAATGGGGCGTCTCTTCTTTGACAATGAATC…	444
contig11944	-1.23893	0.288434	0.20868	0.311865	nohit	GTGTTCAATTACCCTATAAAATATTTATCCAAATGTAACTATAAACATGAACAAGCTTCAGCATTCAAATATGACTACCACGGGAGGACATGACTAGCTAGGGATCGACAAACTACAAGATCCAACATACAAGAGATGAATTATCTGTCAATACAAGACTTCCAAGTCATCGTGATCATAAGAGAAACAAAATGTGCCAATCCCAACCAAGACGACCGATTAATCATCGGAAGGGAAGGGAAGTGAAAGGACGAAAAATTACTGTGCATAGTGAACAGAGATCCGCCGGATTCTATCCATCAGTCGGAATGCGAGTCGTAGCCGCCGCCGGTGGAGTCATATTCGTCTGAGGAGGACGACGAAGAGGAGGAGGATCCGAGGTAATAGAGACGGTTGCGG…	446
contig11954	-1.83127	4.83645	5.41552e-07	3.96295e-06	nohit	AAACGAAAATCTCTCAAATCCCCGTCTGCACCGGTGGATTCTATGGTTGAATGATTGCCAAGGAAAAATGCTTCTAGATCCCCTCTTATTGACTCAGTAATCAAGCTTGGGTACCAGCATATAGACAAGTTATATGTCCGTCTGAAGTTCTCGGTCTTTGGGTGCCCACGACAACATGAATGATGTGCTTCCTTATTTGTTTATAACGATAGTTGAAACAATGTTACATGCCTCAGTTCCTCCTAAGATTTCTGTTTTAATGTGCCAAGTACTCTCCTCTTTAATTTCTCAAGTAGTGTTTGCTCACTGCTGCTGCCGCAGTTCGGTTCCAATTTATGAGGGTGAAAGAAGCCCTGAAAACTTGGGTTTGCAAGTATTGTAGAACCTTAGAATCAACAT…	447
contig11970	-0.109647	0.0144872	0.675065	0.758386	nohit	TGAACTTATGGTAGGGCACAACATAAGGTGGGTGTGATTATGCATGAGGTAAGATGCAACCTGGGTCACTAATGTAGAAACATGGGAATGCATAGGCTCAAGTTCTCAAGTGGGGTTGTTATTGTATGCATCCTTGCTCTAAAACTAGGGTTGATAATGACACCATCTAACAAGTACTACACCGATTCAAGAGGAAGTAGAATCTTGCACAGGAATCATCTATGAAGATCAAAATAATATTTTTACAGAAAGTTGCAAGGATGAGAAACTTATAATATTACTCGTATTCCTATGCCTTCTGGGTTCCTATATAAAGTATTTTAATATCTAAACTTCTCAGTTCCTATTAAAAATATTCTAATATCTGAACCCTATAAAACATATTCAATTTATTTGTTT…	445
contig11976	4.083	3.4658	0.000141705	0.000677842	nohit	CATGTCAAAGCAAAGTGAACATAATCCGGACACAATTATAGAGCTATAATACAATAACTTCTAATTGACCAAACAGACACCATACCCGGATTAACCAAAGCATTGCCTACTTTCCTACCAACGAATCTACATCACGCTTACTCCTAACAAGGTATAGACATAGGTTACTGAACTATAAAGAGAGGAGAGAAATGTAATTAACTGTAGTATAATTACCATGGAAACTCCAAGTCCACATCTTCCTTTCGAAAAAATTGAGGAAGATGCTCGAATCGGAGAAGCCAATAGAAGACACAGCAATCCAAATTTGAACCCTCTAAACCACCCCTGCCACAGAATCCTTTCTTGTTCTTTGCCAAAGCTGAAAATTTTCCGACCAAGATCACTTTTTCCGGTCAA…	444
contig11978	2.25292	4.18501	3.45662e-05	0.000187396	nohit	GAAGAAGCAGAAGAAAAATCTCGCCTCGCGGGTAGCAATGGCGGCAATCGGAGGCCAGTCCCTCGCGATCTCGCTCGTGGCCGTGGTCGCCGCCGCCTTCCTGGCAGTTGGAGCCGTGGCAGCCGACGCACCGGCCCCCAGCCCGACGTCCGCCGCCGGCGCCCTCATCCCGAATCTAGCCGTCGCCGTTCTCGCCTCGTCCGTCGTCCTCCTCCTCCTCGGATCCGTCCGTCACTGAGTGATCCTGGGCGTAGACTAGTCATTCCAGGGTGGAATTGGGTCGTCTTTAGGGTTTCTTTCAATAAGGGTGGTGGTGATGGCGATCGATGAGTTTTTTAACGCTTAGTATGGGGTCTCTAGTGCGTGTGTGTGTAGATATGATATGCTTTGGCTGCAGAG…	446
contig12001	-2.917	1.34581	0.0100875	0.026527	nohit	ATTCGGTCATTCCCAACACTGTGAGGTAGCCGACAACAGATGATGAAGGTGGAATGCAAGAGATTGCTGCTTCGAACTCCTGTATCAGCAATGTGGACAATAGCTCAACACTGGTACAGACATGCTTGATGTCCTTTGTGCCGACTCTGGAGGCCACTACTATCGTTCAGATTGGGTGTTCCTACTAGTTTATGTATTGCCTGTGTCTTTGTAAGTGTTTCAGTGGCTTATTGCAGCTGAGATATGCATGTAAAAGCCATTAACCACATTGGAGAATCAAGGTTGCTGTACTTGTGTGTCTCTAAGTGAATGCATGTGTCTGCCATGGCTACAGAAACAAGTGCAAGGCATGATGACCTCAGATCGGCTTTCATTGGTCCTTTTTGTGGGTTTTCTCAG…	441
contig12003	1.17046	0.719601	0.105184	0.180289	nohit	TATTTTGTACTTCATAGTGTTCAAAAGGAGTTCTCCCAAAGCCACCCCCATAAATAAATTTCTTAAAAATCTAATCCCACTACTTGTTGCAAATAGAGAGACTCCACGGTCTAACAAGAGAAAAATAGGACAACCAACTAGTCTTTATCTAGCATCAGCAAAACAATTATTGTAAAAGAATATGACACAGTCATCTTACCATAGAAACTAGATAAAATAACAAGGATTTATATGAACATCTTTGCTCCACAGACACTGCAAAACGGATATACCAGGGAATGTCTCTTATTGTGACCGAAGTCACAACACCCACCAAGTTTATGTGCAATTTACCAAAATCTATGGATATACAAAGTTCCATTCTCCCAGTAAGCGGAACAAAACTACATAACAACTAAG…	444
contig12025	-2.97498	1.80618	0.0168105	0.0404228	nohit	CCACCACCACCACCACCACCACCACCACCACCACCCACAGCAAAGCCATGTGGAGTTCCATGAGGCAAGGATCTCCTCAGGGGGAGACTACTACGCCTATGTCTCTTCGTTGGAGAAGGCTACGTCTGAAAGACCTCTCCTCACAAACACTCACCAAGTATACAAGCACAAAGAGGCCTGTGAAGTAGAGGATAGTTTCCGACCAGCCACCTATCGTGTGTCTGAGACCACCTATGAGGAGAATGTCGACATGGAATCTGGAGACTACATCAAGCGCAAACACCTTATGATGATCAATTCGGCCTGAAAGTACTCCGTATAGTTACTAAGAAATGGATGTCAGAGATTGGCATCTTCATAAATAAAATTCTGGCTCTTCTGTACTGTGGGTGAGCCATC…	443
contig12032	-0.917002	0.221359	0.258028	0.370321	nohit	GGGAAAAGTTTTCATCACACTGTGAATGAATTAATACATGGGACCTGGAAATATCTCTCCACCACTATAAACAAAATACAAAAATTACAACAAGATTATGCCAGGCTAAATGGCCAAAACCTTCTCAGATCTCCACTTTTAGTAGTAACACACTTAGGTAAAGAACAAACAATACAACTACCAAGTAGCAATGTCCAGCTTCATTCTCCATCCCAGTTCATAAGCAGCATTTTCTCTTGAAGGGTTGTCGCACTTTACAAGTGACTTCGGAGGCTCCACGAGGATGCACTCATCTTACCAACAAAGAGAAGATCTTTACATTCCAGACCAACTATTTGGCGTCTCATTATTGGTGAAGGCAAACATGAGCATGCGGCTGATAGTATTTTCTTATAATAT…	443
contig12035	-3.39002	2.40824	0.00427777	0.0132382	nohit	AGTGCATGCACCCTTATCAAGTGTGAGTATCTGATTGAGACAGTGCCAGCTTGATAGTCACAGAGTCAATTGTGCATTGAACATAAGGCTCTAGGTCACAGTCAATTGTAAATGTACTTGGTCTCATGTAACTTAATATTGGTTTGATGTCTTATCTTAGTTTACATCATGGCGTGCCAACAAAGATAAAATTATAAAACAAGTCATAACAGTACTAATGGTCTAATATGACTAGATTTGATTGTGTATACCATTCCCTTGGAAAGTCAAAAAGAAAAATAACTTCCTATCAATCTGCTTAGAATAATTCATATATTAATTTCAGAGAATTTCCTTTATCATAACACTGCCTACTGCCAGTCAATTGCCATCATTAGCAGATGACTGCTGTTTCTGGCA…	443
contig12036	1.66796	0.454488	0.181197	0.280062	nohit	GAAAAGATGTAACTAAGTTGTAAACAATGGTATAAGAAAAACATGGATGTTGAATAGAAAGATCTTCCTGATCTCTTGGAATCATCAGCTTCACCACCATAAGTTTGATAGACTTAGTTTGACAGAACTCGATATGCTCAATTAAGTGGAGTACACACAGAATATAAAAGTTCAAAGGAAGAAAGGGTTGTGCTTTAGGCATTAGCCTTTAAATTAGATATCATTGATTAGACACCATGATCAAAAAATGGAACCTTCCGTCACAATAAATTTGCCCCTTGGCATCCAATTACCAGAGAATAGCATTTGATGACACCCTCCTATGTTTCTGTAACTTAGACATTAGACATCCACCGTCACAATGACATCGTTTAATTCAGATATCATTGATATTAGACA…	443
contig12038	-3.71195	3.0103	0.00112648	0.00420315	nohit	ATGAATTATCACGTTAAGTCAAATTTTAATTATCCAGACCTAAGACCTAATCTGGTTTTTTTAATCAATCTGAAGTTAAACTTTATCAATCTGATCCAATCAATGTTGGACAATCTCGATAATATACTTTTGATGCTCAAGTTAGTGAGCTAGATCGGATACGACGTATTTGAGAATGACACAATGCTTCGACACATGATGTAAATCGAATGACGGAGTGTGAATGGTTAATAGGAAGTGACGAGATTATTGAGTATTAGTGTGCCTATCTTATGATATCGTGGTGTCAGTTATCTAATGCCAAAGTATCAATCATGCGATACTAAAGTATTGGGCTTCTGACATTAGAGTGTCGGTCATGTAGTGCTGAGATATCGGGTGCTTAACGTTGAGGTATCA…	443
contig12044	-0.166362	0.187428	0.168719	0.263492	nohit	AGAGATAATGCCGTGGCTACTAAGTGTCTTGGTCTGGCTGATGTCAGTGTCGGTAGCTATTGGGGGGTTTTATGGGCTCTTCATCCACCAGGGTGCGAAAGATAGTGTTGCTGATGGTCACGGCTATTCGCTTGTCAAAAATGCGGAACTTGCTCCTGGAGAAAAGGTCTAAGTCTGCATGCTCTTGCACTGTATTTGTGTAGTGCAGTGTGAGGTGTGTTGTGCTCAGTCATCTATGTGTGTGTCATGCGGTATGGATTGCAGTTGATGTCTGGTTATAGCGTGGACTATGTAATAAACAGGTATTTGACATGAAATAAGTCCAGTGGCATTCTGTGGCCATCATCTAATAACTATGATCGAATTTGTAATAATGTGGGTTGCACCCCAAAATATGAG…	443
contig12077	-1.23893	0.288434	0.20868	0.311865	nohit	AGAAGATATGATCATTTAGGATTCCTCGCGTTCATTAACAACAGAGAGAACCTGCCCTCTCATCTTTATCACAATGCATGAATGCATTGTAGAAGGGATTGTTCGATCAATCAACTGTTGTCACATATTCATAACGCCAAATTAACAAAAACCTTTGATCCACATTTAACTATATAACGCATACTTTATTACCAATTTAGCTACCCACCAATTCCACCGTAATAAAATCCATCATGTACTACTCATTTGGCCTTTTTGCTTTTAGCTACCACCAATTCCACTGTAATAAAATTCATCATGTACTCATTTGGCCTTTTTGCTACCTCCAGTTGCATATATCAGAGCAAACAAACATAAGGCCAAGAGGTCATAACTCGACCCACAACAATGGAACTGAAT…	442
contig12079	-1.44056	1.64418	0.00299772	0.00981843	nohit	ATCAAGTTTAATTTAATATTCCAACAAAATAATAGTCAATTCAGTTACAAACATGACATGGTATACAATCTCGAAGCAAATTGCAACACTAAAAAGTTGAGATACACCTTATGACACCAGAAACATACAATTCGCTGTATTGTAAAGCTCATCCTATCCAAGTCAAGGCCTCACATACTTATCTAATATACACAATACAACTACATTTTAAACCCTGAATCCCACCCTCCAAAACAAATTTTAAATCCTTCTAAAAGGAATATATGACGAATTGAAACTTCGAAGAACTATTATTCCAGTAACTTTTGTGACTGTCATAAAGGTATTAGCAGTCAGGACAGGCCGCCCCTCCAATCGTAAAATTTCAAGTGTGCCCAAGCATGATACGAGGAACATTAT…	443
contig12080	-2.72436	1.09921	0.0195593	0.0449685	nohit	TTTTCTAATAAACATATATGACTTTTGGAAAAGAATTCTGCCCTACAAAGCAACAAGGAGCTTGGCCTTCCTAAAGCATAATATTTACAGCAAAAATTGGAAAAGGATGGCTCCCTATGTACAGTAATAGTTACATTGTTTAGTCTCAGTAAGTACATAATGCAATGGTGAAAATCCCCATCTGGATGCAGTAAGAAGAGGGATAAAAGAATAAACTCAATTCCTAATTTTTCTCATCCCCAGTCAAAATAATCTGAAACTTCCTGAATTTGCAATACTCCATTGCTACACTTCTAAAGTTGCCTTTTCTCCCGTTGTGAAAAACAATTTGCTTCTGGAAAAATCATAAGCACGAGTTTCATGGGTTAAGACACTCCTTTGCTTCATAATCATGGTCAT…	440
contig12081	-0.23893	0.0967095	0.359527	0.473182	nohit	ATTCCTTACATTCCATTCACTTATTTTCTTTGTCTCAAAGAAGAAATCTTGCACTTCTGTCAAAATGATGAAATAACTGCATGTTATATACCCTTTTCTTCAACCAAGGTTCATAAATTCCCAATGACTCCAGTACTAAATCCTCTGAACTCTCAAAATAGATTGCTTGGAGTACCTAACCTCCAATTCAACAATCTATTTTTATCATACTTTTCATATTCCTGTATAAGAAGACACTGTTTGTTACAAGTAAAAAATCCTAGGAAGATATTTTCTGTAGAGGATGCAGAATTGTTCTTGCAAATTTCCATACTTGTAACTTCTCATTTCCCACTAGGAAGCCATCAGCATCAGTTTGACCACAGCTTTATCCTTCCGTGGCTGAAAAAGCTTCTGTTC…	440
contig12085	-0.653968	0.109734	0.408326	0.523899	nohit	ACTTCAGACTCTCAAGCAAGGAGAAGACACTCAAAGCACAAGCACCATCTCAGGTCGAGTGAAGATGATTTGCCCGGTTACGATGATCACAAGCATAATAGGATCTCCTCCCAGGGCAAATCATCAGGGGAAGAGTACGAAACAGGGAAGCCAAGAGATGCCAAGAAGTCTCATCATAAGCATGGGCACCACCATCACAACCACCAGAAACACAATCATCATCGCTGCTCGGTGGAGCCAGATGTAGAGCTTGGAAAGCATGAAAGCAAAACTTCTGCTGACGGAACTAGCAGTAACTAAAAGTCTGGAGGAAGCATCTGTTGAATCTTAATCCCATGCTAAATCAATCTTCTTTAAGTTGTGATTGCCATGGGCTAGCCTATTTTATTAGTTCTGATT…	437
contig12098	3.54243	2.1175	0.00286194	0.00943811	nohit	CAATACAATCTCTCATTTCATGTAATTGTAACCACAAAAATAACTCAGATCAACATAATCAAACACAAATACAATGTTACATATCCTTTACCACCTCACCATCATATGCAGATATCAATTCCTACGGATTCCTCTTCCTCCAAAACGTATCAGACCAAACACAAGCATGACAGAGGAGAACAACAAATGAAGGAACCACGAGTAAGAGAAGGAGAAAACTGTGTCGCTCAGCAGAGGAAGTATCCGAAGAGGAGGACGGAGATCGAGGCAAGGACGGCAGCAGGTGCAGCGGGAGCGGTGACAGCACCGGAGGTGGGGCTGGGGGCGGGAGCATCGACCGCGGCCACCTTCTCGACCAAGGAAGAAGCCATGACCACGGCCATCATGGCCACGGTGAAA…	440
contig12099	-1.917	0.83708	0.0376238	0.0776513	nohit	TTCAGTTTCCATATCCCTGTTATTTCTGCTATGAGCTTCCTGGCTGAGTGAGAAAAAAAAAGTCAAAGAAAGATGGCTCTATACTTGCAAGACTTGGATAAACTAGCATTCATATGGTTCAAGTCTGAATTATTTTCAGATACATAAGTGATTCAAGTCCATGAAATGGAAGGGAGATATTGCTAGATCATTGTGGCGCTTCCACTGTCTTCAAGTGTTCAGAGGAGAGCTTGGTCTTCTTGCACTGTCGCACAATTTTGATTTGTATCAATGTAAATCTTTTGGTAAACAGAAATGTACATTGGAGGGGGAGAGGAGATGATGATATTGAGTCTTCTGTGATTCATCCATGTTTCAGTTGTTATGGTTGGTTTACTTCTCTTTCTCACTCTCTTGGAA…	438
contig12110	-6.51692	27.0776	4.6124e-25	1.17963e-23	nohit	CGGCACCAACCACCACAACTTTGTTCCACGCACAAAGACGACACGAGTTCTCCCACATCAGAAGGGAAAAGTTTACACGGTCATATCTCGTGACTAATTCACGAGAGAGAGAGGAGCGTACACAAATATCACACAGGAAACAGCATAACAACATCACAAGTCCGGCCATCTTCAAGCCGATGGCCATCAGAAGCAGCCTCCTATGTTCAAGCTTCCGCTCATGATCACCGGCACGCCGCGCTCCGCGCACAGGCACTTGAGCTTCCACTCCGGTATCACCTCGCTCTCGCCCCGACCGCTCCTCTGCCACCGGCTCGACGACGCGCTCCTCGAACTCTCCTTCCCGCGCTCACGTTGCTGCTGCTGCTGCTGCTGACCTCTTCCCGCCGCTCTATCCTC…	440
contig12126	-3.08693	1.59848	0.00520577	0.0155248	nohit	CTTGTCATGGGAGCAAGATATGAAGATAGATGGTCTTGGATATAATTGGTGTAGAGACAAATTTGTTGCATGGATATAATGATTTGACTGCTGATCATCATGGTATTCATTATATCCTTGGGTACATTTGGTTTCTTATTGTATTTTGGTCGATCTAATGTCAGCACAACTCCAATCATGGATCCTCCATCGTATTGCACCATTCCAGAATCTAGATTCTATGCGACTTTATTGAAAATTGGTGTCAAATATTATTCAGTCATCATCAAATATTATTCAGTCAATAACAAGATGTTGTGCTTCCGTTGGTTGAGATTTGCAGCCTTCTACTATCCTATTTTATTGATATCACATTTCTGACAGGTGTGTGGCGCAATTCATGGAACCAGGTACATTTGT…	438
contig12156	0.0829977	0	0.906415	0.939123	nohit	AAAAGAGAATGTTGTATGATTGGGTAACTGCAAAGCATCCAACAAAGGTAAAAGTGAGCACCTAACATCATCCAAAAGTAAGCTGCCTCAACAGCCTTTACAAGGGAAAAGTCACTGCAAACAAAGTTTAGCATCTTATGCATTACTAGGGAGAAGTTCTGAAGCACATGTGATGACAAGTAGTTCACATGGTTCTTGTTCTCTTGTAGAGTAGCCCATGGCAACATAGATATGGCTAACATGAAGGGATCAAACTGTCCAATATGCTTTCATAAGCTTGCTTTTGAAAAAGAATTGGTTCTGCTGAAACACATGTAATGACAAATGGTTCACATGGATCTTGTTCTCTTGTAGAGTAGCCCATGGCAACATAGATATGGCTAACATGAAGAGAATCCC…	437
contig12166	-2.72436	2.19841	0.000960789	0.0036977	nohit	GTGAGTCAAGAGGAGGTGGAATCACGAGAGAGTATTTTCAAGGTGTGGGATTTGGAGACTCCAGCAGCTGAAGAGGAGGAAGATGAACTTATCCAACAGCTGAAGAAGCTTCTCACCGGAAGTAGAGAAGGTCAAGAAGAGCTGCAACCTAGCAATTCCAGCTTGGCTCTCAGCCAAGAAAACGTCGCTGAACTTGTCACAAGCATGGTGGATTTGTCGCTGAAGCCTTTCGACGAGTAACTAATGAATTTGCCATCCTAACTGCAACAGAGACTACAAACATGAAGATTGGTTCTGTCATTTAAGCCATTCCTGTCTTTTATTTGTTTGTTCTGACTTGCTCTTTGTACTCGAAATGCCCGGTCTATATTTCTTGGTATACTTTAGTCTTTAACTTGA…	437
contig12170	0.346032	0.0197679	0.869509	0.918269	nohit	GCTGGACTGGATAACCATTGGCTGCTGATGCGTGGGCGCACCGGCTGCATCAGAAGCCACTTTGCATGAGATGCTGGAATCAAACAGGAGGATTCTCATCCGCCTTCACCGGCCCGGTTGCTGTTCGATGTGTGCACAATTCAACTTTCGGGAAATAGCCAACGATTGAAAAGGAAGGACAATTAGAGATGAAGGGAACCCAGAGGGAGAACGGTGGTGGTGTGGATCACAGCCTACCGGCATTTTGATTTGCTCTCGAGTCCCTTGCAGACGACGGGTGGAGGGGCTAATCACAATGCACTCTAGGGAAGAAGATGGCTGCATCCTCTCATCTCGATTTTGTATAGTGCAGTCAAATGCTAACACCATCATGGACTGTTTTCTTTGTTCGTTTTAACT…	435
contig12174	-2.97498	1.80618	0.0168105	0.0404228	nohit	AAAATATTGAATGCCATTCACCAAGAATGAAACTGTATCAGAAGTAGCAAAGCATCAAACATGAGTGGAGTATCAGATATGCTCAATTATGAAAATTTAGTATCAATCATCATCATTGAGTAATAGTAACCATAAATAGATCAAAAGAAACTTCACTTATTAAAGTGCAACCGATTCTTAATGGACGGTGCAGAGAAAGCTTCTTTGACGACACAATAATTTGCCAAGGAATGGGATGCGATGAGATCGACATGCTTGCATTTCCAGCAAGAAAGGGAAAGGAAGCCTAAAACTTAAGATCATTCACCGGATGATGGTATCAAAGTCAACGGCACAGAAGGATTATTGGTAAGAAATTGCAAGCATCTGGAGTTAATCAGTCCGGTAAGGACAGCGAGA…	436
contig12176	3.05798	1.80618	0.0253448	0.055833	nohit	AAGACAAATTAGCTTAGAGTGCCGCCCATTACAAGTTGCCAATTCAAGTGGCCAATTACACTTCAATTTTATCCAATGCTTCACCTTCACATTCTTTGTTCTCCATGAGACCTGAACAGTGGAAGAGGAGGAGATAAGAAAGACGTTGGTTGAGGCAGGCAGGGGTTATTGTAGAAAGGCTTGCTCTTTTTCTGATCACCATGTGCTTGCCATACTTGGTGGCCTTCTCAAGGGCACGCTTGCCTTGAATTGATGGGGGACAATCCTCTCTGCCACATGCCCAGACCCAAGAGAATGTCTCAGCTTTTGGGCCGCATGCCCGAAGAGACGCAGCTTTTACTAATCTGTAGAAAGGAATGAGATTATGAGGGAAGCTAAAGATGGAGTTGAGCAGCCCAG…	435
contig12179	-0.23893	0.0483547	0.517053	0.625524	nohit	AAGTTACATATGCTAATCTGCATGTAGCTTCTTTAAGTTGCTTAATGGGCTCTGAATCTGGATTGAAGCCTTGTGTGTTATATCGGTCCTGATGGAGGAGAAGGTATATAACTTTATGGTGTTGTTGGATGCTTGACAAGATGAGTGTAGTAATTATTTTGAAGCGGAGGCAAACAGGAGTAAGGTTATGAGACATGCATGCCACCGTTAGACTTGTGACAAGTTAGATCAAGGAGGTCTAATCTGGTCTAACATTCTATGGGCTCTTAGGGGAATACTTTTATTATTATGTTGGTCATATCATAATAAAGGACAGGATCGAGATCGATCCATATCCGAATTGGTCATCCATCGAATAAACTTGTTGGATTGCGATTTGGATTAGAAGAATATTATTCT…	438
contig12184	2.40493	0.632122	0.106395	0.181266	nohit	AGACTTTGGTGTTCCTATATTATTTGAGTTTTCATTTTAATACCCAAAAAACAACAGGAATTCCCTGCGAGAGATGAACCTGATTACATCTATTCGAACCCATCGTATCAAAATATCAAAAGGGATGGATGTTGGGACAAGTAGCATCAAAGTGAAAAAATTCTTTGATCTTTTGAGGTGGCCAGAGCATCAAAGAGAATGAATCTTCAATCTTTTGAGGCGACCAGAGTGTCCTCACTGCCACTTCAAAACTGATATCCACCAAAGTTTGGCACTTGGAAAGCAGATTCTTGCTCGGCTTAAGCAGCAATAGCCATTTCGCCACTGCCAGGTGTTTCTGAAGCTTTAGTTGACGAGGAAGCATCGGTCTTCTTGGGCGTCAGGCGCTTATTTATATTC…	436
contig12189	-4.47748	5.11751	1.30165e-05	7.58938e-05	nohit	GGGTTTAACTCACTGATGGAGCTTGGAGATCTTTGTGGAAGTTTGCTGACGAAGGCATCCAGGATTCAGTGGATGGGCACTGGGAGAGCCTTAACAATCTACAGAAGATGCCATAACCATGAAGGTTATGCAAAGAAATCGGACTTGGAGATTATTATTAGGGAGCATTGGCTACATGTGAAAATGCCAAGAAAGTTCATCCAACATATGGCCTACCATGCAGTTTCATGTCAGAGGTAGGTGACATGTATGTTGCTTTTACTTTTGTTGGCAGTATAAAGGTGAGCAGGAGATTGTTTCAGAGTGATTGACTCTTTATTAATTTGTGATATGTGTTGGATGTTATGCATCTGTCCTTACCTTTTCTTTCCTCCCTCTTTTAAAGTGGTCTGATGGGTT…	437
contig12194	4.25292	8.03631	7.25697e-09	6.63235e-08	nohit	CAACCTTTCACATTCACACCGCATTGACCCCAAAGCAGTAAACGTTTGAAGAGAAATAATTAAAGCTCAGGGAACGGAAACTATAAGGATTCGTACAAGGATAAAAAGCACCGTTAAATTATTGCGCAACTCTCTCTCGGCCAACCGACCAAAGTGAAATCCTCGGATTGTCTCTTCCTTCCTCATGCCTGCCAATGGTCACGCTCAAACCCAAATGCCCAACATCCCCTCTGCAAGCTGCAGACGCATCTCCCACGCCGCGGCTGTTGCCGGACCCGTCTCCTCCACTTAAGCTACACTGACGCGGCCTTGTCGGGGCAGCAGATAGCGGAGCTAGCTAGCAGAGCGGTGTCGCCTGTCTCCTCCCAATAGTCCGGCCATCGATGGGGTCCTCTACAA…	436
contig12195	1.47002	2.11136	0.0043863	0.013369	nohit	CAAAAGCCTGCCTGATGCAATCCTATTACTTATGATTAACGACACAAAAAGACTTGTGCTTCAGGAAATGGGGATGTCAATGATGAGACTTTTCCAGCTTCCTACTACAGTTTGTGCTGTGCTATTATTGCAGTCAACACAGATCTTTGCGCACAAATCCTGTTATTTGAGAGGGCCAAAGAAATAAATACAGCAATCAATTCATGGGACTGCATGTCAGTTCCATTTTAAAACACTACCATCCAAATAATCGACTTCCAGCCAAAATAACCCCACCAAAGCAAAGCCCCCAATATCTAGACGACAGTGGATGGCTGCTCTTCACACATTCCATGCATCCCCAAGCACACGATATTCTCCCTCAATTGGAGGATAGTAAACCAGAAACGTGAGCAGCCA…	436
contig12208	1.03237	1.89501	0.00982065	0.0260292	nohit	TGCTAACTTCCCATGAATAGCAACTTTGACAGGAGGGGATTCAAATATTGAAGTCATCACTCGGTAATGATCAGGTTCTAGGAGGAAAATTTTGGTGGCTCTATTATCCTGCAGCCTTGAGTTTTCTTCCTTGTGATCTCTGACCTTCCAGAATCATCAATTGGTATATGCAGATTCATGAAATGGCGTAAAGCCACAAGTTGCTTGTGCACTTGATTCCTAAAGAACAGGTTCGATGAGCTGTCCTTGGTTTCTCCGGCCATCCTTTCTGCATAGCCTATCAGACTACTTTAATTCAGCTATTGTGTTCGATTATGTCATTTTTAAATGTTTGTTATTGTTTATTGAAAAAGAAAATTCTTGAAAACAGTATTATGACCGAGTTGGTTTTCTTTTTAT…	437
contig12211	-2.917	1.34581	0.0100875	0.026527	nohit	TTTAGGTCAATTCAACGCAGGATTTGATGTTGGTTGCCTCTCTTCAAGTTTCTATTTGCACATGTCAGAAGTCTATAAGCATAACTTTTTTGTGCATTTTATTGTATCTTTATACCTTTTAAGATTGCAGTTACTCATGCTCCCTGATATGATATATGAACTTTTTACGGTGAGCTTTTTGAGGAAGATAACCTTGGGTTATCTAAACTGCTACATTGAGTTTAACTTAGTTGTACAAGATCTGAAATTGCTTTAGATTTACATGCTTTAATCTTACCAATTTGGTAGTCTGAAACAAGGACTAAAATCTTGGTTCGGTCCTGTTACCAATCTAAGGTTGGACTTGATGGTACTGATGTCGACAGTGTACTAAATGTTAGTATGGTTGGTACTGGTTGG…	434
contig12218	-3.08693	1.59848	0.00520577	0.0155248	nohit	CTTTATTTGAATGCTTTCTCTCTTCATGCTTATTGCACTCTTATTGTATTATGAATTTTAACAATCACTTGTACTGTTCTGTGATATACGAGTATAGATCTATTTTGTTTGCTTGTAGGTCAATATGATGACTGTGTTCTTTCTCACCGAATTTACTTAACCTTAGCTTAACTTTTGGGTGCATAATAACTTGAATTGGCAGATCTTCTGCTTCAAAGTGTGATTACCACTTTACTTGTTTATAACTTAACAATCTTCTAACTGTTTGCTAAACTGATTTTCAATTTTTATGTTTGTATATCTGAAAGTCTATGTTGTTTTGCAGGTCTTCCAAGCGCTGAAAGATCAGTATATGAAAATTGTTTTTCAGTGAATTGGTTTTTATTTTAGCACATGAGG…	435
contig12225	-0.279572	0.0544291	0.505106	0.615487	nohit	TCAATTATTGCCTTTTGAAAGAAATCTATAACATTCCCAAATGTTTGATCATTTACAAACACAATGCGTATATACACATTATTTAACACCTAAAACATCAAATCCACTTAACAAAAATATCGATACCCATTTACCAAAAGCTGAAAATTCAAAAAAGGGCCAAGTTTTGGAACATGACATGAACCAAAAGCCACGCTTCAATGCATGCATTCATGATGATGGATGGTCCAATGTTATGCTAACACAACTTTAGGGAATAAACGAACAGGTGCCGAATTCCCTACAGTATGACAGATCTAATGCACTCCCATCTACAACCAACCCAAAAGACGTCATATAAACAGAAGTTACATGTCCGTATCTATCAGCCACCGGAAAGATTTACAATACCTTGGCACG…	435
contig12227	-0.653968	0.219468	0.242268	0.353251	nohit	AAGTACACTGGATAAGCTTTCTTGCAGGCTTAGCAAGTGTTTTCTGAGGTTGGGCTCCATAACTCAAGTAATTATTTCTGCCAGAGGAATCCCACAGGAAGCCTTTACAACAAGCTCACATATTATGTATCTGACTGATTAGGTGATTGAGTTCTGCAATTGGGTAGACATCATCCAATTTGGTCAGAAGCATCTCTATGATGGGTTTTACTGCATCGCTGCTCATGAATCTTTTTGTAGCTACATTTTAACGTGAGACAAGAATACATGATTCGCCAACACTGCAGTGGCTCAAGAAGCTGTTATACCAAGAGAATTGTGTACTTTGGAATGTAAATGTATGAAGTTCTGTGATCTGTTAGAATTTCTGTTTCTACCGCCCTACAACCATCTTGTATT…	436
contig12245	-1.50196	0.681731	0.0567066	0.109571	nohit	GGAAATGCTTGAAATAACTAAGGATACATGCTAAATAATTGTACATGATTAATGAAACAGTGGTGATTTGGAAGATTCCAAGCACAGGTATACATTCACCTATGTAATGCCACGATGATTTTACAAATTGTATCGACTTGAGCATCGATCATGGTAGATGCCTCCTTAATTCTGCATTTACAAGCACTATAGCTGCAGTAGCATAGCACCCTGTAGTTTTACGATATTGCTACCAGTACATTAATCATGAAACAGAATACCTGACTGCGGGAAAATTAAGCTTAAACCTCATAGCAGTGGCTCGTCCGCTGGCAGTTTGCACATGATTTTCTTGTCCAAGCAATTTGGTGCATAGTGTGGCAGGAAATTAGATGTCTTCTCGAGAATTACTGATGGATC…	433
contig12259	-0.917002	0.221359	0.258028	0.370321	nohit	CTCTTGGTATATGTTGAAATATACAGACCTTTTCATAAGTGAGTTTTCGAAAGATGACTGTTTAATCTAGTATTCGTTGTAAATTTTCATTCTTTTGTGATAGTAATACTAACCCATTTATTTATATTTTGCCAATTTTCTTATGTGTGTTTCAAATGAATTCAGGTTAGTGCTGTTGCGAACATGGAAGCAAAGAAAAGTTCTTCTCATACTGTATTAAAGCAGTAATGGTTGCCCACATGAGATTCTCTGAGCAAGAGCTGTCTGTCACTGAAACTGAAGATTACAGCCAATAACCCCTCTCACAGAGCTGTAGTCTCTTATGAAGCACAGAGGCAGAGATGAGACTGGTACAGGGGATATTGATGGTGACATTTACTGCCCCCACCTCAAATGCAA…	433
contig12276	1.66796	0.454488	0.181197	0.280062	nohit	GTTCCGACAGGAAGGATGAATTTTACACTCATTTATGTCACAATGCTTTTGCAATATATCTTTTAAATAACAAAAGGTTTCCAAAGATGAAAGAGAGAAAACACCAAACCCCAAAACTTCACCTATACTGCACAAATTTACAAAAAATTTCAGTCCATCTTGGCCTACCACAATCTCTTGAAGGTGAGAATATCTTCAAGGATCAGTTGGTCAAAGTACAGCTCCAATCCATACAGAATTTACAGGAGCACCGAGCATGTGCTCCCTCATACGGTTTAGTTATAGAGCAAATCAGCAGTGTCAATTTTGCCAATCGCCAGGCTCTGGAAGAAAGAGGTACCACCAACTGCACATATCATAATATCATGATGAAAAGAGATAACATCGACCATATGAAAG…	432
contig12288	3.79495	3.0103	0.00206255	0.0071605	nohit	GCAGAGATTATGGTAGTATTGTGCTTGGATTAGGATTATGTCTTTGTATATAGTGGCGTTCTGTTTGTCGAGAAATAAAAATGTTTTCAGCGGAAAAGGCCCAAGAGCTTGCTGTTATCTGCATCTAGATTCCCGATATTGCCGTGACTTGAAATTATGTTTGGCATCATTAATGTGGATCTTGTCATGGCAAGGGACCAGTTCCTTCTAGTCAATGTTGCTGCTTGTTAACTTCCAAGTGTCGAAAGTAGTAGATGGAAAAAGTGGTGGTGATGTTTCAGTTGCTTGTCTGTCTTCATGTTGTTCCAGCATAAAACTGCTCCATGTTCTAGTTGTTCTCAGTCGCTTCATGTTGTGTATAGCACTAGTAGTATCAGCTACTTATGGTTGATGTATCGA…	433
contig12299	1.14713	2.81939	0.00138167	0.00504418	nohit	AGAAAGTACTTTAATCGAATAAATGGGGCACCAGAATTCCTCCAACCAATAAAAAATACCTCGAGCAGAACAAGCAAGCAGTGAACTCGTTGTAAGGAAACATCTAACGAGGAGGCAGCGTTGCCCAGAGTACACGATATAGGGACTTGTTTGTCAATATGTTCTCTCACGGCACCCTAAACATATGTATGTAAACTATATTTTCTATAACTGCACAAACACCCTTAGATTTCAACCAACTTGCACATAGCATCCCATTTAATCCCCTAAAAAGCACAGTGAAGCTGCTACCCTCCTTTGTATTCCTGGTGCACTCAGTCTGGCTCATCAATGTACAACAACTAATAAACCATTCAATAAGAGGTAAGCAAGGTCAACAACATGGGCAAAACACTGAAG…	433
contig12302	1.89035	0.638834	0.109477	0.184676	nohit	GGCGTGGGTGGAGTGGAGGAGAAAGCGCCGCCGGACGTGGATGGGAGTATCCGATCCCGGCCGTTGGCCCACATCCAGGTGCGGAAGATCCGGGAGGAGGACCTCAGGATCGGCGACGGCGCCGGCGAGGGATTGAGCGCGAGGGACCACCGGTTCCCCGCCCTCCCTCATGACGCCACCGGTGCTGTTCTCTGCTCCAGATCCGCGCGGCCGTCCTCCCCGCTCGGGAACCGCAAGGCCGCGATCGGATCAGCTTAGGTCGCGCGGACCAGACTTCCTGTGCGTGAGAACGGGCGAATAATTTTCCTTTTTTCTTTTTCTTGGGTTTGTTTTCCTCCTCGTCACTCTCTGGTGTACAAAGTTAGTTCAATTTTATTTTTGGCTATGTTAGGACTGGTC…	432
contig12308	-2.23893	0.632122	0.0733883	0.133564	nohit	GCCGGCCGATCTCATTTTTTCTCTGACTTCATATTTATTAGTCGACGAAGATGGTCGGTAGATCCTGACGAAGGCTCTCTTCCATCTGCGTGTTGATGATTTTGTTCCACGGGTGGGTAGTAGCAGAACTCATCATTCAGCTGAGCTCCTCCAGTGTATGTTATCCTTCCTGATACAGGAGAAATGTAGCTCATAGCGATCCGATCAATGGGACATAACATAATGGTGGCCTTAATATTTTCCATCATGGACTAGCAGATTGGATAATCTCAGACCTGTTGGAGATTATCTCAAGTAAGAGTTGTCACTTATCACTTCTTTTATGGTTTAGTTAGGGTTACAAATGAACCAAGTCGTTTGTGAGTTGTAGTTTGGTGTTTAATCTGTTGAAGCCTTGCT…	431
contig12316	-0.501965	0.0874474	0.444291	0.559651	nohit	TTTGACTTAGTGATTGCAAACCTTTAACAACCTAAATCTCTGTTCATTATGAAGTCATATACAATCACTCAGTGGGATAACTCACTGTCAATTGAATCTCATGAGAGTTATGACCATTTGGCAAAATGATACAGCAACATCTATCTGATTTAGACATTTGTTGTTACTCCTGATGATCCATGAATGGCTGTAACCATCACTCCATATATTTCCCATAGTAAGCTTCTGAAGGAAAGATGAGAAGACAGCATCTCCAGCAGTGACTGTGAAACATCTGATGCTCAAACCTAACATAATCAGGCATGGAAATGCCTTATCTTAATCTTTATCTACCTCTACATAAACAATTATGCTTGCATTCCATCTGCTAACCACATGCTTTCCATAACTCAAATACAA…	431
contig12320	-0.653968	0.109734	0.408326	0.523899	nohit	GAACAAACCAGATTGATCTTTCATATACAAACGAGACTGTATTCAGTCAGAGCTGAGAGTGGCAGCAAAGGCCAGAATCATCGAAAAGATATATTTGTACCTCGATGTCTCTCACGAACCCAGAAATGACGACAGTGGATACCCACTGCCTCGGCCACTTGGGGACCAAAACAAAACTTCACGCACGTTGTCGAGACAACGAGATTTGGATCTGTGAGAATAGGGTACAAGTCAGAGCAAGAACAGCTTGATATGATTGGTGATACACTGGACAGCAACATATCACCCAAGTTTCTGCACTTCTGCGCATTGATTCACTGCGGGAGTTTACCCGCCACCACTGTCCTCCAGCTCTTTAATGCCTTTTTTGTTGTTGTTTTGTTATCACCTAAATTGAGG…	429
contig12331	-0.653968	0.109734	0.408326	0.523899	nohit	ATAGTGTCCATAATTAGATTCCTATTACAAAGCGTCCTCCTCCCCTTATTTTTCTCCACATCGTTTATGTATTAACACCCACAAACATCACATGCAAGATACCGTAGATATTACAGCAGAGAGGGTGCACAATCGTAATTCTGAAGCAACTCCCATCACGGTCCGGTACCCCGCGGCGGAGCGCTGTTAGAGCCTGCTCCGTCACCGCGAGCTCCACCAAACCCGAACCCTCCAACGCTCGAAGTCCCACCCCGCCCCGCCACCGCCACCGCCACCGAATCCGAAGCCGTACCCTCCACCGCCGCCTCCTCCCCCGCCGACGCGTCCGTCATCGGAACGACCGCTCCATCCAAACCCGAACTGGTGGGCGCCGTTCTCGGGTCGGCCGTACGACCCTCG…	424
contig12358	-0.917002	0.368931	0.144235	0.23143	nohit	CACACTGAAAGTAACATTTTCAGTTTTGTTTTTGTTTTGTTAACCAATCTATTCAATAGATTTACCATTGTTATATCTAGCATCAATCATCTCCAATCTATACTAAAGCCAGCAACCTTGAACGGATTTCCAGTCAGATGACTACAACAAGTTATGATCCCAGTCTGCCAGATCTGATTATCACCAATCAGCACCCAAATAACTTCCATTCATGAGCCAGCTCTTGACAACCAACGTTCCAATTCATAATCCACATAGGTGAAATTTTCCAATGGACATGCTTATCTACATTTTGAATACTCCTTCCAGCCCAAATCTTGTTCCCATATCAATCCCAACCCTAACATAGTGGAGATTGGCGAGTCGTCTCCACATGGATGATTGGTCCTCGTGTACACC…	431
contig12359	1.083	0.147572	0.467964	0.58199	nohit	ACAATTTGGATGCTAATACTAGAATAGCTTTGTCCATCTTTAGATTCACACTTTGAACATGCACTTCACAACCTTACAAGTACAACTAATTTGAGGCTAAAGTAGATCCAAACACTTGTATCCTTCTCTATCAGAGACACTGTTCAAAAGAGAACTGTGCAATCAGGCAGTTATTAGATACTGAGACTCTGAGAGTAACAACGTAAATGCAATTGAGGCAGTGCCGCAATCTACACTACCTTCTCATATATTTATGTTATAATTGACATCTACAATCTGTAACTCGTCTTTCGAAACTGCTTCCCACAAAACTTGACTGCTGATTATGCTGGCATAAACATATCACATGGGAGTCTTATTTGTCAAGAACAAAAGCAAGAATATCAATCACTTTGATGC…	428
contig12362	0.66796	0.0874474	0.613728	0.71513	nohit	CACCAGTAACATAAACAGCATAAACATCTGTATAAACCAAATCTACTTCTCTTCTGTAAATCAATGGTTGGCAAGTTTATTGGTACAGCCTTCGTATCTACGTAGCAGGCTTAGCTGACCAAGCATGATAGGATTACGGAACCATCAAGCCTGTCGCATCATCATCTGAGGCCACAGACCAATTGATGGGATTTGCATCAGTCTCCATGTATGCCACGGATCTCTGCTTACTCCCAGAAACTCTACTGGCATGACCACAGAAAAGAAGAAAATGACAACACAAATACATTCAGCTGTGGGCCAAACCTCGTCTGACGCTCCATCTTTGCCTCCATCATCTGCAGCAGCCTCAAGCTGCTGTGGGCCAAACCAGCCATGCCACCTGCGGCGCCACCGATG…	430
contig12366	2.54243	2.97901	0.000442054	0.00185241	nohit	TGTAGGGATGGAAAATTGCAGTTTTGGTGGCCAAAAAAGTGCGTTTGACCGGAAAAAAGTGATTTTGGTCGGAAAAATTTCAGCTTTGGCAAAGAACAAGAAGGGATTCTGTGGTTGGGGTGCTTTAGAGGGCTCAAATTTAGATTGCTGTGTCTTCTATTGGCTTCTCCGATTCAAACATCTTCCTCAATTTTTTCAAAAGGAAGATGTGGACTTGGAGTTTCCATGGTAATTATACTACAGTTAATTACATTTCTCTCCTCTCTTTATAGTTCAGTAACCTATGTGTATACCTTGTTAGGAGTTAGCGTGATGTAGATTTGTTGGTAGGAAAGTAGGTTATGCTTTGATTAATCTGGGTATGGTGTCTGTTTGCTCAATTAGAAGTTATGGTATTAT…	430
contig12372	-3.55995	2.70927	0.00218656	0.00748821	nohit	CAATAATTATTCCATCATAATAATTTTAATACACAAAGTGAACACATGAAACTCATGTCTGCACGGAAGCACAAGGTTTGGCCGCCCGCCTTAATAGGGATAAGATAGTTCAATTTTGTTGTAGTTTGACAAGATTTGAGGTGACAAAGCTTGCAACAAAAGCATTGGAGCAGATAGGACAAACCAAGTTCTCATGTGTACGTCCCGACGGTCTCAGCTATATCTCCTGACTCTTAAAAGACATAGATAGGTTGGCTGCGTCAGTACTTTAAGCGTGGAAATTGACTGAATCATATGCCTGAGCCAAGAGCAAAAGCTGTGATTCAACACTTGTCCGGGCTTCGTAAGATTCAGCAGTCAACCTTTCAACTGTAGTAGTTCTTTCCAGAGTGTGGAAGC…	428
contig12382	0.0829977	0	0.918906	0.944097	nohit	AAAATGTATTCCTGTTGATCACCACAGTTATACAGGTACAATTATGTGTTAATATATATTTGCATTGTCAAGATCTGAGTTGAGGCTAAGCAATGTTCCAAAAGCAACAAAAACTTCTGTTTGTTTAAGTATTTTGCATTCATAGCAGACCTCAGCATATCAACTTCAATTTAAAGCGGCAAACCACTATAAAATGAGGAGCTTCTCAGTATGGTATCCAAAATTAAAATGATAAGTTTACAACTTAAAACAATTCTCTAGCAGCAACATATCTGTACATAACATGATGCATCTGAAACACAATAAATATAGGAATGAAGAGATAAATTTGCAGTAAGTATCAAAAATAGCTGAGATATGAACCAAACAGAACAAAACAGATTGGGAACAAAAACTAAA…	427
contig12385	-0.774044	24.6004	6.32211e-34	2.20796e-32	nohit	AGAGAGGTTTTGACTCTCACTCTTGAGCATTTTACCCTCTTTGTTCTCAACTCATGAAATGTGAGCATGTTTTACTCAAAACAAAGAGAAAACTCCTGCATTTACATTGTTGTTTTCTCGCTGCCGTGAGATGCAGCATATAATGTTGTGAAACCAAATTTTTATCCCTGGCTTGCCAATTCTCTTTGCTTGTTCCGTTGAGATGGAGCATTGAAGCTATTAAGATGACTCTGATTCCCTCGTCGTCTTCCCTGGCAAATGCCAGTGGGATATGGGTCGAATGGATTGTTTACTCATGACTTTGCGTGAACCAAAATGTCGTCCTCTTCAATAATACAAACAATTTTCCTAGTCGGTCAAGCTAATTTCTATCTGCCAAAGGCATTGGTAAGCTGCTGT…	429
contig12387	-0.60888	0.412605	0.105671	0.181	nohit	GGCCAGCGAAGATCCAAATTTGGAAGATCCAACAAACAATATCTGTTTCTGGAGTGAAATGTAGATACATTTGTTGATAATGATAAAGAGAGAGAGAGAGAGAACAAAACAAAGGGTGGGTTAGGGATGTTTGACACTCTCACAACTATGTACCCTTTCCTTTTATCACCTAGTTTCTTCACTTCCCAGGCCAAATGTGATATAGCCATGTCATAAAATCTAATACAGTATATACACACCAAGCAGCAGTCTGCGTTCCACCTTCTTCAGTCATCTGGCACCTCTTGTTCCACCTTCTTCAGTCATCTGGCACCTCTGGATCATCTCAATGTCTTCCCTCCCAAGGCTTTAAGATCATGTCTCCATTGCCTCCATCCTCTTCTCTTTCACGCAGGAGAC…	429
contig12392	0.735074	0.194641	0.439504	0.556225	nohit	CTACTGCATAAATTCACAAAGCATTGCCTAATACAAAAAATATATATATAAATTTTCATAGTGATGGACATCTCGACCGCGAGATGACAAGTATCTTTCTGCTAGAAGCCCAAGCTACCAAGGAAAAGCCATTTTCTACAAAGTAGCCATGAATCGATCTTTATACAAATTCATCTCGTGTGGAAGTTCCTGTACTTGATTTTATGAAACTTAAGGAGCCACACAAAAGTTCCTGTTTTTTCATCTGATAAAACTTTCGAGAAGGTCCCTCTTTATTAATCAGCTACCTCACAGTCACGGTGACCATCATGATGCTGAATGGTTTGCACAACCCTTACTTGATCAGTTACACATGAACATATTGCAGCTTGTTTTACCGACAGTTATCGGGGTTCCTCC…	427
contig12395	5.78344	13.8001	2.00954e-13	2.81767e-12	nohit	GAACTTTGCATCTTCCTTCTTATTTGCTCATACAGAGCGAGCTTACAGGAGGATAAAGGGTCGGATCCAAGTTTTATTTGATCCTGGCATGGTCCCCAGGTGGATCCGAATCCGAATCCGAATCCGAATCTGTCCCCAATACCATCAAGATGCTGGCTGACGCCCGGAACTCGTTCGACGAAATGCCTGAAAGAATACGCTCTCGAGAGATCAATAATCAAAAGCGACCAGCAATTTTCTATCCATCCACTGCAATTTTTTTTTGGAATTATGTTGGATAATGTGAGGCCAACAACATATTACGTATCTATCTATTCTATTCGTTGATCAAAGGACTGGACAAATCCCACAACCAATAAATCGAATAAACAACGTCATTCCAAGACATAATACTACTAC…	431
contig12401	-3.19737	2.10721	0.00844063	0.0231129	nohit	GAAGGGAATCATTGCCGTCATTAAATTTACTATCGTTACATTGATAGCAATAGCACCGATGATAGTCTACGTCTTCACATGCCACGCTCTGCTTAGATGTCTTGAAACATGGAACTCGGCTTTGCTCCATAGCAATTACTATAGCACGAGACTGAAAGCTAACGATTAACGCTCGAGTGATTCCAGCAGCTCAGGGTTCATCCGCCGGTGGACTCTGTGGATGAACTCTTCGGCCTTCCTGTCGACGTCGAGCCCAGAAACCCAGCGTCCGTGGTCTTCGTCGGTGCGTCGAACCTTTCGCTGCCACGGTTCCATTTCCGCCTCGAACGAACCTGCTTTGGGTTGCCACGGCCGACGCCGATCGGGTTCATGGCCCTTCCGCCGCTGCCGTGGCTCCGC…	428
contig12412	0.498035	0.0311274	0.787644	0.856055	nohit	CATACATATAAGGTACTGTATTCTTCAGTGGAGCGAGGTTTTAGTTCACTAAAGGAAGAAAAAGATGCAACACAGGCAGCTTTCAGATTTTGCTTCCTCAAAGAGTCGTTTTCAGCATCAGTCGTTTACATTATTGGCGGCGGGGTCTGTTTCAGTTTGAGAATTCAGCTGAAATCTCATGTGCTTGAGGCTGTTCCCTCAAATCTCTAGAACTTCATGAGAAGCCTTGTGATTACCATGTCCAGATTGGCAAATATTGGTACTAAGCTGGCGAGAGAGATTTCTAGCCTGGTACCACGAGCAAGATGAAGAAGATGATGTTCTAGGCAAAGCTGAAATGTTTGCTAGCCATAAACTTGTTCGAGTTTGGGTGCTTACGATGTAAGGCAGGTAATGCAA…	427
contig12414	0.372504	0.0435021	0.793039	0.857838	nohit	AATATCCATTTTGAAGCAAGACCTTGTACACAACATCAATGGAGAACCCATTGCATGTGCAGGGTCTTGAGAGGATCACTGCAACATACTTTTGTGACTCACAGTCCTGAATCTCCTGATCAACTAGGTCCAAAGATACAATCATAATATCACACTCAAATACAATTATAATCATAGTAGATATTAGTGAAGGACACCAGCATCTGGAGATCATATTATCAGGCCTTACAAATTTGATATGGCAAGCTTAGATCAAATGGAGCAGAGCTTTGTTTTAAAAAGCCTGAATTGGGCTGCCATGATTTGGGAGGCGATATTTTGCAGGCTGTCACTCTGATTTATTTTCATCACCACAATGTACTAAGTATGGTAATTTCACCTTCTGTATCTGCTCAATCT…	427
contig12442	-3.40243	10.8511	4.77365e-13	6.48478e-12	nohit	CAGGGATTATTTGGGTAATCAGCTCCCATGCTGCAAACAGTGAAATCTTATCCTTGTCGCTCTTCTTTCCTCGTGGGCAGGAAGCACACCAGCTACGTGCGTTGCGTGATTCCACTGTGTTTTTTGCACTTGACTGGGTGGACAGTTGACCGGAAGAGAACTTAGATTCGCCCGGCCTGCTGGCTAAGGCATGCTTATCTTGTGTGACAACACTACTGAGCGAGTGGCTCTTCTAGTCGGGCAGCTGTGTGACAACACTACGGAGAAAGCTAGCTTTTGTGTAACATGCTATGGTCTCAACGCTCTTACGAGGTAGTGATTAGTTTCACGCGCTCTAGCGTGCAGTTAGGAGGATTAGCCACAATATGAGCGGTACCACCCATCCTACGCGTATACCTA…	427
contig12444	-2.23893	0.632122	0.0733883	0.133564	nohit	ATCGCGCTCTGCGACCGCGGTGTCAACCCTGAGGCCCTCGCGGCCCTCGTCCGCGAACTCTCTCCCCGCGCCGCGCGCTACGCCACCAGACCCCTCCACCACCACCAACTCCTCCTCCTCGTCTCGTCCGAATACGGTCCACCATTAGGTCTAGAAGCTTGCAGCATTGTTTCTTCCATCTGAGACTGAGGATTCTGTCACAAATTTGTTACCATGAAGAGATTTGAGAAAAAGGAAGGTCTTAAAAATTTAAGGTTATCTTTGTGCTGGAAAATTATTATCCATGCTTGTAAACAAATTGTTGTGTGAAAAATGTAATAGTTTGAGGCATTACCTTGTCTTGTCTACTTTTTCCACCTTGTTTGATTGCTATATGTTGTATTAGGTTCATAGCTATGT…	422
contig12451	-3.39002	2.40824	0.00427777	0.0132382	nohit	TACTATTGATTCTCTAGAACATCAGCGATAATTAAAAAATCAAATGGGACACTTCACTGGCTGCTTTTAGATAATCTTTGTTCTAATAAAAGAAAGCCAGAAGATACCCAAAATGGACTCCAAAGAGAACCCTTTCCTCTCCATTGCCCAGTATCATTACATCAAGCATTATAATTAACCAAATGTGAACGTTGAGGGTAAAGACTAAAAGAAAACTAGACAAGTTTCATTGTCATCAAGCATAAACTGATGTTTTGAGATTCGGGATTACGAACAAAAGAAAAAATAAGCAAAATGTTCAAACTATTGGAGAGCAGTTCACCTGGGATAGGCCTTCGTATAATCCAGAAGCACACCCCATACATCCTGGAATTGGCTGAACTCATTGAAGTAATAATA…	426
contig12452	3.083	1.34581	0.0175442	0.0413096	nohit	AATATGCTTAGCACACAACTACATTCATAGAAGGAACCTTTACTAACTTCTCCAAGGGTTTATCATCTTCTCTCCATTATGGTTAAAGAAGTTTCTCTGCCGATGGTGTTCCAATGCTGCCTAGTAGTTTAGTTGGAAATATGTCCCTTGTAGTGTCATGAGTCTCATTAGAGGGAAAATTTTGGTACAAGGCATATATTTTGGTTCCTATTTTAGGTGCCTGGAGTTGCTTTAACCAATAGATTATTTCCAAGGCTCCTAGGCAAAGTAAAATTTCTAGGGACCCAACATTCTACATGTGAGTTCTTTTTAATGTCAATTTCACAATTGAATATGATTTATGGCAATTTCTTTCTTCTCTCAGCTCGTCATTAATCTCAAGAACCTTTTATTGTATAT…	425
contig12472	0.498035	0.0311274	0.787644	0.856055	nohit	TCAGTAGAACTTACCAAAATTGTCCAGATAGAATGAACATGGAGAACCTTAAAACTGTCAGATAATAAACAAGAAAGTACCACAGCAAATGCAGAACTCTGCTGAAATGTCATTGATAATTAAATAGATGCATTCTGTGATAAAATAACAGTGGGAGGCTGCATGCACAGTCATCGAGTCCCCTCGGTGTGTTACGATCTTGCTCCTTGGTTGCTTTGGCATGGCAAAATGGGGCTGTGAGGGTCAAATCATCGAGCAAACAAAACGATATCTTGCTCTCCAGTCAAGTCTTCTTAAATAAGAAGTTAGCCACCCATCTTTGCAATGATGCATCATCAGATAACTTTGTTCATCGTTGCCGAAAAGAAGGCATTACTGAATCTTTGACAGCTTTCCTGC…	424
contig12485	-0.791471	0.324105	0.164617	0.257755	nohit	AAAGTAAATAACACAGAATGTTAAAACATCTTGTAGTCGCATTACAATTAAGGATTAAAATCCAAAGAGCATTTGAACTCCTAGCGGTTGCATCAAAAAATAATAGAAGCAGCAACTACTGCTGAAGGTCAGTCAACGTAGCTAAAACGAACTTCCCTCAGCCAACCAACATGACAAGAAATTAAACAAAGTAAAACGATGCTACATCTTGCAGACAGGCTCTACCAGATCCTTGAAGACCGCCAGTAAAGAAAGGCTTCGAACCACGGAATTTGTACAGTTCCTATCCCTATAAGATAGATGTCTGGAGTTGCAATACGGAGCACCAAAATAAGCTCCCCACAAGAACACCTCCAGTCAATCTCCCACTGCATCTTGGCGTGATATATGAAAGGCAGG…	425
contig12500	-0.917002	0.147572	0.355741	0.472429	nohit	AAGAAACATCCTCAGAATAGCATTTGAGATCATCAATGTCAAATGAACAGAGTACATGAACAAATACTCATGATCACAAAGTAGCTACATTTGCATGTCTTGCAACAAGAACATTGGATCACAAAACAGAGAAGGATACAACTTTGACTGGCACACAACAACCTGCGCAGCGGAGTAGAGTTTCACCGTGGAATATCCCACCCTTATCTTCCGAGGTAGATTACAATTTACTAGAAGCAATGATGAACTCCGTTAACAGTTCCAATCAAAAGTCTTACTCCTACACCAAGTGATGATACAGATCATCTACAATGAGCACATAGTGAGCCTTCATTTGCAGCTACCACTATAATTCTTCAACCAATTAAGAGGATGCCGAGCAAAATACTAGCATCCGAA…	424
contig12503	-1.72436	0.638834	0.0675566	0.125942	nohit	ACTTATTGCCTGAAGTGGCATAGCTTTTGTGCTTTTGAGGCCTGAGACTGTTTGGTGTACTTCAAATTGAGACCCTCGACTAGTTGGAAGCTGGTAGTTTCAACTGAGTTGGGAAGTTAGATCATAGCTGGCTTTTGCTTTGTGCTGGTTATCGTGTTGGCGCAGAAGGTCTAGGTGACCTCTTTCTACATAAGGATTCTCCTTCTGAAAACCACATTACCATGAAAGCTTGACAGGATTGATCAGAAAGATGTCTGCATTTTGAATTTGTAAAACAGATAAATCAATTCTGTTTATCAGAAAAATGCTTCCACTTGTTTAATTGTTATGGAAGGGGTGGATGCATCTATATTGGAACTGATGTTTGAGACATATTTTTGTAGTTTGAAGCGGACATCA…	424
contig12509	-4.19737	4.21442	8.49984e-05	0.000426431	nohit	GCTGTTCGAGGGGCAAGGGCCGCCCCTTCCTTGCCCGATGGAGGCGGAGTTCGGATTCGGGTTCGACCGTTCCTCATGTGCAATTTCGGGTCGGATCTTTATGCTAACGAGTTGGTTCCCCTGGCGGATCTCCCCATAGACGACGCGATCGACGACGGAGATTTCCCCAGCCTTGACGTCATCGAGCGGTGGATGGACTTTGACTTCTAGTTGACTGGAAATTTTTGCAGCTCATCATTCATTACCCCCATTTAAGTTACTACTTGTGGAATAAATGAGAGTCAGTTCGGTGAGTGTGGTAGGAATTAGCAGTAGAAGAAGAAGAGGCGTTTGAGAGGAGGGTCCATTTTGCAGCGTTCCTTGTTTGGTTTGTTCATCTGGCGCTCTAAGAGCCGCCCC…	423
contig12510	3.05798	1.80618	0.0253448	0.055833	nohit	GCCATGTGTCCCATTTTCTCCCATATTTGATATTCCCTCACTGTGGATGGCATCTGCCATGAACAGAGGATCCTATGCTGCAGCAGAGAGAGAGAAGAGAGAAGGAAAGGTGAGCAAGAAAGAGGAGGCATGATTCCATTTGGCTTGTGAAAGAGATGCCATGGGCCTCCGGGACCAGCTGGAAGAAGAAGGAGGGTGTGTGAGCTCAGATGCTAGTCAATGGCATCTGGGTCCCAACTTGGCCAAGAATATTTTGCTCAAGATTTTGCTTTGACATGAGGGAGGTGGAGCTCACATCAGATTGAGACCCATGATTAGTGTTGTGTTTAATGTCCATCTCCACTCCTGACCTGGTCAGATGGGGGCATCTGTATCAGAGTCTGTAGAACAGTGGCCTCA…	412
contig12511	2.66796	0.860431	0.0585217	0.11209	nohit	ATTCACTCCCTCTGTTTCTCATTCTCTTCTTTTCATTCAGTCTCGTCACTATATCTGTTCAGCATGCTGAGCGCCAACTCGAAATATTTTGATCAGAACTGGTACGAACCTACTAAGGTAGAACATCAAATGGTGATGAGCTCGATTCCGGTTTCCAAACTGCCTCAATGGAATCACTAACAAAGTGAAATTCGCTGTCTTAGACAATCTTCTTCATTAAATCAGCACCTCAAGTATTCATCTTTGCCCTAGCACATCGTTCCGGAATAGAATAAACCCCCAAAATCCCAAAAAGGAACTCCAGATCCAAGAACAGAAATACATCGAAACATATGTTCTGGGAGAGAGGCAGCTACATGGCCCATAAACGCGGCTACGGCAAAAAGATCCACAAATTTC…	422
contig12517	2.89035	2.19841	0.00243477	0.00822095	nohit	CTGGTACAACTTTAAAGGTTCTACATGGTAGTTAGCTGCAATGACACACTACTCTATTGGGGGGGGTCCATGAAATCATTTTGAAGAAAGTCCATGACTTGTGGGCTATTTGCTGATGTTGTTTGAGTCTTCCACCAAATGCCAGAGTGCCATATATCCACTGATGTTAGATAAACCAGAAGAACTTACTTCCATATGCATAGAAATGAGCAAGCAAATGTCTTTTGTGGACACATGTTGTCTCTATGGTAAGCATCTTCCAAGGAGATAGAGTCTTGACATGTTATGCAGACTAGTGCAGATAATGTTAAGTGAGATGAGATCAGGCTTCTCCTAGAGTGTTATTTGTCTTTGATTCTTTCATGTTATGCTGTATTCATGTGGGTACATACTGGTTGC…	423
contig12521	1.62357	2.32527	0.00254922	0.00856091	nohit	TCGCGGGATATAACGAATTGGGTGTTTCGCAATTGTAGGACAACAAAAATGTCTCTGCCATCGTAGAAGAGTTTGCTGGTTTTGTCTTCCAGCATTTTAACCGTCAAAGGCACATTTTGGGGGAACATTTGTTGGTTTTTACCCAGAATCTGCTATGAAGCCTACTACCAAAAATAATAGTCTTAGCATATCATAGCTGCGACTCATCTGTTGGGCTTAAAAAATTATTTTCTCAGCCTCCTCGGCCTTTTCCATTACTAGGGAATAAGATATGCTTAGGACATTCATTATCATCTTCACATCCTAATAAATTTTTATTTTGAGTCTTTATATAAATTGATCCAAACTAAGTTATTAATGCTAACCATGTAGAGTACAAATCAAGATAAGTCCTCAAAC…	423
contig12541	-0.917002	0.147572	0.355741	0.472429	nohit	GAAACAAGCAAGAAGCTTGCGAGCTTTCCAATAACTAGCTTGTATTACAACAAACAACAGTGAGAAAAGGACAGCACTTATGTACAGATTTCCATCGGCAAACCGAGGAAGCAGGTTTGCTGATTGCACAATGTTTTCTCTGCATTGCAACAACAAGAATGTGATGGGCAAAAACTTAATACATACGCCCAACTACGGCTATAACTGCAAAATGAATTTGGAATGCAAATCCTCTCTTGCATGCTATAGGATTTTGATTAAGCTGGTGCGGTGAAGCCTACACTAGAGACGGTGAGGAAGCAAATTGTACCTGTCCTTCAGGTCACTGAAATGAGTTCGAAATGAGAATAAAAGTGCACCGGCAGTGTTCATCATCTTTCACTACCTGCAAATCTGTAC…	423
contig12542	0.66796	0.0874474	0.613728	0.71513	nohit	AGAGTTTGCAGCTGAGCTTTGCAACAGGTTACGTCTCCTGGTGTAACTTAACCAGGCTTGACCATGCCCAAGAGCCTGAGGAGAACCTCTGCCCTTCTTGGGATGGCAGGGACGATGGAGTTAACGAAGGATATGATCAAGGGGGTATCGACAGCAATGAGAGAGTGTTCTGAGTACTAATGGTGTGGCCGTACCCTGAGATGATGGAAGATGCAGTCAAAAATGGCTTGACAAAGCGATCACCGAAGATTGCATGTTCAAGGCATCTTCCTTTCATGAATGACTTTTATGATCTCTGTTCCAAGATTGATTTGGGTTTAGGCTTGGGCATCGTATGGGTCTATTCTTTATGTATTATACACACCGACTTTGTGAAACTTCCATCTTGTCCAGTTGAGA…	423
contig12545	1.083	0.147572	0.467964	0.58199	nohit	TAAAAGTCAATGAAAGTTACACACACAGGGCAGCAAAGCACTAGTTTGCACAAGTTTTATACTTACAAGGCAGCATAGTGACATATAAACAGATACAATACCAAGCATATAAAATATCTGGAGATTACTTAAGCAAGAAACACACGTCAGCTTGCTACATCAGAAAATATTATTAAGACAACTGCAGCCCGAAGCATATGATGATTAAGCCAGTTCTGGACTTGCGCCATAGTACTGTATAAAATCATGTTGTATCAGAAGGTATAGGCACATGTCCCATGCCCATGAAATGGTAATCCTTGTGCAGTACCATAAAGACTTGGATGGTATTACTGAGACATTTAACGTGCCACAGTAGGTAACACATAAATAGCACTCATCGAACCCTGGAATGTTCCA…	424
contig12569	-1.61744	1.08938	0.016535	0.0406257	nohit	AAAATTAATATGAACAAATATTTCTTCCAAATTCAACAAATGGCGTGTTCACCATTCATAACAGCGACAACGTTACTATCAATGAAATAGTCAAGCCGACCTCCTCCTCAGTACAATCACACGGTCCATAAGTTTCCGTTGCCATTCTCTTGGTTACCTCTACCAACTAATATCCTACAAATTCATTGTATTCAATAATTATTGACGCATATTAAAAACACAAAAATTGGCGTCGTTGACTCGAGTAGGTTCGGGAAGCAATCAAATAAAAATTTTGAATGCAAAAATGTTGCTATCTATTATATTTAAAAAATCATATACTAATGTCTCTAAAAATTATTAGTTACTCGAGCTTTTCAAAATTTTACATAATTTTAATAAAAATAGTTGGATCAAAGG…	424
contig12581	-2.50196	0.860431	0.0379158	0.0771704	nohit	CCCCATATTGACAGCTCAAGCTTGCAAGCTTGTTCGTCGATCACGGTTTCTCTCGGGAGGCTGTTGCGTGGCAGTGCGCTCTTGGAATCTGCCCTCGCCACCGATTCACACGACCAAGTGCGTGCGTGCCCACCGTCCCAAGGAAGCTCACTTGATCACGCTCCATGCCTTCCATCCATACATACCTTTCTTGCAATCCTCATCTACGTCCAGCTGCGGACGCGAATACTGCTTTCTTTCTCTCCTCTTGGAAAAAAAGCTGCCAAGTTTGCTGTGGGTGCGGGAAACAATATATGTTTTCCTGTGATTGGCTCTTCACTGTTATGATGGGTCATGTTTAGCGTCCACGGATACATTCTTCCCTGATTAGACTTCTGATCTTATAGATTCTCAACTCGA…	422
contig12583	-1.23893	0.288434	0.20868	0.311865	nohit	CGATAGGGTTTCTACCTCCCGGCGTTCCTTTGATCGTTCAGCGATCGATCTCGTTCTTTTCCCCGTCGGCGGTTTTCTTATCGTGAGGGTTTTTTCTTCGCGTCGTTTCGTTGATCATTCAGCGTTCTCGTTCGCCTTGGATTGCAGGATATGTACTCCCGGAAGCCGAAGGAGGATGGATGGCGCCCCTGGAGTGCTTTCAAGGGCCCTTAGACCGACGAGGAGTTAAATTTTACCGATTAGACTAATGTAACATCGGATTCAACCATCAACGGTGCCGTATGGTTTGCTCTAGGGTTCGACGTTACGGTTCTTGATTGGAGCTGCAACCTAACGCAGTTTTCAGCAAGAGTTCGAAGTTTTGTGAGTATAACACATATTTATTGAATTTTTCGTCAA…	420
contig12602	-9.67189	257.02	6.79498e-152	8.59067e-150	nohit	ACAGTATCTAAAAGACGTAGCACAAGGAAGACCGTCCATTCCATTGTACTAGGCTTCTAATTTCATTGAAAACAAACGCATAATACATTCACACACAAATACATATATTCGCTAGTGCGCTCTTCAGAATTCCTAATAAGCCATATCTCCGACAATAATATCATACTAGCTGCCATCGCAGGTACTCCCATCCAAACATCATTTCGTTCCGCTACTGGTTGCAACTCTCGAAGACGAGTCTTCTTCTATCCACGACCGAGTGTCGATGATGCAGTGCGTGCACCTCTCCTTCCAAGCCTAGCTTAAGTTTCATCTCCCCTCCGTTGCACTAAACAACAAGCTACATCGCAACTACTTGAAATACTGATACGGGTGGAGGATTCTGATATTGAGGATTCT…	421
contig12608	0.0829977	0	0.895428	0.935201	nohit	ATGTATATTTATGGCGTGCAATAATTAGCATTAATTATGTCGAACATTTGTAACATTTTATCATCAGACAAAAGTTATTTTCACTCTTCACCCTACTTAATGATTTTATTCTTTCTTTTTTAGGGGTGTTATTAGTAAAATAATATGAATCACACATCGATATCATGTATCAAGACCACGTGATCAAGACCACATGTCTTATATCTCGACGTCAAGTGGTCGATACCTCAATATCACATAATTGATACCTCAACGTTAAGCACCCGATATCTCAGCACTATATGACCGACACTCTAATATCAGGAGCTCAATACTTTAGTACCACATGATTGATACTTTGACATTAGATAACTAACACGATGATATCATAAGATAGGCACGCTAATACTCAACGATCTC…	422
contig12609	0.289449	0.0310475	0.873958	0.920917	nohit	ATGCTTCCTTGTTCCCTTGCTTTTGTGAAGCTGTAAATTAAAATTGAATACTTAAGAACTTCAAGTATCACTGTGATGATTTTCCCGACTAGTTCTCCTGTAGTGCCATGCTGTTGCACCTCTTGTCATGGTTGCTCCCCAGTGATAACATATCTTGGCTTGGTTGGAATCATGTCATGGTTCTGAGTTTGCAAGACAAGGGCTAATTACTGCTGAGACAATTTGATGTCGTCGTATGTTCTTGGTTCAGAGCTGTCAGAGTGAAGTACAAAAGAAAGGAACAAAATTCCAGAATCACTTGCATTAGTTATTGAGACAGAAAAATTGGCTACGAGAGGGTTTATTGCAAGTTCTCATTGTATTCTCGCTGTTTGATAAATTCCATGCAGGATAGAATGT…	421
contig12622	-0.917002	0.147572	0.355741	0.472429	nohit	GGGGACTTGAAACACCCACCAGGGAAGACAAGAAATTTAACAAAGCATTGATTGACTGAAAGCTGGAGAGCTTAATGGCTTCATTATTCTCCAGCTTGGAGAGATATAGTCTCAGAGCTCTTCAATGTACAGATTCCAGCTCTGGATGGGGAGTGGTGGTCAAAGCATATGTCTAGAGATTAAAAACAACTCCCCTACTTCTCGTTCCCTATGTTGCCACTGTGGACTTATTTGACAAACGCAGCATGGCTTCTCTTTTTCTTAAAGGTTAGGAATGATGTTTGCAAGATTAGCATTTGGAGCACAAGAGATTGATGAAATGAGGAGATCGATGGATTGTGTTTGAGCAGAGTCATGTACAAGACGATCTCAAGCTTAACTCAAGTGTTATCATGAGTT…	417
contig12627	4.47302	4.81648	5.71193e-05	0.000295959	nohit	CTTGCCACCAGAACTCCATGGCCGCTCCGAGAACGCAGTGGGTCACGTCTCTCCTCATCCGGAGAGGGAAGAAGGATAAGGAAGAGGAGGCCAAGGTCGAGATCAACAAGTCCGGCCTCGCAGAGAAGGCAAACAACTTGCAGCAGGAGGATCACCAGCAGGAGTGGAGGCGGCCACGGTTTGCTGTGGAATTGGACGGGCTTAACTGCTTCGAGACCATCGTTCTCCATTGAATCGCTGTTACCTATATATATATACATATACGGTGTTTCTCTTGGTTAGATTAGAAGATGGATGCATGAGAACATCCTGCCTTCTTTCTCTTCTGCCTTTTGTTTAGACTCATGACAGTTGAGGGGTAGGAATTAGAACCCGTTAATTGCTCTGATGCATCAAATT…	419
contig12629	1.47532	1.31165	0.0246854	0.0547846	nohit	GACTATAAAGATTACACATATGTTTATAAGGAGGGCAATCAAATGATCGATCTGGTGGTCAATCATTCTTTAGATAGGAAAGTGATCCTGAAATTATTTTGAATTAATCTGCTCAAATCTCTCAAGAGAATCTTGTACTAGACTTTCCAAGCAATAAAAATCTTTGAAAGATGCCGAGCTCCCCAAAATCCTGCCCGAAAGCACCAAACCTGGAGGGAGGGCTGCTTGCTCTTTTGAGAGTGATACACTGATGAGAGACCCGTTGTTAAATTAAAAGCATCTACAAGTATGATGCTTACATTTTAGAAGAAGAAAGAAAGAAACCCATTGCCGCTCATAGGCATAACCTTCTTCGGTTTCCCAAGTACATAATAAATATATGACATGCAACATATTGGG…	421
contig12639	0.498035	0.0622548	0.703241	0.779716	nohit	AGATGCCATGTACTTATCAAACTGGATGGTGGCTGGATCATCTTCGGGATGGTAATGCACTAAAACACCGGTGTGCCAAGCTAGGGGACATCCAACTTCCCACCTTAAAACAATCTTTGTTACATGTTTGAAGCAATTGCAGGTTTCTAGCTGTAGGTTGGGGTTAGAAGGGCAGTAGGAGTAGAGAATTATGTATTTGGTGGTGTTAGTGGTTGTTTTTGTTCATGCAGATGTTCGTTGTAGGGGTGCAGCAATTCATTGGTACAAATAATTTAGTGTGACTGTTGCTAATGTATATGTAGATGATTCCCTAGTCATCCCCATCAACCGGTAAACCTACCTAATGTGGCGAAAGCCACAGTGCACTGGGAAGTGTATTAACTGTTCTGTAAGCTTTGG…	419
contig12650	-0.180037	0.0197679	0.660358	0.751141	nohit	AGATGGAAATTCATACCAAATCGGTAGGACAAAAGAAAACGGTACTCATTTTTAACTGTGTTATTTTCATATATGGACTTCAATATCAATGAGTTTCAGAATTGAACACTTTACGAATACAGACTGAAAAAATTAATTCAGAAAAAGCTAAATCCCTTAATATAAGAAAGACAATAATTTCTTAATACTATACCTTTCTTGCAGCACCTTCGTGGAGAATGTAAAGGAAATAGATAAGTAAAAGTGTCAGACGAGAATAGTCAATTTTCATAGGCGGACATTCCAGTTCCAGGATCTTTTCAAGCCAGCACCAGCAATTCGAACTCCCCTACTTCAAAGGCTTCTTCTTAAAAGCACCTTCCAGCAATTTATTGCATAATTCAATCCAAATCTAGGGAT…	419
contig12658	4.64294	5.41854	1.7949e-05	0.000102634	nohit	CAATTCGGCCAATAATGCTCACACAAGACAAATTTTCAGAATTTAGATAAATCATCAATGTCAATCAAGCAAATCTTTTTTGTTCTCCCGTGCTAAATGCCAATTGCAGTTAAGAAAATAGAAATCAATTCTTTGGCGAATGCTCCTTGGTGCCTGTCATAATAGGCAATCTCAATCATCAAAGAAAGAGCACTGAAATAAGGTGGCTAGATGTACAGTAGTCATATTTAGAAAGTAACATTTGGTAGCAACATCTTTTCTTGTTTTTAATATGTCTTGCACTGGACAAATAGAACGCATGATATATGAAATGGCACTTCCTGTCGAATTCGTCCCTTATTCAACACTCTTTTGGTGCTACAGAATAAAATCGAATAACCGACGTTCGACTGGAGCAAT…	419
contig12692	-2.23893	0.632122	0.0733883	0.133564	nohit	CAGGGGTCTCCTTGTAGCAACGATTTGTCATTCGATTTTTCCTTTATAGTTTCTCCGACGGTCGTCATTTGCTTGGTAAGCATTGGTTTGATACTTCGGTCTTGTATGTCTCGGTCCCCAGTGACCTCCTTCGTCCCTTGTCCTTCCATTTCTTCTACCTGGTTCAAAATTCCTATTCGTGATCTCCCAGGTTTCCCACGGGATACTCATCCTATCATTATAACCCACATAATTATCCCTTCCACGACCCCTCCACTGATCATCCTGAGTAGCATGCTGATCCCAACCACGACCAACGCAATTCCATGAGTTGCCAACTACACCCTTTCCCTGCTGGTTCCAGGAATTAGGTTCCGGCACGTCACCCCATCCCGTGGGCCGCACCTCCTGTGCAAGATA…	415
contig12701	0.404926	0.0241774	0.834046	0.893178	nohit	CACAAACATGTGTGCCTTTTGTGTGAACAAATTTGACAAAAGTACAAATTACCATCTTAAAAGAATAGCTTCCAATCAAGACAGGAAAAAATGAAAACCTAATAGCTAAGCAGCATCTTCAAGTGCTTTCTGAACCTATAAGAGTGACTTCATGGCGGAAGATGTCTCAAGTCTTACCTCCTCTATTCGTATGGAAGGTGAAACGTTGCTCCAGAAATGGCTTCATCAACGGGTACATCTGCCGGGCTGCAGGATCAAGTAGACAACTACTAGGAATATATGCATGCTGCTCGCTGCATTTTCACTCTCTGTATTCACCTTTAACAACCACAGCAAAAATTAAGAGGAAACCAAGCACCTATCAGACCCCATGAATGACACTATTCTGTCCCTACAGAA…	416
contig12702	-0.917002	0.147572	0.355741	0.472429	nohit	TTCTTGTATTCTTTAATTTTCTCTCCTTAGTTTTCCCTCGGTTCATTTCTCTCGATGGCTTCATCAAATGTGCTTGTGGTAGGAAGTGCATTTATCTGTTTGCAATAGGCAGTTAAGCGTTGTCCTGTACTTCTAATTCTACATGGCATTAGCAGCAGCTCTGGTTTCTCCAGATAACGGGCCAAATTGTCATTCACTTTTGTATTTCATATATAAAGGTCTTAACAAGCTACAGGAAATATATGGGATGATGGTGTAATTGAGAGTTAAACTCTAGATAAAGAAAACAAAGGAACTGCTTTGCATGAGCATGCACTGCTATGTTTATAATATTCGTACAGTGTTATTTAATCAGTTAGGGACTTCTCCAGCATTCAAAGTTTATGTTTTGTTCTGTGT…	414
contig12706	-1.13939	0.35735	0.158852	0.251237	nohit	GGGGTATGACGCGATCTCTGATCCTCTTCCTAGATGGCGATCGTTTTGGAGTCACGGGTCTGATTTTGGTGCTTGGATCATCTGATGGATCACTTTCGGAAAAGAAGCATTAACTATACAAGCAAGTCAGAGATAGATTCTGGGAGGTGGTACGACATCATTTTAGTTGGTTAAAAAAAGACGAGAAGGCAGCCTGAATTAGTGGCGTAAATAAATGCACTAGAGCAGAATAACAGTAATGGGTACCCAAGTCCTAAATTAACTGGAGAAACCGGATGGTTGAGATAGACTGGAAGGGATTTCACCTAATAATGGAGTAAGTTGGTCGTGCACATTACTTCGGTGTACATTTTCTTCTTTTATTAACACATTTATATAATTAGCTGCTCTCTGGATCAT…	418
contig12745	2.40493	0.632122	0.106395	0.181266	nohit	AATGAAGTCAACACACGCTCAATTCTGAAAATGCAGATAAGGAACTAAACTTGTCTGATTTCCTGAGAAGCTTTTGTAAATTGCAACTCCCTTCTCACAAGAAAGTTATGATCACTTCCTTTGACACTGGAAGCAGCATGTCCCATCGCACCGACCAGTCAACTCTTGCAAACACAGTATGAACAATCAAATGTGATTACACAAAAGCATAGGCAACATTCAGTTAATTCTTGGTATTAAATCCAGCCTTTAGGATCACATTTACAAAGTGCTAATAAGAAATATGTTACATATACAAGTCTCAGAGGGAATTGATCAAACTGAGATAAAATTGATATCCCACACCTTGAAGGATGCACTGTATAGTTTGTGCTGCTGAAGTAAAAGAGAGTGCCCCGC…	413
contig12749	-0.917002	0.295145	0.191538	0.292399	nohit	ATACGATTACTACATTCTGCGAGGATTTCTGCGTGAAAAGAAGCTCGAGTCTTATAAGATAGCATTTTCCTTACCACACAAAAGGAAGGGCACATTCTGGCTTGCACAAAGTGAAAATGTGAGGAGCTAGATACTCCACGTACCTAAAGGGTGACTTTATTCTATCTGATCTCCTCTACAGAAGAAAACAGTGATTCACTAATATGCAGTCATGTCAAAAGTGACAATCTGTTCTGAGCTCATGTTGGATAGAATCTAGGCACTTTCTCATCTGGTTTCTTCCATCCAACCAGGATAGAACTGTCTTCAGCTCTTGTGGTTCTTCTGTCTACACTAGGCGAGATGTTTGTCAGTTCATCTCATGACTCATGGGTTACAAGCTGATCTACCTCTTCAACG…	414
contig12758	-0.190021	0.10258	0.322397	0.440089	nohit	GGAGATAATGCCGTGGCTACTAAGTGTCTTGGTCTGGCTGATGTCAGTGTCGGTAGCTATTGGGGGGTTTTATGGGCTCTTCATCCACCAGGGTGCGAAAGATAGTGTTGCTGATGGCCACGGCTATTCGCTTGTCAAAAATGCGGAACTTGCTCCCGGAGAAAAGGTCTAAGTCTGCATGCTCTTGCTCTGTATTTGTGTAGTGCAGTGTGAGGTGTGTTGTGCTCAGTCATCTATGTGTGTGTTATGCGGTATGGATTGCAGTTGACGTCTGGTTATAGCGTGGACTATGTAATAAACAGGTATTTGACATGAAATAAGTCCAGTGGCCATCATCTAATAACTATGATCGAATTTGTAATAATGTGGATTGCACCCCAAAATATGAGGTGGATTATA…	417
contig12773	-0.33204	0.0311274	0.625423	0.723357	nohit	AAATGATGTGACAGTCAGATGATAACAATGTGATAAATAAATACATCATGTTGATGTGACAATCAATGATAATGATGCAATGCTGGACCAATAATTACTCATACGATGCTGCATCATGGTCATGTCAGCATGATGTGACAGCCACAATAATTTATTAACCTGGACGTGGAAGGTAAACACTCAGTGAAGAACTGGGAGAGAGCAAGGCAAAAGCCTGACACTTTTAGGTAATTGCCCAAGCTTTCATCAGAGTGCACTGAGCAGGAATCCAAAGAACACGTACATGGGTCCATCTTGTTCGCTACATTTGCTGGTCTCACGACACCGAAGCTTTTCTCCTAGTAGCAAACTCACCAAAGAGGCCATTGTTAATGGATCAGAAAGAAAATTCATTGTAAA…	413
contig12776	-0.447517	0.158807	0.294237	0.412547	nohit	AGAAGAAACAAATGCCAGAGACCATTAGAACATATAAATGGTGAAAGGACATCTCAATTAATTAATTACAAAGATCATTTTTCCAAATTTACCTTTTTTTCAGATGCCCAGTGATTTCATCACGCCAAAAGAGAAGAAACCTCTACAAAATGCCATAGCCCCATAAACCAAAGTGATTATATAAATCTTATTCTGCATTTTAGAATTCATTTTGGCAGCTGAAGGATAAAAGTCCACTCTTCTTTTTCATCAACCTATATTTCCAACTCATATTTCAACCCTCTAAACAGCAAGCAATTAGAAATCACTTTCAGAAAGCCAGCTGACTACCAGCATTTCTTCATGCGTCTACACCAGGCAAGTTGCCCCCGTGCATATCACTAGGCACGAGCTTCAATG…	415
contig12794	-0.33204	0.0311274	0.625423	0.723357	nohit	GAAGAATCTCGGGTATATCTCTGCGTCGCGCTCGCCTTCCTTCGATCACCGCTTTCCGGGGGGACGAGAACAAACCGATGCGATAAATATGAGTCTCCGGCAGAGAAATAGGAAGAAAAAGAATAGGTTTACGTTTTATGGCCCAAATTACATATTTGCCCATGCGATGTACGGTTTCGAGGACTCTCTTAGTGTTAGAGAGATCATAATGGCCATTGCATTACGAGGCAATAACAGACAAGAACAACAAGAAGGCTGTTAAAGGGTAGTATTGGAATTTTAGACGTCGGGGTTGGGGACGGTCTTCCTAATTTGACTAAGATATCATTTTGTCATTATATTGAAGAACCCTAAATGACTTGGGATAGAGCTTTTAATTGAACACTGGTTTATTTCATA…	412
contig12797	-1.82448	60.8051	1.10472e-70	6.89142e-69	nohit	TTCATCAAGACCATATCTGTCTTCTTCATTATTAGAGATAAAGCTTACCTGCCCAACAAGTAGGAGAAATCTCAAGGTGGAAAATGGAAGCACCCACTGCAAGTGCTAACTCTCAAGTTCATCAACATGAGACCAACTTGTAAGATTAACATCTGATGAACCATCAAGCAACATCGATAGTCCTACCAAACAAATCCAACAGTACCCACTTACAGATACACAAATCACGATACAAACATGTAAGGAACTCGAGAAGAGTTCACAAGTAGCATATCAAGCAGCTTTATTCAACATACTACTACGTATCATGCCCGATCGACATGATCGGTACTGATCAGAAGCAGCAGCAGAGGCACTCGAGGCAGCACTCGCAGGCCTCAAAGCAGCAGAAGCAGCAAC…	413
contig12814	2.40493	0.632122	0.106395	0.181266	nohit	GGGCGACAAAACTCTGTTTATTCATGTTTGGTTTGTTTACAGACCTAACTGCAATGTAGAAAAGTGGCACTAATACAAGAACGATAATCAATTAGACCAAACCAACAAAATAGGCCTCGCAAACATAAGACACAACATTTGAGAACAGTATATCCAGAAATGATACTTTCTCCACAGGCCTTGAAAACATCATATTCCACCACTGGTAAAGAAAACCCCACGAAAGACCATTATGTCGTAATTTCTTGTAAGAAGCGTGCTTCAGTTCATCCAGAATTGATCTATTACTCATACGAACGATGGTCACCGAGTACCAGAATATCACCAAGAGATCGCAAAGATCAGATCCTTCATTCCCGGAATCACCGCGAAAGAATACAGTGTGTGCATCTAAATCAA…	411
contig12816	-3.44056	4.49905	3.2769e-06	2.11876e-05	nohit	GGAGAGAGAGAGAGAGAGAGAAAGAAAAAAATCATGATGTTTCATCATAATTGATTGCTCTCTTGTAAGTCATACATACTAGCTAGCTAGCATATACAATCACTAAAACAAGGTACAGATGCAACAAGCATGATGAGTGTAATGGCACTACTCTTTAGATAAGGAAGGTTGTCTGCTAGCAGAAGTGCATCACATTTTTATAAGAATTTTTATTTTACAGTATGAACAACTAAGAGACATATGTAGTAACTTTTATTTATTTGCAAGAAAGATAAAATTAAGTTGCTTTTATGGCTTGGATAAATATGTACCTCCTCCTTTCTCTGATCAAACCAATCTTAATCCCTTTCTGAAACAGCATCTATCCCTGACTTTGCTCTCCTCAATTGGTTGGGGAGG…	412
contig12817	0.0829977	0	0.918906	0.944097	nohit	ACGGGATATGCTCGTTTTATTTTATTTATATCCAAGCAGAGATTTCATGAGCCATGCTTTGTTGCTATATCGTTGAGTACTGAATCATAAGAATTAGGCTTTAGCAGCAACTGTAGTTTTTTGTATGCGTTTCTACTAGGAAGAAGTGTCATTCTTTTAGAATGCAGTTCGTGGGGTATAGGATTTTGGTGTCTTTGTATCCAAGCAGATTTCATGAGCTCATACTTTGTTGTGATATATCAGTGAGTGCTAATAAGAACTAGGCTTTTACAGCAACTATAGTCTGTTGTGTGTGTTTCTACTAGGAAGAAGTGTCATTCTTTTAAATTGCAATTCATGGGACATAAGATTTTTGGTGTATTTGTATTTTGTTGTTTTATCAGTGAGTACTAATAAGAA…	411
contig12827	-1.72436	0.638834	0.0675566	0.125942	nohit	CTGGTAATTATTGAGCGGAAAGCTGAGGTTTTGCAACAGTAAGCAACGAATCAAAAGGTTTGGAGGCTAGTTTTGATTGCATCTGGAAAGCTACTTGGGAAGCCTGATCCAAAACGGTGTGGATAGATTTCGTTATCAGATGTTGCCGATAGTAGAGGTTATACTTCAGAGACATCCTGCTTGTTTGCTCTCTCAGTTGCCGGAGTTGTCCTTATTGGTGAAAAGCTTAAATTTTGTCTTTTGGATCCTCCTCTTCTGATGAGCATCAGATGACAAAAACTTGGGAGGTGTAACACATTAAGTTGGTGAGTTATAATTCTTTCTAGCGTCGTACCTGTAAAGTAAATTTTGATGGCAAGAGAATGTATACCTACTGTTGTACTTTGGTATGATGGAAAT…	412
contig12840	-0.206509	0.0435021	0.526603	0.635173	nohit	GGGTTTTTGGTGGGGCCAATTTGAGTAAGTTACCTCAAGAACTAAATGAAAGAAGGGTTATTTTAATTATAACAAGAGTGCAAATCCCCTAAATCTGCTTCAAGTCATTTGCATCAAAGGTTGTGATACTGGCTCTAGGACTGCGGTTCACAATCTTGCTTCAGTCTGCTGGTCATGTTGGATTCAAGAGGATGTGATGAACCCATGAAACTTTTGTCTTCTCAGAGGGAAAGATATCAAGTTTCACAATTCTAGCTTGTAAAGAACATCACGTTGTTAGTCAAAACTTGTGATTTGTGGGCTTAAATCACCTCCCTTTTGCTTTCACTCTATTTATTTCTTTCTCTAATCTGGGCCCATTTTGAGTGGGATGTATTCCCTGTCCGAGGGTCAAAGGAT…	411
contig12846	-1.72436	0.638834	0.0675566	0.125942	nohit	ACCCCCGGTTTCCCCTCCAGCTTCCACCCCGCCCTCTCCCTCTGTTTCCACGCCTCCGTCGGAGGCTCACGCCCCCTCCCCTCCCGCTCCGCCGCCGGCCGTCCCACCTTCCTCAGCCCCCACGTCGCCGCCTTCGGGCAACGGCGCGGCCCCCATGACCATCAGCTGGATCGCCGTGGCCGGCCCGGCGCTCGCCTTGCTCGCTGTCTAGATCCGTGCATGCTCCGCCTGGCTCGACTTCTGCCGTCGGGTCTTGATCGGACGGTGGCCTCTTTTTGTCCTTATTTTTCGCGTGATTATTGTATTATTAATATATAATGATTGTTGTGCGTTTTTTTTGCTTTTGACTGTAGACACGTGAATGTGACTGTACCAATGCTGCTTAGTTTATTCCTATCT…	407
contig12847	-3.39002	2.40824	0.00427777	0.0132382	nohit	CAAAATGAAATTACAACCAACATAATAGGGAAACAAACAACACGAATGAGAAATGCCACAAAAACGAGTGGAGTTAAATGCAGAATTGAAATCTGTCACAGTAGAGTGAGGCTGGAATAGAATCAAATGGGAGATCAAGCAAAGTCCCCTGCTACAAGGTAGTCTAGTAACCTTACCAGGAGTTGCCAATACTAAAACTGCAAGAGAAATCCTAATATGAAGAGGAGCATAAATAAACTTATATTGCTAAGATGACAAGGTCGAACAATCATTTGTAGCAATTGGTATGGTCTGATATTTATTGGTCTAATTCAAGATTGGTACTAAAAATACATAGATCAGCATATATATACATGCATACATTATATATACATACACACACACAGATATATATATTTT…	407
contig12848	-2.23893	0.632122	0.0733883	0.133564	nohit	ATTTTCTAGATCAAAGGAGAATCAAGTGGCATTTGGAAAGATCAATGTAACAAAGCGTAAAGCCATATAATAAATACAATGACAGAAGCTGCAACAAGGATTTCTGCTCCAGAGGGAAGAAAACTGTACTCCTTAGAAAACCTTTTGTCAGGGCAGCAAAATTACACTGGTGAAAAAAGCTCAGAACAATTCCACTTAGTAGAATTCAATCCAAGGCAACTAATTTACTACTAATTTTTAAGGGCTGAATTGAACAGACAATGCATCATAGAAGACAATTTCAAGCTTAAAATTCATCAACTATTCTGAGATTTATGGATACCTGATCATGTTTCAAGGAGCAACTCTCAATTGTGTATCTGCCGTCTAGACATGTTGTGTACAGCATGAAACAAAGTA…	407
contig12849	1.66796	0.454488	0.181197	0.280062	nohit	GCTCACTCCTGTTCTTTAGTGGATCTTTTCTGTACAGTCCAATTCTGCTCTTCTCCAAGTGTCAACTTTTATATACTAATCACAAAGTTGAAACTTATAGAACCATTTTTTGTTTATTTTCTCCTCTCTCTCTCTCTCTCTGCCTTCTGTCCTTCCATAACTAACTGGAATCAGAACCAAATCTTATCCCTTTGCATCTTTTTCAGCATGCAAGTTAAATGAAATTTTTTACTTACAGACTTAACACAATGATAATATACCAGAGCCAGCAATACTCTTAAGAATAGGTAGTTCTATATATGCTATAATACTCTAAGAGAATGATTAAGAACATAACATTCCTAAACTTTTGTAGCCAACAGTTTGCCAGTGATGTCCTTTATTCTTATTGCATTGAGG…	409
contig12861	-1.72436	0.638834	0.0675566	0.125942	nohit	GTCTTCCTTTGCTGCTGTGCTCTTCTGTGCCTGTTCTTGTTCTGAGAGTGCACGGTTCTTGAGCTCTGCGCATAAGAAGAAGGCAGGCAGCAGAGGGGACTTCCAACCGGATAGGAGAGGAAAATTCTCGAAGACTGAGGGGAATATACGAGGAAAATGCTCATAAAGACCACAAAAGCAGCAGCAGCAGCAGCAGCAGCACAAAAGCTATACATCTGAATCTTTGAGCATGGCATAAGAAATCAGTGTCGTTGCAGAAATTGGAGTAAGTCGAGGCTTCGAGACTCCATGCTTCTTCTGGACAACAAACTAGGCTTTGATTCTTTTGTTTTTGTTTGTTTGGAGCTAACTAAGTTCTTTGTACAATGTTGATGTATATACTATGGCAAAATGAGGCAG…	409
contig12878	3.28037	2.10721	0.013394	0.0337794	nohit	CGAAAACTTCATCATGTTTGACCAGATGATGACATTTTAATCTGTTTCTGAGACTGAAAGCAAAGTAATCCATGATAGTGTGTGTTTACATGCATATGTATGGCTTCATCTCTGTAGCATTTGGTCCTCCCTAGTCCACACTTATCAAAGCAGAGCTTACAAGTTCACAGTGAAGAGAAAGGAAAGACCATGGCTAAAGCAGCAACGAAACATTACTCTTCAGAGAGAAGGGTGGGTGGTGAACCAGAAGAAAAGACACGACAAAAAAATTAATTTTGTCCAGTATGCATCCACAAAAAAGACCATGTGAATCAGGATTGCTATGAGATAGCTGCAACCTGTTAGTAGATGCAAATTCACAACATTTTCAGCTAATATGTCAACATCTTATGAGTAGAA…	409
contig12880	-1.72436	0.638834	0.0675566	0.125942	nohit	GTTGACGCCGATGATCTGTTTGTAACATGTGCCCGGTGCTACTGCCAAAATGCTGCTCGAGTCACAAGTATACAACATAAGCTAGTGGTTCTTGAAGATATTTTGGAGCACCAACAGAAGAACGTGATAGACCGAGAAGGCTTGCATGTTCCTTGTAGATATGTTGTTGTGTAGGTGACATTGGGGATTGGTGTTCCTTCTTGGTTCAGCATTGGACCCTTGGGGTTTTGGAGATACTTCCCGAAAACATTTGTCAATGTGTGTGTCAAGCATCCACCCAGTCTGAAGCAGCACAGATGGGTCTGGGTGAGGGTTTGCTGATACTGTTGCACGGAGAATATTCATTCAATTGTACAGATTCTTTCATTTAGTTTCTCAAGTGATTATGGTTTAGACTGT…	401
contig12881	2.66796	0.860431	0.0585217	0.11209	nohit	CATTGATGGCTAGTCTACAAAACTGTTTCTTTTTAATAATGCAAGTTAGCTGAAAAAAAAGATTGATTTGGGGTTATCGACGACAACACTGAAGATTTACAACTACAGATAAATCACCATAAAATCAGTAACAATTATACACGCACATAGTTACAAGATAACGCTACGATAAGCAGCCAGAAAAGCCCTCGAATAAACACAAAGACTGTTCTAATACATAAATGTAGGCCGCGATATACATAATAGCATCAAATCACTACTTTATTAACAACAAACTCAGAAATTGAGATATAGAACAATCGGCAAAAGGGGCATCAGATAATAAGCGGAGTTATTGGTCCACACCATGATTCAGTGTGTAGGATAAGATTTCAAGATCACATCATCTGCCACCCTCTT…	404
contig12885	-2.72436	1.09921	0.0195593	0.0449685	nohit	GTAAGCTTTAAATGTATTATATTTTTCGTTGATAAAAATTGATTTGGATCACTGCTTAGTTTGCTTGTGTTCTGCCCTTTTTTTTGTGTGCTTTACTTGTTTGATCCTTCGCCTTTTCCAAGTATCATATATATGTAATCACGGCATGGCAAACTAATAATAAATATTGAATTCCTCGATTTTGCTTCATATGAAGAAGACTAGACAATCAGCTCTTTCTTCATCTACCAAGCTAGGTGAACAATAATACAATTATTGCATTCGCACTTACCCACAGCACAACCTCGACCCTTAGTTGTTCACTGATCAATACAAATTATGAATCATTTAATGATTCTCTTTCTTCCATCCTTCCAGAATAATCTCATAATCATCAAGAAAAGAAAATCAATTGCCATG…	409
contig12910	3.40493	1.85601	0.00523715	0.0154832	nohit	CTCTTATCCTTGGAGGACACATATTATGGACTATGCAATGAAGATGAGTTATTTAAGGTGGACCAGTTGTGAAAATTGAGCAAGTTTATGGTTTATTTGATTCCGAGGAGCAGACACTTCCTCGTTGTACTGTTGCAGCTTTCTGTATCACACAAGTCTGTTTAATCTTCAGCAGGTAAAGAATATGGAATTCTGCTAGGAATCTAATCAGCAGCATACTTTTTTCTACACCAAGGATTGATGGTTGTCGACGTTGTATAACAAGATCGAATCAAGATTATAGTTCTTGCTTCAACTCTTCTCTGTATCTGTGCCATTTCACAGCTAATTACTCGTTTTAACTCATTTTGGATGGTCATTTTATTTGCAATCTGCATTATACATTGGCACAGATATGAA…	409
contig12911	1.083	0.147572	0.467964	0.58199	nohit	TGACTTCTAATTATCTCTGGTTATTTATAGTGAATTCTAAGTTAGATCAGGGGATCCAGAAATTGCTCTGGCCCTGTTCCACGAAAACTTAAATATCTCCTAAACTACGACTCATATGATCGTTTCGTTACTTTCCTATGAAAATAGATTCATCAAGGTTCGATTACATAATTTATTCACTATTTAATTCCATCCTACGAATTCTTGTGATTTTTCCAATCCACACCACTGCTGCTGTCAGCCTCTGTTTTCAAAGTAAACCTTACCTATTTTCGGGGTTTCATGGACCAACTAGGGCCTTGTCATACATATGCCCACATATGATCATACTTAGCCATTCCAATGGCTGATCATTTGCTCAACACTTCCATTCCAACTATAGTTACATCATGAAACCAT…	408
contig12919	-2.97498	1.80618	0.0168105	0.0404228	nohit	GCTCTGTCTTTACCTGATTTTAAACCTTCAGTCAATAGCAACCATAACTTAATTAGATGCAGTATCTTCCTGAGCATCAGAAAGGAAATAAGACTAATTGTCACCTTTTTAAGCATTTGGCTTTGGCTTTTGTTCCAAATTATCTTGATGAATTCATATTTCCCTTCGATGTGTTTTGTATGTATTAACAGAGATTCTAAAGAGCCTTTTTGGGATCCTCTCTTTATTGCACTAGCAAACTTCTACAAAGCTGAGACATTGATATGGTCTTATTCTTAGGAGTATAATTGCTGGGTATTTGAGATATTAAAACACCATAGGTGATATGTAGCAATAAACCAAAAAACCTGCCTAAATCCTAGAAGATATGTGATGTAGGATGAGTAACATAGGGATTTC…	408
contig12921	-0.33204	0.0933823	0.397801	0.514767	nohit	GTGAGATTGGAGAGCCAGACTCATTCATAGCTACTAAAGTTGCAAACAGCGAAAGATACATAGGAAAATAAACCATGCAGTAAAAGAGGTAGTTAAAAACCATGACAGAGTGGAAACAATAAGTACAGTACAATAAATATAGGAAAATATATCTATATCATCAAGGGCCAACACACGGCAACCATGACAGTAAGCCACCAGAAGACCTACTAACACACGGCAAAGCAATCATATCATTGTCCTATTTGTCCCACAGCCAGAGAGAATCCTAATTTTCCACACAGCTCCGATCTATGCCAAATGTGAAATTCATAATTGATCAGGTCAGTAGACAAAGTCATAATTAGATCAATTAAGACTGGTATAATGCAAGTACAGTTTCGTTTCCGCGTAAGAGTA…	407
contig12925	-3.19737	2.10721	0.00844063	0.0231129	nohit	AAAATTATGAAGCACTTGTGCAACAATTTGAGATAGGGGTAAAACGGGTCTACAGGATCCAAACGACAACAGCTATGACATAGGGGTAAAACCAGGGCAATATCCACTAAGGTTTGATTCCGCTGGTTGACATAAGAAACTTGATCCTGACTATATAATGAATGACATTGTTCATTGGTAGCTACCAGAGCACCACGAAGGTATATAGATAACCTGTTCTTACTCTTTCATTTTCCAGTCCTCGTGGATTGGATCCAAAGACACTTGAAGCACGGAATTACTACATGTCAGCGACATCTAGAAAACCAAGAAAGATGCGCAACAGCTACAATGATTTATGCCTAATGTATCAAATGGAACAAACTACGCAACTGTAGATATATATATATATATATATAT…	404
contig12926	1.40493	0.288434	0.294572	0.410845	nohit	CGACGCAAGTTCGAATTTGCGACAGGTACAACTGGAACAATATAGAGTTCCCTTTTTAGCATACTTAATTTTATTTGAGTTTCATTTCATGTTCAAAAAAATTTCGAATTATTTTTTGCTAGTAGAATATATAGAATATGATTGAATTGCGTAATAGGAGTAATATTTATTAAGTGCATGCCAATATAGCTATCTACCTGTCCGCATATCACATCTTTTATCGTAATTTCACTTGTGGCAACAGAAGTCAGGTCGCACTATATCATAATTCCTATTTTCTATTGCATATAGAAATGAAAAGAAGGCACGACGATTCTCTATAGGGATATGGGATATGTACATAAGAGCGGTATCTGTGTAACAATTTCTGTTTTGAGGTTTACATATACACATATATAT…	407
contig12941	4.99658	6.92369	1.06429e-06	7.42847e-06	nohit	GTCTTCATTCATTTGGATTCTTATCATGCCATCTTCTCCATTAATTGGCGCTACGTTATTTCTCTGGCTGCTTTCGTAGTTCACCAGGAACAGCTCAAAGTTCGAGAACACTGCTTGGTGCATTCAACTTCCGTCATGGTGATGGATGCAGAGTTGGAGAAGCACTGAAGGGTAGGATTAAGAGGAACCTCTCCACGTAATTTGAATTATGCAATGGTTTATGGGTTTGTGAATGAACTGTCGACAGAGCAAGAGAATGAACAGTAGGTTGCAGGGACAAAAAAATGTGTGTATAGAGAACATGAGACCCAAGACATGCGTGCAGATCAATTGTGGTATCGTCGTCATCTTCTTGTTATACTTTGTTCTTTCCATTTTATATTTTTACATCACGAACAC…	408
contig12943	-2.72436	1.09921	0.0195593	0.0449685	nohit	CTGCGTTCGTCGGGCACCGACGGACGGGCAGCAGCAGGTCGACCCTTCACAAAAATCGACGCCCCGGCCGCCGGTGCCACCTCGTGCGGCACCGATCCCTGGGCCCGACCCTTCGCCCGACTACGCGGGCCCGCCGCCGCCGGTGATTCTGCCTCGAGACGACGTCGTCAACCCCGAGGATAACCTGCCGTTGCGGGGACAAACTTTGGTAGCGGAGTTCTAGCTTTTCTGTTGTCTTCTATGGAGCCAACACAGAGGATGGAAAAGATCTGCAATTGTTCATGCTGTGGCTTGTAAGAAACTGCAATTAGTTCTGCAACGAGGATTCTAATCTTGTTCGTGAGGTGATTACAGTGTAATTTAGGAGCATTCCTAATGTCTGATCTGTGGAGAACTTCA…	405
contig12953	0.0829977	0	0.832154	0.893929	nohit	CTCCCTTTGCACCACCGTCGCCGCCACCGCCGCATCCTCCTGGACCGCACGGTCCACCGCCACCTCCTGGGCTCTTCCCACCTCCACCCGGCGGCCCTCCACTGCCACCGCCTCCAGGCCCCTTCGCGCCTCCTCCTCCTGGCCGACATGGCCCGCCACCTCCTTGAAGGATCGCCTGACTATGATCGTGCGGGTGCTCATGTTCTAAGGGTCCAAATAAAGTCTCTGCAGCTGTTCATGTTGCGGATGAACTTAACATAAATCAATCATCAATCCTTGTCTCCTCGTCTTTGTAAGACATGATGTAGTCGTCTACCTTTGTGCTATAATAGTTTGATTGTGTAAGTGGCCGTTCCCTTTTAGAACTATGTTTCTTCTTCTTCATCCACAATTCAAGGA…	406
contig12954	0.498035	0.0311274	0.787644	0.856055	nohit	ATTTTCTTCTTGAGTTGTTGCAGTAATTCTTCAAGGAGTGATAATTCATCTGTTCGATCTCGTTGTGACATTTTTTTAAGAAAGCTAATTAACAACGAGTATGGTGATCGTAATCAGAAACAATGGTTGAACTGCTGGTTTAGATCTCAGAGAAATGCAGATTGCAGTCTGAGAAAAGCACTTCTTTGTTCTTGTATCACATGGTGAAAGCCAGGGAACTGATTGATCACTTGCATAAGTGACATCTTCTTCCTATAAAGCCATTGCAATCTCAAATTTTCTCAAACTAGGAGTTGACTGAGGAAGGTTTATCTGATGACCAGATGATGATCAAGAAAACCTCTCTCTCTCTCTCTCTCTCTCTCTCTCTACACACACACACACACACACACACACACA…	402
contig12955	-2.97498	1.80618	0.0168105	0.0404228	nohit	GTCTGCGGGAATGGCATAGCGGAGGCGGAGGCGGGGTGCCGAGTCGAGCTGCCTGACTACGTCTCGGACTCGTGCTCCGCCGCCGACGCCGTGTTCGAGGCCTTCAGCGTCTGCTGCGAGTTCCTCCGCCGGGCTCGGTCGCCTTGTCTGCGTTCGCATCTGCATGCTGCGGTGTCGGTGGGCGCCGACGAGGACCTGTTGAGAGAGTGCTACGGAGCGTAGCCATGAAGAGTGCGATCTCTAAGAAAGGTAAGAGATGCATCGACCAGTGTTTGATTCGAGTTGCCACCACAGCGTCGGCTTCTGATGGCAGTGTTAAAATGCTTAGAAAATTGTTTACGACTGTCGGTGAATTAAAAGTATTTTCGCATCAATTGTACGGTGATAGATCATTTCAGA…	402
contig12965	2.40493	0.632122	0.106395	0.181266	nohit	AGAATCTTGGAATTTATTAAAAGAATTGAAAATTGCTGAAGCAAGATATTTGTGCACATATGTCAACCTTGATATAGGTACACATGGAAACATACAGTCAACATTGCCTCAATCAGCAACTGAATCCAAGTGGCTAAAACTAAAACCTAGACATAATAGCCAGGTTCACATCCAAAGCTAAGAATGATGATATCAGAAAAGATTCAAAATCTTATGGAGGACCATTTGTTTCGTTAAAAACTGCAAACAAAGATGACCAGAATTAATAAAGAATCCCTTTTTGTTCTTTAAATGCACATTTTAGTTACCTGTCGCCATTGCGATCTGTTCCATATGAATAGGCTAATAAAAATTTAATTCACATGAACCAAATTAAAAAATTCAAACCCAACTTGATCC…	404
contig12998	-2.23893	0.632122	0.0733883	0.133564	nohit	GTATGGTTATTGGTTCGTGCATGATCAGGACGCAACCGATCCCCCATCATATCCTAGAAGGCTGTTAGGAGTTGGTCCTGCTGATTTAGTACATTGATGGGTAAGTTTCGGTCAGGTTATGTTTTGTGAGCCTGGGATGCACAATTTGAGACAGGATGATGAGCAGCAAGAAGACTAACTATATTTGCTGGAAGATTGATGGGATGGATCCATTTTCGAATCTTGTTCCTGATACCTAACCATTAGAACTTTGCAGTTGCTGAACAACAATTTTATAGTTGGGATTTGCTTTCAGTCACCCAAGCTGCTTCTGAATGCAGGGTTTGGTTTTTGAGGACCTACTCTCATTGTCACTTGTGCAGCTTGTGTTATAATTATTCAGTTTGATCTCTACACATT…	403
contig13000	-2.97498	1.80618	0.0168105	0.0404228	nohit	TTTATTGAATCGAATTCCAGTTGTCAAAATCCCTTCTTAAAAAATAAAGATTCAAAATGAGTTAAATAATGACAATATTTCGCATTTTATTGTGATTTGCTGACAATTTGGTGTGATTGAGAAGTCAGAGCTACATCATTTAATAATTAAATCAGATATAATGCAGAAACCAGAGCTACAGCATTGAATTTGAATTAAGTAAAAAAATAAGAATACTAAGATCTCGCTAAAGCAGATATAATGCAGATATGTAACTTAGGTCTCCATAACAAATCACTAATATCATGCATTTAAAGTCGATAAGACTTTTCCTTTTCCGGATAACTCCCCAATCAATAAGATAGTGTTAAAACCCTCTCAAGTATCTGAAAACTAAACAGACAGCTCATTTAACTGCAA…	402
contig13003	-2.917	1.34581	0.0100875	0.026527	nohit	TTTGTACTGCTAAATTCTATCGTAATCACTCGACAGAGGACATCCACCCCTTACAAGGTCAACCAACACCCTTTATCTATGACACGGCACTCGGCATTCGCCACCAAATAGCTTCTTAAGCCCATCTGAGACTGCCACAAGTGACCTCACTACCATGCATGGATGAAGGGGAAACGCTGAACATATCACAAGGATACTTTGGTCACAGAGCATACTCCTCACCATGGCAGCTGGCTCCATATTGATAGACTTGGCCACCTGCCTGGCTTTAATTCAACGTTGCTTGCTTGCTTGCTCCCCTGCTTCCCTCCCTCTCTCTCTCCCACCTGTTCAGCTTCCTCACTCTGAGACCATGAGGTTGCAGCACTTCCCTCTGCCGCACATGGTCTTCTTCCTCCT…	402
contig13008	-0.402429	0.145443	0.307275	0.420962	nohit	CACGTCTACCTGCTATCGAATAGCAATCTTCTAGGAAACTTGCATTTGGAATTTCCAAGATGTTCATGATCCATCTTACGCACGACTGGGGGAGGTGACGGATGGAAGTCACCTTGTGGCCTTGATGACCTAGGGAGGATTGTTGATACCTCAATGTCATCATTGCGTGATCGATCGATATTTTATTCTTTGGATGTTAGCATTCACCACTATATTATATCCTCCTAATTTGACACTACCTGATCTAGCTTCTCCATTCCGGAGCTCCAACACCATTTGCACGTCGGCTTCACTCTCCTACTACTCCTGTACTCGAAGTTGGACTTGAGCTGCTTACTCATGGTAAAAGTCCCTCTCGGTAGTCTTCTTATTCTCCCTCATTAGGGCAAACATGACTAT…	404
contig13019	-1.20651	1.2212	0.00953164	0.0254679	nohit	GCTACATTTCTTTTCTAGCAACGGTGAGAGGATCATGGGTGTTTTGACTAATGGACTTGAATTAGACTCTAGAATATATTGGGTGTCATGGATCATCTTCGGTTGTCTCCTCGTTCTCATAGATGACATCAATCTTGCTGTCTTGAAACTCGGATATGCTTACGAGATTAAACCTGTCACTAAGATATGTTTACAGGATAAATGGAGGATGAGTATTCCAGTGAAGTTCTGGTTTGATCCTTTGGTGCACTGTAGCTGGAACTGTGATCGATTGAGACAATTGTGGCACATGCTGATTGTTGATGCTAAGAGAACAGTTGTTTAAACGATATATATCCGAAGGAAACAAAAGAAACCTGATTTTGCCTGCGAAAACCAACTTGCGGCTACACATTAGAG…	403
contig13020	0.498035	0.0311274	0.787644	0.856055	nohit	ATGTCCTTCACTTAAACCTGATAAATTAGTCCCGATGAAGATGATGCTCTGATCAACTGATTGTCTTTTGCCTGGCAAGCACAACAGAAAATGGCATGATTGAATGGTAAAGTAAAGGAAAGCTCTAGCCTTTGTTACAGTCAGTGCTAGCAATATCATAGTTTGATTTTTGCCTGGATACTGAGTTGCCAACTTCATTGAACTGTTAGTTAGACAATCTACAATCTTTACATTTTTACAACATTACTCTTGATTTCTCTGTGTGTAACCTGCTGCAAGATTCACACACGTTTCCTCGTGAAAGTGCAGGGAAGTTGTTGGATTAAGTTTAGCTGTATGATATATTATGGGTCTTATGCATTTTGCTTGTGCTCTCACAATACTTAACTTTTCCCGTCT…	403
contig13028	-4.39002	4.81648	2.42014e-05	0.000134789	nohit	AGCAGATTTTGGCAGGGGATGCAGGGATGGATCACAGGGTGTGAAGAAACAATAAGCGGTGGCTGTCTTATATTTGGCCGAGAATTATGGTGGAATCCTTTAGTTTCGCAATAAGGAATTCCAAGCTCTCTTTCACCGACGTCCAGCTTGATAGTCGTCATCAATCACCCCCCTAATTCTCTCTCTCTCTTTCTCTAGCAGCCTATGTGTGTGTGACGGAGCGCAAGAAATGTGCTGGTCGCTAAGAAATAAGCAGGGCTCCCAAGTTCGTTAGTTCTTTGCCGAGTCTCGAGTCTACTCTCTGGATGTGAAGAAAGCTATATAAGATCATGGTTTGCGGTTTGCATGTTTGGAAATAAAAATGTATCGATTGTAATCAAGTGTTAATAGAAATATTGT…	401
contig13033	-1.23893	1.7306	0.00207322	0.00716868	nohit	GTTTTAAATAATTTACAGAAAAACAACCAGTTTGCTTATCAGAAACCCTAGTACAAATGAACAATTTCCATAACAAAAAAGATTGTGGCATAATCAAAGAAAAGTTCATCGCCGGGTCAAACGTGTGCAATACAAACAAATGATCATCTACTTTTTTGGGTGAAAAAGAGAGACTTCTCATAGATCATTTTATGAGAAATACTATGCATCAGCGGTAACGGAACAGCAATTTATTTATTTATTTTTACAATTTTATCATACTATCTCTGAGTGTTGATATATCCCCCAAGAGTCGTTCTAAAACTGAAATGATATGAGCTTAGACCAGCTTAGCACAGTGCAATGGATGAGGAACGAGGATTTTAACTAATCATCACCAATATTTTATTTTCCCTCATA…	406
contig13034	4.28037	4.21442	0.000185027	0.000856969	nohit	TTGGTAGCCATCACTGCAACCTTGGTTTCCCTCATTTGTGTCATCATCTCACATCTGGTGTCGTCACCTCGGTTCAGAATGAGCTCTCTCGGCTGACCTTCTTGTCCGACAGAGTTAACTTGTGGTTGACTTCCAACAAGGTCAACTGAGCTAGCATGAAATTGACATTAACCGTTGTAGGTGAATCATGCGCCGATCATTCTGAGGTTCTTCTGGTAAAAACCAAGTCAATTCTTGTTAACCAAACCATATGCTTCTTTTATTTTCTTTTCTAATTTTTTTTTCATTAGATTAAAATTTACATAAGCATTAAAAAAAAAGAGACCTCTATGTATGATATAAAGGTAAGACTACGTTTGTACACTAATTTTGTCCTTTTGGTTAAAATTCATGTTGGTCA	400
contig13036	-2.97498	1.80618	0.0168105	0.0404228	nohit	ATATATATCCTGGTTTCTAAGATCACAGTCAGATTTCTATGGAGAATGATTAGCTGCACATATAGAGAAAAGGCTTTACCTATGTAGTACTATTTTTCCTATGAATTAAAGGTATTATGACTATGTGCCTAAGTATTTGGTTTCAATGTTCATGTAAGAAATGTAGAAATTTACATACGAAATATGATCAGAATAAAATAATAATAAAAGTTGCCTCTTACAGAACTCCACAGCACATTCCAGAAGAAAAAGATTACCTCCAAATAGTATTCAGTCTGACCGTTTATGCAACTGAGAGTTTTTACAATATCAATAGGTAGTAAAGCCACCATTTGTCCCCAAGCATCATGTATGGAGTCAATCATATCATCTCCCAACATGATCTCTTGCTTTTGCATC…	403
contig13043	-0.724357	0.179937	0.295621	0.408925	nohit	TTTTACTTAAATCTAATATTTTGTACTTTAGGGTGTTTACATCAGCACACCATTACCCCTGATTCATATTTCAGAACAATCTTTTACTCTCTACTTTTTCGTCATAATCCTCCTGAGATCTTTGCGTGTTGTTGCCAACCTATTTTGAAACATCTATATATCCACTGAAGGGAGGGGCGGTGGTTGCGGCAGTACCTGGTGAGTGTCCTGCTTCAGATTCCACCAGCAACAGAGCAGACAAGCTACTACTTGAAGCTGTGCGGCATCTGCAGTAGTGCACCAGCACCCACCATATCTACAGCTCCTGCCTGCTAGGGTTGAAAGCACCACAGTCTGCATCTGACATTGCCGCATTAATCCCTCTCATGCATATAAAGCCATGTACTCTCTCACTCTCAT…	402
contig13060	-1.65397	1.72698	0.00258252	0.00865663	nohit	CCATAAGCCGTATTATTTCTTGAGGTTGAGGCATAGATAATGTTCATTTGCTTGTTGGGTAACTTCGCTTAATCCTTTTATCGTTGCTGCGGATGACTGCACACTCGTCTTTCCTTCTCACACAGGATTTGCTGATGATCATGGAACCATGTGGGTTGTTAGGAGTTGGGTTGCTGATGATCATGGAACCTTTTCTCTTTTATGGAAACCATCAGTTGAATCAGTCCGATTTTGTTCGAATTTGCTTGCACAATAAATCTTCATCGACAGTCGAGGTATTGAGAGTAAATAATGACTGATCTTGATTACTGTGATTTGTACTTGGTTCGATTGGAAAGAATATTTTATGATATAGATCAATATCATGTGACTCAATTATTGATGACCTTATGGTTATTG…	401
contig13096	-2.50196	0.860431	0.0379158	0.0771704	nohit	GATCAGGTTCTGATGAACAATATGCAGATCTGTGTTAATCTAGTGAACATATAGTGGGATTCGATATATGATGTTGTATGCGATTAGATCTTGAACAACTGGAACAGAAAGAGGTTTCAAGCAATTGTTTTGATGTGTTAGTAGCTCATGTTCATGTCTGCTTTTGATTCGCTTTTTTGTAAGCGAAAAAAAGTAGAGGTTTTTGATGAGGCTCTGCACACATGATCGTGTCACAAACAAAAAGATCGGATTCTGAACTTGAATCATGCCACGAGTTTCGACTTCAGAACATTCATGGGAATTTGTGGCATCGGAACACTAATTATTGTACATAAATCAGAAGCGCAACTCTTCCTAATCGAATGTGAAATTGGAAGTCAAATCGAGCGCTATATTCACT	400
contig13098	-3.19737	2.10721	0.00844063	0.0231129	nohit	TTGGCACTAATTATAATGTTGAATTTGGTATTGATTTGACCACCACAATATTGACAGTTTCAAAGTAAGTGTTGGTGCAGAACTTTTCAATGATACATATTGATAGGCCAAAATCACAGTTGCCTTCTACGAATATGTATATGACTATCCAACTAAATATACCAATAAATAGAAGAATAACTGGCAACCTACCGAGAGATGATACAGCTCGGCCGGCAATGCCGGTGTCCTCCAACCTCTGCGTTAGTTTGAAGAATAACACGCTAAAATAAGTATGTACAAGGAGACTGATCACTAAGCTCAACTTCCAGAAGTTGCAGAATCTCGGTTCCCATATTTTTCCAAGGAAAAGAATTTGCTTCACTAGCAGGGTATTGAGTTCACATCTGAGACTTCAAG…	402
contig13100	-2.97498	1.80618	0.0168105	0.0404228	nohit	ATCACTTTAGCAATCACCATATGTTGAGTTATCAAAAGTTTACATTTGTCCTTTTACTTTCATCAATCATCAAAAGTTTCCAATTGCTTCCTATGAATTCCTTGTTTCATTCAAGTTGAATGAAATAGCAACCCAGCATTGAGAGGTGCCCCACTCACTGTCAAACTCTCTTGTTGTGAGATGCTGTTTCTTCTTTCCACAATTTGAGCATTGAATCATTTTGATAAAGGTGCCGGAAGCATGTAAAGCTTCCTAGAATTAAAATCACCATTAATTCATGCTCCTCCAATCATTCCAGGTTCTGAATATCATTAGGAGGAGGAATAGTGCCAAATGTCTTGTTTATCTTTGTGCTGTTTGTGGTGGCCATTCACCAGAATTCTCAACTGAGTGGCTGCA	399
contig13105	0.454967	0.139581	0.586718	0.692313	nohit	AAATGACTTTGTGGTACAAAATCCACAAACCTAAACATCATGAAATCATAACAAAATAACTAATGCTGCAGTGCCCCAACAAAATTACAGCCTCCATTTAATTTATAGCACCAAAGTGGCCGCTCAAAAGATATCTTCTTTGGTACAACCAAGGCAAAATATTGCTCATTACAGAAAACCAGGAGTTTAGCCATGTCATATGATCAATGTTGGTTGGAGAAAGAACTCGACCAGATGCTCGCAGCACCGGTGATGTCTCGAGTTACAAACTATGAACATAAATCACGAAAGAAAACCACTGTTGCCTTATTGAATACGCTGCTTATGCCACTTTTTCTATCTTCAGAATCCAAACAAAGGGGGAAGATGAAGAGCCAGCGGTAGAGTGCATCAGGGAAA…	401
contig13110	-0.501965	0.131171	0.348815	0.46911	nohit	ATTTTTCCTTCTACTAATCCCGGAAGAAGGTACATTTCTTCTTTCATGTCTATCTTATCTCTTCAGCTCAATCTCCATGCTTCCCCTTTCTGTCTTTCCCAACAGAGGAAAATATGCTTCTGCCAAACTTGGCCACTTTCTAACCTCTTCATGTGTTCTGTTCCTGCATGATTGACTGCCAGAATTCCGTGGATTGTATTCCTGCTGCCCATGTCTATCTGAAATGAACCAAAATCCAGAAGGAGAACTTCTTAGCCTCCTCAAGCCAAAGATTATTGCCTGTCATCTTCTCTGTAGTCATGTTGCTGAAGAGTTCATCACTCTGGTTTTAAGCAATCTCTATCATGGAGTTAGGCTCATTGCTGATGCCAAAGAAGCCATGGAGTGCTTGCCTTGTCTC	400
contig13113	1.81996	2.59047	0.00130795	0.00479813	nohit	AACCTCAAGAGCAACGGGGCAATCTGCTGATGCTTCTTTACATCGGTTCCTTGACTTTATTTGGTGATCCTGCAACTGGAATAATATATACGCATTCTGAATGCTTCTTTTTTATGCTCTCTTCTCGACATGGATGCATATGCGCTCTATTTTCTTAATTATGTTGAAGAACAGTAGTTACCTTTTTCTTTGTGGCCGTAGAATTTGTCTTATGGGAATCGGCACCATGATTGCACTTGCAGTGGAATTGCTCTTTTGGAAACACTGCTTTTTATGCTATATGTCCTTTCCCGTTGATGAACTCTCTTTAGCATCCAGTGGGGGAGAGTTGGGATTGTGTTTGATCCATAAAATGTTGTATTAGTTAGTTATACACTGACAATAAAAAGTATTTGAGACC	400
contig13126	-2.23893	0.632122	0.0733883	0.133564	nohit	GCAACAGCTGTACATCTTTTATTGATTGGCATACAATTCTCAGAATGCATTCTCCCATGTTGTGCTTGCTCTTGCAAACACAGTTGTATGAAGCTGGATGTTCTTATTCCTCCCTTGAGGGAAGGAAAGGGGCTTTAGAACTTATTCCAGTGAATCCTACAATAAGCTGGAGAAAGCCACAGCTGCACAGGATTGCTTTATATTTGGGAAGCAACAGATCTGCATCTAAGCAAGTTGATGTGGAGATTTGAGCATGGTAAAAAGAGAGGGACTTCACACTCAGAAGATTTGAGTCACCATCAGGATCGGTGTCATCACCGATCGCTCTGTGACATTCCTTTCTGCTAAATATCATGGTGAATTGATCTGACACTGGTTGTAGCAGGACCATGTTGACA	398
contig13128	0.0829977	0	0.918906	0.944097	nohit	GACTTAGATTAACATATATCTACAATCACAATCGACTTAACCATCAAGACTCATCATGGACTTCAGGAAAAGGCTTAGGAAAACTAGACAAATAGTAGGCATTGAGACAGTTGATCTGTTGGTCATACTGTTCTTCTGCAAATCATATTATCTAACAAAATACCACTCTGACTACTATTTCAAAGTTGGTAAGTTAGGTATTATGGGAACAAAATAAAAGCAAAGGAATAAAGATGCACAAGCATAGCACTTCAAAAGCAAGTGCTTTAATATACCAGCCTTGCGCATGTATACTCCATAAATATCCATCAACTTGTTGGCCGCGCTTCCAGTATTACTTGTGTAACTGCATACCTCATGTTAACTTCACAAATTTAGAGACTCTGATCGTTAAGCAAG	399
contig13129	-1.13939	0.35735	0.158852	0.251237	nohit	ATTAGAAGTGCTCATTATGCTAAAACACAACAGTTTGATTTTGGTGGGCATCGCGAAGGTATCATTGTCAGACATGCCCAGAAAGTAAGCTTATGTTACGGACCAATCTGGACATGTGAACAATAAAATGTCCTTTCAGGTAACCATTCCAACAAAACACACCAAAACATACACCATCATCATCCACCAGGTTATATGGATGAGAAATTATCTCCTTCATGGGCTACCTTTTTTCTCGGTCTGATCATCTTTTGGTTCCTCTTCACAAATTATACCTTCTCTGATCCTTCTTTTTCTTCTCACAGGATTTTGCCTCCTATTACCCCCGCTTTTTGTGCTTTCACACTTGCTTTTTTATTTTTTGTCATTACTTGCTCCACAACACAGTAGATCGAAGG	398
contig13137	0.568425	0.0727213	0.662854	0.751098	nohit	AGGCAAGCCAAATAACTAACAAGCAGTGTCAATATCTTTCTGATTGACTAAACAAGACTAGCTCAATCCGCTTCTGATAATATACACTATACAGAAGACATAAAAGAGAAGACTACTTTATAAGCATCCATACATGAACAGGTGCAAATTCAAGTCTTAGCTAACATAAATACAATTGAACTCCCACAAGGGAAAAGCTACCCTCTGATCTTCTCAAAAGAACATAAGGGAAAATAACAAGGTCTTAAGTAGGAAGCAATGCTCTTCTGTATAGCATAAAAAAGTGCATGCAGAAGGCCTGGAATTAGAGTTCAGATATATTTTAGGATGACACGAGCACTTCATCAAACCTACATGATGCTATTAACCTTAAGCACATCCCACCATTGAGAACCTCC	398
contig13139	1.48635	5.18347	7.86478e-06	4.75599e-05	nohit	ATCTTTCGATTTCACAAGCTCATATTGCCGCTGCCTCTAATTAAAATTAAACTGCAAGCATTAACTTGCAGAGAGTTGCACTTTCACCACCTAAAAGACTTGTCACACAGTACAGTATATCTGACCTGCCAAAATGACCCTTAAGTTCCATGAAAAATGAAGATGGCAAATGAAATCTTAAAACCTCCAAAGATTTCCCCTCAGCAGGGACTCAGAAAGATCACGGTTGATTTGGTTTACTGGGGATTGTGGCTTTCAGAAATGTGTTGCTAAGTTTAGCTCAAATCGATAGCTTTTAGCTATCCCACTGCAGGAGAACAGAATAGGATGAAACAGAAGTAGCTCCAACAGATAAGAAGAAGCAACATAGTCATCATAACAATTTGTGGTATTCAGACAC	400
contig13141	-0.682537	0.39862	0.116954	0.195679	nohit	GTAATTTCATAGAAGCTTAGTAGCAGAAAAACTTAAAAGTAGATCATGACAAGAGCACTACAAGTTAATATCTATCAAATAACCATGTTTACTATTTAACGGCTGCAATATTAACAAGGTAGGAGACAACAACGTTAACAACAGTGACAGCCTTTGGCAGCTTTGTTCACTCTTGATAAATTTGCTCGGGGGGAAGGACAACAACAACAGCATGTTATATTTCAGTTCTCGCGGACGGCAGCACAAAGATCACCATGAGCAGTATATCATTACTGCATTGGATGGAGATTGGTTGCCAATCACCAATAAAGTGAGGAAATTTATTACCAGGAAGCCAATAAGTCTCATCTGACTTCGGACATGCTTTTACTCCCTACCACTTCAAAACTCCATAAAAAT	399
contig13142	9.16026	958.441	0	0	nohit	TAATCAGAAACTGGTGAAAGCAACCAACATATAGAAAGGAAAATTATCTCCTCTAAGATCTGGAATAAGCTAAATCATCCATTGTGCAGTTAGACCACTGTATTCTGAGAGAAGACAAAGAGAAACAGATAGATTGGGTATCAGGCAAAGATGGATACTTCCAGGTTTGCTATTTAAGAACCATAGTCAGTCTTATGAGGAGAGACCATACGTAATACAATCTTTAAGATGACAAAATCCATTCCTACCAATACAATGACCAAGCGAAAGGTACAAGGATAACGGGCAAAAGACTAAATTGCAACTATATAAAATTCTGCTGCATTGTAGCAAATTCAACTGTGACGACACGCCACCAGGATGAAGTCTATCTATAAACCCACTTATTGCTAGATGGA	398
contig13148	5.083	15.9757	8.35717e-16	1.37455e-14	nohit	AAAACACAAAATCCTCCTCATGACAAGTGAAATCAATCAATTGCGCTGCTTTTACACTTCCATGATCTCTCCCATGACCTCTGTCATGCCTCCTGCCACTCTGCATTTGACAGCACCAAACCCTGTTGACGAACATGGCACATCAAGAACAACTTCGTCTTTGCAGAGGACCCCTCCTCCTGTGCTTGCTGCTGTCTTTTATTTCTGCATCACCGAATGAACAGTAATGAAAGGATGGCAAGAGAAGTGACATCCCAACTTGATGAAACGTCATGTTTCTCTCATTGTGTTGTTGATGAGATTGTATATTATGATCCAGCATGTGCATTAGGCATATAGAATTCCTGGAATGAGAAGGAACAGCCTTGTCTTGCTGAGAACATCTCAATATATACAT	397
contig13150	3.47302	2.40824	0.00713109	0.0201616	nohit	GAAAAGTTAAACATGATTAATCACTACAAGAGTTGAAAACCACATAATCACAAACTGCTTCACATCTTCCCTAAGAAATAAAAGACCAACAATGTCAATCAATCAGGAAAACCAAACTTGTTACTTCGACACTGGGCACCATAGCCACTGAATTATTTATATCCGAGACAGGTTTAACTGAAAACTTCACAGAGCAAATACAAAACAGAAGTTAATGCAGGAGCAGCACAGACACAAACAGGGTTCCGAAGAAGCATATGAAGATGATAGACTGCAGGAACCACCGACAAGGAGAGATGATGACAAATGCCTTTGAAAGATCCAATGCACTCAGAATGGCATTAGAGAAAGAGATGACAAAAACAATATGCAATATCTAGATAACATCACCATATATC	398
contig13164	-0.69461	0.289113	0.182766	0.28117	nohit	AGCAAACAATCTTCTTCTTCCGATTAGATAATCTGTATGTTTTGAGTCCAAAAATACATTAATAAGAAAGACAAGAACAATTGAGCAAATCTTTGGACTATCTAGTGATTTGAGTTCAAAAATACAGAGTATGATGTTCGCCTCAGCGGAAATCAACATTTCAACCTTATTTCATATAAACAAAAGTGTCAGTATTTATGCAGGAGAGGATCATTTGGAGTCACAACTTCGGCATCTTCTGGGCAGCAGTGCACAAAAAACTAGCTAAATCCCCTTGATGAACTGCATAAAGAGACAGATTGAGGGTCCCATTAAAAGATAATTGCTGGAGCATCTGAGACATTATTTGCATGCTCTTTTTGCTACAGAATGTAATCAATCGATCATCCTGCTGCATCAT	400
contig13177	-2.08693	1.04625	0.0207403	0.0469748	nohit	GTCGCTTGGTCTGCTGCCTTTTCGCAGACGTTCATATCCAATTTTTATCTGCAAATCCATTAAAATTATGACGCAAGAAAAAGAGCGATCTTTGCTTCATTTCCCCACCAATTCGGTGTTTATTATGTGGCCAATGCCAAGTTAGGATGAGAAAACGCCGACTCTCTTTTTCCCCCTCTTGAGAGATCCCTTTTGTGTGAGGGGATGCGCTTCTTCTTATACCAGGAAAGAAACGGAGAAAGAAACAGGGAAATGGATATTGCGTCGTCTAAGGTTCTTCTGCACGGGCAGGACTTTCAATGGTCATCCTTTGAATTCTTTTTGGGCCGAGTCCTCGTTGATGATGCCTGCCCTGGCGCTTTTGCTTTGGCACGTCGTGATCTGGAAACAAAGA	394
contig13181	3.28037	2.10721	0.013394	0.0337794	nohit	CGATATGAATCCATTAACCAATAGCAATCTTGTTCTTGAAAGATAACTGTAGCAACATGAAGCTTATACAACGATTTAGATCATTGGCATCCATATTTGTCGATCTCTACAAATTTTCGTATGTAGAAAAGATCAATTTGATACCAGAGAAGCAGAAGCAGCAATCAAAATCAGACCTTAATACTCAGCCCGATCGGTCCGCCCCGCTTAGCCGCCCACGGGTGCGCCGCTTCCATGGCTGCAGCACGGAATCCTGGAACCTAGAAGGCATTGTTAGTGGCCTCCGCTTCCTCGTCCGCTTGAGACCAGCCTCGACTCCACCACACAACTCCTCCTCCCTCTTCTCGACTCTCTCCGTTCTCCCATCCTCCTTCCCGACTTCATTGCTCCGAATGCG	397
contig13196	2.40493	0.632122	0.106395	0.181266	nohit	TATGAATGGAGCATTTCATAGGAAGAAAGTCGTCAAGTAAGCAATCACCAACATTTACAACAGGAATACATGTTTGAAGGGAATAAAAAGGTCACTTCACCTTATCAGTGATGACTGAAACACTCAAATAATTCAGTTTCTGAAAACTATTTGGACCAATCGATGCCACAAAGAAACCACCAGACTAAGAAAAGGATCTGCTTGCATATCACTATAAATATAACTTGGCCCCTAATGAGTAATCAAATATACTATTCACTTTGCATAGCATACACTCTTCTTCTAATATCAGTTATTAACATACTTGCACTCTCGACAGCTATCTCATTTGAGCTCCTTAAATTACTGAACTCCTTTGAATCTTTATATGATTTCAAAGCATCAGACATCATTTCA	396
contig13200	-3.19737	2.10721	0.00844063	0.0231129	nohit	CTGAATTGCAGGATAATGGGTTGTATTTGAAGATTGAATTCTCAGAAAAGGAAAAGAAGAAGGTTGAATTCAAAAATGCACAGGTGATGTGATTTGAACATACTCATGTATTTCATGGGAAGAATGCAGTTGAGGATGATTCAGCAGAGATCTCCATTGTTGTATTTGTGTTGGATTGCCGGTTTTGTATGGAGGTAGATAGATGTAAAGCAGCTGGAAAATTTATTTGTCTGGCACAGTTTTTCTCTTGCAGCAAATGACAATCGGTCACCAGATGTTTGATTCATTACCGAAGAGGACAGGAGAGGTACAAGATGATTCTAGTCCATCTATTATTGTATGATGATGTGGATTGACAAGGTTGCTTGCTCCTAATCTTTTAGATTTGCC	390
contig13201	-0.109647	0.0289745	0.553281	0.658017	nohit	CAAAACCATAAATATATATTGATCCCAAGACATGAAAACACATTTGCAGGAGATGAATGTAAGATGATCCATTCCTTAGCATTTCCAGAAAAAACTTCACTGGTGATCACAAGTCATGCTCCCTTCAGCTGGAGCTGAAGAAGTTGCTTTCTTTAACCATAGCTAGCCAGTGAAAACTGGACATCCACAGAAGCAGCAGTGCCAACAAAAAGCTCTGCTAGAATGATACTGAACACTAGTTGCAGTTTCATCCTCCACATTGATTCCGGAGAAGGGAGCCACCTACAGCTACACTGAACACTTACTGCAATATGGTGGATCAGTGCAGGATCACTGGCAAGAACCAAATCATTTTCCGAGAAATCAAGGTTTTATCAAATAATTTACGGAACAGAA	396
contig13206	0.83397	1.56483	0.0240134	0.0533649	nohit	TTTTTTTGAAAAAACGCATGTTCACTTGCATGTCTGCTATTTTATTAATCATAATTAATCATGTATCAGATTACCATAAAAAACAACCACTCATCACACACACAGTAACCACTGTGGTAAAGTAGAAACTTTTCACGATAGTATTGTTGATCATAATTCCAAATCCCAGTCTCAGCACTTTAAAGAAAAGAGAAGCCGCTCAGGCTCTCATTTATTGATTCACTTCAACCCTGACTAAAATCCATCCTTTTAGCCACAGCACTTTACATGGCCACATAAATTTCACCTCATGTTCCTTGCTAGCCCGAGATCACTTCTTTGTTCCAACTTTGTTTATACTAACAAAGTAATGAAACCAAAGAAGCTAAAGAAGCCTCACCTTTATTAAGACTCGTT	396
contig13207	-2.23893	0.632122	0.0733883	0.133564	nohit	CTGCCAGAAACCTGTAGAAATGAGAAATGATTGAAAATAATGCATAAACACTGACAATTCCTAGAACTTTGCTGAAAGCATGTGGAGCTGAGAGAATAAGAAGCAACAGATCCAAATGAGCTGCTTAAATTTATACCCTTCCCTACTCAGAGAAGAGTATCATATTGCAGTCAATTGCATCTCCTAATGGTGTTCCAGGAGCACTACTCTAGTTTAACACCACTCTCATATCATATATGCTGTATATTTGTAGTTGCTGCAAGAGACCAAGAAAATATGTTGACATTCACTTGGAAGCCTTTCAAGAACAAGAATTCCCGGTGTACCAGGTGCTAGATTGACTCTCATATTATTTATTCTACTTAAAACATAAAAAAAGTACCAAACTACTCATATT	397
contig13208	6.7695	57.7158	1.09819e-47	5.05485e-46	nohit	AAAAACTAATTTAATAAGAGGGATCATCATCTCCTTGAACGAAAAAGAAAAATCAATTACAATAACAAACACAGGAGAAGTAATCACGCTTTGGTTCACCGGAGATGTCTCCGGACAGACTAATTCCTCCTGTTTGCAGTCGACAGGAAAAGATAGCAATTCAAACAGGTAATTTTCCATGTAGACTCAAACCATGAAGGCCGTGATAGAAGGAACTGCCAAAACATATTAATTCCTCTGATACAGGACACATCCTATAGCGAGGAAGCCGACGGCTGAAGCTTCGTCTATTTGAGCAGGCCAAAAGGCGATCGGAGGAGAGAACATGGAGAGGATTCGGATGAGAACAGAGAGAGAGAAAGGAGACACTGACGGCGTTCATGTAGAAACTGTGG	395
contig13209	2.66796	0.860431	0.0585217	0.11209	nohit	GACAATTAGAAATAAGATGAAGAGCAAGCTTAGTCGTTTCCAAAGCATTTGAAAACTGAACCAAAATAATTGGAATGATATGCTTTTCCAAGTTAAACTCAGTAACTCAATGGTAGGAAAAGATTCATCTATCTGACCCAAATAGTTGGGATCTAGCTTACTGTTGTATGTTCATCCAGTTCACAGAAATTGACTAGTTGGATTCAATTGAATTCAGATCATTGATGTAACACCCTCATTTCCCAAATACTTGCCACTTTATGACTTTGTTGTTGTTATTGATGCGACACCCGGAAGTGGACAAAAACTAAGTTGACTTATAATGGTCTAATGGGTGGGCTTAAGCATTTTGGGCTAGTGGTTTAGGCCCAATGAAGTTAATAGGCTAGTTATCCCA	397
contig13215	-3.19737	2.10721	0.00844063	0.0231129	nohit	TGCCTTTGTTCTTCCATTCTTCTTGTTACAATGGGCTTTTATGTCTTATAGTGTTTGCACCACCTTGCTCTCTTGCTGGACTATTCATAGATCCAAGTTAGCTTAGCACCTTCCTTGCTTCATAGTAAGGATTTAACTACAAGTATGTACCAACTACCACATTCTTGCGGGCTGGCGGAGTGGTACAGTAAGCATAGATTGTTGCACTGGCTTGCTGGCACGAGCATCCTCCAGGAAGCAAAGAAAGAAAAGAGAAGTTAGAAAAAATAAGGAAAACATAGTCATATATAATAATCATATTATAGCTGTACCAGTAGTGAAGGTCAGTCGTAGCTAGCTTAGCTAAAGACTTTGTCACATCACTGAGGTCCTGGATCAAGATCCGTCTTCAC	392
contig13222	-3.61744	2.64989	0.000375111	0.00159177	nohit	TTTTATTTTAGTGTTTGCTTGAACATGGTTAATTGGGTATTTCCTTTTCTTCTTCTATAATCTGATATCTGTATGACAAGTTCAAATATAATAGAAGGGCAGCCTTAGTTTCTTTGTTATGTAGTAATTATTTGGTGAAAATGGATCACCCTGATCGGTTATCACAACTCAAGTGCATGACAAGAAGTTATGCTTTCCTGGTAACTAATTGTGTTATTGAGGCATCTGGCTTGACTAATGCAATATTATTTGCTGAATCTAAAGACTAAGAAACTTAGAATTTCCCATAAATTAGTCCATCACAAATCATCGTGTATTCTCCGCCATTGTTTATACAAAGAAACTGAACATGAAAATCATGTTCCTTTGTCACTGACGCTGTGCTACGACTGCAG	395
contig13223	4.28037	4.21442	0.000185027	0.000856969	nohit	CTTTTTAGGTAATTGCCACATACAAATACAGTTTCCATTAGTCCCTTGCAGTACAAAACCTATACCTCCATCATTTACAAGATCCGACATTCCATCACAATTTAGTTTGTACTAGCCTAGTATTGTCTCTCTCATTTCACATTGAAATGTCTTTCTCAGGGGGTCCCTCAGAGGAAGGGTTTATCAACATAGCCTGTCGGAGAGCAACTTTGCCAATACCAGGAGAACAACAGGAGCCTTTGAATAAACCTTTGTTTCGGGCTTTCATAGCATCCGAAAGATGTATCAATAACAGCCTTCCAAGCAGCATACATAAAAGGTGACTCACCATCTCGTTCTATGAGCCAGGCCCCAATCCTCCTAGTTAGCAAGAAATTTAAATTTGATACCTAGC	394
contig13227	1.083	0.147572	0.467964	0.58199	nohit	GCTGATATATTTCCATCTGGATTACTCCGGGTATCTGTCATGGACCGAGAAGGTTATAATAAATGTATGTATCAACTTTGTTCTTGTGGTGATCTGTCGTGTGTGTTTTCCGATGTCTGGAGCCACTGGTTGCAATATTTGGTGTCAGTGCTGCCTGACTAGGGCAGGCAATACTGGTGAAAATTCTTCTGGCTTTTGTGATACCTTGTTAGAACTGGCAAGAAAGGTCTTAGGGTGTGAATAGATTAGGAAATTGTGATCTTAAGAGTTCCCAGCTTGCTTATTCGTGGATTTTATTCTCTATCTGTCCCACACAGAAACAAAAACATCTGAACCTTTTCCAGGGATGCTTACTCGTCTTTTGTAACTTCACTTGGTATATTTGGTTCAAGAAA	395
contig13228	0.0829977	0	0.885513	0.928784	nohit	CTCTCTTAATTTACTAACAAGTATACATACAGCATTGACAAGGCTCAAAGTGCCTCACCAACATTGCACATCCAATTTGAAAGAGTAACAGTAGATTAGGGTCGATGATTTACAACGTTGGAGCAAAATACAAACAGAATGGCAGAGGATCATTTGACGATCGTGGTGGCACAAAATGCAAACACGGAATCAATTTCCATATCATCTGTACCGGATGGCCTCGCAAAGAGTATACAGAAGTACAGATGGAGCAATTTTCCAGATTGTCTCTGGCTCTTCTAACATATTAAGGTGCTAATATATGGTTTCATCCTTCAACCATCAACCATCTCAACTCTTCATGACAAGGAAGCTGCAAGATTTAGATGACTGTCAAAGTCATTCACCTGAATC	393
contig13245	0.0829977	0	0.895428	0.935201	nohit	GGTTCTGACATGTTGATCTAGAGCTCTAAGGCAATGAAGGTCGAGTTAAGCAAGGAGAAAAGAAGAAAAGGCACAAACATAATGAACTGGTATATCTACATGATCGTGAACTGCATTGCAGATCTGCCTTGGAGATGTCACCATCAAAGTTCCATATCATCTTCCCTTCTGTTGACTAAGCTGCTCCAGTCTTGAAAGGTACTGAAAGCATCATGAGACTGCTCTGCTTCGATGAAGCAATGAGAGCAATGCTTTTTCAAGCCTCTTTGGCAACCTGCTGCAAGCTCAAGGATTCGCGGTAGGGGACACCAAGCAGCAGCAAAAGCACCGCAAACAATTTACAAATCCACCGGAGAAATGTTTACGGTGACCAAGAGGAACCAAGTAACTGGC	393
contig13246	0.0829977	0	0.906415	0.939123	nohit	AATGAATTGACACACCACTCAAGTCTGCATAATCAGTATCTTAACAGCATCGGAGAACAGATGTTTATATGTAAAACCATGGAGGAATAGCATGTAATGATGATCTCAATGTAATCATCTCACTTTTTAAGTTATAAATGAAACAGAAGAAACAGGACACAATTGAGGTTAGCATTTGACCGCACTATACAAAATCCAGATAGGAGGATATTTTTTGTACAGTCATCTTCTTCCCTATGCTGCTTTGTGCTTAGTCCCTCTGCCCCTCTCGTCTCAAGACTGCAGGGGACTTGAGAACAAAACAAAATGCTGGCTGGTTCTTACCCACCACCACTTTCCTTCTGCCTGTCCCCCATTTCTCATTGTCCTTCCTATCCAATTCGAACATTCAAAT	394
contig13250	0.0829977	0	0.918906	0.944097	nohit	ATAGGTGCAAAGAGGAGTGAGTTGGTTCTTTCTTTTCACTCGTGGGGGCCAGAGTGGTCCAGTGTACAATTTTAAAGGAGGATGCAGCTCGGTTGATGTGCTGATGTTGCAAAACAGCAAGGCTGGTGCTGATGTTGCAAAAATAGGGAGGGATTGCCGATGTATTTGTACACGGAGATGCAGCCTCAAGAAAATTTTGATGTATATCTATTGAAGATCAAATGTATGAAGTGTTGGAGTGAGTTTCCAAAAATGTATGATGTGGCTGTTACTGTTTGTTGACTGCCAGCTGGCTGCCTGCCATTAGCTACCCACTTAATGGCCATGATGGAAGCTTGGCTCTTTAATGCATCTGTATATGTGGGTATAGGATAATTTAGGTTACAGGTTT	391
contig13253	3.28037	2.10721	0.013394	0.0337794	nohit	GCGGTCTCCTGTAGATGCCTTGTGACTCAGATGCCTGCTTGTCCGACGAGCTGTTCTTCCGGAAAACCGTCCTGCGGACCAGTGAAGCCATTAAGCAGTTCGATGCTTCGCCGAGATGTGGACATTCGATCCTTGCACCCACGTGGTGATGATGGACATAATCGATTGGGTGGTTTCGTGATTGAAGACTAGGAGAGAAAGGGAACTCGACAATTCCCCTATGAGCTTAAGTTAGAGATTGTCCAATAATATGAGAGCCAGCCATGTCAGTTCGTCATAGAGGAGACGAAGAAAAGAAAGTAATACGAGAGGAAGTGAAGATGAGGAAGTATGATTTAGTACACTGGAATTGGAGTTCCTAACAGAGGAGGTTCAGATAAAGAAGTATG	389
contig13257	0.613512	0.794035	0.138655	0.225008	nohit	AAAATCCTGAAACCTCACTCGAGGATAGAAAATTAGCCCACCCTTGACTACAAAAGTCATGCTGGCTCTACAAAGTTTTAGACAACAGTCACCATAAACAAGCAATGGCATAATTTTAAGGAAACGACAAAGCAGGACATAATAATGCTTGTGACAAGGCATCAAGCGAAAACAGTTTGACGTTAGTCTCTGCTCTGAACCAGTTTACATCTGGGAAGAAAATTAAAAGTGAGCAGGTCGGGATCAGGCCCCAGTCGCCGAATAAGAATTATTGTTGCAGACTAGTATCAAAGCAAGTAGAGAGCCAAAGCCTCCATTTGAACTGCCAAAACAAGTACCAGCAAGAAAGACAATAACTCAAGTTAACGACACTGCCACACCTCCGGGCCACCATC	395
contig13266	1.93342	11.2174	1.84755e-11	2.17081e-10	nohit	CCATACAAGAAAAACGCATTTTTACTTGCATGTCGTATATTTTATTAATCATAATTAATCATGTAGCAGATTACCATAAAAAACAACCGCTCATCACACACAGTAACCACTGTGGTTAAGTAGAAACTTTTCACGATAGTATTGTTGATCAGAATTCCAAATTCCAGTCTCAGCACTTCAAAGAAAAGAGAAGCCGCTCAGGCTCTCATTTATTGATTCACTTCAACCCTGACTAAAATCCATCCTTTTAGCCACAGCACTTTACAAGGCCACATAAATTTCACCTCATGTTCCTTGCTAGCCCGAGATCACTTCTTTGCTCCAACTTTGTTTATACTAACAAAGTAAAGAAACCAAAGAAGCTAAAGAAACCACACCTTTATTAAGACTCGC	393
contig13290	-2.06901	4.60144	1.21924e-06	8.34716e-06	nohit	AACGAGGGGGTGTTCTGCCCTGTGGAGGTTGTACAGAGGTGAAGAGCGAAAAAGGTCATTAGCAGCTCAGCAATGATGATTCGTTTGTGTTTCTGAATCCAATTAGCAGCTCAGCAAGTTAGATCCCATGTTATGCGACATGAAACTAAATCCATAGGCCTACTTCATAAGCTCTGGATGCTTGGGAGCTTTTAATGGTCACAGTGGTAGGAATAATCAAATGCTTCTTGCACTCCATGGCAATTGTTGGCTCAAGCCTTTACAAGTCATCACCTTTGACTCTCATCAGAAAGGTTTTGTAAGTGTTTTAGAACTTTGTTCAACTGTTATCTAAGGTTACAGTTCTGGAAAAACTAAAGGGTTTGAATTATATTAATGGATTATGCAGTTTTC	393
contig13303	1.66796	0.454488	0.181197	0.280062	nohit	TGAAGCTGTTCAGGTTCTTCTGCTTGCTTGATCGGCTTTAAATGGATTCAATTAAGAAAATCATATCATGGATTTACAATTTATGCAAGACATGAAAGAGTATATATGTGATCTAGATTTTTGTTTCTTGAAGGAAGCATGGTGTTGCATTTTAAGTCAGGCTATAGAGGGCTTTGGGTCCAAATACTTCAGATGTTTTTTGTGATGGATAACCTCATATGATAACACATGTAACAAACAGGAGGTTGCATGTATACCTGCAACTTTTATGTTATTGTCGTACCTTTTGATTGGTCGGTTTTGGTTTCAGTTCAGGTTCTCTTTATCAAAATGATTGACAAAAGGATTTTCACTGGATAGTATTTTATATGACAAGTAAACAATTTTTTT	390
contig13333	-3.55995	2.70927	0.00218656	0.00748821	nohit	CTGTGACCTTGAGAGAAGCTCACTATTGCCCGCGCTCCATGATTCTGGAGTTGTGAGATATATATTATGAACTTGGTTGTCTTCAGTGTTATACTGTAAAGCTGATTAAATTAATCCAATCAGCTGCAAAGAAGTTGATTACCCCGTGGCAGTTGCAGTGCATATGTGGTTAAGAATTAGTGTAATTTCAATCAATGTTTGTAAAGTTGATAGTCTGTAAGAATAATTTTTGGATTAAGAAGGGAAAGAAGCTGTGATGGTTCTGGCAGTTGTGAGACCTTGCATCACTTGGGATTAGGGCAAACTTGTTATCATATATGTGTGTTATTGTCTTTGTAAGTGAGTTTGTATCATCTAACACTTGGTATCTTCTGTTCCGTGTGATTAGAT	390
contig13334	-3.71195	3.0103	0.00112648	0.00420315	nohit	TTTTTACCATCTCAAAGCATTTCTTCCTCCTCGTCAAGGAGAAGGACGCTACCTTGGGGCTTGCTGTTGGTTTCTTCCCCGCTCATTTGATGGGTAGTGTAATGATTCGTAATGAGGACGAGGATGGGGCCCATGCAAACGAAAGAGTGTGGACTGCACTGCGTTGGCATCTGATTGATGGCAATTCCTGAGAGCGACTCATCCCGACTATGCCATCACAAAAGATGTGGGTCCCGTGACATGAGAATTTGAGTGGTGCAATGATTTTGGAGTTGAATTGTTCTTTATTTCCCTATTTATGTTAGAAATTGGGCGATTTTTCTATCAAAGCTTCATAAAATTTTCATGTTTTCTCATGTAGCGTCTTTTTTTTGTTTTGATAAAAT	386
contig13340	2.083	0.41854	0.192314	0.29243	nohit	GTTAGATCTTCTCCCTTTTCCTTTTCCTCCTTGTCCACTAAGAGTTTCCTTTTATCTGATGTTATGCCCAATTAGATATTATTGTTGATAACTAGATCGTAGAAAAAAGGAAGGAAGTCTTCATCGTTGTCCTTTTGTTGATTTACTTGATTGAGTGGGTTTGGTTAGAGCAAATTGCTCTTCCGTAGGCAGTAATTTTTAAAAAGTTGGTCTCCTACAGAATGAAAATCGAGTATATATGTGGAACATCGATCCACGAGACATGCATAATAAGGGTTCTTAGAAACTCAATATTTTATTTGCGAGATACAGAAAAGAAGGTATGGAAAAATGAAAAGGAAGGGTTTGAAAGCTAGGGAGAAGGAATGGGGAAATATGGGCAACTTGAATT	391
contig13343	-3.08693	12.7879	2.7275e-15	4.36491e-14	nohit	ACGAAGACCTAATATCATATTACCTCATCAAATCAAAGTTCGTATGTTCACTTCTTATCTGACGACCTGCATGATATGAGAGCTCTTAGATTGAGAGGTGGAGGTGGATATGTTCGCCTGTCAATGCAGTATGCATTGCATGTGTAGAAAGTGTTGTCTAGTTAAACGTCTTTAATGTTTCTTTCAATAATGGCCTTCTGTTATGGCACTCCAGGTATTTGTATGATGTTCATTTTGCTTTTATCAACTTTAAGCATCATTGGCTAGATGAAATAAGATGAATCAATAAATACAAGTGACTTTACTAGAGGTTATGCATTATGCTTCTTAAAGTGGTATAGGAAGATATTGTTGGTGAAGCATAACGATGCATGTTGTTGGTGATCTTGAT	391
contig13351	0.711029	0.281366	0.356832	0.470075	nohit	CAGGAGTAGCATCTTCTGACTCTATGGAGGGTGAACAAACTGCACAAGAATAAGAGGAAACATGATATGCTTTTAGAAGCACTACCTGTTGCAGAGGCAGTGAGGACTACTGGTTTAACCGGGAATTCTGGCGAGTGAAGTTAGTTTCAAAGTAATGAATTAGAATTCCTAGTTTTTCTTTTGAAGAAATTCTGAGACTCTTTCTTTACTAAGAGTTTTCCTAGTCTTCCTTCTCTTATCCACATTAGTAATGTGGAAAGGTATATGAATAAATGGTTTCTGACTCCTAAAGCCGATATGGCGGCGAATATGTTTTCTTTCTCTATATATATCTTTGCTGTAAATGATATTCTGGTTTACGAAGTAACTCATTATTCAGAGCTCTCTCAAA	391
contig13353	0.568425	0.0727213	0.662854	0.751098	nohit	CTAACTGAAAGATTCATTCTAAATCCAAATGTTCTTATACCACTACGCATTTATTCTTACAAGCAAGCAGCAGGAGGTTTTTCCATGACCACAAGTACATGTGAGTCCATTGGTGCTGCTTGGAATGATAACGGTAGATACAGGGTTACCAAGTTAAGGAATTGCTTGAGCACAACTGTGGGGATATCTTGCTTGAGTTGCATATCAGTAGCCTGCGTCACAGAGAACTGTAATGCAAGAAGATGTCGAAGCTTGGATTCTAAACTAGTGCAGAAATCTGAGCCATGAAACACATTATCCTTTTTCACGAGGAAAAGATTTATAAAAAGTTTTCATAGAAATAGCAGACAGATCAAAATTGATGCTTAATTGACTGAAGAAGGAAGGAGGG	391
contig13356	-2.23893	0.632122	0.0733883	0.133564	nohit	GAGGCAGTATCACGTACTGTTTGCAGAAAAATACAAGAAAAGTAGTCTTATTTCTGCCCTCTCCAATCCAAATTCCTCCTCTGCCTCAAATCAAGGATGGTGAAAACTTTCAACTAATCATCTGTCTCAGACAACATTCCTCCACCACTCATGTTAATCCACATGCATTCAATTCCAATCAGCCATTTCTTTCAGAGATAAGTCTCTGAATGGTGTTTGCGAGTTGACAAAGAGTACCTATGATTAGTTACCCATTCTCATGCTCACATCCAAGCAATTCTCCACCACTGAAATAATGGCTTCAAATAACACCTGCGCACTGACACTAAATTCCACTTATTTTTCTATTGTAGTTGGTGGGTTTAGACACTACCAAGCGTCCTATATCCC	390
contig13362	3.083	1.34581	0.0175442	0.0413096	nohit	CAAGACTTGTTAAAAGTTCGTAATCAGAAGAATCCAGCATAAGCAGAATAAGGCAATACTATTTCAGATTTTGTTTGCGGCCTCAAGGAATCTGCAGCTAACAAATGCTACTGTGGGGCTCAGAGTTGACAAACCGTGGAGAATCTGGTTATCCATTCTCTATCAATGGAATCAGAGGGATTGGTCTGGTTATCCCTTGTGGCCCACATTAAAAGTTTTCATATGCCCTTTTGGTCTTTACCATCTCCACCGATACGACGATGTTACACGGTTCTGCGTTTCAAGTTTTACATTCCTATGGTCATGCAGATTCTGGAACAGTTTAATTGTCGTGGTCAGTTCAATTTCAAGAAATGTGGTTTATAGACTAGATTGGACTGATTCGAATGT	390
contig13365	-1.79147	2.11062	0.000917392	0.00355122	nohit	GTTTATAGTTTTTGTTCTAGAAAATAGATTCTGCATTTCATGATTGATCGTCCCGAACAATCTGTTGGAGATGTAAAGTAAATAAGTCTTAAGCAAACATCTTTCTTAGAAATACGTTTCATTCATATGATAGAATATCGAGTTAAAGAAATTGGATCCTTGCTGAGCTTTCTCCGGATAAATACAATACTTATCTATCCATAGAATACTTATCTATCCATAGGTATAAAGTATAGACTATTATATAGTTCCCGTTGTTCCCATCGAGCCAATGACTATTCATGATTACATATTAAATCAATTCCATTGCGGTTTGAAATTAAATTGAATTCTAAATTAGAGGAATGTTATGGTAAAACTTCGTTTGAAACGATGTGGTAGAAAGCAAC	389
contig13382	-1.917	0.83708	0.0376238	0.0776513	nohit	CTTTAAACAACTACTTGTAACCGGGAAAAGCGAACAAAAAATCAGGTTTTGATTTTTCAAGTTTTATGAAGTTGGAAGGCTTGGGCGCGTTGATATAGCAGTGGTCTAATTTTGGAATTTGGAAGAGCCATGCAGGGAATGTAGTGAGGATCGATAGAAGAAAACATCCTTTTATCGCTGTGCACGGGGTTTGTTAGGGTTGATGGAACCAAGCATTTCTTTTTATTAACATCAAAATCAGGAATGGTGAATATCGAACCGTATCATGAAATTTGCATGTAAATGACTCTGAGATCTGCTTTGATAGGTCATTGTTATGTAATTTTTATCGGTTTACTTTGCTACTTGTATGCAACTTAATCTTTATTTTATTATATTACCAGAATTATT	390
contig13388	-1.31555	1.82366	0.00165169	0.00590103	nohit	TTGCTGATATTTAATGCCATAAGAATGGTTCAATTTTGTCCAGACCAGTTGAGGCATCAATTTCTTTAGGTAGCAGTAGGGACTGCAATTACACAAAGATCTCTAATGAATTAGGCACACTTACCAGACACCAACTACTCCAGTACAAACTAGTACAAACTAGTGCCAGCAGTAGACAATAGAGATCTCATAATGAAAAGGTGCTAAACAGTTGATCATGAGTTGGAAAGGAAGACCTTAAAAATACTCTAAAGTATATGGGTCAAACAAAATCACAAGATTTAATAAGTGAAAAATGTTAAAAGCAAAGCGTAGAGGTCCGACTACACGATAAGTAAAAAGCCTTCTGGTGCATGGTAGTTCATTCAGCAGTCTCCCTCGGGTGAATCC	390
contig13394	-3.39002	2.40824	0.00427777	0.0132382	nohit	ATCTCTCGTTTATAATGGAGGAAAATAAGATCATCCAAGCTAGCAACTAGCAAGTCTCAAACATTATACTCCCTAGAAACTTGTATCGGGATTTTTAATTTCAAATAATATCATCCAGTATGAGCAGTACGTACCAGTCTGACAGCATACTAGTACACGAACCGTCCACTACTGGACGGAATGCTCAATATCGTCTCATACCGGATGACATGAGGGTATATCGGATGGTAATTCATATCAAAAGTTACAGTTTTGATCGTCAGTCAAATGATGTCGGTATCACATGTTCCATGCTGGTTCCCATCAAAAGAGATGGTAAAGATCAGTGAACAAAATGCAAAAGAAACTTCAAATGGTGACCACAGTGAAACTGGGCTAGAATT	383
contig13398	0.711029	0.281366	0.356832	0.470075	nohit	AAAGATTTTACGCACTCCATTGTCTCGGAAAAGGAAATAAATGAATAAGTAAACCATGCTGTTCGTAATGCTGTCATTATACATAGCGAACCATGTGAACATTTGTTGCGGCAATATGATGGACCGCTGATCCTTGAAAACTTGCATAATCTAAGACAGAGTAGGGTATTTTATCAACTTCAACTGTCACATGCATCGAAAATTCTGTTCTTTTCTCATGAAGTAGTACATCCAAAGCAATGATGACATTGGTCGAGTGACCTTATAGTAGAAGTATACAAATTTGTTGTGTATGAAAGATCCCGATCCTTGACTTGTTCACGCCCTATGTACATTGTCCGACCACTGGATTATATGCATTTGCCATGACCAACAAGTAATTGGCCTG	388
contig13399	1.49804	0.512094	0.15983	0.251568	nohit	GTTGGCTGCTCTTCTGTGGAGGAGATCCAAAACTCTTTCCAGCTTGCATTTAGTAGCTTATGCACAAAGTCGGTCGGTCACAAATTGTCAAATTTGACATGAGCAGATCTGTCATGTTGACAGAGATCTATTGCTGCATTTATTTAGAAAAAGAAAAAGTTTCTTTTCAAAAGGAGAGTACACTCTATTGCTAGATCTAATTTGGCGACTATCAAAATGCAGCTGTGGATCAGATAAGTTGGAAGCCTGTTCATCATGTTAAGCAGCTTTTAATATCCTGAAGATTGATTTTGGGCAGAATGATTAGAAGGCTTACATGGCTATACCTTTTAAGCATCTTTGTTCCTTAATAGAATGCTATGCTGCTGAAACTGAACACATTACTTTC	388
contig13404	1.30539	0.35735	0.247158	0.359165	nohit	CCAAACGCTGGTTGGCGACTGTTTGTGCTCTACAGAGGTGTCCCAAATGCATACCTTATTTATACTGCCAAAATTACTGCTGCTTAGAAGCTGACAACCACCACCAAAAGTTAGCAACTAGCTTGGCAGTGGCTTAAGTGGTCTCGTGGACTAATTAAAGAAATCTACAGCTGGAATTCCTTTTTTTCACGAGAAGAGCAGCCTGACTGTATTCAAACGTCTAGGTGATCTCTCCGTGAGCTCCAAATGTCAAATGTCAGTGTGTAGGATTGCATTTGTTTTTGTACAATTCCAACTTGTTTATGTGGTTTGTTATAATTGTTATCTCCTTAATTAATTTGAGGAATCAATGCTTTACTTGATCATTGTTTTACTCTGATCATTGTTCT	389
contig13405	0.0829977	0	0.933749	0.94947	nohit	ACCTATTACCGTCAAAAAGAGACAGGGTACCTGTCTTTGGTGCCTGTTCTTATTGGCAGTTAGTCCATCCAAAAGTTATGCCTACTTCATGGGTCTTGTTAATTTTTGCCAAAGAATATTGTGGTTACTCCGTTTTTATTTGTTCCACTTTATGCCTTGTCTATGCCATAGGACTCTACACCACACGTTCATTTATGTGGTATCAACTTAGTCTTTCTGTGAAGTTACATTTCCTTCTTTCTTTGGTTGACAAACGAGAAATAGGATCCCGGTAGTAAGGAATAGGAGGTGATAGGTGAAGATGTGGTTCAATTTACGTGTATGCGGAATAGCATTCCATATTTTTGTTCATGCCTGTAGTTCTACTATTATGTGTTTGATTTGTCT	387
contig13408	1.19847	1.14685	0.0401932	0.0804331	nohit	GTGAAAGCTGACAATGTTGCTGAAAATAAACACCCATTTCTGGTTGTTTTATCAGCACAAGTTAGAGGCACTATTACATGCGGTAAAAGTCAACAACAGCACAACTTACATTCACTATTCCATTATTCGATCACAGGAACATGGGAAATTTAATGCAGTCCGTGGAAGAAGAGGTAGTACAATCATATGGTTCATGAGATAGCCATCACACGGAGAGAGAGAGAGAGAGAGAGAGAGAGACTCCAAACTTCCACCTCACCTTCGATAATTGGGAAGACGGACTCGAAGGAAGTCTCCTTAACCCAACTTTCTAGATTCCACGCATCTCCTGCGCCCACCACTAAGCACACCACCATCTTTAAGCTAACAAAAGCTAATCTTCTTTT	386
contig13411	-0.917002	0.147572	0.355741	0.472429	nohit	TGTCTCTCACTTTAAATCATCGATCGATTGTTTTTCTTTTCTTTTTCTTCTTCCTTTCCAAAAGCCTGTGATATCAATCAATTTTCCTTAATGCTTTTCAACACCCCTTCCAACAAAAATAGAAACGAGAAAAGAAAATACATCGTTCTTGAACAATGGCATCCTTAAAACATGAACTGAAGGGGGCTGAGTTGTAATCTTGTCATAATGTTTAGACAACAACCTAACAGAGGTGCTGGCTGCTGGAATCAGCATCCATGGTGGTTGTTCATCTTTTTATTAGTCATAGGTCTTTGTATATCAATGAAGATAAAGAAGATTAGGGTGTTGCATCATTATTTTTCCAACAGAGGAGGGTATTAGCACATTTACATACTTCTAATTC	385
contig13413	1.01588	0.690085	0.120143	0.198224	nohit	TGAAGGTGTAATATAAGCTAAAATCTTGGAAGTTGACACTTCAGAATAACCAATGTCAGTCCTCAATATTACTGGCCTGCTTGAGTACTGTGACCAATCTTTTATTATCTAAATAACAACTTCTTTAATGTAATTGGTGGGGTTCATGTGTCAACCATTCTGTGTGAGGCAATTTTGACATGTTCACAAGCTTTTGTACAAGTGTCGGAAATTATGTCGTTGGTACCACTTAAAAGGTTCACCAAAAGTCTGATCATAAGCTTGCTAATAATTGGGTGTTGAATGAGGATCTAAGTTGCTGCTGTATATGGCATTCCTATTGGTTGAATGTTCACAGTGACATCGACACAAGTTAAGACGTGTCCATAAAATTAAAGAAAAAGGAAAA	388
contig13416	0.346032	0.0197679	0.869509	0.918269	nohit	GTGAGGGGCCAATACACTTTCTTGAGGATACACGAAAAAGGTAAACTTCATAAAACTTGTTAACAAGGAGATGCTTTTGGGGAGCCTGCCGATATTTTCAGCACACGCCAACCACGGGTATAAGGTGCAGGATAGTGTAGGTCCATTAGGGTTAATCTTCAAATATGTGTATTCAGGGAGTTGTAGTTGTTTTTGTGTGTGAATGCCTAATTCTCTTTAGTTTGGAGATTTCCAACCCAGCGGACTGCTGGAGAGGTTGGTGTAGGGCATGCCAGTTGATTTATATTGTAAAAGGTTCTGGAACTGATTTATGTATTGCTGAAGTCAAAATGCTACGTCTGTATGCTGATTTTTTGTGCTGCCGAAGACTTCTGGCAAACATTCTCA	387
contig13421	3.28037	2.10721	0.013394	0.0337794	nohit	GCGATCTGTCGTATGCCAACAGATTAGACACCATAGAACAAAAACTACACATCAAACAGGCATATCTCATACGTTAATGGGGTTGAGAATTATATTCTCTTGAAGAGAAATGGAGGCTGAGTTGTCGGTATCAGAGAGAAAGACACAGATCTAAGCCACGACTCTTCCCTTCTTCTCCCTCCTCCTCCCTCTCCTCCTTCTTTCTCCTTTGCTTCGGAGGTCTCGACGCGTCGATCGCCGAGCCACCACTGCCTTCCTCTTCGTCCTCCTCCTCCTCCTCATGCATGAAGTCTTCCATCTCGAACCTCGGCTTCCAAACAGGCTTCGCCGCTTCCTTTCTCAGCCTCTTACGTTGGCTTCTCCTCAGGGATCTCTGATCGCTCTG	385
contig13425	4.93245	6.62266	1.85905e-06	1.24775e-05	nohit	GCTTATCGGGAGAGACGTAAAATGAAAATATATGCTGTTGCAAGGTGATGATATATAAGAGAGGACCAGAAATTTCCCAACTTTGATGATATAGATAGGACAAAAAGAAGACAACCCCTAAGCTTTTAAACTATGCAACTTTCTCATATCAGACAGCCCCCTATTCAACTTTTATCTCTAACCTCTAACCAATCTATCAAAAAGGAAACCAAAAAGAATCCTGAGAAGCACCCTAACCATAGCAGGATACACATGTTCAAGGACTTGAAACAATGCATCTTATTTGCGGTAGACATTTCTTTTCGAAGCAAGATGGAAGAATGCAACTGGACTCTTCATCACCTTTTCAAATCCACCATGCCAATCTAAAACTCCCCTTCCCCCC	385
contig13435	2.083	0.83708	0.0652115	0.122455	nohit	CGGCGGAACTCGAAGCTGGAGCAGGAGGTGAGAGAGCGAAGGGCGAGGGAGGAGGAGGCGCGGGCGGAGTTGGAGCAGACGAGGGCGCGGCTGAGGGTGGCGGAGGAGGCAGAGGAGAGCCTGTGCGCGCAGTTGGGAGAGCTGGAGGCCGAGGCCGTCGCCCACGCCCGTGCCTGCTACCTCCGCATCAAGGAGCTCTCCGACCAGCTCGAGCTCGCACGCCGCGCCATCCTCACCCGATCCTCTTCCTCTCTTTCCTCGTTCTCCGATGGATCGTGATCCCGCTGTTTTGACGAGGAAAGGAGAGAACCCGAAAGATTGTTCTATTTGTCACCCCCTCCGCATGACATAATGACGCGAGGCTTTCTTCCTTGGTTTCTATCCAA	386
contig13444	6.64294	21.6742	2.50216e-17	4.50413e-16	nohit	AAAAACAGTTCAAAGTGTATCATATTCCTTTATGAGATCTTTGCTGCTGCGAGCTGTTTGATCTATATATCATGTTTTATACATGCATAGCTGCCCTCCTCGGAGAGCTCTTGCGGCGGTGCCGTCTCTTCTTGGCAAGCTCCGGAGATGCATGGTGATTGCCTTCCTCGGCTTTCTCCGCCTCTCGGTCGCATGAAGACGACCCCGCGGTCTCAGCTTCCTCCGCCTTGTCTGCCGCTTCACTCTTTCCTTTGATTAAGTACTCTTCCTTGGTCATCTTCCTTGGCCTTCCTCTCGATCTCTTCTGTTGCCGCACAAGATCATCCGGCCCTTCTTCGGCAGCGCCCTCCTCCCACACTGTCTTCAAGTGCCTCTTCGTCTCATTG	386
contig13450	3.64294	2.70927	0.00382284	0.0120999	nohit	AGATTTGAAACAAATTACAAAATCTGCGCAGTTGGCCAATTTCATGTGCATGAGAAAGTTTCAGCACATTCCAAGTAGGGGGAGGTGACATCCTGGGCTTGTGAGGGCATGTAAGCCATGAACAGTAGCACAAAAAGCAGACCTATTGGGATGAACAGCAACAAGAAAGGGGGTGGAGGCAATGGTGGCAATATAAGAGGAAGAATTAGCAGTGAGACTGTGAGGCAGAGAAGGATAAAGAAGGATTCCACTGTGTAATAGCTTGAATGAAATCTTCTTGGGGCATTGGCTTGTGATTGGGACCTCATGAACTCCACTCTTGGTCTTTCAGTCAAAGTTCTCCTTTCTCTTCTTTCCATTCTACCACTGTAATAAGGTTGCAGACCGC	388
contig13451	-0.136012	0.164663	0.17763	0.275965	nohit	GATCAAGCCAGAAGCATTGAATCATACACATTCTAAGACTAATCTTGTCATTCTTGTAACTCCAGCTTTTAAGATGGCTGCACAAAGTGTTGTTTCCTAGTATAAATGAACTCATAGATTGAATGGCTAACAGGCAAATCAAGTGTGTAGATTAGGAGGAAAAATATGCCACTTTGGTAGTATCAGAGAACTCTAAACTTTAATTACATTCATCCTACAATCACAGCAAGAGAGCTCAAAATCTCTGACATGAGAGAGCAGATGTCAAATTAGCAGTTTCTCCTCTCCAAGTGTGAAGATTTTATCGCAAAAAGAAAAATCAGCATCATATATTAAATAATATACAAAATTTTAAATACCCTAAACACTCCAAGTTTTTTTCAGCATGT	389
contig13459	0.568425	0.0727213	0.662854	0.751098	nohit	AGCAATTATAATCACAATAATAGTGACCATAGATAACATTCCATAAGGCAAACACTACAATGTACACTTTTAAATGATTTATTGAGACTGTTGACTCCACCTAAACAGTTCAAAGAACTGAAACCCACCCAAATACTTCCCTAGGGCTCATATGGTCTTTATCAAAAAAATTACAAAACCACATGAGCATACCACGTCTAGACAAAATAGAATTGAAGCTGGCTGAAATGTCAGGCTCATCTCGTTCATCCAATCCCAGCCTTCCAACATGACAAGCGTGAATATAAAACAAGAAGATATACAACTTTTTACCCACCTCGCTGCAACAAATCTTATTGCTGTGGTACAATTGAGATTCTGTGGCAAATGCCATATGGCCTGAAGC	385
contig13464	1.40493	0.288434	0.294572	0.410845	nohit	ATCAGAATCCTGACGATTTATCTACTTCCAAAATTGCAACATTCTTCCATTCACCTCTGGCCAGGTGCTCGGACGATGTCCCCACTCTGATCTCTAACTCGATGGAGGTTCATTTGGATCGGTCTTCATTATTTTCAATTTTGTAGCAGAGTAAAATCTTTTTGATTCTGTTTTCGTGACTGCCAATAGAAGTTTGAATGGTCATGTCCGACTATGGCTGCTACACCAACACTGATTGATGCAGATAAAAGAATACAGTCGAGTTGTTCGCACAATCATGAGGTGCGGGATCATTTTCCATTCGTTGGATTTTATTTTTCACAGCCTTAAGATCTTGTATTTATTTCTTTTTGTGGAACTAACACTGGTTAGATCTGAGAATAT	384
contig13466	-0.402429	0.0727213	0.470342	0.580663	nohit	ACTACCAACACCAAAAGAACAAATGTATACAAATCTTAATTTGTATAGACTCCAATATACAGTCAGAAACAAAGGCACAATCTTGAACTCAGGCATAGGTTCTGGACTCTTTGAACATATCAACAAAAACCAACTCTCATGAACGCAAACTGCAAGCCGCAAAATGGTTGTGCGGTTCAGTCACTACAGGAACAAACAGGGGAATTGCCGCTTAAACCAAATCGAGCAAAACAGCCACCTAACACAGTTAATCGAGGACCAGTGACTGTAATATACTCCAAACATGATGAGTATGCCTCGTTCGGCTTTTAGATAGCAAGGCTCTTCCCGTATATGCATAGGTACACCTAGGAGAATGGCTTAAATTTGCTTGGATACTCCCGGT	385
contig13470	-2.97498	1.80618	0.0168105	0.0404228	nohit	GCAACGGGTAGAAATTTAATGTGAAGTAATTCAACCAGGACTTGTTCCTGTGGGACGTAGGGTTGGCGATGGTGGCGGTGAGCAGGTTTTGGCCAAGCAAGTGGTGGTAGAGTGAGTCAATGAATGGGGGTGATGATATGTACGAAGCACAGGGGAGCGTGGCTTTCTTTGCAGCGCATGTGACGGAGCGGACCCACGGAGGTTTGTCTCCTTTATCCCATTCTGCGAGCACTTCACGTGTTTGCTCGTGGCATTATTGCACCATCACTAGTGTAGAGGCCACTGTGCTCGACATACTCAAAAAGATGATTGCAAAGAGTTGCTAGTCATCCATCAGCGCAGGAATCTTGAACTCGGTCATGTACCTGAAGGAAATCTCTGAAGCTG	387
contig13484	-0.33204	0.0311274	0.625423	0.723357	nohit	AAATATTGGTCATGATTCTTGTCAGACAGCAACCTGGGTACTTTTACTGCTAAGGCTTTCACTCTGGCCTGCCTCTTACACTCATCAAGCAATGAGTTGTCACTTATGGGTTCTGACAGACAGAAATTCTATCTATACAATTTTGAGTTGTGATTTTCAAAGCTGATATTGGACACTGGGAACTGTGTTTCTCATCATTATCCTTCTGCTTGCACAAAAGTGCAATAGTATTCGAAGGATTCTTTAGCTTTTATTACACATTAAGCATTTCTCTGCAGCTTGAGTGTTTTTGGTTGCATGGAGATTTGCTTGTAAGAGGCATGATCTTTGAGATGTGGATGTCAACAGGTGCCGTCAAATGTGATTGAAGTGAGTATAATTGGT	384
contig13487	-3.39002	2.40824	0.00427777	0.0132382	nohit	TCCCTAAATCGTATGAATTCCATTCCACCATTCTTATTCAATTTACAGGTTAGTTAGCTTCAGTGTTCCTCACTCTGATACATTAGGAGAACTAATGAAGCCTGATGGGTAGGTCTTACAGAATATCTGATCTTTGTTCCACCACTGATTATATCAATGATGGACATGGGAGCAGCAATATTTGCTACTCCACATATCATCTCTCTCCGTGCACCTGATATTTTTCTTTCAGCTGTTGGATTAATCATTAGTCTAATGGTACGCAAGCCCATACGTAATCGAACCATAAAAATTGGCACTTTAGGCTTATCTAAAATTCAAGACCTTTGGTAAGTTGTACTTATCTGTCTTCCTCAATCTTTTTGAAATCCATCTTCCTTGGTAG	385
contig13494	-0.501965	0.0874474	0.444291	0.559651	nohit	GGTCTTTCCCATCAATAAAATTTAAACTCTCATCAAAATTTCAATATTGTCGGGAGCTTTATACACAGGTACCCCCGTCCCTATGGCAGTCATGAAGTGAAAGAGACATGTTTCAACGCAGACAGGAGCCTCGGATCTGTCTTCAAGAACCGGTGAATCAACTGCAGAGGGGAGCAATGTCACGGCTATTGATCGCCCAGGCCAGTTTCGACTTCCAAGGCAGGCTATACTGCAGGATGCGACTTGTATTGATCTCACTGATCGGTACACATGTTTCATGCTGCCGATACAAAGAGGCCACTCTTGAATTTCAAATCTGAACCATGCTTTACAACTTTATCTGCCAAGAGAGAAGAAGAAAGAATCACGTGGGCCTGTACAAAG	384
contig13497	0.542429	0.103291	0.610085	0.712987	nohit	TGAGCTGCCTTCCGATCTCAATAGGTTCTTTTCCCACACTTTTAAGGTGGATGATCACGTTTTTATTTGATAGATAATTTTCTTGTTCAATTACACCTTGTAGAGATGTATTTTGAAAAGTCATTACCCCAAATAATTGAACTGAGTTGGTGTTCCTTGTACTCAGTAAGCATGAACTCTTAGGAGAAGATGAAGTCAGCTTAATAATAATAAAGAAAGCTTTTTGGTATATTGGATATGTCCAGGAAGTTAGGGAGTAAAGTACTAATTGTAGACATCCAACCAGCTAACCTGTGATGTTTACCGGATTCCTTTTGCACAGGTCGAGAGTCTGATCCATTGCTATGGCACCTTATGCCTCTGTTGTTTTTGCTTAAGTGGCAT	384
contig13503	-0.0425332	0.00944416	0.683361	0.760966	nohit	CTTGAGCTGTGGGAATCAACGGCCGCAGACCCATCGAGCGAAGAAAAGGACCTGATTGCTGTGGCTCCTGTGGAAGATGTGGTAAATAAGAAAGACTTGACAAGGCAATGTCGCCATCCTCCGACGGATATCTGATATCGATATCCTCAAGAAACATGCTTGAACGTGCTAAAGAAATGCTAACCAAAGCAACCGCTGAATCCATGAAAATCTGTTTCAGAGAGGCATCACGTGTCTCAACATTACATGAAATAGAGCAAGTTTCGGCATTCCTCAAAGACTTTCCCCTCATCCTTAGGAAACAGGATGCATGTGGGCTCGCGTTGTTTAACTTAGCATGATGCGAAGGCAATATAAAGGATTCCAAGAACACCTGTGCC	380
contig13508	-3.19737	2.10721	0.00844063	0.0231129	nohit	GGGTTACAGGAAAAGTCTTGATGATAAACTGGTAACTGTAGTCTCATTATGGAGATGAGTATCTGGAATAGGTGAATGGTTCCTTTGAAAAAGAGCGCAGGCATGGATAGTTCTTGTGTTAATGTGCGATGATACTTTAAAGAGCTGATAGCTTCCACATGCGTGCCTGGGGCCTACTAGTGGGCTCAGTGGACTTTTGACTACCTTCGGAGATTGTTCATTTGTTCCTTCCACCATGGTATGTGATATGACACCTCATTGTTGTAGGCTCAAAAATGGGTGAGGTTCCCAATTGTTCTATCTCTGGGATTCATTTTCTGTTGAGACTGATTTATTCATGTATTCTTCTACGGAATGGGCTAGATGCTCTATAGATTTTGTGC	383
contig13514	-1.13939	0.35735	0.158852	0.251237	nohit	CTGGCCGATGCTGTCTCTTCCGCGCGCACGGAGGTAGGGGCCGGGACTCGCGACGAGCTCGTCTGCTTCGTTAGTTCCCAATATCAGCCGCCACTCGAGTGTCCCTCCTCCTCTCGCTTTCTGTTCGATCCTCAACCCCTGCATCCCTCATGCCGAGGTGGCTGGTAGGAACGAGATGTGCAAGCTAATTAGAGAAGTTCAATATACCCGTAATGCTCGAACTCAAATGTACTGTTCTATTTTGTGTATGATGATATGTTTATTTGATCGAATGAATTCGGTGTTGATGTTGCTCCTTAAAGGTCATGCTATTCCTTCAAGGTATGCTTGTTCAATGGCCTCTTCAATTTGTTTATCATAAGTTTTGTTATAGCTTTGATGAC	383
contig13518	-2.03248	1.46319	0.00616026	0.0178125	nohit	GCCCGACAAGTTATTGATTGCAGTAATTTTCATTCAGTTTCAGAAACATACAGCAATAACTCCGGTTTTTATACATTCATCACACCTTGCTGGTAATGGTATTTTGAGTATTTTCCAAGTAGCAGTTCCACACTCGTTCAGCCAACACATGTTAATCTTACCTTAAGCAATGCACAACCAACACCCTCATCAAAAGCACCAGCACCATTGCTCGCATCTAATTTCCCTGCAAAGGAGTCTGCTAGCCATGTTTCCCTGACAAACTTGGTCATACAACACCTGAGTTCAAGAAGAAGGCCAGTTTTAATTTGTTTCATCACAAATCTTGAGCTCTCCTGATGCAGAATTTCTCCGTTGGTGAAGAAAGCTCCCTTTGCAGCTTC	383
contig13528	3.05798	1.80618	0.0253448	0.055833	nohit	CTCATTTTCTTCTCCCCTCTTCCTTTGCCCAAATTTCCTCTTCCCCTTGTTCTCCTTTGCTTCTCTTCTCCACTCCTTTATTCCTTCCTCTTCTCTTCTTTCTTCTATTTTCCCTTCTCTCTTCTTCTTCCTTCCTTTCTTCTTATTTTCCTTCATGCTCTTCTTCTCCTTCCTCTTCCTCCTAATCCTCCACTCCTTGGGCATGACAGTAGGTGTCCGCACAGCTGTGCAAGACAAGCAGGAAAACAACGAGAGGGACTGCTGGAGAAGATTGCTAAAGATTTTTCTTTTTTAATAATGAAATTAGCGAAATTCATCTCATTATAATTCAATTTAATTTAGAAAATAAGGGTGTACTAACTTTTGAATATATTAGAAAACCGG	384
contig13544	-3.917	3.4658	5.33837e-05	0.000278659	nohit	CAAAATGATTTTAACAGCATGATATTAATCCTTTAAAGTACATAAAATGTTAAAATAAAGAAATGTTGAAGATAACATGTAAACATTTCATCAGAAGCTTCAAGTGATCCAAATCTCAAAATAAATAAAGCTTGACAAAAGTATGAAAGCATTCCAAACACGAAAACATTTAAAAATGTGAAATGAATACTAAAAATGTAATCAAATTAACATAACATTAATGTTACAAATAAATATAGTTTTATTGTCTCCATCAAAAAAATTCTCAGAAAAATTAATGACTTAAACAAATATAATTAAAGCATACCAAGAATACATTTAAAATAATTAATCTTGAAAATTAGAGAGACAAAGAGAAAATAAGTTTAGTGATCCTTGGAAAGG	384
contig13547	2.40493	0.632122	0.106395	0.181266	nohit	CACAAGAGCATGTAGTCAAAATGTTTCATCAGTTGACAGGAGGAGAATTCATTTGTTCTTCAGTTGACAGGGAAATAAACAGAGACATTTGTTTTGGAGCAAAACCACAAATCCTTGTTCTTGTGCACTATTGCTAGATCTCTGATGGGGCATACAGTGACATTTTCTAGTCGTGTTTTTGTCTCCACCTCTTTTCAAAGCATGATTCGAGCTTTCCAGCAAGTGATGAACTTGAGAAGAATGAAGCAGGCGATTAAGAAAACTGCAAGATTTTCGGGCAAACGCCAAGGTACAAGTTTGTTGTACTTCTTTATCAGTTTTCTTTCCTAAATTTTCACTGTGCACATACACACGAGAAATATCTCTTTTTCTAAGTATACCCC	383
contig13556	2.89035	2.19841	0.00243477	0.00822095	nohit	TTCGCAATGGCAGCGTCCAGCTTCACTTCGAAGGTCTCGCTGCTGCTGTTGCTGCTCGTGCTGGTCCTCGCCGAGGTCAGCGCGCAGGAGCATAGCCCGGCCCCGGCCCTGCGCCGGCCATGGACAATGGAGCTGTGGGGGGTTCTCCCGGCGCCTGCGCGGTTGCTTTGGCTTCCATCATGTCCTTCGTTGCTCTGCTCGCGCGCTGAGTGCGTGCTCTTCCCTCTTGACTGTAGAAGGGTTGATTTGTAGATGACAGGTAGATTGATACATTGAGGAGAGTAGTGAGTCTGAGAGTTATGATTCTTCAGCAGAGGAGTGTGCATGATGTGTCAGTTATATGTTACTAGTTCATGTGAAATAAAGGACCTCATTCATCCTT	382
contig13559	-1.50196	1.13622	0.0138906	0.0347293	nohit	GAACTTCGTACGAAACGCTTCATTAGACATTTGCAGAAATACAGGTAAAAGAACAAAGAAAAGTTCTGTACATGATTAGCACAAAAAACTACAACTATCTCGAGGGATAAGAAATCCCCTTTAGAGAAGACTACATTTGAAAGCTGACAGTTGAACTGAAGCAGCTGAACAAAATTCTCAAAAAAACCCATTTCTGTCTCTGCATGGTTCCCATATCGACAACACTTGGAATCCATCAAACATTCACTAATCAGAGGCCCTCGAAGACGAATATGCCAAAACCAATCTCCAAAGAAGCTTTTATCCAGAAAACTGATAAAACACATGAAAAATCAATTTGTCATATATCTGACCAAGATATCCCTGATTCCTCGTATTACCC	382
contig13560	3.05798	1.80618	0.0253448	0.055833	nohit	GCAGATCCAAATAGCAAATTAAGCATACATAAGGGATCGGATCACAGTAATTGGAAAGAGAGGGGGGGAGCGGGAAAAGCGTCTCAAAGCCAATGATATACCGAGTCACAATAAGCACGGAAAAAATGGGTAAGAATGCAGAGAGGTCTAATAATCTACGACGAAGAAGAAAGTAGTTCAGAATGGAGGGGGGCGGCGGCACCGGTGAAGAAGGGCCGGCCATGGGGGACGGCGCTCTCTGCTTCCACGTGCAGGGAGTCCTTGATCTTGTGGAATCCATGGGCGAAAACGCCGAAGCCGAAGACGAACCCGATGAGGAGGATCACCAGCACCAGCAAGAAGCAGCAGCAGGTCTTGCTCGGGCAGCACATGATGATTGAT	381
contig13566	-0.23893	0.0241774	0.64686	0.740406	nohit	ATAACTCCAACATACTAATTTAACATGAGGATTATATACACATTTCATGACCGATGAGTGACCCAACCAGCTACAATTTTTATACAGATAAAAAGCCACTACTTCTATCAATACCTAAAATCCAATATATGGATAAAACAAACATCACAAGATTGGCTTCAACCTCTCTCTCTCTCTCTCTCTCTGTTTCTTCCCATCACTCATCTCGTATCCACATGAAACATTTAGATTACATACACAAAAGATTGGTACTAGAAAAATGTACAATTACATCGAACGCTGCAAGGCCTTCCAAATTACCTCAAAGCTTTTGTTTTGTTGCTATGCTTAGCACCTAATTGTGGGTTGTCTGACTCCTCTTTGTGTCGAGTTTTG	375
contig13572	5.97608	111.852	4.71439e-96	3.87029e-94	nohit	GACGCCAGCGAGCTGTGGCAGCTGGGAAAGGCCGGCGACGACGGGAGGTTGTGCTGCGCGTGCGTGACGGGGTCTGCGGTCGTGGTCTACTGCCTGGGGCCGGCCGACGAATGGACCGTGCTCGGCTCGCTTCCCCTGGCAGTAGTCGGCGGAAGCGAGGCGGTGGAGTGGGACAGCGGTGACCCGATCGCGTGCAAGGAGCCCCCGCGGCCGCTGCGGTTCGAGAGCACGAATCTGGAGGTGGTGCTGTGGGTGGACGGCCGCGTGCTGGCCGTGGACCTCGACAGCCGCCGGGTGAGGGAGGTCCGGTTCAATGGGCCGGCTCCGGGTCACGACGAAGACTACGTGTCTTACATCAGCACCGTTGCTCCCGTGGCTCCCG	382
contig13583	-2.50196	0.860431	0.0379158	0.0771704	nohit	GGAAAATGAGATTTGCAGGAGTATTCAACAACAAGAAGCAAGGAAAACAGTACAATAAATATAAGGAAAAGGCCATTCCCATGGATGGCCACCATTAGGGGGACTCCACAACAGAGGAAAGTTGATGGAGAAGAACACAACAAAGATGCACACAGTATCCAAAAAGCAAGTTGCTTTTTTGTCCTGCTTTTTTTCTACACAACCTGTGACAAAAAAGACTAAATACAAGAGCACTACCTTCTCCATCTTCCCAGCCCGAAGAAGACATTTGGTTCATCATCTTCTTCATGTCTTCCTTCCCCTTCTTCGTATGGGTAGCCCACCCAAAGACTAAATGCAAACCCACCTCACCTCATCACGGCCAAAGATGGCACCTTCGACAG	383
contig13588	0.76107	0.151696	0.491242	0.600445	nohit	CAGGAAATGAGAGAGAGAGGTGATGACGCTACCGTGGTCGTTCTCAAGCTTGCTTCTGCTGGATTCCAGAGGGAAGGCGACATGCTTTGTTCTCGTACTTTTGCTTTGTCGTCCACGGGAAAGCAGGCAACGCCTTCGACCACCCTGGTGATCGTAGTCATGGCGTGACTTAGCTCAAAAGAAACAGCTCTTAGGGGAGATGCGATTTAGCTCAAGTTTATTGTTGTGCGCATGCAGAGAGAGGAGACCGGTCACCGACTCTGATGAATGCTTGGGGGATAACTGTTTTAGGCTGTGCGAGAAAGCTTGCACGAGAGGAAAAGTAAAAGATCGCAGTCGAAGGGAACAGAGAGAGAGAGAGAGAGAGAGAGAGAGAAGAAG	381
contig13590	3.05798	1.80618	0.0253448	0.055833	nohit	GAGGCCGCCGGCTTCGACGGATCCGGCCGGACCTGCGGATATCGTCGCACCGAGGCTCCTCGATCTCAACGCCGACCCGGATCCCGAGAGCCTGGCAGCGGTGAGTCCTCATCCCGGTGCAGCTACCGCCCACTGGGCTCGAGCGCTCGCTTAATTCCTTTAGGTCACATCGACTCACAAGCGGTAACCTCACCTCTCGTTTGCTTTTCTAAGATACTATACATCGTCTGAATGAATAAGGGGTTGCGTAGCCCTATCTACCTTTACAATCTTTAATCGAATAAAATGGTCAAATCCTTATTGGATTATCTTCCTTTGTCCAAATTGATCTTTATTTGTCTGATACTTTTGTTCTAGTGGATGAAATTGTTAATTCATTA	380
contig13593	-3.39002	2.40824	0.00427777	0.0132382	nohit	TGCAGATGATGAACAGATCATAGAAGCTTTGTTTGTGCCTTTTGAGTATCATTGGATGCAAGGAATGAGTTGGGAGATTATTAGTTCATGGATACCCCAATTGCATGTGTCTCCTCCGTCTGAGTGAAAAGCCTCTGTTTCTTTCAAGGGAATTCATTGCATAAGAGACTATAGATGTTTCTGTCCAACATTTTTATTTTCCCTCTCTAGCATTGGCATGTAGGTGAATTTTAGTAATTTAGTGACAAGTCGATGAATGCGTTCTCTTTCGGTCGGTTATTATTGTATATTTCATTACCTAAAAATCGTGTTCTATGTCAATGGCATATTCCATGACACCATCTGGTTGTCATCTGAATCTTGAGCATATATTGATGTT	379
contig13596	-0.33204	0.0311274	0.625423	0.723357	nohit	CCACATCCCACTAGAAAAATGCATCTATAATCTTGCCAAGGAATGTTGATGGGTATTTAGAAATTTAATCTGCTTGTGTCCTGCGGATGTGCAATTTATGTCAAATTCTTTTTGACAACTGAAAAAAGATGTATCTGTTATGATCTCTTATGTGGTAGGCTGTTCCTTGTATAATCATCTCTTTCTTTATCATTGTTCATTTAATTCTCTTCTGATAGGTAGAAGGATGGCATGAAAAATCTGCTTAGGACCCAATGGATTTGTTGCAGCTATTTTCTGAGGAAGTGAACCTTTAATGCTGCATATCTCTAGATGAAATGAAGACTGCCTTGCATTTGATGATGATGTTAATGATCTAATATTGGGTAGTCCATCCTT	378
contig13600	-2.00447	1.8809	0.00188287	0.00661296	nohit	GGAAGACAGTTTGATCGATAAATAAGCATTCTTCCTGTACTAGCTGGCGCATATGGCTTGTGGTTTTGAAGCTCCAATTCTTCATCGGTGTAAGAATCAATGATCATTTTGTGAATCGTGCAGCCAACTGTTTTTGTCTTGGTAGTTACAAGCTGGACTCGATTCCTCACTTTTGATTCATGTGGCAACCTCACTCGTTCACCAACCGAGAATCGTGTGCTTTCTAGTAGGTATTCTTACTGAACTTGCTTGCACTGTAATGCTTCTCATCACACTCATGTTGCACTTTTCTATCATTTGTTGTGGTTTTTTGGCAAGCCTGATGGGGTCACATGGATGATCAGCAATTTGATGGGAAATGATATGATGATGAGAAAATT	380
contig13601	-2.23893	0.632122	0.0733883	0.133564	nohit	GTACAGATACATTGCAGGAAAGCTTTTGATGTTTATTTCATAGTTAAAGGTAGAACAATCTATTTAACTCATTTGGGTGTGGAAATTAGTTTAAGATAGGAGTTATTCTATTAACTACTACGAACAATTTAAGCTGAAAGTAAAGTTTTTGATGTGTGGATTTCCACTTACAAGAAAATAGAACTTACCATCTTACCGTTACTCTTACATTAACTAGTCTGTGTCACTTGCTAAATATTATTGAACTATCGTGAATGATTTTCAGTGAAATTCAAGCTTTTCCATATGAGGATTGCTTGAAGAATATACTGTCCCAAATATGTCAAATAGAACAACTGAATTATATATGAGGCCCATGAATGCTTCCACCTTAGAATTCAC	381
contig13602	5.083	31.9513	5.08893e-30	1.54164e-28	nohit	AGTGGATGTTGGCTTGAAAGCAAGCCTCTCCAAATCACTTTTTTATAGTATCATTTATCACCGAACAAAATAACTAATTTCTTCATTCAGAGCAATCTGCACATCTCCTGTGTACTTTCTGCTTCTTTAGCGACGAGGCTGTGTATTTCATACTGATAGCAGGTAGCATTTCTCGAGCAGATTAAAGAGGACACTGAATTTGCTGAAGAGATCCGGAGATACGGATGAGCATGATTGGTCATATATTCTTTTGATGTCATATATTATTTTCGTGCAACGCTTTATTGCTGATATTTGTTTTAGGCATTTGATCTTTTCTAGCTTTGTCTCACTTCAACTTTTTATTTATTTATTCTCTTACGATTTTATGTCATCGTGCAGT	382
contig13612	-3.71195	3.0103	0.00112648	0.00420315	nohit	GGCTCGGACCCCGTCTATGTTTCTAGGAATGATTCTAGAATCCGATTTAATCTAAAAAATGCGGGTGGTTTACGTTATGGAAGAAACAAATATATATGTCATATTAGAATGACATTAGATATTCATTAGTTATATAAGGCTATCCCTATCATCCTATATAACATCACTATATTACATAATTACATGCTATTACTTAATTACATGCTATTACTTAATTACATACTATTACTATTTTTATAATCATAACTTCTACTCTGTAATCATAATATAATCCTATACATAATATAAAATATAATCCTATACATAATATAATCCTATAATGATAATATAATATAATAATAATATTAATATAATAATAATATAATAAATATAATAATAAAT	381
contig13614	1.30539	0.35735	0.247158	0.359165	nohit	GTCGGTTAAAAATGGAAAACACGAATACAATTAGCCAATGATTTCTTTCATTGGTATGCGCGAGTGTCCTGCCGTCTAGTATAACATGGCTGATGAAGTTATCACCACCCATCCACAGATGTGAAACTGGTTCATTTTGTTATGCAGCCCAGTCGACCCCATGAAGCATCAGATATTCTGCACTTGTTTGCTTGTTGAGGACAGTTGTGATTAGTTAGTGATTCAAAAATTGTATGCCTGATTAGAGTTAAGTATTACTGAGATAAGGATAATGTGGTTGCATCCCTTCAGTAAAAGGCCTTCAGAGGGTTCAGAAAATGGGTGATTGTTTTATTCATAGTTGTACTAACCTTATCTTTATCTGTTGTCATGTGTTGCA	379
contig13620	-3.19737	2.10721	0.00844063	0.0231129	nohit	TTACTAAAATTAACATAATATTGAAAATAACAAACAAACATCTCATACTAGCTAGAGGTGATCCAATCTCAAATGAAAAAACAAAAAACATGAAACAAAATTATGAAAGCACACCAAACTTATAAATTTTTAAAAATGTCATTTTGGTAGACAAATAATTATTTCTATAATGTCTACATCAAAACAAATCTCAGAAAAATTAACACCACTTAAGCAAATATACCGTGAGTACATTTAAAATAATTGAACCTTGAAAAGAGAGAAATGGAGAAAACATGTATAGTAACCCTTGATCAGGCATGAAATGCTTTTAAACATTTAAATAAAAAAATAATCGAAAGAACCATTACAAAATAAGAAATAGGAGGCTCAGATTCATC	380
contig13627	-1.50196	0.454488	0.119735	0.19864	nohit	GTATATAGGTATGGTTCGAAATTGTAATCATTGAATAAAGCTGTTAGCTTCTTTTTCCAAATAAATTTCATGACAAAAGGACTATAGTATTAATGTACATTAAACTAGAAGAAGGGAAAAATCAATAGGATATGCATAGTCATGCCAAGAAGAGAAAAGATGTCCTTGAAATGTTAGAATGGCCCTGTGTTATAACTTGCAATGAATTCATTGCACTGGAAACCATCATTAGTAGTAATAGATTGTGATTAAGGACCTATAAAATTGTTTAATCACTGACTTAATATGCTCCCCATTGTGACTAAGGTTTTGATATATCAACTAATGAAAAAGGGATTCATATTAGTTGTACCAAAACTTAAAGACTTGCC	371
contig13634	-0.33204	0.0311274	0.625423	0.723357	nohit	CATGCCACGGATAACTTGTTTATGGCATAAACCTACAATTTAGAACAGTGGTTAGATTTAGGCATTTAAACAGACATTTGGAGACGAGAATCCTACTTTGCAAACTTCAACTGTGCGCATTCGGTGCATACAACATGATGCGACTATTATCTCCTTACCAGTACTTGGTTGAAAAGAGAACCAAAGTACAGACAATTTAAAGCCTTCTTCCACCTGCGTGTCAAGAGAATCTAATACCCAACTTGACAACACAGTCAAGAATGATCATGATTTGAAGTTACCCAATAGGTATCAGCATAGTCTAAAAATAAAAGCTGATTTTGATATATCCATTGTGCCATCTGCTGCCATGACGGTATGAACAAGGTAATGAGATAAA	379
contig13635	3.79495	3.0103	0.00206255	0.0071605	nohit	GTTCTAAAACAGCAAATGCTTTACACTTTCATGTTTGATCCTCTTTGATATCTGTAACAAGGATAAGGTTTCAAGGTAAAGGGAAAGAAAAGGAGGGATATGAACAGGTCAGCAAAACTAGAGGATGAAGCTTTGTTCCCTCATTTCCAAACCTATGGAGAACCAGCCAGCTTCAATGAACTATATCCAAAATAGTGTCATTCTACTATACATAAAAAGTATATCACCAGAAGGGTGGACTAATGCTAACGCATGCATATGCCACCCACAGAGTGAACTCTGCAAGTAAGAATGTCAAGGCTAAAATCCTTCTTTGAAGAGCTCCAGAATAACTCTCACTCCTCAGCCAATCCACATTCTAGTCTCCTTCTATAGGCC	378
contig13636	3.79495	3.0103	0.00206255	0.0071605	nohit	GGAAAGCTAAATTTATTAATAAGATAAAAGGATAGACATCATGGTAAAGGCAAATAGAGTATCCTCCTAAGATGTAGTAGATCTGCCTAGACCATTGGCCTTTAGGTCCATAAGAAGCATAGATAAATGACCCAAGACAACCCAATCAAGTGCAGCATTGTATACTCCCAGGCTGAGTCTCTAAAGTCAGTGACATTTGCAGATGATTGACCCCTTTAATCCTTTGTAGTGAGTGATCTGTTAAATAAGTTACATGAAGCTTAAACTTGCCACGTTCACTTTTCTCTACCATTGTCTCATCAGCTCTATATGTTACACAGCACTAGACTAACACCTTTGGGAACAACTTGTCATTGCAACCACCAACATTGCATTGCAG	379
contig13639	1.66796	0.454488	0.181197	0.280062	nohit	TCGACAAGGCAGCATACTTTCACACAAGCATTACAAATGTAACATCCTCGGATATCAGTTGAGGCACCTAAGATTATGCCAAGTTGAGGTTTGCTATGATATCCGATAGACTTCAGATGTATATGCTGTTTGGGACCATTCTAGAAACCTTGGAGGATCGAACTCTGTGTCACTGTACTGTGACAACAAAGTACTTTTTATCACACATGAAGAGATCACATGCACAACAACAATTGTGTTCGACACCAGGAGATCTATGCATAACTAGATCTAAGAGATACAAAGAGAAGCATTTGCTCAGAGGCTTTGCAGAACTACTGTCATGTTCGGTGATTAGTCCAAGAGATACAAAGACGTTAAGGATTCTTGGGATTTTGCT	379
contig13650	-1.23893	0.288434	0.20868	0.311865	nohit	CTTCGGAATTCCCTAAAAGAACATGAATCCGTCTCCATCACTACCCCTGCTGTAAAAGCTCCTAAAAATGATACGAGATGACTTTTTCTGCAGATTCCTTTTACAAAGACGCTGCATTCTTAACACTGGTAAAATAACAACCTCGAAGGATCAAATTCCATATCTATATATCGATCATAAAAGAAAATCTAAACATATTCCTTCTTCTTGGCTACAAAAGAAAAAGAAGACCGGTGAGTTCAGTTTATGAGAAGAATGGAGAAAAAAAAATCATTTTTTGTTCTCAATTACTTACATTTAGCTCATAAAATGCTTACAAAATTCAAATTTCACGTCCGGCTTGTTCAATACACATAAAAGACAGGTTCTTAC	372
contig13662	1.083	0.147572	0.467964	0.58199	nohit	TTTATTTGATTATTTTAATAACTAGTATGGCCGTGCTTATAGAATTCATTTCTTGATTCTAAGTATGTCTTTGACTTGGGGATCCCTACAGGATGTGGTAGTTGTCATAAAAGGAAGATCTTTGATGAGTTATATGGTTTAGGTGGGAGTTTTGATAACTGTTGTATTTTGGTGTTCAGATTCTTGGTGCTGTGATTATAAAAAAATTCCTCGTTCTGAATGCTGTAGAATTGGCATGATAGACTCTTCTAACACCCATAGAATATGAGCACCACTATCTATGCTTTCTGGCTTTCTTCCGATATCAGTCATTGTAGTGTTTGATTTCGTTGTTTTTGTTTTGTTTGATTAGATTTCTTGTTGGGAGTTTGATTTTTT	378
contig13665	3.93245	3.31133	0.00111954	0.00422087	nohit	TGGCCATGGTGGTCGTCGTCGTGGCCTCTTCCTTGGTCGAGAAAGCCGCCGCTGCTGACGCACCCGCCCCCACCCCTACCTCCGGCGCCACTACCACCGCCCTCGCCGCACCTGCTGCTGCCCTTGCCTCGTTCTCCGCCCTCCTCTTCGGATGCTTCCTCTACTAAGCCACAACGTCATTGTTTCGTCACCTTGTTTCCTTTCCTTTGTTGTGATTTCTTCATGTAGTCATTCTCTTCTGTCATGGTGTCTATGAAGAGAGAGGAAGAGAGAGGAATATGCATGCATCGACGTATGCATACGGCGGTGGTGGTGGTGGTGGTGGTGGATATGTAATCTTCTCTTGGTGTTCATTCATTTATGTTAATGTGATTCTTT	378
contig13669	-2.50196	0.860431	0.0379158	0.0771704	nohit	GTACCACGTAAAGCACGAGAGACTCCACAAATTGGCCGTAATGAAGAACTTCCGAACTGGTTTTACAGTGGCCTGGTCAGAATTTTCAGAAGGTAATTTTGCCAAGAGAACTATATAAATAGACCAACTGTAAGCTACCTTACAATCTGTTGAAGCTTCCAAAAGCTTGCACTTTTCACCCTTACCAAGGGAATTGGAGTATGGCCAAAAGACAAGATCTACATATACGAGTTCCTACACCCACTTTGCAACTTCTCATCAACAGCCACGTGGGTTCTTGGCAAGCAATTGGTAAAATACAATGATCCTGTGATAGATCCACCGGCGTGACAGTGGCAACCAAATGATGACTATGCATATAAACTATTAAAT	372
contig13676	-3.39002	2.40824	0.00427777	0.0132382	nohit	AAACTATCTGCTCTATTCCTCTTTTCCTCCTCTTGAGGTTAATCCAAATCAGCTAAAACATCTCTTTTGGATAATCCAAATGATTGTTACAAGCCTTAATTGTGCGACTCAAGTAGATTAAAGAAAATTAGGATTCTGTAGATGTATGCAAGATATAATATACCGAGTCAAAAGACAGTGATTCATTTTCGCTCATCTTCTGACCATTAATCTTTGGCAATGAAGAAAAAGAGCTAAGTATATTTCCCTGACAAGTTCTTGAAAAGGATACGATCAAACTGCTATGCCATGTCTCGACATATATTTTCCTTGGTACCAACCAATATTTTCTTTTATTTTGCAGTAATGCCAACCATGTTGGTGCAACATATTAGTCC	377
contig13680	-1.33204	0.512094	0.0957429	0.166232	nohit	GGTTCGTCTTCAATATTTCTAATGGATCTCTTTATTCGTTAGCTTATTTGTCTGTGGTAGTACACTTCTTCTACCGAGGAGGAGGTTTAAGGGGAAAACAATCGTGTGGGATTTGAATTCAGTTTTGATAACACGAATCAGATCTGGAACTGCATGTGATATATGACATGGGTCAGATCCAGGAAAGGAAGCTTGAAGGATATTAGTTGTGATTATTGCTGCTGGAGAACTGTTTTGGCTTGTTTATGACTTCATCACCATTATCCATATACGCCGTTGTCATAGAGGGATATGTGTGTGTCTGTTTAATGTTCTTATATATTTGTCGGATCATGTTTGAGATTTCTTTTTCCTACTAAATGGGGTTGACAGTTTTG	377
contig13681	-1.917	0.83708	0.0376238	0.0776513	nohit	GTCGCTTGCAAGGGACAGTTAAATAATCCACATAGAGACCCTACAGAGATTGCAACTCCTAGTCAAAAGCATTGTAACAGTGGCCGTATGAACCTATTTATGTTGATCGATGATGACCACAAGATGGTTGACCGGCCACCACGAAGTCCAGCTGCCGAATTCGTAATTGTGGATCCTACACCCACTTCCGGTCTCGCACATCTCACACGGATGAAGAAAGAGATGCTGGTCTCACGTCGCTTTCACAGCTGACACCAGTCAACGACAGTAGCGGCCCGCATCTTTTGACTTTACTGACACGTCTCCGGATGCAAAGGCGACGACACACCCGGATCTCAAACCCATCTCCAATCCGACTCACAACCAACCACGACACG	377
contig13684	-0.23893	0.193419	0.195041	0.295782	nohit	AAGAAGAAGAAATGTACAAGCAACAGAAGAACAGCAAATAGATAAATCCACAAGGCTGTTTTGTTGTTACAGGATTCCCCTCTAACCAGTAGAATTAACATATGATCTATTAACAGAACCCGAATTCATCTCACACATCATCTAATTTGAATGGAGTCATAATATGCTAGACCAACAAGAGTTGATTTTGTAGCACACTATCAACCATGTCTCTTGAAGATCATTTTAGCAACATCTGTATCTGTGGTCACCTTAATAGGGAATACAGTACTTATCCTGTTATCCACCAAGTGACTTAAGCAACAATAGTTTTGGAAGCCATCTTTGGTAGCAATATGCTATCTTTTTGTTGGACCCAACCCATATGAACCTACACC	377
contig13687	3.25292	1.59848	0.00958661	0.0255445	nohit	GAAAAAAGAAGCTAAATGTTACAAGTGTAAACTGATGTTGATGCGGGTCGTAGACAAAACAAGCAAAAGAGGATGGTTTACTTGAGAACTAGTCTGAGCCGAACTGTTTGCTTGGCAAGAAATGTACACTGTGTAGCTGCTATCAATCTCATTTATGTTTCCTAAATGTTTACTCCATTCTCATCCTCCATATGAAAGTAAAAGATGCTGGATTGTCCATTTCCTATCAAATTGATATATTTTTTCTCAGAACATGACATTTTCTTTTCTTCCCCCCTAAGATAATAAGTGTCAGTTGCTGAATCTGATGGTAAATTTGCTCCAGAATCAAAATTGTACCATTTGACTTTGCTAACTAGTTCTTGTCGTTCTAATAT	377
contig13688	3.64294	2.70927	0.00382284	0.0120999	nohit	GGTCATTGGATCATGTGGTGGTTTTACAGAACCTGAGGTTGAATCCTCCTACATTCATCAAGAGCGGACTGCATGAGCAGCTTCGTTCTTCTGTTGTCGGGCTTTGTTTGGTGGACAATGCATTTGAACGGTGAATGGATTTGCTCATCATCTTTGACCAAACAGCCCAGGAAATCAATCTTTCCAAAGAATTCGCTATTAGACCGAGTCAAACAGGACGGGTTAAAGATGGGTTCAATCAACAAAACCCGCCCCTGCTGCAATCTCGGCTCCATTGGTTGTCTGAACCAATGGATCGGTTTAAGACTCTAGTGGCTTGTGGATGGGTTAAATCAAACATAATGTGCATAGTATGTCGCGCCAATCGCATAATAGAC	377
contig13691	-3.86186	16.5064	1.05822e-18	2.04672e-17	nohit	AAGGTAATATGCCTTTAGAGATTGATTAATTGATTGAAAGTAAGCGACATGAGATTGATTACCTTTATTTAGCAGAATTCAAAAAGCTAATAATGCCATTTGAAGAAGTCACCTTTTCTTGATATAGTATCTCCTAAGAATTGGGTTTTGATTTACGCAGAAGAACAAAATAACTCATATTCCCATTATTTACTAATCCGAGGACCACACCATATTCTAATGGTAATCTGTGACAGCAGCACATGCTGTTCTGGTCTCACTGGTTTAATCTTTTGTGTATTTGTATCTTCACGGTATCAGAATTCTTTAGTGTGATACTCTTCTTTCAAAAGCTTTACTTCTTCAGCTAATCTAATGTTCACTGTTTGGATTCCTAG	377
contig13700	-2.50196	0.860431	0.0379158	0.0771704	nohit	GGGTTTCTTGACATCTTTCTGTGACATGTCTTTCTTGATTGGAGATTCATTCACTGCTGAATCATTTTTCGTGGACTAACCCTTATAATTTGTTCCAGCGTGGAAATCTTTCGCCCTACTTTTCAGTGATGACATCGTAGTTTATTTTATGCAATCAAAAGACCATTTTTGTATAGCCGAGTAATTTACTTGCTTTTATTGTATTATAATAAACAATAAGTGGGTACAGGGGTCATATTGACTGATGTAGTTTTCAGATCAATCTACCATGTTACATGATTAGAAAAATAGGGGGAAATTAGAGGTTAGTAAGATCATGATAAATTCACATTGAAGAAAAGAGGTGCATAAGATATTGTATAAGAGATATCTG	373
contig13703	3.79495	3.0103	0.00206255	0.0071605	nohit	GAGCAAGTGAATATTGGTTTTGTTATCCTGCTAGTCTGCTTAAATACAAGTACAAAAAGTAGGAAGTAGGAATCTCTTAAATTTCAACAAAATATTTCTTAAAGAGTAAGTTGTTAGACCATGAACACCAAGGCCAGCTAGTTCCAGAATGTACTGGAAAAATAAATATGAATAATCACAGTGGGGAACAAAAAAGCCTTCGGCAGAAACTTTTTGGTAAGTACATGTGCATGATTCTCAGATCAGAAATAAACATTTAAAAGGAATTTATTTCATGCACGCGAACTTCATAAATACACTGAGGTCATACTCGGCGCTTCAAAACCGCAAAATCTATCAGCGACCATCCCTAGTCGCAATTCAAGAAACTCGCAGTA	377
contig13705	-2.23893	0.632122	0.0733883	0.133564	nohit	GGGTCTTGTATGCATTATGTGATGGGTTGGAAAACATCTAATTTAACTTGGATATGGTCTTCACAGTCGAAGTCAGTTTGTCTGATTGAGAAAGATCAGATCAATATCCAAGTGTATATGCAATTTAACTAATTTAAATAAGTTAATTTAACTAAAATAGTTTCGTTTAAGGAGGTATCAGATAAGAGGGAGAACATATCTGACTGAGCATGTCAGGCAAAAAAAGTTACTATATGTCGGAGAAGAAAAATGGTTGGCCATATCAATTTCATATCTCACATTATTCTCTCTAATCATTTGAAATACCATCCTGTATTGACAATGGTGACCATACTGTACATCCCTGATAGCTTATCGAAGTACCAATTGTATTA	374
contig13708	3.28037	2.10721	0.013394	0.0337794	nohit	GCCCTCGACCCGGTGGATATGTTCTCTTTTTTCCTCTAAATGGGTATTTTATGGAGTAGGTGATTTTTCATTGTAATCTGTGCCCGACGCTTGACACATTTAGAGTGAAAAATGGACTAAGGTTTAGCTGCAGGTTCCGCATTTGTACTCATTTAATTAATCTAGCGAACATTTGTAAGAGACCCGTTCTAATCATCTTGATTAGGTTGATATGATTGAATTTCTTATCTGTGGGACAGTTAATTAAAACAAAAGCGGTTTTATGCTTTCAAGATGAGACCTAAAAGGAGGTTTTAGGAGAGTCATGTTTGTTTAAAAGACTGATTCGTATGTTTTGAAATTTATGCATCAATTTTAGATTTTGGACATATTAAAC	376
contig13715	1.083	0.147572	0.467964	0.58199	nohit	CGATATGATTTCTTATATGAAACAGCAGCAAAATCGCCAACTCATGATGCAGTAAAGAATATAGTATTACAAATAACCGGGAATTGATGCATCACATTCTGCTTCAGCATACCATTTGTTTCCTTGAAATCTGATCAAGGTGCATCTGGAGCGTGTACTTCTTTGAAGATCTCAACTAAAACCTCCATGTGCCAGGATGGTGCTACAGCAGACATTAAACCCTTTCCCAGAATCTTAGGGAGAGAAATCACCACTTGGTGGGAGGATTAGGAAGCAGATCAGATGCGGGTTAGAGTGAGGACGAAGCTTGCAAGTTCTTGAATGCACCAAAATAATTAACATCGGCGTAGAGAACACTCTCTGAGACCATTGACC	375
contig13719	-2.72436	1.09921	0.0195593	0.0449685	nohit	CATGTACATCATTTAACATAATATTTTTTAAAAAATATAATTATGTAAGTAAAATTGGTCCTTTGATCTCCCAAAAGGTGCCATGACTTAGGTATTGGTGCAATTCCTACACAGAATTAATAGAGCATTTATTATTATCATAAGCAATACTGATGATCCATCTCTAATCTTTAATCTTTTGCTGATATGATTGAGAATTATTATGTAATAAAAAGTATAGGCAAATAATCTGATTTCTTGACATTTCTTCATCCTGATAGAAGAAAATGGAGGAATGAATGGTAAGCATTCTTAATATTTTTAATATGGCTGGTGAGCTTGATGGACAAGGTGGATCCAAGCTGCTGTCCTTGAAGAAAAGAATGCAGATTTAC	374
contig13720	-2.23893	0.632122	0.0733883	0.133564	nohit	AGGATATCCTGAAATTTAGCGATGGAAAAATGAGTGCATCGTTATCTTCAGACTTCAGAGCCGAGCAGTTGCAGTTTTGAGCCTTAATGGGTTGTGCTTGTTTGCGATGGTAATTACTAATTCTTGCAATCAATGCATGCGCCTTGAAGCTTTTTTTTGCCTTGCAACTTGTTTAGCAATATCCATGTTCTCGATGAAGATCAACAGTTATCATGGCAGTTGTGGGTTTTCCATACACAAATTTCTGTACATTGTCATCGCAAAGTCAATGAATTCCTTTCAAGCAACATAAGCATTGTAACACAGCTGTGATTTTTGAACCTGTTTGATGTACAGTGGACTGGCATAAAATCTGGTTCCTTAAAATGAA	370
contig13721	-2.97498	1.80618	0.0168105	0.0404228	nohit	TTGGTTCGTTTCTTATAAATACAATGGTTCTGATACACATTCGAGTCATTCGAGTACGAGTGACTGACTGTGTGTACGAGTGATGGCTAAGTGTTTAATATTTTTATCTTTATGCTAATTACTATATTTGTTTTGATAATGTCAGTTTATGGGATAAGTAAAGAAGAGTGCTGCAGGCTTCGTCTGCCGTGCTGCTCCTCGTGCTGCTCCTCTTCAGCTATTAAGATTAATAGCACTGTGTAGTTTGTTATTGTAATCCTCCTCGTACTTTATCTAGTGAATGTGTTTTAATTTTGTAATATATATGGTTGTGTTTGTACGTGGATATTATGAATGAAATGAAATGAGGAGGTTAAATCTGTGTTACGGTAAAAA	375
contig13722	0.0829977	0	0.918906	0.944097	nohit	TTTTCTTAACGAGGAGCCCTTTCAAGATCCTGTGATATCAAATGGAAGCTTGGGCTGAGTTTTTATTGCTGGAGCTGTGATTCTGGGACGTGACATTTTCACTGGGAGACTCTGTTAAGGAAAATTCCAACCCGCTGTCAGTTGCTGTTTCTTTCCTTTGTAAAGATGCGCTAAATCAGTCTGAACGTTTGTAAATTTGTTTCTTCCTCTGGAGGAATGGTGGGACAAATCGACAGATGTTGCATTGAACTGCATGGTTTATCGTACCGTACTATTCAGTACGAGTGGTATTGGGTGGTATGCATCGATCCGATAAAAGATTGATCGATCATATATCGGTATATTTTCTGTATCGTGTATTGATATATTCGGT	373
contig13723	-3.72436	2.91987	0.000195374	0.000892249	nohit	GTTGTTTACTACACCATTCTTGAGTTCATCTCTTTGTTCATTCAATCCACAATCACAGACAAAATAGAAGGACTGATATTGAAATCCGTCTAAATGGAGTGTGACTAAATGCAGTGTGAGCTGCAATCAATATCAATCAAATTAATACCAATACAAATCAATATCAATATATCAATATGTAGTAATATAAAAGTATGTAGTAGTACCAATATCAATATATAGTAATAATTAATACTAATAATTATCGATAATATAATTATAAATGATTATATTAACTAATACTTAATTGATACTTAGATATTTTACATATGAATATTAATACTTATATTAATATTAACTATTAAACTAATTATTAATGTTAACTAATACTTATTT	375
contig13729	-0.653968	0.109734	0.408326	0.523899	nohit	GTCCTGTTACATGACCTAATTAACCGCTCTATCTCAGCGAACAAAAAGACCAAAGCAAACTAAAATAGAAAATAACTAATACCTGTGCATACCATTACAAAAGATCTGTTTGAGATGTAAGTACTATTTATCACAAAATTCTCTGCAATTGTCATCATATAGCTTAACTACAGCAGGAGCAACAGGGGCACCACCTCCACCATGAGGTGGAGCAACACTATCATGGCTACGGTTCATATGGTCACCATGCCCCCTCTAGCTGTACGATAGTCCACCATGGGCTACTAGACATTCACTTCCATATCTGTTTGGAGGAGGAGATCCATACGGAGAAGGGTAAGAACTGGGGCCACCATAGCGACTGGAAGGCGGAC	374
contig13736	2.28463	2.72301	0.000829498	0.00324142	nohit	TTCAACTTATGGAGTCAGAGGTGGTGCTCCTGCTCCTCTCCGGAGATTGTGGTGGCGGCGGGAAAAGATGAACACACATCGTCCGAGATGAATATAAACGAAACTTCAGGCATCAAATGATTCGGTGCACGCTGCGAGTGGTGATAGGTTGACCAGCATTTCACACCAATCTACTTACGATTGATCACATGGGATCATGTTTACGTGTGGAAACAAAAGGTAAAAAGAGCAGCAGAAGATATAAGTGTGTATTTATTTGTGCACGAGGAGAAGGGAGGTGGTCGGGATGGCCGTCGTGGGATGCGAAGCCGCAGCTATCTCGTCCGGTGTACCTCCGCCTCGCGGTCTCGTGCACTGCTTATCATGGATCCATCGA	376
contig13740	0.0829977	0	0.918906	0.944097	nohit	AAATACATGATGTCCAAGAAAAGAACAAGTAATATTTTTTCTAGAGACAATATATCATACATGGATTCATCGAACAACTTGTGTTGGTGGTGGAAGTCTGATGATGCATTGGATCGTACTTTTCTTACTTTGCTAAAAAGCATAAAAGAGAACACGGACTCACTTTAATCTTCGGCCACATCCAAAAAGATTCCCAACACCCCTGATGAACACATATTTGGCTGCATCAAGCACGGTTCCTTAACGAGGATGGCAGACATTACAAAGCGTCTCTGAGAGGCCTCACTCGGATCTACCCATCATCCAAGATGCTTCCATCTTTCCATGTCAAAGATTTGTGCTGTCACGAATGAGCTGAAAGATCCATGCAATATG	375
contig13756	0.0829977	0	0.906415	0.939123	nohit	GTGCAGACTACTAGAATTTTATTCTAATTAAGAACATCTAGAGATGTACATACAGAATTAGGGTAAACTCTGAGGATACAAACAATAATTTGGTGGGATGAGAACACCTAATGGACTAGGTGTACTGTTCATATATCAGAATCCACATTGAAGATGAAAATATGGTAGATTTATTTTCTTGATTTTGACCTGGAAATTCTTGCAAATCCACATAGAAAACCTCATCCTCAATGATCAAGGTCTTTCTGTGTTCTCATAAGGAACTCCTTCGACACCATTAGATTCTCTGGCAACTGTTTTCATGATTGCACCCAAAACACGTGGAGGAAGAAGAATGCATGACAGTCATGGAAGCCTGCTAAGGAGAATCAA	372
contig13763	0.0829977	0	0.918906	0.944097	nohit	TCAACAGATTGTTCGAGTTCTTCTTGGTAATGCCCAGATTTAGTGACATGAGAGCAACTGCTGTGAAGCACCTTATAGCTTAGGTCTCCGTGGACCCAGTTTTACTTATCCACAATTTTGAAGCTGTGAGGCACCTTATAATTTAGGCCTCTGTGTACCCTTTTCGCCTTATCTGCAATTCTGAAGCTGTTCAAGGACCAACAACATTTTCCAAGCATGTCAATAGATTTTAAGAATGTAATGCGTGTAATTTGGAAACCTGTTTTATCGAATGGATACTTTACCTCTGTTGGTGGTGCCATTCTATTTCCAGCAATTGAACTGCCCTACTGTAAGCCTTTATTATTTAAGTAGATCGGTGATCAGTATTCAC	373
contig13764	0.0829977	0	0.918906	0.944097	nohit	GGAGGGAGGAAGGATCCAACCGCGGCTTCAGCACGACCAGAAACAAGAAGGGAAGCAGCAGGAACCCCAGCAGCGAAAGTTGCATAAGCTTCCGAGGTCGATGAACCAAGCAAGCCATGGTCTTCTTATCTTCTCCTCCGCCACCAGTACCTCTCCGAGGGCGATGGCGATATGGTGGAGAGGGAGGATGGTATAGCATTCGGCATGCGTATGTGTGGGTGGCGAACAAGAATATGTCTTCTTGGTCTTTCCATTCCATCCATGCCACCAAAGGGGATGTTGACGTTCCAATTGCCACCTCATTTGTCCCCCCACTGATGTAGAAGACGCTGCTTGTGTTGGTGGTCTGTCTCTGTAAACCTCTTCTTCCTT	372
contig13765	3.28037	2.10721	0.013394	0.0337794	nohit	CATCACAATTGGCACTTATTAATGCACTTCAAGAATTACTGCCAAGTTACTACACAAGTGACAACCCAACAGGATGACCAAAACAAAAGAAACAAACCTCTTAAATGTGTCTTTCGCAAATAAGGCTACAAGGAAAACATGAGAATGGGAAATAAGACAAACTATCAGCTCAAGTGCTCAACCCTTTGGAATTATGAGCTCTCCATATATGGCCAAATCAGTTGATGCTGAAGAACATTAGATTTATATCTTACAGAACAAATAGAATATAATCTTCTAGATGATCCTGTTCCAGAACTTTAAACAACTAAGTAGATAGCAGCCATTAATTTCAAATTTCTCCACCAATGGGTAAAACGTATGACTTATGGAG	373
contig13769	1.40493	0.288434	0.294572	0.410845	nohit	CACAAATATATAATGACTGTCTGAACTAGATACCAAAGCTGTCGCAATTTATGGTGACTATCAGAGAATGACATATGAACATGACAACAACTGAAGTCAGTATAAAACAATCACCAACATGGCACCAATATGCATAAACACAGTAATGTCAGCACAGCAGCTTCGGTTCCTATGTATCCTATAGATACAGAAATTACTTTATTCTACTGGTCCTTGTTCAAGGATGCTGGACCTTTGCACTTGTAGACTGGCAGCTTTTTCTGATCATGAAGATAACAGTGAAGAAAACTAAGGAAGAAAATGTAAGGGGAAAAAAAGAGAAATAAAAGGTTAACAGGACCCACAGAGGTGGGTTCATCATCCATTGGAAA	371
contig13782	-0.312931	0.178221	0.237696	0.347733	nohit	AACTACTTCTCTCGAGTGCTGAGGTGATGTAGTTTATGGAGGAATACTTGATGACAGTTTATTTCTTAGATGAGTCTATACGAAGGGGAACTCGAGATGACCTTATGAGAACCTCTACTTATGCCGTATCCATTGCTTGTGAGAAATGGGAAGTATGTTAACTATCTCTTAGATATGTAAATAAGTATATTATCAGTCCTTTGTTTCTAGATATTGCCTTGGGTCAACACTCGAAGGTTTCAAATGTGCAAAGCATAGTTGCTTTGACTCTTGAACAAGTCAACTAGGTTGTTGGAGTCATTAATCATAAAAGAAATTTGACGTTGTGGTTCTTTGTTTGATCAGTGAACAATTATCTTATTTGCTGAGTTTC	373
contig13785	-3.23893	1.85601	0.00268978	0.00895366	nohit	CAAGGATGGGGTGGTGGTGGTGAAGGACAAGGAGGCGACATCGAATGGGATGTGAGAACAATTCTTTGTTAATCTGTGTTGTGTTGTGTTAATTATTATGCTCTTTTTTTGGTATAAAGATAACCGACCAAGAAGATAAATTATTAAAAATATTAATTAAATTAATTAATATTTAAAAGAATATGTCAATTAAGAATAAATTAATTTTTATTTTGAAAGAATGAACTCAAATTGTTTTGGGTAGAGAATAATATATAGAAATGGTAAATGCGAAGGGGATGTAACAAAGATGTTAGAGTCAAATGTTGATGAGAATTTAGGTGACGGATAGTGTGATATTATTTACTCATTTATTGTGCTACTAACTCAATAAT	374
contig13786	0.461509	0.170427	0.544776	0.653084	nohit	AAGCAGATTTTTAGGTCATAGTTATGGCTTGGCTGAATTGGTAGGTTTGCTGAGGATTGTAAGATTTGCCTTTGGGATGCCTATATGCTTTGTGTTTGGGCTAATAAGAGCCCTCTTGTTACATGTCGTTTTGAGCCAAAGGCACCATCAGTATTTGTTGTTGGTTCTGTAGACTCCCCCTTCTTCTTCTATTCTTTGCTTGTTTTGTTTTGGCTATGACTTGTAACACGGTTGGCATGTCCATGGCTTGGCTTTTGGTGTCTTATTGTATGATGATTTTGTAAGTCCGAGATCGTCGAAATGGTCTTTGTAGTTTGGATTCTTTGTGACATTAGTTTTTGTTGTCACTGATCTTATGACTTTCTGGTATTTG	373
contig13792	1.40493	0.288434	0.294572	0.410845	nohit	GTCTGGTCTACACAGAAAACAGTGGCTGAGGGTTGAGAGTATTCTGATTGGAGAGGGCTGTGAACAAGGTCAACGTTGCTGCCCTCGTGGATGCTAGTTCCATGGTGATCTGCTCGGCAATGTCTTGATCCTGCATACACAATAGCATTAGAAAGAGGAGCATTATAAGGTCCATCCAGTATGTCTGTTGTTGTAGCGAATGAGATGAGGAAGGAGTGTCCTCCGGTAGCTGGGACTGGAACTGGAAGTCGCATGAGTTTGGGGTAGTTCTAATTGTATCAAGATAGAGAGAAAGTTGTTCCCTTCCTCTTTTCATTCCCTGTCCTCGCTGAAAAATCTCATCATGTACATAAAATCACCTGAATATAGGAT	372
contig13799	2.40493	0.632122	0.106395	0.181266	nohit	GATGGTGTAGTATGATGGATATCTGATTGCCGTTCTCAAGAACCGAGGCAGGCGCAATCATCAAGCTGTTCTACATGCAACCATATATCGCATGTTCGATGATGCAGTTATCTGCGCAAGACTTGCTTGCGGATTTGAGACGAGCTTCCAATCCTTTCCCAGGAAATCTGATTATGCATGCTTCTCCATTTCATGATAAATTGAATTTTAGCAATTGTTCGTTATTGTAAATGGTCATATGTCTCATCATTTCTAAACATAGAAATCAGATATTAATCTCGATTGCACATTAGTTGGTGCATAATTGTATTTATGGCCGGATAGAGTGTAATGTTTTCATGCTGCACTATAAAAGATCCCTAAATCTGAG	370
contig13800	-0.33204	0.0311274	0.625423	0.723357	nohit	GTTTGTCCAAGATGCTACATATCACCTGAGGAACCATGTGGAAAGAGGTAAAACTATTATCACATCATCTCTCCTAAGTACATTTTCATAAGCCTTGTATTTTGTTGCTCTTTCTGCATTTGATAAGCTGAAAATGCAGAGGCAGCTAGAAACAAAGATTACCATCTTATTACTAAAAGAATGTGACTCCTCCGGAAAGAACTACAAAATGACGCTACATGCTCCCATTTGAGTTAGATATCATCAGGAAAGTATGTCTTCTCCACAAAATGGTGATATAAAAATCTGCCACATGATATTTTGGAGCAGTTCAGCTTCATAAAGAAGTATGTCGAGGCCCATCTCTATTAGAACTTTAGAAGTAATCT	368
contig13801	1.083	0.147572	0.467964	0.58199	nohit	CGGCCACCCGTTCTGTTGCACCTATTCACCCAAGATCAGCTTGACCCGGCAGAACTGGATTCCCTAGATGATCCTTTCAGTCTCGGTCTGGAGATCCGTTGATTCCCTTCGCCTCGGCGAGGATGCTTACAACCACCTGGAGCTACAGGGAGCAATCGTGCACATAAAGGACGATCTCTGTGGTCCTTGACCAGGTTTGCTAAAAGATGCATGATCGTTGGGGCAATTTCTTCCATTGTCGGTTTCGGCAACTTGAGCTGTCCCACCGACGGGCGATCGTTTTCCCAAGCAGCACAACTTTCCATGTTCACGAGGGAGAAGAAAATGCCGCTCTCCATCATCGAGCATAAAGATTACAAAAGGGAGCACTCA	372
contig13821	-2.72436	1.09921	0.0195593	0.0449685	nohit	GGGGACAAACAAAGCTCTCTTATTGTCGCCAATCAGATTTGAATGCATAACATTATTCAGCTCTTGAAGACAATAATGGGATCGCACATAGCATATGCCAAAATTTGTACTTTAATAATAACACAGATCACACAAAATTTGTCCTAAAGGAGTGCACAAAAGTAAATCCAGGCAATAATCATTGACCCACTGCTTAAATATATCTCCAAGCTAGCTGACCACTTACAGATCTTTGCTACCGAGCTCAAAACTGATAAATGACTGACTGTTTGATGCGAGGAAAAGCTTCCACCATTTTAGCGAGATCAGATCTAATACTTCTAAGTGCCCTGGCAAGTAAAAATAAACTTTTGACTGTAATGAGTGAGG	369
contig13822	1.083	0.147572	0.467964	0.58199	nohit	AGACAACTTGCCTGGATGATTAGATTCCTCTGTTAGCAGGCAAAGGTTGCCATATAAAGATATCACCGTGCAAGAAACAATTCAGAAAATTTGAAGTAGCTAGGAAGTTTGAATAAGTCAAACTTGGTAGTTGATGTGCTGGTTGATCCAGGATATGTATAGAGAGTTGGTTTAATTTCAAAGTTTTGGTTCATATTGATAAAATTATCAAGATACTTGTTATGCACAGAAAGCAGTGCCTATTAATATAACTTATCAGAGGACATTGAGAAGAAACAAAGAGAGAACAGTTTCTAAAAAGCGAAGGATCTCAGTGGACTCTATAATATGTGAACCACATGTGAGTTTACAGCAAACAAGAAAAGAAAGT	370
contig13823	-0.917002	0.147572	0.355741	0.472429	nohit	GCTTCAAGAGACATTAACGTAACCAAAGAACCCGCCAACACCAAAGCTTATTCAACCATATAGAAAGCAACTACGATTTTGACTATTTGAATTTAAACCACAACCATTGAAAAACTCAACATTATACAACCCCAATAAATATAACCAATCATACAACATCTCAATGGATGACAATAGCTATCCATGATGTCTTCACCTGTTAGTGTTGTTGACAACACTGGATGACTTTTTATGAATCTTGAAGGAGACATATATAAAGAGATGCACAAATTACTAAATATGACATGTCATGTAGGACTAGATAAGCGACATCAATCAAATATTTCCTATGTAAGATTAAAGAATGGAGTTCAAGTCAGAAAGAT	365
contig13828	-2.23893	0.632122	0.0733883	0.133564	nohit	AAAAATTAAATGGGTTCAAGCGTGTATAAAGATGACAACGAGAGGAGAAACATTTGATTGAAGTAAACACCCGAGAATGAAACCAGCTTGGCAGTCAATGGAGAACGTATGCTTAGCCAATTGCAACATGACTGTCCTCATTTGCCAAGGCAAAGAAGGCTCATCTTCAAACTAGAAGAAAAACTCAGTACAAAAAAGATTGACCAGATCATCTTCAAACACTCGAGAATGAAACCAACTTCCGAGTGACTGGAGATCGTATGCTTCGTTCGCCAATCGCAACACGACTGTCTTCATTTGCAAAGGCAAAGAAGGCTCATCATCAAGCTAGGAGAGAATCTCAGTACAGAAAAGATTGACCTGCACAACCAC	372
contig13836	-2.97498	1.80618	0.0168105	0.0404228	nohit	CTAACCAAGCATTTACAAAATTGAACATAAAATAAATGATCAAATGTATCCAACTAAACCAACTCAAAACTCACTCCTGCAGCTAAACTTACGGATTGGAAACTTAATTTTATGCATGAAAAATCTTGCATGAAGCCATAGAACTCAATTTTAGTTCCAAGAACCAAATTTCAAAACCAATTTTTCTTTCAAGGGAACGAAAGGCTCCTAACCAACTAAACTTAAAGTCTGGTCAAGCTCAAGCTAGCAAAACTATAAATCAGCTAGACATTTTTCATGATCATATTGGCATATACCTCCTTGACAAAGAACAAATTTAAGTAAGAATTATAATAGAAACTTAGAATCTCACAACAAAATTGTACCACAG	370
contig13837	1.083	0.147572	0.467964	0.58199	nohit	GTCGCAACGCCAACATTTCCCATCCTTGTAAATGTCAACCAGGTTCTACATTCTCGTTGTTATCATAAACCATGAATAGTCAGTCTACCATATTAAATCACTTTCCATTAGCCGACACCAACCAGTCTCCATCCAATGTTCTCAATCCACCAGGCAAGCTCAGTTCTCCATCGTCATTGTTCTTCTGACACTCATACGACTTCAAGTGATCATAGCGTCTTGGACTTGAACCTTAATATAGCATTTGACTTCTCAATATTTACACAAACCTCAAGGAGAGCTGTGAACTGTTTTCATCTTGCAGAACTTTCAAAACCTCAACTAAAGAACCTTGCATCCTCATAAAGTCAACCATCTTCCTTTCGTCAACT	371
contig13838	0.346032	0.0197679	0.869509	0.918269	nohit	GTCACGAGAAGTTTCCCCAACAAGTGTTTTTCTGCATCATTTTGTCTATCTAGTTTGAACCTCCTCTCACTAGACTGATGCAGCACTCTTCGTATTACTGTATGCATCTAGCTCAACTAATAATGATGACATAAAATTAGACCAGATGTGTTGGTTGACAGGTGTGTATTTTGTCCCCACGACCTGCTACAGGGAAGAAATTTAATTTCTGTGACACAGATTATCACCATTCATATAACTGATGCATGCAATCTTAACACCCTCCCTAGCCACTCATTATGACATAAAAGATCAAATTTATAGCCAAATCCTAAATCAAACTCATTGTCTTCCCTGAACCCGAACCCGAATCTCCAGAGGATTGGTCATTCA	372
contig13839	3.47302	2.40824	0.00713109	0.0201616	nohit	CCATCACCAACTCACATGCCCCATCATCAACAGCCGCCGCCGCCACCGCCACCATACAAGACCATCCCCGAGCATTCTCCCCCGCCGCGTCACGATCACTCTTCGCCGCCGCCATCACCACCGCCATACAACTAGTCTTGTGCTTGAATGCTTGCATTTCAATCTTCGTAAATGTTATCTCTTTACAGAATGATGCAGTGTCGTTTGTAGCGATCAGGGTTGCAAATAAGGAGCGCCATGCCGTGCCAAAGTTGCGATTAGGGAATGTGAAGGTTGTGTGCCTCCGGAGGAGCGTTTCTTGCAGTGTAGTCTGTAAACCGCTCTCTCCATGTTTGGGTTTCTCGATCTGAATGAATCTAGAGTTGGTGTTC	371
contig13842	-5.54927	65.49	6.97588e-63	3.90238e-61	nohit	TTGGTGTTTAGAGAGCTACTGCTGTCTCGGTGTGCTAGCTACTTACAGGAGTCAGCATAACCACCATATGAAGTGTCACTTCCCAGTTCTTTCTCGGGGTCTTCGATTCGCACGTCGTAAGATACTACTGTCTATGTACGAAGTAATTGTCTTTGTACGTAATTTCAGGTTTGGGCAGCAGAGAAGCTGTTTCGAGTCGTCGCCTCCAGTTTTTACCGCAGTGTGGCTGTCAGGTTGCTCACAAATGTATATTTTAATGCACATGATAAGCTTTTATTAGTGGTTTGTTTGGATGAGGAGCTTCCAAAAATGAGTGGGCAGTGGAAACAATCTCCACCGACTCCCCCATATAAGAATTATCTTTGAGTTA	370
contig13849	0.404926	0.0241774	0.834046	0.893178	nohit	GGAAGAGGAGAAATCAATATCTAACATTCTGCACATCCTGAAGCAGTTGGTTACAGAAAGAATTCTGACAAACTCAAAATAATCAGAATATAACACAATGAAATGAACAGAAAGACGGCAAATGACTTGCGAATTCCAAATAGAGACACATCAGGCAACAAGGAATGAAGCTTCATTAACCTGCAAGACGATAAATGCAGATTGCAGATGCCTTGTGTCTATGTTTACCGGCTCATATTTCGCTCATTTTACCCTGAAATGATGCAGACTGATGAGTTGCTTTACTACCGAGTGGACTTCTACGACGGCATATCACCCTCGGTCGCTGAGGAGCTTGCAGCGTGAACTCCTGGAGAGAGATCCCAGCT	368
contig13851	1.81996	0.86349	0.063493	0.120102	nohit	GTCAATGTCTTATAAATTCCTTGAATTCACAAAGGCACTTGTATAGATGAAGAACTAACAGGGACACGACGAGGGATGGAAAAGGAAAAAATTCAGAACATACACAAAGGCAGCTAAATTGCAAATAAGCTCAACATTGCAGATCAGAGATATACACACTAAAGAGCCGGAATAGAACAGAAAGTTACCATACATCTCGAAGTATGTCCTGGAGAAGCTCACTGGACCACCAGCATACGCCATGTTCTCTCAACAACGGAACACAGATCGGGGGCAAGTGAATCGAAGTGGGTTTCATTTGGTGATGCACTCAAAACCCTTACAGATCGATACCCAAACCCCTAGGAGGAGGCAACACACCACGAGATCG	370
contig13853	-2.50196	2.58129	0.000323969	0.00140654	nohit	TGGTGTGTGATTCCGATTTGTAACATGAAGAGAGTTGCCAAGAGGATTCAAGTCATTGAGGAACTTGATGATGGGTGGTTGGTTCTGCCTGCTCCCTTCTCTGCAACCTCCATTGTGGTTTCCCAATTCTGGTATTCCTCCCTCTCTTTTTTTCATTCGAGCGAGTTACATGATCAGAATGGGACAGGAACAATGTGGCAATGGATGTGGAGCATGGAGTCCTATCTTTGCAGAGGTGGATATGCTGCGATGAAACTTCATGTCATTTTTATGTTGAGGTGTGTTATTAAGATTTTAGCTGTATCTGATGATTTATCCTTTTAGGAACCTGATTTGTGATTGCCTTGTTCTATAAGAAATAAATATCAAC	370
contig13857	-1.65397	0.86349	0.0331007	0.0702542	nohit	GTCTTGGCTGTGAGTTCTGCCTGCTCATTTAGTTAGGAATTCTTGTTCACTAATTTCATAGGCGAGACATATATTGCTGGTGATGATGCACAACTTCGTTATCTCAGGAAAGAATTGACAATCTTGTTAAGCAGGCACCATTGATGGTGTTGGAGGGTCATAAAGGATATTATCTTTCTTTTTATGACCAAAACAAGAACTCTTGCAGGGCTTTTCCTTTTCTTCAGCAGCAGTAATTATAAAGCACATCCTTTAAGGTGTGGGATATCAAACTTTTATATTAGCATGATCAATTCCCCCTGAAGCTTGTATATGTAACAAATTTCTAATTGGCACATTGTAAACAGTGCTCCAAAAGACTGGATTTAAT	370
contig13858	0.910817	1.90522	0.0112707	0.0291355	nohit	TTGCCTGAGAAAACTGAGAGTAAGAGGGACATATATATGTTATGAAATACCCATCTATATTGAATTGCGAATACAGAAATGATAAAATATTTTTGGACCAAATAAAATTAATATGGGTCTCCGATAGAGACGAAAGACGGATAAACAAACAAGAAAATAGGTAAAGACCCTTCGATATAAGAATCTGTATCTATATCTACTAAATTCAACGGTTTCGCATAAAAGAAAGCAAATAATAACGAAGAATAACAAATGAAAGAAGGGGAAAGGAGGGAGAAAGGGGAAGGAGGGCATCCTAATGAGATCCTAATCTCAAGGCACACAGGGGATAGGCAAGCACACAGGGATAGGCAAGGCACACAGGGGATAGGC	372
contig13861	-1.917	0.83708	0.0376238	0.0776513	nohit	GCCTTGTATGCTGTTCCAGAAGTTCCAGTCTGTCCAAACGCTAATAGGCAAACTTAGTTAATCAGGAAACATTAGAAACTTTCGAACTTTGTTCTATTTTATACATTGTGATACAGAAGCCTAACATCTGATCTCACATTGACCTAAACTGATGTCCCATGTCCCAATCTTGTCGAAGTTTGTGAAAAGGCTCTCTGGTGCTTCGGGATGCTTCAATGTAGACTGAATTGCATGCCCAGTTTAATTCATATAGAACTCAGAGTTCAATAAAAATAAAAATAATGATTATTATTGGAAACATCAAATACTCTGTGCTTTTCCATCAGCTAATTGGATGCTATTTATTCATTTTTCTTTGTTGTAGT	365
contig13867	3.47302	2.40824	0.00713109	0.0201616	nohit	GGCGGCATGCTTCGAGAGGCAGGCTGAAAACTTCTTGTCACTTGGATAAAATTTTCCCAGGACTGGATGTTCCCTTTTAGTTCTATAACTTGACTGATTCCAATGGTTCCAAAGCATCACTTTATTTTTCTCCAGCATTTCTGCAGATTATATTGGAGACTAAAGGCTCAATTATTTTCTTTCTTGTGCCATGGAAATATACACATCCAAGTGCTGACAGGTAGTCATCAGATCAACCTTTGTCTTGTTCAAACAAACCTTTCTGTGAAGGAGAACAGCAACAAAACTGAGGTCCCAGCTTTTGCCTGGTTGATGTTTTGAAGCTTATCTCTTCAGTCAGACGCGTGTATCGTATGCGTGGGACTATGAC	370
contig13875	-1.23893	0.288434	0.20868	0.311865	nohit	GTGAGATCTGATCTCTACTAGTTCTTCTACTTCTTTCGTCGCGATTAGTGGCGTGAGATTGGTAAGAGTTTTGTTCGTGGGACGGTGATCATTCTGGATGATGTCGCTTCTATTTTCCTGTGTTTTCATGTTCGCGTCCCTCTATTCGATCATCATCTTGTAAACAACATGTCGATTCATCGGATGTTTGGCTTGATTCATGCCACTTAATTAACGTAAAACTAATCAGAATCCAGGCGCAAGCCCAGGAACACAAGTCCAAGACAAGATGGAGACATAGAGGCTTACTGTGATTCGTTGATTCTTGTCTTCCTATTTATTATTTACCTATATGAAATTATTTATTTATTTTCCTCTGTTCATACA	366
contig13876	3.05798	1.80618	0.0253448	0.055833	nohit	AAAAGTCCCAAGGAAGAAATTTCAAGACGATGCCGTGATACCATCGTTCACTCAGATTTTAAGAGCAGGCTGAGCACGTACATAGTGTATGTCCAAATCACGGACATAGTTGATTCAATTATTCACTTTGACAGCATAAGAGAAATATCACGATAGTTAACAACAACATAACACTGAAAATTTAACGACCAAATTCCACACATCACAAGATTGAAAACCTCACAATGGTCACCGCCGTAACATGTAAATTTTGTGAAAATAATAATACCATGCAACCTTAGTAAGCATCAATGTTTTTTGTTCTTTGTGGTTGCCCTCACTGATTTGGAGAAATGGCCACGAAGCTTGCATCCCAGGTGGTCATGAGGA	369
contig13878	2.56842	3.8383	6.60933e-05	0.000338207	nohit	GGGGAAAGGGTTGTGCTTTAATTTGCTGCTTATGTCATTGATGGTGGGTGGTCAGCAAAAGCTTTTCTCAATGATTTTAATCTTTGTGAATTGGTTCTATTATTTCCATCTTGTTAAGCAGTTGATGTCCAAGGCTTTGTGGCAACAGCATTTTCTTGGGTGGGGTACTTGTGATGTGTTTTGATGACTCTTAACTCTACTTCTGATAGTTCTTATTAATGTTGAAGTGCATAGATTATTGAAGATGCATGCACATGAATTTCACCCATTTAGATCTCAAAATTGTTTGGTCTTTTACTGTAAAATTGGTGCTGCAAATCATGAAGTTACACATATCAAATCTTGTATTATGCATCACTTCTTTGTTCTTG	371
contig13883	0.0829977	0	0.895428	0.935201	nohit	GTTCCGCTTCTGGCTCTCTAAATTCATAAAGACTTGTAGGAAATCACTGGTTGGGTTGGTCCAACCAAGAAAGGCATGGGAGTAGAGAGCTTGCGCCGATTAAAGTCATGACTGGCTACCCGATCCCTCACTGCACACTATCTATCCGAAACAAACGAAAAAAAGAGCATACCCTGCTAGCAAACAAACTGAGGCTGAGGCATAAAAGCGGTAGTGCGCCCACCAAACTACAGCATCAAAGGAAGAAGCTTAAAGATAAGCTAGCTCCCATCAAAGAAGAACTGCCAGCGTGTAACGCCTTGTAGTGAAGATTTGATGCTGGCTCAGGATCACGTTCATTCGGCTGGCCTGGATTCGATTCAACCCCAG	369
contig13886	3.28037	2.10721	0.013394	0.0337794	nohit	CTGGGATTACTACATTTTATAGTTGAAGAGTTAACAGAAGATGGGAACCTAATCATTGTCACCCGGGTGGGTGCTGTCAGACACTTTAACATGCATTCACAACCTCTGGATCCATAATACCCGGAAGTCATATCTCCTGGCAGTTTTGGTGCTCATCGTTGTAGGAGTGTCTTGTATATTAGTCAATTCTTTTCCACTTGAGATGCAAGCCAAGCATTTGAGACAGCAACCTTTTGGCTTCACTGTTGTACCTTCATTCTTAAACAATTCTTTCCTAAGGAGGTAGGGAGTCATTCTTCTTTCATCTGTAATCACAATGGTTAGCTTTAGAATATTCACCCCATGTGAAGGGTGAGAAGAGTCAGCTGT	369
contig13887	0.0829977	0	0.895428	0.935201	nohit	TGAAGTACACGTTAAATTTTAGACAGTCACAATATGGACTATTTCTTCATAGAATTGCTACATGGATCGCTATCCTCTCAGCTAGAGTTTAACATTGTGCCTCTGCATGACAAAGAAGGCAACAATTAAATCCAGAAATTCTGGCAATTGATCAGCATAAAGGCGTATTATACATCGATACAATGAATTACTTCCTCAAAATTGCCATCGCGTATTAATAGAGTTGAAATCTCAAACTTCCAAGAGGCTGAGTACCCATCTACATTCTACACATTTGATCTCCAAACCCCAGTTCCTGCAGTGGATGCGGATTGCTAATAGATGTTTTGCATCTGCAAGCTCGTGTTGTGAGACTTGATGGCTTTCAT	368
contig13890	3.54243	2.1175	0.00286194	0.00943811	nohit	CTCCGTGTGCACTGAACTGAAGCCAGAGGTATTCTTTTCTGCCCTGGACAAGCAAAGGAGAGCTATACTGTAGCTCTCAATCAAAGCCATTGTTTACTCGGTTTAAAATGGGGGAAGGAAACAAACCGCTGCACTTACAAACTAAAGGAGGTCAAATATTGCCCACCTTCAACCAATGTTAGCTTCTTTTTGCTGTTTGTGCCGGTTGGTATGTATTGTATTAGACCTTATCCTGTTTCCTAGGTAGCTGGTAACTCATGGCTGATGGTTTCTGAGCTTCTACGTGTAGTTGTTGATTCTTCATTTTTTTACTCTTAGTATCTTTTGTGTAGTTTCAATGACCCAAATAGATTTATGAAACCTTTTAC	368
contig13897	0.498035	0.0622548	0.703241	0.779716	nohit	GAATCTTTCAGTTACAGAAAGAAAATGGTGAGTTTTACATCGTTCTGGACGGAGATCATAAAGCACAATGGGCCATAGGAAAGATAAGTTCCCATGAAGAAAATAAAATCAGAGTTGCTAAAGAAGAGCTTACAAACCAATCGAAAGCTTGTCCTTGTTTCTGGTTTCAAAAGTTATTTAACACCAGCAAATTTCATATAGAACAAGAGATAAAGAAGCTAGCTTATCAAGGCTACTACAAAAGCAACAACCAAAAAAAATCTTCCCTTATGCTGACACATGGTATATGCATGAATGGCCAATATGATACCTAACAGTCGACCACCCTTGCAGAGGAAATAATCATCACGTAAGCACCGATTATTCATC	369
contig13903	0.930995	0.25166	0.355117	0.47573	nohit	CTCCTCATGAAACACATGCAGTGTGCACGGTTTATCAGCTACAATGATGTGGTGCAACACTCACACTCGTCGTGCTTAGGGCTTCGTTTCCCTATCAAGTGGATGTGGTTTACTGCACATTCGTAGTGGTATCATCTGCAGTAGGGTTTGATGGCCCCTTCTATGTTCAGATCACAAGTAGCATCCATTCTTGGTCTTACTGTGGAGTGAACTGAGCCGATAGCATCTGTTGGTGTTCCTGATCCAGTAAGTGGGCTTAATCAGGGTTGGAAACTCCTCCTTGTAAGCATTGGTTGTGAACTGTTGGACTGTGAATCCCAAAAGCTGTAGGGTCTTTTGCTGAATCTCATGATTGGAATGAAGT	364
contig13909	-0.23893	0.0241774	0.64686	0.740406	nohit	TCTCGAGAGCTGAAAAACTAGGCAGAGAAAAATTCCCATTCTTGAAATTTGAATCGAGAGGTTTTAAGGAAATACTTGACCGAAAAATTGAATCCACACGTGAAATAGGAAATGTAAACATGAAAAATTACAACAGTGAAATCTATGCAACCTCCCAATTTAGGTAGTTTTCTGCATCCACAGTGTTTGATCCACAAATAACTGGATGGGTACCCATCACGTATTGTGCTTGCTTGCCTCAAAAAGCCAACAAGAAGATCAAAGAGGCCAAAGCCCCCAAGCTTTCATAAGTCCTCCGTATGCCACACCACAGACGATCCCCTTCTCTGAAATTCACCCTTCCGAGAATTGTTCATCGCTTTCCCC	366
contig13912	-0.917002	0.147572	0.355741	0.472429	nohit	GTCCATTGTCCACTTTCTGTTAATTTACTTTTCAAGGTATAGTTTAATTCAACACTTTTATCCTTCTTTAGCCTGCTAACTTGTTGTGGATCGATTATTAACCTGTATCTGTTTGGTTTTTGTGAGAACCTCATATTACTTGTGAGGAGGCATCTGAGTTCAAATAGATTGCAATATTTTTCTGTGTTTTCACCTTCGTTCTTCCTTTCCTTTCGGATCAGTTTGTGCATCTGTTTCATCAGATGGTGACATGAGTTTCAGTTTTCTAGGGAACATTTTACAAACGGTTGCTTTTGTCTACTTATTCCTTTTGCATTCCAAGGATTCCATCGAATATGTCGCCCAAGCCATATTGTAGGGTCACAGA	367
contig13915	1.083	0.147572	0.467964	0.58199	nohit	TTTTAAGGTTACAAGTGCACCTGGCAAATATATTATTACTTCAACCTGAAATCAACTTCAAAGGAATGTATAAACTTCCACCTTGGAACAACTGCAGTTTCCCGATTGTTACTCCTAAAAATATGCTAGTCATTAAACAGAAATAAATAAATAGAAGATCCCCGCAGGATGACTTCTTAACCATCACTCACTATATTTCAAAGAACCTTTTCTGGTCACTGGGACGTTGCAGATAATATCTACCTTCTCATCAGATGACGCCACCAGATTGCCGCAGCAAAATGAAAAAGACGCATTGAAGACAATGTGAGTGCAGAGACCACAGTTAACCAAACTGCAACCATTCCAAAAGGTTAAACTTCTCT	365
contig13917	-1.61744	2.17876	0.000699622	0.00278322	nohit	CTTCAGCATGCATTCTGCTGTTGAAAAATGTCATGTCAACAAAGGGGAGTCAAATAACATGAAGAGCAAACTAGTTTTACAAGCAAATTTTACCACATTGAACAAAAGCAGCAACATATCGACTGTATAAACATAGACGGTTAATCCATTTATCAACGAGGGAAGAAACTTATAAGGTGTAATGCTTGTTACCCACTACCCTAATTGCATTGTTCTTCTTCCTCGGCGTCAGGCAGTTGCCCATTTCAGGCTTGAAAGAAAGACCATAACCATACGGATGTGAAAGCCATCTTTATCCGCATCACGAACACCAGACACAACATGGCAACTGGTGCAACAGCAACCTTGGCATTCCTACTAATTGGCC	367
contig13918	-2.72436	1.09921	0.0195593	0.0449685	nohit	GCATCACAAACAGTGTCCATCATGATTGTTACATCACAAGCAGGATAGGCATAGGCATTGACCACATCCTCATTCCAAGTTAGACCACAACGGTGACGAGCAAACGACGAAGGGTACAAAGTATCATGACGTTCTCCACATTTTTATTGCCTTTGGTTGCAGCTTCAATCCTTTCCATTGTTCCTCAACACTCGCAGCTCTCTCTGTCGAAGTCAAAAGACATCGCTGACTTTGTTCTCCTTTTTCTCCTCGTGCTCTTCCATCTTCATTCTCATTCTCTCTCTGTATCTGGTCTTTTATGTCTCTCTCTCTCTCTCTTATTTCCTCTTCTTCTCAGTATGGTCTACAGCATCATCATCTTCTTCAA	367
contig13920	-0.295514	0.0852133	0.409262	0.522379	nohit	AATGCGCCTATGGGTTTGCGGCCGAGCTGATACTGCTGCAGCATTGTAAATTTGGAAGTCTGCTATGTGAAACTCATATTGCACTAAATCCATAACTCCTTGAGCCTTAATAATCCTGTGCAGATGCTATGTTTTAGCTGTAAGCTTGATTGTAAAAAACTTGCAAAATTTTCAAGCAAACAAGTCAATGGTTGTGGGACATTGGGACTAATGTGGATTGATGGTTGATTTTGCTTGTTGAAGCATATCATATTGTAATCAGAAAATGATAGAAGGGAGCATCCTTGATGTGAAGAGTCTTAACTCAAGTATTGTAAGAAAAATATGGCACATGTATCTCTTTATTACACAAAGCATACATGAATTG	367
contig13921	5.82233	270.11	2.48478e-231	5.06681e-229	nohit	AACGCCAGCGAGCTGTGGCAGCTGGGAAAGGCCGGCGACGACGGGAGGTTGTGCTGCGCGTGCGTGACGGGATCTGAGGTCGTGGTCTACTGCCTGGGGCCTGCCGACGAATGGACCGTGCTCGGCTCGCTTCCCCTGGCGGTAGTCGGCGGAAGCGAGGCGGTGGAGTGGGACAACGGTGACCCGATCGCGTGCAAGGAGCCCCCGCGGCCGCTGCGGTTCGAGAGCACGAATCTCGAGGTGGTGTTGTGGGTGGACGGCCGCGTGCTGGCCGTGGACCTCGACAGCCGCCGGGTGAGGGAGGTCCGGTTCAATGGGCCGGCTCCGGGTCACGACGAAGACTACGTGTCTTACATCAGCACCGTTG	367
contig13932	-3.84945	3.31133	0.000584603	0.00238341	nohit	CTTATGACAAAATCTGAGTACTAGTCCACAATAATTTTTGGTACAACCAATTTGCATAATAGATACAACATCCCATTGCACCATGTTTTCAACCAAAAACAGAACTTCCAAAGTTCAGTGGAACATACAAATATGTAGGCACAGGAAAATAAACAAAATCCATCCATAAATTGCAGAACATCACCGGTAATAGCTACTGAGACTTGCGAATCAACTAAAGAATCATTTTCCAACCTTCTCAATGCCCATCTCAATCAAAAGTCATCTTCCAATCTTTTCAATTTGCTAATCTCAATCCAAATGCACCGCCCCCTTTCAACCAAACACAACCTTCCAGAGTTCTTTGAACCATATAAACATGTACA	365
contig13936	3.25292	1.59848	0.00958661	0.0255445	nohit	GGGATGGTCAAAGCAACCTTGGCTTGAGTGCTATGTCTTCACTAAGACGGAAGCGGAGGAAAACGTAACATTCTGCCCAAGAGGGTCATCCATAAGAAGTTGCAGGGGTCAGTTGGCGGGTGGGTTTTTGTGTGTTCAGTTAGTGATCAAGTGTTCTCTTTTCAACCCGAGAAAGGTGCAGAGGCGGTGGTAGCTTAAGCCCTCGCTTTCCTGTAATATTTATTTTGGTCATGTCACTGATATTCCTCTAGCTATTTTGTTTGAATTGTACATAAACTATACTCATCAGGGAAATATGGAACAGAAGTGTCAAATGTATACAATGTAGCAATACGTAGAATATCAAAATAGGCATGGATCTTCT	364
contig13949	-0.457571	0.202228	0.238179	0.348184	nohit	GCAAGCAGATTTTTAGGTCATAGTTATGGCTTGGCTGAATTGGTAGGTTTGCTGAGGATTGTAAGATTTGCCTTTGGGATGCCTATATGCTTTGTGTTTGGGCTAATAAGAGCCCTCTTGTTACATGTCGTTTTGAGCCGAAGGCACCATCAGTATTTGTTGTTGGTTCTGTAGACTCCCTTCTTCTTCTATTCTTTGCTTGTTTTGTTTTGGCTATGACTTGTAACACGGTTGGCATGTCCATGGCTTTGCTTTTGGTGTCTTATGTGTAGAATTATTGTATGATGATTTTGTAAGTCCGAGATCGTCGAAATATGGTCTTTGTAGTTTGGATTCTTTGTGACAAGAAAAAAAAACCGAAAAC	364
contig13955	-1.23893	0.576867	0.0754109	0.134825	nohit	GTTGCCCTATTGTCATGCCATTTGCAATGTGTTGTACCAAAATGTAATGTGTCTATTTGCAACATCATCTTTAACTCTCCAATTTAGCTAGAAACACCGCAATTTCCATAAGAAACCCTATGAAAATTATAAGGCGTAAACCTGAACAAGTGACATAATTCATGTACACATCCTGGAAGTCATATTCAATCATATAAACGACCAAAAGAACCTTGTATCCCATTCAACACAAGTTTAGATACATACTTACAAGATCTCCATATCGGATCTAGAAGCAGCATATTATTTTAATATTATACAAGTCCAAAACGTAAGAGGGTTCCGAATCACAAATTTTTTCCTTAAACATGTCTATGACATTCTAC	365
contig13956	-2.23893	0.632122	0.0733883	0.133564	nohit	CTGAGATCAGAGAAAGCAAGAACTATATAGCGGCAATCAGAAGAAGTTCTATATTGGCAATTCTGGTTGTATAATCAACCATGAAAATATTTACATACCTCATCCAAACATCCTGTGATCGATTAATGGGTTGAAACTTTTTAATGATACGAAAGTAAGATAAAAGAAAGGTGTTACGCCAAATTCACCACTCATCTATGATTAGCTTATGAAGGGGTACTTACTGTAACACTCTTCATTTCATACCTTCTGAATATAAGAGGCATATTTTGTAATTTGGTTTGTAGTGTTGTTCTTTGACCTAGTAAATTAATGTTTCATAGTTGATCACATACTTCATATGGCAAATAACACTAAGATATATA	365
contig13962	-3.23893	1.85601	0.00268978	0.00895366	nohit	CAAGTTTTGTGTTCTGGAATTCCATCATGGTACCTGACCAGAGAGCCAATGTATCTGTTCTCAGTAATCTTGCCTTGCCATTTACTTCATTTAGGAGTGCCTTCAAAGCAGAAGCAGGGTCTTGCAAGGATCTCATGTGTTTCTGAATTTGAAGAACATGGTATCAAATTAAGTGTCATCTGCCATTCTGATATAGTGAAATAAGTTAGTTACTAATCTGATCACTCATTGCTATAGATGGAGTCCATGATTTACCATCTTCCTCAGTGCAGTGAATACAGATGTAAAAGATATCTCATGAAATTTGTGTAACTTTGGTCTTATGACTAAAGAACTGACTTACCATCAGTTTTAGTAAAAATAAT	365
contig13967	-0.33204	0.0311274	0.625423	0.723357	nohit	ATTAGCTACGGAAAACAGAAATACAGGAAAAGGCACACAAGATGATAACACATGAAAAAGCTGAAAACAACAGTGAGTAGCTTGAGCAAGATGGTGAAAAAGATTCAATCTATTCATATATTAAATAATTTCAGTTTTAAAACATCATTAGGAAGTTTCTAGAAAAGGAAGAAATAGAGTTTCTTCAGATTTCATGAACAGAAAGTTTTCATGAAAGTAACATTCAACGCTGAGATTTTGATGTAGAATGCTTTCTAGAAAAGGATTGCTGATCATAGACAACTTTCTCATCACCTCATGTACAAAATTTCAGAGATGTTCTATGTCCCACAACATTCAGAAACTGTGAATTATCAGTTGTCACATC	367
contig13976	0.30539	0.0167201	0.898175	0.934672	nohit	CGGTTCTGAATCTTCTTTGTGCAAGCCACATCAATCCTGAACATGTTCCCCCCACAACCTGATAGCTGAAGAAGCCCAACAAAAGGTATACCCGACGAGAAATTATGGCTAAAAGTAAACCAACACCATAAGCAAAACCTCTGAAACCTCTTTTAAGTGCTCCACGAAACAAATGGACATATCTGGATGAAAGGCATGAGCAGCCTGCCTCAATCGAAACCCAGACTCCGATCGGATTTTAATGTTGCAAATCAAAATTTCCATGGACCGACCCACTATGAGAGAACCAAAGGAGTTCCATATCAAAACTGACAGACCAACGAGGATCATTTGGCTTGCAAAGTTTTTAAGTTTCCATATACGA	364
contig13978	-2.23893	0.632122	0.0733883	0.133564	nohit	GATCTATTTAATTTAAGTGGATCTTTTTCTGTGGTATTTTGAAGTCGGAGACTTGGTGAGTTGCCTTGTGGATTCCGTCGGAGACCTCGAAGATCTATTTGCCGTTGGTCATGTTCAGATTAGTGCCAGAGATATGGCTAGAGTGGGAAGTGGTGGAGAAGGCAGTTTATACATAATTCTGTTGGAAGATCTGCAAATGCAACTCCCGCTTGAACATGGTTGCGCAATAGGCTGCAGATGTAATGTTGGCTTCCGATTTTAATTGTACAAGAAAATAGGTGAGATGCACTTGTATTGTAGACGAATTCAAATAAATGTATATATGATTGCCATAATAGCGTAGGACTCTCAAATGGTATGAAAC	364
contig13982	-2.97498	1.80618	0.0168105	0.0404228	nohit	CTGCTCCTCTTCCTCGTCTTCCTCCCAGCCTTCTCAGACACCGACATTACATAATTTTTAGAATTTGTATCAGTGTGCTAGTCGTTACATACCAGTTTGATAAAATATGGTGTACCAATATATCAAACTTTGGCCAGATCTAGGAGATCTCCCATCCTTTTAAATTGGATAGTTTTGTCAGAATGCATTGCACTTTTGACTGCCGTCAGAATTTGAATTGCTTGACTTTCCATTTTCTAAATGCTTATTAAGTCCATGGAGAACTCCAGGCGTCTTTCTTTATCAGACTAATGGAGCTAAGGCGTAGTGATATTGTGACCTTAGTAAGAGTTGCTTGCACACTGTTTTAGATCAATAGTATGGA	364
contig13986	1.49804	0.512094	0.15983	0.251568	nohit	CTCTCTCACTGTGCTCTCTCTCCTTTTAATTCTCTCAAGCATTCTCTCTCTCCTCTTGCTGCCCTTCTTCTCCATGTTATCACATGCATTCTCTCGCTACACCCTGCTGCATTGGTGCCACCTCCCCCCTAGTCTGAGTCGCCACCTCCTCCAATACGCCTCTTCCTCCTCATCTTCTTCTTCGTCACCTCCTCCTCCACCCATCTTCTCTCCCTTTATCTTGCTGGTAGCGATCTGTACTGGTGTAATACCAATCTGGCTGCCAACCCCATCTAGGCACAGGACCAAGATCCTAAACCTTGGCATGAAGCTTTAACCAGGACATGGTCACATTGACGCAATCATTACTCTTCAGCCCAACCTC	364
contig13997	-6.72987	24.3834	2.76898e-20	5.80231e-19	nohit	GAAGTTGGTGTTTAGAGAGCTACTGCTGTCTCGGTGTGCTAGCTACTTACAGGAGTCAGCATAACCACCATATGAAGTCTCACTTCCCAGTTCTTTCTCGGGGTCTTCGATTCGCACGTAGTAAGATACTACTGTCTATGTACGAAGTAATTGTCTTTGTACGTAATTTCAGGTTTGGGCAGCAGAGAAGCTGTTTCGAGTCGTCGCCTCCAGCTTTTACCGCAGTGTGGATGTCAGGTTGCTCACAAATGTATATTTTAATGCACATAATAAGCTTTTATTAGTGGTTTGTTTGGATGAGGAGCTTCCAAAAATGAGTGGGCAGTGGAGACAATCTCCACCGACTCCCCCATATAAGAAGTTC	364
contig14000	-3.72436	2.91987	0.000195374	0.000892249	nohit	CTTGTTTGTTGTTGTTATAGGATTGATACATTCTACTGTTGTGCTTGATACCTAATAATGGTATTAAATGATTCAAATATTATTTGTGCTTACTAAATATGTCATTTTGATATATGCACTTATTTGGTTGTAGACTAAGCAAATTCTAAGATAATGAATTTGTGTGAAAGTCTGGATTGGTGATATCTGCAGCCTGATTCATTCAGATGCCAGCTAATCTTACATTGAGGCCCAGATGAGTGATGCAGGATAAGTTGATTTGCATTCAATTCAATCAGTCAAATTCTCTCCCCGTACATTTTTTGTATAGAATCGAATGATTGAAATGACATACCCTCAGTGTGATTTCAGATGAATGTTAC	362
contig14004	-2.23893	0.632122	0.0733883	0.133564	nohit	AGAGCAGCTGCATACAATACAAGACAGTGAGGTGCAGTAATGCATGTTCCTATCTCAGGAAATGATAGTCAAAAGCCCATTTCCTTTTCACTACTGGTTAAAGTGATCTTGGAATGAGCTGTTAGGACTGGACCTTAAAAAGGACCATGTCAATGACTATTTAAGACACCATCAGCATCCATCTTCTGTGGTGGCCATTGGAGATGCAAACAACATTCAATCAATGAAAACCAGCCTAGGCAAGGGTTACACAGACCAGGAACAGATTGGACACATGATAAGCCAGCAGCCAAATCTATATTCGACAGTGCTCCAACTTGGTGAGAAGCTTGGTGTCAAATTGCCAGCAATCCTGATTAGCAAC	364
contig14015	-3.55995	2.70927	0.00218656	0.00748821	nohit	AATTGAACGGCACGTTCGCTCAGTTTCGTGGAAATTTGAGTTTTCAGTGCTTTTGTTTCTTCTTAATGAACTAATATAAAAGAGGTTTTCTCTATGTTTATGTGCATGTATATATGCATATACGCAAAGGCCCTCCACTGGGGGATCGACCCCCGTCCATGCCAATAGGTACGATATTACCTGAATAGGGGCAAGGAGCTGTTTCTTGGATCACATCCTTCGAGAATGTGCGGAATGTCTTGTGCTTAGGAGTGACCTTCATGTTGGAAGTGGACCTCTTAGTTTTCTTTTGTTTTGTTTTAATTTGAAGTTCAGATGAACGATAGGTGGAAGAATATTTGACGAATGATATTTTAGTTTCATC	364
contig14027	-1.23893	0.288434	0.20868	0.311865	nohit	GATTTATTTATCTTACTTTCGATAGTGTTTTAGATTATCAACTGCCTAAGGGGCATTGGAATAGTGTATCTTTGATTGCTGAAAATTTAGATTTAGATGGTAGTCATTATATCTATAATAAGCTTTCGAACATTTATGCCTCAAAATATCTCATCTGTGATTAAACATAATGCACTGACAAATTGCAAATACTCAAAGCATTACCAATACACCAGCCACCTTATATTATTTAAATCATGAGTGAGGCCAACCCAATTCAATACTGGAGACTATGTGTAATTTACTTCAAAAGTTTGCTTAATTTTCCCTTAATATTGTCCCCAAATTAAAATGGCCAATAACTAGTGGCCTTGAGATTAGAC	362
contig14028	-2.50196	0.860431	0.0379158	0.0771704	nohit	TTCCAACAATGACAGTGCCGTTCATATATAGACTCAAAGGCTTCAAATCTGCAACCGAGGGAAGGTGAGTCCGGGCTGCTTTGCTTCCAGGTTGTGAAAAAGACAATTCTTGGTTAAGTGAGTTTCCAAAATCTTAAATTTGTATTTCTTTTAAACTAGATTTCCTGCATCAGATTTTGCATTTATTACATATGTGAACCACATCTTTCTCAAATGACTTTGGTCATGATACCATTTGGTCAATCCTGTAAATGTTAATTTGAAGACTTTATTTTTCCATGGATTTCATGTAAACAGGGGATCATTTGTTTCCAAAGGAAGATGAATCATCTTCAATTCAAGTGCATAATCCAGGTTTCCC	361
contig14037	-0.653968	0.109734	0.408326	0.523899	nohit	AGGATGCCTTCACATCTCTATTCATTAGCTAGTTTCAATCAAGTTTTGCAATAATACTACAAGGTTGACCAAGACAACATGACAAATAAATGATAAAGGTTGTGTCCATCAGGGGTCCGAACAGAAGTCAACTTACACTAAACGATGCCTGATCTGACCACTTAAAAGCACCAAGATTACATGACGATTAATGCGCAAAGCTTAAATTCTTCCCCTGGTCGGTCAGCAACTCGTACTTCATGACTAGAAAAAGGCAAGAGTGGCAGAATTCACAGCAGTTTTCTTGCAGCTTCGATTGCTTTATTTCAGGAGAGTTGTTGCAATTTCATGAAAATATTTCCTCGTACACCCGTTCGATAA	360
contig14041	-1.88899	5.23774	1.94048e-07	1.49591e-06	nohit	TAACCAAGTATAGAGAGAACCACTTGCTGCACATAAAATCCGAGACGGCGGAGAGATAGGCCTTTGCATCAGTGCGAGCCATTGCAAGGGAGGGGTTGGTGTGAAGGTGGCTTCGCTTCGGCGTCTGTACTGCACCGTGCTTTGTGTATGAGAACATGAAACCGATGAAGGTGCGTGCTTATCGTTTTCACTGGTCTTGGCATCACATTTAGTTGACGCAACCAAGGCCTCGGTTGTCTATCAAATCTTTATTTGAGTTTATGTAGCACTCTACTACTTGATGAATGTAGTCTAGCCTATATGGCTTATCAACTGGCTTGACGAGTCCTTTTTTTCTCGCCTATATTCGGTGCACATCCTAC	362
contig14044	2.49804	2.12053	0.00305391	0.00996291	nohit	AAAATGATCGGTAGACAATTTTCTGCATGGAGCAAGAAGTTATAGGGCAGACAAAATATATCTTCATCTTTTAGTGAGGAGACCATACCTTGAGAAATTGCTGGCCTACAGAGTATAATGGGATTTCACAGAGAGATGACTCCTATGGTGAATTCTAGAAAATAGAGAGAAGACTCCTGTTGTGACTGCTAGAAAATAGATCCGTGTGTCTTTTTCTGTTTACATTCAAGCAAGATGTTAGGTGTAAATTTTCCATTCTGATTATACAAATTACATGATAGTTGCTCATCTCTCTGTGAAATCCCATTATACTCTGTAGGCCAGCAATTTCTCAAGGTATGGTCTCCTCACTAAAAGAT	359
contig14053	-0.33204	0.0311274	0.625423	0.723357	nohit	ATACAATACACAGCGTTGTTATCTACAACAAAACTAAATGTGAAAAAGGGTCCACATGCTATCAATGGCCTAATATTATCAAACCATTGCCTTGGTCCTAGCTCAAACAATCCTCTAATTATCGTCGGCAACATCAAAATCAGCCAATAATTCATTTCATATCTTTACAAATCCACACAGGATTATTTTTGTTTAGATCTATGAGGAAACTAAAATTTATGAGCTGACGCTCTTGATGACACTCATACCCACCACCCCATCCATTTTCAACAAAGGTGATTGGAATATCCAACTGTATCTTATCGTATTTATAGATTTTTTTCTTCATACCAAATAGAGCTCAAGACATCAATCGTCAA	359
contig14055	-4.09046	3.91339	0.000160647	0.000755772	nohit	TCATTGACCAGTGGTTGTTTGCTAGAATCTGCGGTTTCCCCCCTAAAGAAGGGATGGATGTACCAGAGGACGAAGATAGAAGATTCAAGTCCATTACGGAGAGAGAATATCGTGCAGTGCAGCCGAAGAAGTAGTTGGCTGATCACCGTTACATTTTCTTCTGCTTGTATGTCCTTTTTTGAAGAATTCCCAGAATCATCACGATATCTCCCCGGAGAGATTCTGAAGATTCCCGAGTGTGATCAGGTGAGTAACCCATAGGGCACGGAGGTGCCGAGTTTTTATAAATTTTTACAATCGAGCGTATGAGGCTACTTGTGTATGATCGATCGTTAATTTCAGTTTCTTGTTCAAATCGTGC	361
contig14062	-3.61744	2.64989	0.000375111	0.00159177	nohit	CCTAATGGCTTTTCATATTGATATCAAGCACATACCTAATTTGAAAGATCAGAACTCCAGCTGAAAAAGAACTATTTTAGTGAAATTTAACTATCTCAATTCTCGAGCTATTATGCTAAAAACTCAAGTTCTTTGTGGTCTTAATAACGTTGTCAAGCACAACCAAATCAGACAGAACACAAAATTCCAATAGGAAACTAACAAAAAGGCTAGTGTTGGACAACACTACCAACACAAAATTCCTATTTTCCAGCCGTCTTGAGGTTTTGTCACTGTACTTGGGAATGAAAGTTTACTCCAAACTCAACTTTTGGAAGCTTTAGATGAACTGAAACTTTTCACCCCAACATCTGAGCTGATT	361
contig14064	-1.37643	0.737641	0.0460995	0.0912462	nohit	AGTGAAGGACTGTGCCCGGCTCGGGGCTATGGTTTTGCTTAAAAGTCAGTTTGTGCGAAGTGGCTACGTTGTTAGTTGGGTCCCGTTGGTCAAATCAGGCGTCCATGGAGGGACCGACAGTCGAGTTTACTTAAGATGCCATGTTTTGGTTCTCTGCAGATTTATATGATTTCTTGCTGTCAGTTTATGTATGTCAGGGAGGAAGACATGATTTTGCATTTCAGTAGGTTTTTTTTAATATCTCATTTCAGTTTATTTATAAGGATGCCATTTCTTGCTTCCTGTATGGTGTGAGACCATGTTTTTCTTTTTGAGTTCAGTGAAGTTTGTTCTTGGTTAGTCAGCATGAATTAATGCAATCG	362
contig14067	-0.83454	2.17315	0.000345942	0.00148326	nohit	AAAATTAAATATTAGTACCATAATTGAAATAGATTAAGCTACTTACCATCTTGGAAGCCAAAGTGTATCTAAGAAACTTCTGTAACTTCTTCCCACCTTTCTAAACGAAATGTGTTAAAGTAAATATGATTTCAATGCATTATACTAATAATGTGATTCAATATAGAGGCGAAAAGGTCATCACAGGTTATTGAACATTATTACGCAACAATTCAGACACATTCAGCATCTTAAATATACATACTGCACACACAGAATTCAGTTCCATCTCACTGAAGCATTGAATAATATTAAACCATGGTCTTCAACCATAGTATATCGAATGCCAACTTGAGATCCATCATGCTGAGCTGCTCC	357
contig14073	-1.23893	0.288434	0.20868	0.311865	nohit	GGATTTTTGATCCGTGGTTCAGGTTCAAATGAAATTAATGGACTAAATCTCTTACTAGATTGGGTCGTGACACTAGCGTCTTTCTCAAAGATTTTTGGAAGATTTTTTTGATCTACAGCAGTTGGCAATTCTTTATGTTGGTCTTGTGCAACTCTTTTGGAGCTGTAAGATCTCCAAAGTAATTAGCATAAATTGACTGCCTTAACTTAATAGTTAAGTTACAAGCAATATTGGATATTTATATTGTGTGGCTTGAACATTCAAGGTTTAGTCTGGCCCTACAAAGCTACTTTTTCCAACGGGGTTTTGCTGCTTCCTGATAAGTGACGATGATACATTGCACTTATTTTAGTCAGCAAG	360
contig14079	1.083	0.147572	0.467964	0.58199	nohit	GTCGACACCTTGTGTGCCGATAAGGAACATTTATTGAACAAAAGCTATCAGCATTGCAACCTAACCATGTCAAGATTAATAGTCAGCAGCTCACACTTGACATTAAAACAGCAGTGTTTCATTGACAAAAGATACAAAGGATAATACAGCAACTCTGCAAGTTGCTCTGCTACAAATTTTGAAACCAGGCACAGAAGCTAATTTTATGGTTTTAGAGAGAAACCAAGTTATAAGAAGTTAAGAGAATATGACCTGAGCATTTCCATCGTACTACGTTGTCATGATGTACTGTGAACCATATTGGCCAAGAATTAGCTCGAGACCAGTATACACCTGAACTGAATTCTACGATTCAATGCA	360
contig14081	0.00899714	0.00556849	0.674677	0.758691	nohit	CCACCATTTAGGTGGTTCTAAATCACAATTTATTTCAGATCGGACAGGCCAAGCAACACTAAAGCGTGGAAAATTATATTATGCTCATAAAACACTGAAGCATCCAAACGAAAGCAAAAAGTTCATAAAACAGGCAAAACTAAGAGAGTGAAAACAGTTGAACACAAATCGTGCATAATAATAGCAAAACACAATCTCAACCCAAACACATCATCATAGCGTGCAAAAGTGCAGTTCCTAAGGGGTTCACATACATGTAACCAAAGAGAAACCAAGAGCGAGCCTATTGGTATTATGACATCCAGGTGAAGGCTGCCCCCTTTCCAACAGATGTACAACAACCAAAGCATTATTATATCC	360
contig14087	0.30539	0.0167201	0.898175	0.934672	nohit	TGCAAGTCAAACAAGTTACATAAATTTGAGTAAAATTGATCAAATAAGTAAACAAAACAACTGAGAAAAAAGACATGATTGTATGTTCGATAATTCAAATATAAGTCGATGAGGCACGAAATTATGGATGAAGATATGCTAAGGTGTCTAATGCGAACAACAACATAAAGATGAGCTTTTAACATTTCGAACAAATACATGGTATTGGAGAAACAAGTGCAAGGAGAACAATGGAACTCATTACACTAAAAAAGCCGACTCTTGTAGGTGAGATGACTAATCCCCACAACAAAGGTGATCTTCTCCAATCATCTGGAACAAATACAAGCTATTGGAGAAACTATGCAGGGGCTTTTATTC	360
contig14088	-3.39002	2.40824	0.00427777	0.0132382	nohit	CACTGGTGGTATTCATTTCAGCAATTTCTCGAGATTTTATTGTAGCAACCTTTCGGTTTATGTTTTGCGGTTTTGATCTCTTGCTTTCGGGGATCGGACGGAAACGTACCCAGAGCTGAAATGCTCGTTATGGACTAAAAAAGAGGCTTTTCTATTAAAAAACTAGAAAGGTGCTACGGGGGAATACTCCCAAAGGTTCATATCTTGAATATAGTTTTGATGATATAAATTGTGACATGTAATGCAAACAATTTCGGTGAAAGACTTGAGGTCGGAAAAAATGATAAATTGGTTCTGTTGGTTAAGATTTAGTAGGTTTTAGTAGAATAGAAGAATTGCATTGAACAAGATTTG	354
contig14092	1.18253	0.646416	0.124121	0.203522	nohit	GGAGGTTGTAAAATATGTGATGAGACTTCGAGGGTCCTTTAGGGCTGTTTGGTTCGTCTCAAACATGTTTGTTTGACCTGTTAAAGTGGTGGGGAAGTAAAACATCATCATTGCTTTTGCTTTATGTGTTTATCAATTGGGTTCTTGTAAAATTTTAAGATACAGAAATCATTGTTGGGAGGTAGAAGGAAAAGGGGTGGTCTGTCAAGTCTTGTCAGAAACAGGTGTTATCTTGAAACTGATACTATAATCTGATCAAGATGCTGAATTGTACTTCAATGTCTTTCTACAGGTCGGGGACTGTTCTCGAGTAATGCCTACATATGTTCTATGATTATTTCAAGGAAATGACTTCAATA	359
contig14099	-2.23893	0.632122	0.0733883	0.133564	nohit	GTGATTGGTGACTTTGATGATGGATGATTGTGACGAAATAGAATCCACCTCTTTAAAAGCACTAACTGACAAAATTAGCTGGTGCCAAAATGGACAGTATGGGATTTGAAGAATACAGACTAATGACACCACCAGCAAGCAAGTGAAGGCTATAAAGTATCCTGCATCATCTGTAACCGTGATGGGTTCAAATATTAGCATCCTTTGCCAAAAAGAAACATTTGAAATGAAGACAGAAAAAGCTGCAAAACTGCAACCCAAAGAGTACAGGCTCCCATGATTTCATGTATGAAACTTTTAACATTTGATATAGCTTTCTTATGTATCACTATATTGTATTTCTAGTCCATGGATAGCCAA	360
contig14105	-1.23893	0.288434	0.20868	0.311865	nohit	AACACATCGAGTGGTGATCGCTCAATGCAACAGATCTTTTGCTTGAATCATTTGTTATGGCCGGGCATGTCACGGAAGAATTAGGTAATTCCGAAGACCAGACTAGCAGATGACCTATGTGGATTGCAAGTATGTGGTTAGAGAATTTATGTATCTTCATAGACCACAATGGATGATGGCTTCAGGTTGCTGATACTCTCATCTTTAGCTTCCACCATGGCAACATATCTTCTTGCAGTGGATTAGCAAGTGAATTGGGCAGATGTACTTTGGGCAATTCAGTTGATCTGGTCTTTCTTCCGTTACTGTTTAACAGCTGTAGCAGAATCTTTTTTAGATTCTGTCCAATGAAATGAAG	358
contig14109	0.930995	0.25166	0.355117	0.47573	nohit	GAACATTCTCCCTTAGCTTTATTTAGTTGATATAGAGTAGCAGTACTATGTCATAAACCCTAAACATCACCATATAGCAATTCAATGCAGCATTGCAAGTCTACAGATCCACAAAATGCAATCATCCTCGACAACACCACCAACTAAAAATTCCAGACCAAGACAAGCATTTCATCTGAGAACAATGTAACAAACACTCAAGAAACAGAAAAGGAAAGAGTACCATGATATAGTATCCAGAGCCCAAATTTAAGCTTGTGGAGTCTCTGATTCGAGAGATGAGGCTTCCTCACCGGCAGCAGTGGCAGGTGCGTCAGAATCGGCGGGCGTCGGTGTCACCTTGGCGGCGCCGTCCACGG	359
contig14118	0.189913	0.00804433	0.981374	0.983735	nohit	ACTCGCACGCATCCTCTCCTGCAGCAGCGTCGACCGGCGGTGATGCCCAATGAGGGCGGATTGTTTCTCTTGCACAGATAGCACATCAATGTGTACCATGAGTATCCTAAAAATTTGCTTGGTGGTGAGTTGTTTAGTTAACCATTAGTTGCAGAAAGTTTGCCAGGATTTCACTGCTTGACGGTTAGGTCGGTATGTATTATTGCCGTCTACCACCACCAACATCATTATTTCTTATGAAAGCTCATGTTAACATATCGTAGTTCTACTTGTCCGACTCGTAACATTAGTGTGGAATCAATCAAGGTCTACTTTCAAACTCGAAACAGGTTGAGGTAACAGGAGTCCTAAGTGATT	357
contig14123	-2.50196	0.860431	0.0379158	0.0771704	nohit	CCCAACTTAAGTCCTTCAATAGCAGAACACATGATTTGTAATGTACAATTTAAGAATTGTATGTAAAGGAGGAAAAATAAGGAATGTTCACCCCATTGTTTCACCAATCACAATCATCAGTCTATTAAAAGCAACCAATCTAATTCGAAACGTACCTGAATATATAACAAGCTTGAACACCAATTCTTTTTGTGGAAGCAGGGACTGATTTCAGGATCTGGATAACGTACCAATCTATGTCGGAAATAGGAACACTAGACAACCCAGTCATCTCAAAATAGTTATATTTAATCGAGCACTTGGATCATCTCAAAAGCAAAAAATTGCAAGCATAAATCGTCAAATCGTGTCTTTGT	356
contig14128	-0.917002	0.147572	0.355741	0.472429	nohit	ATAATTTTGATAGCAATACCAATCACATGACCACAAAAGATGGGAAGTTCAACCGAGATTATTGATGAAACTGACAAACTAGGAACCCTCGAAAAAAATCTCAAACACAAAGTACAATAATAGCATGATCATCCAAAGTGATAAAAGGCAGCACATGCACTTGGTGTTCTTGTATGACCAGCCACAACTGTAGTATTCCTTACCCCTCTCGTCTGTTTCCTCAGCCCAACTGTCCTCCTCTTCCACAATAGCAGAGATGCATGCTTACAAGAGCACCACCAAACTCCCTGATCCATGTATCCCTCTTTTTTTCTTTATGCCTGCTTTCGTTTGTTCACTTATGAATCCTCTGAAG	355
contig14141	3.05798	1.80618	0.0253448	0.055833	nohit	GCTCCATTGTCTTGGGGTATTTGTACATGTCATGTTCATTTGACATGGTTATAGGATTTCTAATCACATGCATATTTACCTGACACATTCTATAATGGGCCATGGTACAACATATTATCTCACTGCAAGATCAGCTACAATAATTAAACGAAGTTAAACTCTAAAGTGTGCTCATAGAAGTAGTGTGTTTACGACCAAATTAAGTTAGGGCTAGAGATTGTTTAACTAGTCAACATTGTAGATCAAATAAATGTATGCATTATAACTAGTCAAAATTCCTAGTCTCCAGGCAACCTTTTGTTTCACACTTGAGTAAACCTCCCGTGTTTTCAGTTAAAATAACAACAGGTGTTAATG	357
contig14145	2.66796	0.860431	0.0585217	0.11209	nohit	GTGCTATTTACATGGTTACTTGATATATGCAGTGGTTACCGTTCAATGTTTATTACAGCGACTGGTATGCATTTGTCATTACCTATTGGTAGACAAAACTTATGCTGCTGCCACCTTCGGTTGTTACTAAGAAACCAAATAGTTTAGATAAAAGTGAGTCACCCTAAAGGAAGGTTGCAAGGTGTTTCAACTGTCGAGGATGATACTAACCTCACACAAATAGAATATGTTATAATTAATTCTCATTAAATGAAACTTCTGAATACTCTTTCGAGTTGCTTATTTAAGCATATTAATTTTTGGTTCCCTTGGTCATTTGTTCAAAGTGTGATCGCAATTGCAGATTGCTGAAGTTAG	357
contig14151	-2.917	1.34581	0.0100875	0.026527	nohit	AGCAAGGTTATGCACCACAATGCTACCACATTCCATCCCCAATAGAGATGTACACACTAAACATCACAAAAGGCAATCCATCTCAAATTCACAGTAATTTCCTAATTCAAACACAAACACTGTCACAGTAACAGGAGAAGTAAAATATTAGAAAGTAAAGAACTCCCAGGAAAGATAGAAACAGTAGAGATCTGAAAGATGCACCACAATCATCAGTTTTAGTCAGTCATTTTCGGTAGCACAGTCGACTAAGACATCTCAGCATAATGTACACGCAGATTCCAAGCACCACCACCCCGACAGGCTCCATCTCTAAATTACTCACAACAATTAAGACAAGAAACAACAAAGAAGAA	356
contig14167	-3.19737	2.10721	0.00844063	0.0231129	nohit	TACCGAAGGAAAGCCCAGTCAGAACCACACGTGCAAGTTTCCCTGCATGTGGCTCGTCCATGATAACTTCTGCTGGAGGAGGTAAGCTCTATTTGGTCCTATACTATGATTCCCTAGAATTCGAGAACTTCTGCTGGAGGAGGTAAGCTCTATTTGGTCCTATACTATGATTCCCTAGAATGAATAGGCAAACAAACTACTAAAGAACTCACGTAAGCGAAACTCAAATCATTATGTTCGCTTAAGTTACTCCCTAACTATTGTTAGAAATTGCCTATCCTATGCTCGCCTCAGTTCCTCGGCTTTACCTCGAGATGTAGTTGTACTAAATTAGACTCGGGATATTCCACACTCCA	356
contig14168	-0.917002	0.147572	0.355741	0.472429	nohit	TAAATGGAGTTCGGGTTCGAATTCTATAGATAATAGAATCTAATACGGATGGTTTTCTATAATGATAGAGAAATGAAAGAGACTTACTCGTGATTTCATGTACTTAATATTTCTTTTGAAAAAGAAGGATTGGCTGAACTTGAAAATTGACTCATTGAATGAGTAATTGAATGAGTAAACGATTGAATCGTATTCGGTTGGGTGGTACCAACTAAATCAAGTGCTAACTCCCATTTATTTCTTATTGAATTAACCGATCAACTTGCTATCGGACATTTATTTTCGACTTGGCATGGCACTATTCAAAAAACTTTCGACATACTTTACTTAATTATAATTATGAGAATCAATCCTA	355
contig14169	-1.50196	0.454488	0.119735	0.19864	nohit	AGTGAAAGGTCAATAACATCGGACCTCCAGTGACAATCTGAAATCCACAAAACACAGTTCTGCATAATGCCATCATTAAACGTTAACAGTTACAATGCTGTAATGCAGGGTGTCATCTTCTGTACCTAGGAATCTCGCCAAGCGTAAAACAGATTAGTTTGGCTGACACTGAAAGCCTCACTGTTGCAATCATGTGCTGATCCAAGACATCCACACAGACACTGGATGAGCTACTCGGCTTCTGGAGATCCTTCATGCCATGATCAGCAGCACAACTCTAAGAGATGGCACTCAAACCCCAATAAAGAAAACAAAAAGGAACAATGCACTAAACTAGCAGACTGAGACCAAATTA	355
contig14171	0.627318	0.447952	0.262519	0.374092	nohit	CAAACCAAAGAGCCGAATCATTTCTATTAAATCCAGAAATAAAAAGCAGCATACTGGTGATACAGTTTTTAATTCTGGTCCGACAGCTTTTAAACAGTTTGAACTCCGAGTAGAACCAACACACTGGATTTCCACAAGATTTATATGGGAAAAGTTTGATGATAACTAAGGTAACCTCATTCAGAATAATCATGTCTGAAACAGTAAATGTTTATGATACACTTGGAGCATAGCTGGTGCTGACAATACAGTGTACAGTTTGAAGTATAAACAGTGATTAGGTATCATCATCAACATGATGCATGTCGGTAACTTGATCTGCTTCACCAGACCATGAGTCTCAACTGGAGCAGGCT	356
contig14174	0.979162	2.05776	0.00763854	0.0213591	nohit	AATTATTATAAGAGAATTAATTTTTTGCAATCTACATAGCAATTTGTAAAAGTTCAAAGTGTTTTAAAGAAAGGAAATGATTAAACTAGTACATGATTCATGATCATCTTCTATATCCTCAAGCAGTACAGTGATCGTTTGTCATGGATACCTTTCAACACAAGTAGCACAGGGAACTGTTTAGCATGAAGGCACTTAAAAAAAGGTATTTGCCACTTCCTTTCTCTCTTTTATGGCAAGGAAAAATTACTAGCAGATGAACACAGTCTTGTCCTAAAAGTGTGGATAACTTATTTCATATTTAAGATCAAACAAAGATAGGCAGAACCACAAAGATAAAATGGAAAAAGGATTTAG	357
contig14176	-1.05451	0.50073	0.0931469	0.162865	nohit	GTTGCTAGGTTCATGAAGCCACCTTAATATTGATTTTAGTTTGTTTCCTTTTTGTAGTTTTCAGTCAAGGTGGGAGATTGGTGATTTGAGATCCTAGGTAATAGAGGTAGGTAATCAACCTGTTCCCTGTGCTCTCCTTAATAGTGTATTTTTGGTTCTTTTCGTTTTCTGCAAGAATAACATCTTTGGCACAGAATTTTGTATTAGGGACTTTCTTAATGTGTTTTTGTTTGTTTTCTGTATTGGAAAGCTGTTTGTCGGTGGCAGATGCTCATTCTTTATGTGCAAGAAGAAGCCATAGCAGTGCATCTGTATTAGGTTTGGGTTGCCATTAAGTTGTGCATTTAGGAACAAACTT	358
contig14178	-2.23893	0.632122	0.0733883	0.133564	nohit	CCAATCATGGATTTATCAACAAACATTAACACAAATCCTAAGAATCTAACGCCGAAAAGATCATGAAATCTAGAGATCTCGACTACGAAGCCTCCGCGAAGAGAGAGGAACTTTAACTTTAAACACGAGGAGGCGAGCTACTTATAGAAAGGAAACGAGAAACCCTAACGGCCATCGGAAAGGAGATCAACGATTGCACCATGCCAGCCATTGGATTGGTTGGAAATCGCGGAGATCAGAAACCTGGCTTGATCTTCTCCTTGAAGGAGAAAACAATAGCGCACAGTATGTTCATAGTCGATCATCTGGGGAAAGGATCATCATCTCGCCACGACCATTAATGCATCAACAACGG	355
contig14185	3.66796	2.3823	0.00156509	0.00561013	nohit	AATTTAAATAGGGAAAGAGTTGTATTAACTATTAAAAATAAAACTGCAAGAGGTTCCCTCACATGAAACTCCCTGCAAAACCAACCTTGCCCTGAACTAAACCAGCATGTGTGGTCACACAAGGCAACATGGTTCTCCATGCCCACAAGCCTGACACATGTGACCCCTCTCTTGTAAAGTGAGATTTACCTCGTGCAGGAACCCCCACTGACCCAACCATGCCCTGACCTAACCTCATGCACATGACCTCCCCCCAAGGCACAAGCCAGACCTCACCTGAAAACACGCTTAACCCCTTGCCAACTTAGCCTTGCCTTGACCTAGCCACCGGTCAATTAAGCAATGTGATCTAGTT	355
contig14186	2.40493	0.632122	0.106395	0.181266	nohit	AAAATTTTATGAATAACAAAGAAGAGTAATATCTTTCTTTCCAATGGAGAAAATAAACAAATTGGGAAAGTAAAATAAGCAACTCAGGAGCTCCGAACTACGTACTTCCATCCTCGGAGCTCAGAATTGAGAATACTTCAGATCCTCTTCGAGAAAGAAATGTTTCACAAACAAAAATAACTGAGGAACAGTAGAGTAATTCACCGTCTGCTCCGTCTGTGCATGTATGGGACCACCCCTTAAATGTAGCTTCTTTTGTTTCCCTTTCTCCTCTCAATTCTTTAACTTCTTTTCGAATGTCTTTTTTCTCTTCAGCCTGAGATGATACTTTCAAACTCTGGCATGCCCTACAGAC	355
contig14188	3.64294	2.70927	0.00382284	0.0120999	nohit	CTGACTTTGAACATCCACATCTATCAAAAATAAGCAAAAAGAAAAATCTTGTCCACATACACGACCACCGTCGCAAAGCAGACGCCTCACCGATCAACGGTGGATATTCGTTGGCTCTTCCCAATCAACGGCTGATGTATATCGTCGCCTCCCTCGTCTTTCGCTTTCCCCGGTTTCACTTTCCCTTCTATTGCTATGGACACGGCACCCGCTACTTTTTGGCGAACCCCGCGTCACCCGGCCGGTGACCACACCGGCACACCGTAGTCATCCTCCGCTTGACGCGGACACCGGAGAACCATCGATCCAATCTCTCCCGTCCATCGCGATCCGGTCGAGAGTTCGGTCACCCCAC	355
contig14192	0.0829977	0	0.918906	0.944097	nohit	GGCGTCGTCGCCCTCCATCAGGAGATGATGTCTGCTTCTCTTCATCATCGATTCAGATGATTTGTTGACCTTGTGACAATGCTTCTTCTGTGGGAGAGGATGTGTGCTCCTCTTGATCATCGATTCAGATGCCATGAACCTCTCAAGCGACTCGGTTCCCCGTGACTCCTTGCTTATCCATCCGGAGTAATGTGCGAACGAGGTGCTCCTCCTACAACAAGTCTACTAGGATCTGTGCCATGAGGTTCGATCCTTTGTTTGCTCCTCTTGCTTCTTCTGTTTGCCCCCCATCGATATTATTAGAGTCATTGAGTTAGCTTGAGTTGCCAAAGACTTGTAAACGTTGTGCAAGGCCG	356
contig14194	-1.50196	0.908975	0.0277814	0.0604043	nohit	CACGATTTTCTCAAGTAGATACATATACAGGAAATTTTTATGTTCTGAAGGATCTCTTTTATACAAATATCCCTTCAGATATACATGCTAATGGCAAATATTACATATCTCTTGGGCAGGATAGCCAATAATGGTGTATCGAAGTGCGCAGTCAAATGTTGCTTGTTGTTTAATGTGATTGCCAGCACTGGCTGCTTTATTAATAGCATATGGAACTTCCTCCCTCATGTGATTGTAAATGCCGGAAGTAGTTTGGATTTTCTCCCATCACCAAGAACCACATATAATATCAGAGACAACGATGTTCTATCAATGTGATGGATGATCAAAGATACAATTGTTGAATGCATGGCAGG	356
contig14195	-2.23893	0.632122	0.0733883	0.133564	nohit	TGCTAGTAACATTTGAATTATAATTGGGTTGTGGACTTTTGAGCAGGTGTTTCTCCATAAAGCATCAGTTGACTAGGATATCAAGTCATACAGCAAATATCTTCTAATTTAAACACCTGAAAGGCTACTGTCTATAAATCATCATGATATGTGCTATATTGTACATTGCAACTGTATTGCCCTCACCATCTTTACTGAGTATTATTAAGGACTGCCTGTGACAAACCAACATTACTTTTGCTGCAACTATTTTCTATTTCATTGTTTGAGTTTGCAAATATGCACTGGTTTTTCACTGACCTTTGCTGATGTCACTTTAATTTCTTCATAATTCTGTCTATCTCTATCCCCCACCTGC	358
contig14197	0.0829977	0	0.895428	0.935201	nohit	CCCACATCGGATTGTCAACAAAAGTTTCACACAAGGATCAGCAATTCAAGGATGAGAGAGTATCACATAAGTTAGCATCAGGGAAAGATTCAGAAGATTTCAATCATACATCAGCTATATTTTTGACAAAATACATATGAATAACAAGAAAGTCGGCATTGTCTTGCCTGCATCCCTACCATCTGTACAAAACTTCCATGGCAAACGACCAAATACCAGCACTGCTCAAATAAGATTAGTTTAGGGATGGGAGAAATTCCGGGCTAGTGATCTAAACTTGGTACAATTGGTAATACAAGAAAAATGTAGACCTACCAATTCTCTTCGAAAGAAACCTGATAATAGAGAACACC	353
contig14204	1.083	0.147572	0.467964	0.58199	nohit	GCCGCCGGTTGCTAGGCGGTGATAGTGAACCACCAGATCTGGTGCTACGCCATCGCGCTGTGGTGTTGCAGTTGACAGTGGGAGAAATGGCACTTTATTAATTGCAATCAAAATTTCGACTTGGAGAAATTTATGCTCTGCTGAACATGGAGACTACTTGACCTGCAAGCTATGGAAATGCAACCTTCCATCAGGGGAACCAATCTGCATATGCATCTGTGTGGTCCATCAATTAATGGTCCAAATCTTAATTATTCTCCTTAAATAAGATTAGGTTAGAGAGAGAGAGAGAGAGTAGTAGTTATAAACTTTCTTAAGTTAGATGCACTTTTGGTTGCTTAAATTTCACATTAC	354
contig14213	2.40493	0.632122	0.106395	0.181266	nohit	AGAAACAGTGAGAAAAATGGACTAGTCGATTTTATTTTGACCAAATCACGTCACGTCTCCCAAATCGAGATGTTACAATTTTTCGGGGAATGACGCACAGATCCCAGGCGGTCGGTTGCCTTCTGACCTGACCATAGAATACCTCGGACGGGAAATCTACGGCGCCAAAGCGGGAAACGCCATGGTTCAGCCATGGAGAATAAGGGAACGATTGATTACCAAGAAACGAGATTCTGGCCCCATCACAGCATCACTCACCCCATCCTTCGATGGGTATTGACCGGAGTCTTCTGCATTGGTGGTGTAAAGGACGAAGAAAGGGCTTGAGATTTGATTTGGTGTTTTTGTCCTACC	354
contig14215	0.324006	0.0362332	0.837264	0.893874	nohit	GGGTTTGGTGGGGATGAGTGAGGGCTTATTGTTGCCGTACATAAGCATGTACCTCAAGCTTCTATGGATCTTGTAATACTGGGTGCTCGGTGATCACAGGTTGGTGATCTTAAAATGGGATATATCTGGAATCGTTTCTATTATCCTTTATGTTTGTACATGCATTTCTTTTATCGATGATACTTTTTAAATTTTTTGTTCAAAAAGCTGAAGTTTTAGCACTTGAGCACCAGAATTGGTAGGATTTTTCTTCCATTCATGTATCATTATTGATAGAGAGTATCTGTAGAATCTCTAGGAATTCGAAGCAGCCAACTTTTTTTACACAATTTATATGTGGACTAAATAAAAGAAG	355
contig14228	-2.50196	0.860431	0.0379158	0.0771704	nohit	GAAAGGCAACAATAATGACTATTAAGAACCAATTTCAACTATCATACGGAATAACATACTGACATGTACCGCTCAATATCACTAACAATAATAATAAAAGGTTTGGTTGGTATCGATCCTTGATAGGACTAATGGATATCGATTGGTATGTGCAGGCCTCTTCCGGCCAACTTTCAACAAGCCAAGTTTTTGGAATAGAGGATGTGGATTTTTGGATGCACATCAAACTCATCATGAAGCATTTCCTGTTCCATAAGTTTCAGGATGAACTTGCTGAACACAGAAGCAAAGCATGTGACACTGGTCCAAATCCAGATTGCTTAACAAGTTTCATGTTTTCTGAGAGGGGGAGG	353
contig14237	-0.917002	0.147572	0.355741	0.472429	nohit	GGCAAGCTTCCGGTGTGTTTAGGCTGACATAGTTAAAGGGACTTGACGTGATATGACTGAGCTGGAACGGATTCATGTGGCATTGAGAACTTGCAACCTGGTGCATAAGCTCATATATCTAATGCTCCTTGGTTGCCAAAGTGATGCTAGTTTTACATACATTAGTCATACAGTTAAAAAGTCTCCCTTTGAAACGTTGAGTTCATATTAAATTTGTCAACTTAGTGTCTTTTATTTTGGCTATTTGTGGGCAGAGAATTGTTTACACTTGTTTTTGTCAATAGGTAAATTTATTTTCATTGATTATTTATTCATGTACCCAAACACCTCCAAGGCAACATTGAGTAACATGGTA	355
contig14243	0.470021	0.232315	0.475056	0.58494	nohit	CCATCGCATTAATTCATGCTGACTAACCAAGAACAAACTTCACTGAACTCAAAAAAGAAAACATGGTCTCACACCATACAGGAAGCAAGAAATGGCATCCTTATAAATAAACTGAAATGAGATATTAAAAAAAACCTCCGAAATAAAAATCATGTCTTCCTCCCTGACATACGTAAACTGACAGCAAGAAATCATATAAATCTGCAGAGAACCAGAACATGGCATCTTAAGTAAACTCGACCGTCGGTCCCTCCATGGACACCCGATTTGACCAACGAGACCCAACTAACAGCGTAGCCACATCGCACAAACTGACTTTTAAGCAAAACCATAGCCCCGAGCCGGGCACAGTCCA	355
contig14250	0.0829977	0	0.906415	0.939123	nohit	TTGCATCTTACTTTACCAGATCATTGTAACATCGTCACACCAATTTCTAAGACTCAAATGACACTTGTGTTCAAACACGATAAGACATTATGGCCCAGAAAGATTGCATTTTTACTCTCGCAACACCAATGACAAGCGGTTAAACTGATCCAAACCTGACACTCCTATCAATCTTGGTACAGAAAGAATCTAGAAAAATAAATGAAAACGCTGCTTTAAAAGAACACCAGGTGAGGCAATCAACAATACTAGCCATCACTTTTTGTCCGAGTGGCCTTGGGGTCTTCCCATGCACCATATGACATGCCGACAATTTCGACAGCAATTCCCTTTATAATAGGTGCAGACCATT	352
contig14255	2.40493	0.632122	0.106395	0.181266	nohit	CGGCCCAGGAAAGATAACTGGTAGGTGATGAAAGATGGTAGACTCCTTTGGTCCGGAGTGGTGTTTCTGCTCTCTGTCCCGAGATATTTTTCGCAGCACAAAAGGATATCGAGAATTTGGTTCACCACATCTTCATTGGTCTGTCCATTTCCGAATGAGAAATTAGGTACAAATGCCATCTTAGGGTGGCCCCTAATGAGAGTGATGCAACCATTGTTTATAAATAATGTGTGGAAATTAGTATGATTTCAAAGTTATATCTGTAAATTGTATGTCACGACAGGCGGAATGGTAAGCTGATTTGCGACCACATTGTAATATATTCACTGTAACATATTTATGTGGAAGTGAA	352
contig14257	-2.97498	1.80618	0.0168105	0.0404228	nohit	TTTGGATTGTAAACCAGACTTGATACTATGCCACAACTTTTAAAATCACAAAAAGAAAATCAAGGAATTATTACCATGCAAGGGAAGTGATGAATACAATGTGCCAATACATACGTTACCTTTTCAGAGGCAGTTTCAAATGAAATTATTATTTGATTCATGCCGAAAGAAAATGTAATCAACATGCATCTCTACAATGTTATTCCATATACTTGAAGATTATAAGAGATCTATGTAAATCCTTAAAGATCACATCAGAACTCTGATCTCTTGTTCTAACTGCAATGTCAAATTCGATTAAAATTACAAAATCGTGAATAGGATCAACGGGGTAACTTTAACAACATCGCA	351
contig14258	0.568425	0.0727213	0.662854	0.751098	nohit	AAAAGTCATTCCAATACTTGAAAAACTGTTCTACATCTGTATGCATCATTCATCGATTGTGGTAGCACTGTTCGTGGCTCTTAAGACTGTTCTATGTCTGTATCATTCATTGGTTGAGGTAGCATTGTTGTGGCCACTACTACTCCATTGCCCATTAGAGAACCAACCAATCTTGTGTATGTATTGTGGTAGCATGACTGTGTGACTATCCTAGTGACTGACACACACAAGATACTAGTAGCAGACAGCTTACCATACAGGTCTGTAGGGGACCCAGATTCCAGTAGATGTCCCCTATGGTTTGGCTGAGACAAATAAATAGTAGCACTGATCCAATTGCACCTGCAACGGC	352
contig14261	1.083	0.147572	0.467964	0.58199	nohit	AGAAACTACATTTGTTCGTAGGATGTGGGAAGACACCAGATGATCCGAGTAGGATGGTCTTGCTTCTGATCGTGTTCTTCACTGACCTTTTACGTTTTGCCTTGCATCATAAAATTTCTTGTTTCTCTTCTTTTTCTATATCTCCCTATGCTCATTTTTCCTTTTGAGTTAGGGTCTGCTTTGGATGACTATTATCCTTGGTAAAACTATGATCCTTGGTTAAAGAGAAAGATGCAGAGGATCAGCCAGTTCTCCTGATGGTGCGTGCGTATGAGCTGCTCAACAACCCCACTAGATGGTATTTCTTTTGCACTGACCCAAAACATGTTTCTTGTCTGTTCTCTCTCTCTCTC	353
contig14262	0.404926	0.0241774	0.834046	0.893178	nohit	ACTCTACCGATGGATTCAAACAGGAGGAGAATCGATGCTGAATCTTCAAGGAGGTAGCTGTTTCATCAGCTAAATTGAGGGCTGTGGTCCATATGGTTACAAGGAGAATGCGTTTTGCAAATTGAAGGCTTCAAGTTTCAGAAAAGTAAACGAGGTGGTGTCGGTTTCGGTACCAAATTATATTCCTTACGCAACTTGGAAGTATCAATTTCGCTGATATGTAATTATCAAATTTGTTTGCTTTCTTCTTTTCTTTCTTCGACTAGTGTATGTAACTCAGCGAGTAGCAGATTAGAATCATGAGTTCTAGTTGGATTGTAAAAGACCTGGCCAAATAAGCTTGAACTTGCGA	352
contig14275	0.900134	0.970985	0.071057	0.131363	nohit	ATTCGTACCCATTATATATAAAACTTCTCTCAACTGCAAGTACACAATTTAATATCTCCAGGAGCTTCTTCCTGTATTGCTGCACCATTTCGAATATATTGCTCCCCGGATGATAAAAGAGCAAATGGATGGGAATTTTCTCATCCTTTGGCTCATATATATATGTGTGTATGTGGTTTTCTAATTTGCAGTAAATTAGGATTTTATACATGATAAATCAAGATCTTTTGGGAGGTGGTTCCTCGGGTAGTTAAAGCTTCAGCCTTCAGATTATTTATTTGTGGAAACAATATTTATAACTTTTGTTTTGTGGGTATGGTGTTGCAATCTAATTGTGTTTATGGCTTTGTTC	352
contig14279	2.40493	0.632122	0.106395	0.181266	nohit	ACAACATTTGCATAGGTTGGCATATGCCACCATTAGATAAATATTACAGTTAGGGATCCAATACACAAAGGTTTCCAAGCCTCTATCTCACAGCTTATCTGAACAAAAATGAGAATGCCTTCATTTGAATATATCATTGAGATATGTACATCAGGAGGTGTAAGCACATGGAATGAGTTAAAATTAGATCTGCAAGCAGCAGTGGTGAACTGTAGATGGATTCAGCTGGATTCAAGAGAGCAGCGTAGAGATGAAAATATTTCGATCGCCGTTGGCCTCTACGTCTAAATCACAATTGCAGCTTCCATCCCCTTTATTGTTCCAACTGTAGCCTACAACCTCCCCAGACTG	351
contig14284	-2.97498	1.80618	0.0168105	0.0404228	nohit	ATATTCTTGAACCAAATATTTTCAAAAATGACAATAAAGTTCTAAATAATTCATGGGACTAATCACATCCCCTACAGTAGTGAGGAGCGATGCCAGATCGGTGCTAACTCCTACTGAAGTTATCATGATAAGAAATTAGGAAAGAAATTACATTATAACCTATAACTAAAATGCTCACAGTGGACTCGGTCCAAGTTTGACATGATAGCATCATCCTCTACTCGGTGACCTCAGTCAGCTTCGACTCCATCCTTCTCCTGACAGTCTCACATCTTTTCCAACTTATGAACTCTTTGCATTATGCCCTAATTCATCTATTCAGGGAGCTGAAACTAAAAGAAAAGAAACA	349
contig14289	0.498035	0.0311274	0.787644	0.856055	nohit	AAATGGAGTCACTATAAGCCTGCAGTACAGCGCACCGACAAATCGTTCAAAAATAGCTACAAACCCTACCGACAAAACCAACACTGTTACACATGAAACGATCACATATAAATTACAAAACCTTTCGACTAGTCGATGAATGCCATCGAACAAATCAGTGGAGTTACAAGCAAAAACGAGCCCACTGAAACAATATAAAAAAATTTGTTATGAGCATATGACAAAAGGATCAATCTGGTTTCTCAAGGTAACCAAACACACCCCACCTTGGCCTCATATAGAACACAATTTTGACCTGACTCATTTTTGCCTTGGTATGATTTTATCCGCAAAGGAACTTTCTGGGACT	349
contig14291	1.59757	1.41727	0.0186523	0.0435325	nohit	ATAGCTGGATAAAAAGCATGGAAGGAATCAAACTATGTACATTTTGATTAAAACCACCAAGTCTTTCACATGGAACTCTTAAGATTTCGATAATAAACAACAAACAAGAGAATGCAGGTATCTCAGATCATGCTCCCTCGCAGCCCACAAGGCCTCTTCAGCTTCATGATCCGTATGGATCGATGCAATTACAACAGGGCACATAAATCATATTCAGAATGTCTACATGAACAGAACCATTTCTGACCAGTCATTCTAGTCTTGACATCATTTCTGACCAGCCATTCGAGGCTTGACATCAATCGATTTGAAGCTCCAGAATTTGTGATCCAGTTAATGCAACAGCCTCAA	351
contig14295	1.54243	0.737641	0.0907034	0.159254	nohit	AAGAAAAACATCATGCTTTCATTTCATGTACTCGTATTTTAACTCTGATCACTCGAAGCAATCTGTAGACAGTGTTAAGATCAATCAAGTTTTACATAGATGAGATCTCAAGCGACTACTCTTCCATCACACCCATATAAAGATGAACACTCTCTCTCATTTTGACTGACAGATGGCAACATATGGAAGCTAACTGAGCGTGTAAACTCGACATACATGATGTGAAGAGAAAATGACTTCTAAATCCATAATACCTTGTTAAACAGCAAGTCACATCTTTTGGTACGGTATTTGTTGTGACTCCGAAGAAACAAGAGCTGATTGCTTAGGATGAGGAAAACATCAAGCC	349
contig14313	-3.19737	2.10721	0.00844063	0.0231129	nohit	TCTGTGTAATTTAGGGTGTATCATATGATTTGGGTAGTTTAGAAACTTCATAATATTGGCATCAGGATCAACACATAGGAAGTAAAAGTTTGGTACATCCTGAATCAGCTGTGTTTACCTGATGATTTTTTTGGTCTGTATACTTTTGGCTGACATATCTAGTTTTGGCTATTTGTTTTAAATTTTCCTATGCAGACGACCAACCGCACCGAATCATTCTTTTTCATGACTCTTTACCTTTTATCCCTTTCACTGAATCTACTCTGTGGTACTCTCCATTAATCTTCATGAAATCGTACTGTTTCCTATCATTTGTAATTTTTGGTTGAGAGTTGCAAATTGTTGATAATGT	352
contig14315	-1.50196	1.13622	0.0138906	0.0347293	nohit	ATTATATCAGACTTTGCAAAACCTCGATTTATAATGAAGTTGATGTGTGTCTATGTTGATCAATGACACTGGTAATTGCTGAGACTTTTACCAGTCGACTTCCAAGTAACCAGCAAGTTCTAGTGGTAGAAGAAGTTTACATGATTGTTGAATGAAGTGGAGGCAATGGCAGCATATGCTTCATGCTGAATTATAATCACATGTTTCACCCCAGTACTTTGATCTATATGATTTTTTGCCTTTGAATTGTGGATTTGTTCCATGAAGATGTTGTAGTGGTGTTAATGGAGTAACTTTCATTCATAATTGCTGTAGAAGTCGACTATGAATTTTCTCGATATCAAAATTAG	350
contig14325	0.945494	0.575637	0.160794	0.252572	nohit	AAAGGCACGCATTTTTGTTGTGCTTGCTTGAAGTAGTAGAACCTGATATGATGTTGGTTCTTATGGTTCTCATTGCAAAATTCAAACAAAAGGGAAAAAGGAAGAAATTCAGCATTGTTGAAGGAAATCAGGTGATTTTTCTATTGGAATTGTTGATACTCTTGTAAGTATAAAGGAGATTGATGATGGAGAAAATGATATGTAAATATGCAGTGACATATAGAAGCACTCAAAATGCCTTCTGAGAGTGGATTATATATGTGAAACATAGTATGTTATTACAAACAGGAGGGTATGTGTTTAACATTGGATAATTTCTTGCTTTTCTTTTCCAATGTTAATATCTTG	348
contig14326	-2.97498	1.80618	0.0168105	0.0404228	nohit	TTCGTGGATCTCGCTTGATTTTTGTTTGATTGTTGGAGTCGAAGGGCCTGCTGAGGTCAGAGCTTGGATTGAATCGGGGATGGTGGTTGGATTTGGAGTTTAGGGGATTTGGAAGTGGTTGCTCTGGTTGGAATTGTAGAGTTTGGTTGCTTTCTTTTGGTTTAAGAAGTGTTTTAGGAAGTGAGATTTGAGTTGGAAGATACCTTTTCTAGCCGGCTTTGTGGTGATTTGATGCTATATTGGGCGTTTCGCGGCCTCCTGGCGTGGGATGTGTGATCACTGAGGGGTCCTCTGCGCGTGCTGTGGAGGATCCCGTTGCAGGAAGTAACTTATATTACAGATGGGCTCT	349
contig14327	2.54243	1.48951	0.0129736	0.032969	nohit	GTACAAATTATAAACTATTTTGAAGGTTACTGATGCTAGTTCAAAATTTAGAGGGTGTATGTGTAACATCTTTTGGGGCATAAAGAATATTGATTGAGTGTATGATTTCCTTACCAAATTTATTGAACTTGTGTTCTAATCCAAACAATATTAGTAATATTCAACACATAAAACACATGCAAACAATTATGGGCCAAGCTAGTTTTGGCATAAATTTGTATTTACCTATTAATGTGAGTTTACAGAAGGCGAAGAAGGAATCTGAGTGTATATTGGTGTGCCTATAAATGTAGTTTTATGCCAGCTCAATATTTAAGAGTTAATAGTTGCGGACAAACATACAGGATCT	349
contig14329	0.0829977	0	0.918906	0.944097	nohit	GCTGCATCCATATGCATCGGCAACCATTCCTATCAGCACACTACCATCACCTGTGTTTATGGACGTCAATATTAATGAACCAATTTATGGTATTTTCTGGTGGAGCTCTTGTTATAGTCTTTTCTGGTATGTTGATCAAGTTGACTGTGAACTAAAATGCCTTCTCAGTAAGCTGTGTTCAAATCTTTCGTGTTAGAGCCATCTATGTCATGGGATGTTTGATAAATTCTTCGATTTTAGAGCAATCGAATGGAGGCATGAATGTGTGTGCTTGTCTTCAATACACACTCTGAATGTATCAGTCTCATTCGTAAGTTAAATTCATCCCCACCTTTCACATGTTGCATAT	349
contig14331	1.40493	0.288434	0.294572	0.410845	nohit	TCTCTTGTCTAACGCTACAGGTGGATCCAAAAAATGCTTGAGATGGGAAGTGGAGTGATCTCTTCAATTGTAGAATCTTGCCTCACTCATTACAGTACAAAAGTTTATTTTCTTGCCAGGGCACTTAGAAGGTATTTTTGATGGCTCATTGCAGTAAAGATATTGCTGGGTTGGTACTAACACCTTGAGTAATTTTGTAGTATTAGATCTGATCTCGCTAAAATGGTGGAAGCTTTTCCTCGCATCAAACAGTCAGTCATTTATCAGTTTTGAGCTCGGTAGCAAAGATCTGTAAGTGGTCAGCTAGCTTGGAGATATATTTAAGCAGTGGGTCAATGATTATTGCC	347
contig14334	-3.71195	3.0103	0.00112648	0.00420315	nohit	TTGTTTTATGGCCTTCATTTGCCACTTTGGCACCAAGTGTTATCAATACAGAAACAAATACATTCCTTGTGTGTGGCAAGTGCATATGTAACATCGAATGACAAGACCTTTAATCTCCATCCCTCTGTCAATTTCTGTGTGATGCCATCCTGATATAATAAGAAAATTTCATCAGGGTTCCTTTTGAAAATAATATAAGCAGTCGCAACTGTCTAATCTTCTATTAATTCTAGGTCTTGTGTGATTTAAGACCTATTTTATTACTGTTACCTCTGAGCAGCATGAGTCTATGAGAAACTTATCTCTTGTTAGTGCATTTAGATCTGCTTCGGTTATGTCTCATTTTTCA	349
contig14337	1.083	0.147572	0.467964	0.58199	nohit	GCAGACATTTCTGGGGGAGGCGCCTCCATCTTCAATGCTGATACAGATTGGAAAGGGACACACAGCACCAACATCACCATCATAAGTTCCGAGTCTTCATCTAATTCCTGTTTGTCAACTTGTTTGGATCAACACCAACTTGATTGTCGATCTGGGTTTGTGTTTATTGAGAATTTGGATTGTGTGGAAGTTGAAACAGCATCAAACTCTGAGCCCACAAACTCCACGACGAGCCGACTGTATGAACAAGCTGTTGTCGCGCTGTACGTACGACTGCAAATTTACCTCCCGACTCCCCTGCAGCACACCTTAACTATTAGTATCATGTTTTTCCTACATATTAAGACAG	349
contig14350	-1.917	1.67416	0.00328151	0.010635	nohit	GGCGGTGGAGAAGGCGGGGAGAAGGATCTGGCTCCGGCTCTGGCCATGGGTATGGCTCAGGATACGGCGAGGGTGCTGGTGGTGGGAGTGCTGGAGGATACGGCAGGGGCGGCGGCGGCGGCGGCGGCGGTGGCGAAGGGGGTGGTGACGGCGCTGGATATGGTTCCGGGCACGGCTACGGCTCCGGATATGGCAGCGGCGGAGGCAATGGTCACTACTAGATTTAGTACGTGTTCGCGGCTACGGCAATAAGAGCTGTGATGTGTTATCAGTGCTTCGGGTGTGGGAGACAGTCAACTAAGTGGTGTGTACTGCCATATAAGCTTTCTTACTGATATAAAGAAT	345
contig14356	-3.19737	2.10721	0.00844063	0.0231129	nohit	AAAACACATGGATCCTTCTGTCACTTGGATTTAAAAGTAGAAATCAAAATGGTTATAAGCTTAGTTAGTTGCAGCCTTCCAGCAAATACTAAACTATTTTCATCTCAAATTATCTTCTTTAAGATAAGAAGGCTCCATTACTACTTATGAAAACTAAAGCAGATTTCTTCCTATTTCTCTCACATTACTTACTTTAGGTATCACTGACCTTTTAAAACATGTCATTTCTTATATTACAAGGAAAAACAAAGACAACAAAAAACTTCTTTGTAGCAAATATCCAGTGAAAATGAGTTTTCTAAGAAGAACAATCGAACAAAACTAGTCCATTAAAATTAGCCCCACAAT	348
contig14359	1.28463	2.28554	0.00348526	0.0111439	nohit	CGGAATTAGAACATTTACATCATCAAAAAACAGAGGTATTCATTATACAGCCGTCACGATGTAACAGAATTAATTGATGGAGGAGGTGGATCCCAAGTTCAATCAGAAGAAACATAAAAGTTCTTCCAGAATACAGTCTTTAATAGCATCAAACAGACACCGTAGCACGTAAATTGAAATGCAATAGAGACGAAAACGCTTGAATTGGACGCACAGATCAACGACAGAGCCTACGAATCACAAGTACATCTTTCTTTGACAATCGGATGATAGAGAAAAGGGCGAGAAGACGAGACTGAAGGCGATCCGAAGACTAATCTACTCTACTGTTTGGCATCTAGCGATGACA	349
contig14360	2.083	0.83708	0.0652115	0.122455	nohit	ACAAACAAATCTGATAGGTGCGCCCTTTCGCCCAAATTCATCACTTACAACTTCCACACATCTGCACCAACTACAATAGATAAATAAGTCTCATGAAAGAAATGCCGTGGTTGAACGAGTATTTACACAGTATTCTCTTAATTCCGAAGATAAGCAATGCGCCTTTAGGCACCAAAATAAAGAAACCATTGAAAATACAAGATGCTACGTCACCGAGCACAAAATGGGCACATTGGCATTGGCAAACATACCTTTACTCGCAACAGCAACACGGCGAATACACGAGCAAAAGAGATGGCAATCTGAGTATCTTGGTATGGTGCAGTTAAACCAGAATAACTTGACAGGA	349
contig14371	-0.917002	0.147572	0.355741	0.472429	nohit	GATGGGAGGAGGAATGAGTTAGGATATGAATAATCCATGGATTCTCTTATTGCTTGTGTGCTCGGATTCATAATCCTCTGCTTCTGTAACGGGGAGCTTATTGGTAAGAGATTTATAGACTCGTCAGTCATACTTTCTTATTTTCCCTCTCTACTATGAGTCTGTAGGCGAATCTGAACCTATTTAGAGAGACTTCAATGAGCATGGTACCCTTTGGTTAGTTGTCGATGTAAATTACATGACCCAAAAATTCTTATATGCAGCCACCACTTACGTTAAGAATCTTTCTTAACACTGTTGGTTGTAATCTGAATATTCGAAATATGTTATTGTACAATGAAAATCCAA	348
contig14372	0.404926	0.0241774	0.834046	0.893178	nohit	GCTGGATGGAGGTTGACGCTGCTATGACTTGGTTACATGGATGAGGGAAATCTAAGAGCTGTTTGAAAAACTCGTTCTAATTTCCATGCATCCCAAGAAATGCATATAGCAGAATCAAATGCCCCATTCTGAAAGGTGGAATATGTTCCCTCGGCCCCACCTTGGTTTAGAAGAAATAATTTTTACGAAATGTGGATCACCTGTTATTGGGTTTCGTGCTGCTAATCAATATCAACATAAGGCTTACCCAAAATTTTCCAATGCTGAGGTAAACAATCAGAATTTGACATCTAAAGTCTAAATTTGGTTGTAAGCAAAATATTTTCCAGATTATTTGATCCATTAATG	348
contig14377	-1.23893	0.288434	0.20868	0.311865	nohit	TATGGTTTCCTGTTTTTGCTGTAGCACTAGGCAGTACATAAGCTGAGTCTTTTTTATGGGCATTACCTACTTTATTTATTTTGTAGTTATATTCACCCTCTCCATGTGATTTTGAATTTATCTACCAAGGAATTTTCATTATGATATCATTTTTTATGTGATGTGGATATGGTACTATATTTTACATGATTTGAAGAAACTCCTGGTAGTTTAAGTGTTACATAGTGGCAAAATGAAATGAGATGATCCTGGGTAATTTATAATAAATTATGAATGTGTCAACTAACTTATTTGGTAAAGACTTTAACAGCTTATCACCGGGTCCTGAGCTCGAATCCCGCTTTCACTC	349
contig14385	-2.01654	6.68794	4.66028e-09	4.34608e-08	nohit	GAAAACAAACGAAAACACATTAAGAGAGTCCCTAATACAAAATTCTGTGCCAAAGATGTTATTCTTGCAGAAAACGAAAAGAACCAAAAATACACTATTAAGGAGGAGAGCACAGGGAACAGGTTGATTGCCTCTAATACCTAGGATCTCAAATCACCAATCTCCCACCTTGACTGAAAACTAGAAAAAGGAAAACAAACTAAAATCAATATTAAACTGGGATAAGAAAACTACAGCTTTGTTACGGCCGAGGCAGATGTTAAGCACACACATCATCGGCCTGATGCCTCAGGGACTAGGTTGCAAATCTCCATTATGCTCAAAGGTGGCTTCATGAACCTAGCAACC	348
contig14387	-3.72436	8.75962	1.10537e-10	1.21803e-09	nohit	CGGATAAGTAACTGTACTACTATCATGCTCCTTAGTATTGTGCTTTTCCTCCTATTCATAGACTATCACTGCTAAAGCGGTTAGAGTCGATTGCCAGTACATCAAAAGTATGCCAGGAGACAGCTGAATGGCTTTTCCACTTTGTGGTTTTTTGCTGTTGGATATAGTGAAGTTGGATGATCACCACGGCATGGGAATGAATCATGTTTCAGGTTGTGTCGTTACCAAACTGGCTTGCAGATTGTACGTATGTGTGCTGGACTTTGAACCTTCTATTTGCTTCAAGTACTCTTAGGATCCACTGATGGAATATTTTACATTGTCCTATTATTATGGAAGTCATTTCC	347
contig14392	1.40493	0.288434	0.294572	0.410845	nohit	GCCTGGTTCGGGGCTACAGTGCGCCTGTGGGTCCCGCCGGAACTGGATCCGCCGGGTAACCCGTGTTGGTATTATTTTGGGGTTAACTTCCCCACGTAATCGAGTGTTACGCGATTCGTTAGACTGCTAAGATTTCTTCTCTACCGTTTAAGCATCTAATCAACGTCTTTTTAACGGTGGATTAAGCAAAGAGGAATCCGAGACCACCACGTAAGAGAAACCGATCCACCCTTGTTTTACGCCGCCCTTTTCTGCAGCTCCACAGTATCTTTGCATTGTTTTGTAATGGATAATGCCCTTGACATTGTCAATGAACAGCTGCTAGAATTTACACCTTGTATTGGTC	346
contig14398	-0.715368	1.00857	0.0131468	0.0333532	nohit	AAAACATACAGGTTATCATATTTTGCAAAGATCACCAGAGATGCAGTACACTGTTTGGCTTTTGATAATAGGAGAAAAATAGACACCAAGTGTTTACAATCACATGAACAAGCAACTTCCAGTCTAGTCTATACAATCACATGAATAAGCAAGCAACTTCCTATGCGATTAATAAAGTAACCAGGCTCGCAATTACATTAAACAACTAGCACTTTCGTTGTAACAGTGTCCACTTTGATATACCCTCATTGGCAAAGTGTCATGTAACAAGCATCAACAAAGAACTGTTTGAATGGTCCTCCTAGATATATATATATATATATATATATATATATATATACTACTA	346
contig14406	2.66796	0.860431	0.0585217	0.11209	nohit	TTACAGATGCAGAACACGTTATGCAACATGCAATGTCACATGGAAAACATGAAGATTTCAACATCACAAATGGTCAGGGATAGTGCTCTATTTGTGCTAGAATTGGAGTCTTAAAGAGGTACTGTGACTCGATGGTATTTGTTTCTATGCTAAAACACTAGTGGATTGTGTGTTTTTGTAAAGATTCATGAGTTAGAATGATAGCATTTTTAATATAGTTGTAAACAGCATTGGAGATGGTGCTTTCAAATGGTGTCATTGTAGTTATTTATTGGATTTTTGTGTTTGATGTATGAACTAAATGGTGTGTACCAAATGATGTATAAGCTAGTTTTGTACCAAATGAG	347
contig14407	-3.19737	2.10721	0.00844063	0.0231129	nohit	GTCTAGTGCTATCTCCAAGACCTGAGTTAAACCAGAAATTGAAAATGAAGTTTAATAATTTTCAGTTATTCTCTAGAGATGTTAACTTGGATTCTTGATTTTTATTCCCTTGTCTATTTTGAGTTTTGAAATAGTTCTAGACGACCTGCTTCTTTCTAATATATTCATATGCATTTTCTATATGTTTGAAATATTTCAAGATATCTATGACTCTGAATTTGGAATTGGCAGAATCATGGTGAGCAAAAATATATACTAAAGTGTCTTGAAAAGTCTTGTCAGTGCACATGACAGAAATGCTAAACTAACTACTTCAGAATTTGATGATCCAACAGTTACTTCCGAT	346
contig14411	-1.50196	0.454488	0.119735	0.19864	nohit	ATTCGATACTAGTTTAATGGTGATCAAGGTGCTACTCACACCCTGTACTTGTCATCATCTACCATGTTTCTAAATTCTAACTTTCTACTATGATATTTATTGATGGTAGCATGAGATCATAGGAGAAGAAAACGATGCATCTTAATTCAGCATATTTCTTCACTTCAGGATTAAGCAAGATTGTTGAAAAATTGCAAATATGATGTTCTTCACAATTCTGCAGGTCTAGGTGACAAAGAATGTTTAGAATACTATGTAGATCAGTTCAGACCTGGCCTAAATAGACCCATGGACCTTCAGGCTGGTTGCTAATTTGCACGTGATCTTCAAGATCTCTAAATTCT	344
contig14412	-1.23893	0.288434	0.20868	0.311865	nohit	AAACCAGACATAATATTTTAACCAATAATAAATTTTATATGCACATTCCAGGATTTTTAATATAAAAAAGGAGGAAGAGATGCAACACAGTTATCGGAAAAGCAGTTCAAAGTGGAACAGAGATAAAAAAAGTTGAAAAGACTGTTTAAGAAAAAGATATTTTAGTTGGTTGATCCTATATTCAAGCAATCAAAGTCCATGCACATAACCTGATATCAAGGCATGCCATTATCCTGACCTTAAGCATCAAAACAATCTACTTGACAAATCTCATTGTACAATTCTAATTACAGCTCTAAGCACTCTTTTAACCCAAACATATATTAGAGCGAATAGTTACCATGC	345
contig14414	-0.33204	0.0311274	0.625423	0.723357	nohit	ATCAGAATGAAGGGATTAGTCTGACCAGAAGTTTGCTTGGAACTGTCATAAGCATCCATTATTGATCATGAGAACAGTGTCTCATCAATCATTGTGGCATTACATTCCAGTTTTGGATAGCCACCTTATGATGGTGCTGATGTAGATCAGATCAGATAGGTCCAGAAATTGTTATTACTCTGTCTGGTGAGTACTTGAATATTCCTCTAGTGAATCAGAATGCTTCAGTTTTCATACACCTCTCCTTTATTGGTGTGCTAGACTTGTCAGTTTCTTTGTTGTAATTTGCAAAAATAGGAGGGCGTTGGTCCTGCATCAGCCTGTATAGCAGGTATTATGCCTT	343
contig14419	-2.46954	12.4397	2.81818e-15	4.50244e-14	nohit	TGTAATAGTATGCATTCATATCTACTAACATCACATGACATAATAACACCTGGGCTTACATTCATCAGTTGAATGTACCAATTTGTTGGCAAATTTGTATGGATGCATGCAAACCACATGCAAAAGTTCCTAACAGAAATTTATCATCAAAAGACTATCTATGACTTAGAACAATGTTGCATAAAAGTGAAATTGGCGTTTAATGTATAACACAAACAGGCTACCAATTCTCAAAAATGGGTTTAACTAAGCATTAACGGTTGACACCAGCTAATTCAAGGTCTTATAACCAACCCTCACTAAGATTGCTCCAAACAATGTTGAGACATCAGCAAGAAGCTCAAT	345
contig14422	3.05798	1.80618	0.0253448	0.055833	nohit	GCCGGAATTTGGAGTTCTGGAAAAAGATGGCTCAAGTTCTAGCAGCCACTCATCTCATTCGTCCGGGTCAACTTTCTGAATCGAGTGCTTTTATGATTCGATATCACATACTGATATATTATCAAGTGTACAGCCATATCCACTGGATAAGGATCCGAACAAAGGATGTTGATATCTTCGTGTAGGTCGTTTTGTTTATGGTGGTTGCTGCAAATCTTCTATGTAGAATTGTATTCCTCAAATCCACAAAGAGCAATGTCTTGCTTCCACAAAGGTGATTGGTTACTGTTTGTAAGAGTTGTGGAATCATTCTTTGTATCTGCCCAAGACTGATGAAAGTGTTG	344
contig14423	1.40493	0.288434	0.294572	0.410845	nohit	ACCTCATTGGAAGATACGTGTTGAGCACAACATGAAACAGAGCAGAACAGAACAACCCACCTACTATCATCTCTGCGCGACACAGCACCTTCACTGGATCCACAGTGAACCGCAACGAGGAAGGGGCTGAGACGACGGGACAGCAAAAGCTGCCGCAGTTGCAGGGTCTCCCCCTCCCCCATCCAATCACATCCTCGACTCTGACACGAGAAAGAAACCACTCATTAGGCGCCATGCGGTTTAGTCTTTTCCCCAGTTGTACACTGGACAAACGTCTCTCTCTCTCTTCCGGTCCTATCATCCCTGTACCCACAAACAAGAAGGTAACAACAAACGATGATGT	343
contig14425	3.05798	1.80618	0.0253448	0.055833	nohit	GGTCGTCGAGGCCGTTGCCGTCGTCGCCACGCTCTGCTTCTTCTACCTTCGCTTCGGGTTCCGCCTATGAGTGAGACGCTCGTTTGGTGTATCGCGACATGCGATCGACACGTCGATTACAAGGCCGCGTCGTAGTTAGATTCTGAAGAGAAACCATTTGCTGTTGGTCGCGTACGTCCTGTATCCGTTGTGCTTCTCTTGGATGCTATAATTGCTGCACATTAAGCTCGCTCTATATCTATATATTGGAAGAGATGCAGCTATGGAAGAGAGCACATTTGCGTGGGAACAAACTCATAATGTGTTGTTGTTTTGATGTTGTCTGGAAGTTTAACTTGGATTCC	344
contig14436	0.787542	0.892526	0.0923485	0.161768	nohit	TTTTCTGCCACTGATTTGCCTCCTGGAATGCCAGTGAGGTCCAGTGTTAATAATGATCAAAGCAGACCGGGTTTGCGAAGTGAGATGCTTATACTGATAATACCTTAACTAATGGCAAATCCACGCTAGTCTCTGCTACATAGGTTATTGAGAATAAGCATTTCAAGGAGCCACTTAACACACTCCAAGAGAAACAACTGTAATGACAACATAAACCAGTTTAAGCTGTGGAAAGCTAAGCACTCGCTCAGCTTTCTTATGATACGTCGAGTAAATCAAAGGTAGCATGAACATTTTCAGCCAGCATAAATCTTGGATCATAAAAGAACACTCAAGGTTCAGC	343
contig14437	-2.23893	0.632122	0.0733883	0.133564	nohit	CTGCCATTGGGGTGATTAAAGACGACCATTTTGGTAGTACACGAATTGGACATGTCTTGCAGAAAGTAGGATTGCAGTGCTGTGCTCCGTTTGTGTTTTCCTGGTGTGCATTTCTGCCCGGTGACAAATGATTTTGATGGTGACTCCCTGATCTGTGCGGAAGCAGTGTGTAGGAAATCAAGAAATCAGGAGGAACAGAGGGTTATTAGAAAAGAATCAACCTATTGAGCAACAATGAAGTTCTGGTTCATCGGTGCTATTTTTATTGGTAGGAAATCTCTGTCTGCTGGATTTAGCATCATCCTTTTTTGCTAATATGTTTATGTCTTTTGAAAGCACATAG	343
contig14439	0.590481	3.26768	0.00303101	0.00990693	nohit	TTTGAGAATTGTTATTCATGTCTAAATGAGTATTCCTTAGAGACACTTATGCTAAACAAAAGAGAGGTCCAGTTTGCTGGATTCAGTAACAATTTCAGTTTACTGTGTGGAGCTAAAGCATTTCTTTGCTGCTGACGAGCTTTGAAGTGATGGAACCCATTTATCTTGTCACGTCTTAATGGTACTCTCGTGATGGTTTGATTCACTAGTTTTTAAGTTTTTGTGGTTTGATTCTCCAGTTGGTTTGTATATGCTTGAATGGTTTTTCATGTAGCTAGTTTCTTATATTTGGAAATATTGTTCGAGTTTGTGACATCCGGTATTCTTAACAAGTGTCTAGTTAT	344
contig14444	-1.23893	0.288434	0.20868	0.311865	nohit	ATTCAAAGCATGAAGAGAACCTCTTTAGAGCCTTGATATCATCACAAGTTTAAGTAGCACTTGATGTGAGGACGGACCTCCAAAGGATTGGCCTATGAGCTACAATAGAGAGCAAGGCGAGGGGAGACAATGATGTCAACAGTATCCACAATGCACGCATCCGTTGCCCCACCACCATATGACACGATGCCCACCCACATCACATGGCCGTGTCTTCTTCCCACTCCAACACCATCCCGCCGCCAACGGCCCCCCCCCACTATAGCTCAGCCGTCGAGGCGCAGCCAAACCCCGGTGCAGCTCAACCGAAACGAGCAGTGAACTGATAACAGGTAGCTAAC	341
contig14445	0.314323	0.0695614	0.785005	0.857042	nohit	TCAGCATAATGGTTTTAGAGGGCTTGGCATGCCCCGATACGGATGCTTCGTGTCTCCAAAAATAATATTAGACAAGAAAAGTGCTGATCTAACATCATGCAGCAAGGTGGGTGGAATGATATTTCCTGTGGCACCTAAGGTGAAATTATTTATTTGGAGACACTCATACTTATAGTTGAGTGTTTTTTTAAATAAAAAATCATCACATCAAATAGTATATAAGATGTTTACATGTGGACTCAAATCTGAAACCAATGGGTTATCAGTTGTGCAATAGATTAGATGTCTTTACTTGTACTAGTTGCATTGCTTAGATGTCTCTACTTCTACTAGTTGAATTGCA	343
contig14446	-0.917002	0.147572	0.355741	0.472429	nohit	GTTGGATGGATTGATAAGGAATTGATATAGCAATCTGAAGAAGTTAAAAGTCTCAATCTTTGAGCATAGATGACTTCTTCATAGGCCTATTCATCATTAATTAATAATACCATCTTCTGATACACCTGCTTGCAGATTCTGTTTTCCCTATTATGCAATTAAATTAGGCTGATAGTGCTTGGAACCATACAATCATGAGCATCGTCAAAGCATAACCTTGTATACTCAACATAAACTATGCAAAAAGGAAAATTAAAGTATGATGTATGATATTCATGTACTCCTTCGCTGAACATGAACAAAGATAATGTATCACAGGATTATCGGCATGCTTTGAGCTC	341
contig14448	0.890353	0.359873	0.272799	0.385612	nohit	TGAAGCACCCAATGTATAGGCTCCATTTTCCTTTTAACATTGGAACATCCTTGCCACCACCGGCTTCCATATAATTTTGTTCTCTTGAAGAATCAGCACATTTGGCTCCCAAATTCACATTTGTTATATCCCTAACCATTATAGCAACTTTCTGAAGCTGGAGTTTGTTCTTTGTGCATCCGTTAGGATATTGTTGTTTGGGCTGTGTCCATTTATTTGGTAAGTCCTTGAGAGTCAATTTGTTTCAACTTTTGCCTTTGATGATGCCAAAGAGTTTCAATATCTTATTGATATGTTACAGCAAAATGGCTTTTGCTAAAAGTTTCTTTCATTTTGTTTGTTTT	344
contig14451	0.0829977	0	0.918906	0.944097	nohit	GATTTCTCTACACTAACTCAGTTGTAAATAACGTCATACATGTAATGCTTTAAGAGATTACAGTAAACAATTTGGATAAGATAGTCTTATCTTAAGCAGTAAAATTTACAAAAATTAAAACAACACCAGTCCTTCCCAAATGTGATCATACTGCACCCGTGACTAAAAGCAGCTGAATAATGAAAAGAAAGTTAGAGCCAAATGCTTATCAAAATGACCAAAATTCAATAAGAAGAAATTGCCAGTAAGCAGATCAGACCATCTATTAGTTTGATGATCCTGAAGGTTCACACCAGAAGTCAGTGAACCACACTGTCAAAAGCCAGTGAGAAACTGTGGTGA	342
contig14452	-2.72436	1.09921	0.0195593	0.0449685	nohit	CACAAATAGGACTTTCATTGGGAAAAAAAACTGACACAAGGTACCTGTATTAACTTCCACTTTGACGACGACATCAATCATTCTCTTCAGAAGATCTCCTCAATATTGAAGCCTGTGACAAGTGGATAATGCTGGCCGATTATTGTGCGTGTTCGCTGGGGACACCCGGAGACGGCAGCTTGAGATCGGATGAGAACAAGATACTGGTGCTGGCATGAGTAACTTGGTTGGTGTTGAGAGGAAATAATTGTCTCTTGCTCGAATCTAAATTTGTACTCAGTGGAGGTTGTTTAAAGACACCAATAGTTATATGTACAGAACAGAGGTTGCATCCTATTAATT	342
contig14453	-1.917	0.83708	0.0376238	0.0776513	nohit	CGGGGAGCCAAGTGATGATCAACAATAGATCATGCTCATTGTACACTAGTTGTACCAAAACAAAAACACCAGTAGTTCGTAGTTTCCACTCGATTGGCATCCATTTCCAAAGTCGGTGCCTGTATCCACTGAATGTGCTGTTGTATCATTTTAGGTTTCATCATCCTAAGGCAAGAGTTGTAGTAGTTTGTAGTTTTCACTCGATCGGCATCCATTTCACTGGGTCACCTGCCTTGCACCACCCAGCCTGTAATATTTTACGACCAATCACCCGGGAATCATTGTGGAATTTGTTTGTGACTTGACATTTTACTCTGATTGATTTAAATGTCGTACTGGAAA	342
contig14455	-0.917002	0.147572	0.355741	0.472429	nohit	GACAGGTTTGGATCACATATGGAAAGAGAATAACTACAGATGCTCACAGGCTTGTACAAATGACACAACAACCACCATAGTAAAAGTGAATTAACTAGAATGTTACTTTGACAGCTTAAAGACAATACTTAAAGAAGATTACAGTAGATCACATACTTTTTCTCTCCCGTACAAATATCTGTCAAGTAGCAATTTTGCCAATGGGCATAAGCTTTGTTTTCAAGTACTTCCACCATAAATAAACTATGTCAATTACCTGAATGTGGGATGGACCGATGGAGGCTATTTAACAGAAAGCATTAGATGATCTCCGGTATCCTCTCTATATATCTATTGAAACAAC	343
contig14456	-1.917	0.83708	0.0376238	0.0776513	nohit	GTGCTTGTGGATGTCGTCTTCTTGGTGTTGCTGCTGAGACTGCTGGTTCTTCTCTTCTCCATGCGGTTCCTGCACCTGCTGCTGCTTTACCTGCTGATCTGCCTGGTGTCCATGATGGCTTCCGCCTCGTTTCCCCTGAAGTAGGCAGGACCTCCGTTTCCAGATGCTGATGATTCTGCAGAGAGACAGAGAGAGAGGGAGTGAGTGAAGGTAGGCTGATGAGACATCTGCCCTCTTTGTTGTTTAATGCTTAGCATGCCGTCTCTGTGGCTGTTGTCAGTGGGAAACGCTCCATTTATGGTCGTTTATTCTGAATGAATTCTCAATACACGATCTATAGTTT	343
contig14457	0.346032	0.0197679	0.869509	0.918269	nohit	GAAACCAGTTAGTAATTGACTGTAATCAAGATATCTGTTACAGAAGTTGGGAGTTACCCATTATGACATGCAGGAAAGAGACAAGCCCAGCAATTACAGATAGAAAATTAAGAAGAAAAGAAAACAACTAAGCTGGATTCTCTCCAGCCTCCAAAGAACCGTGTATGAGGAACACAAATTCATGTCACATAATCCAAAAGGCCATCGACTATACACATTAACACATGATTTTCCCGATATTTACATGTTCCGTACATGTATATTCACTCACTGTGGTAAACTGGGGTGCTGAATTGCAGACACACAACAACAGGTTAATTTGAAACTTCAGGCTGAGGAAT	341
contig14460	-0.917002	0.221359	0.258028	0.370321	nohit	TAATCTTGTTCAAAGAGTGATGTGAAATTTAGAATTCAACTGACCATGAAAGTCCAATATGTAAAAGCAAGAGTAGCTGCACCGGGTTGGAAAAGCCACCCATCTTGTCTCTAATGGAGATGAGAGATTGTGGTAGTGAATTATCCAAATCAAGGGAATTGGCAGTCTCCATTCAGGAGCTGCAGTCTCTTATTGCTGTAGGTTTTCTACTTCCGATGAATGTTCTACACTTTATGATAGTGAAAAGCTTTCATATTTTCTACTATGGACATGTGTAGCAAGTAGCATCACAATAGACGGCTGGAGAACCAAGTGATTTACTTGGGTATAGAAAATTAAAT	341
contig14466	-2.23893	0.632122	0.0733883	0.133564	nohit	TGCAAAATAAAATCAATGAATAATTGCCACATCCATATCGACAAATGACAAAGAAATAATGACTAAATATTGGTTCAACTGTCAACTGTTGACATTAAAGAGTAAACTGACCTGGCCATCGAAGATTACTAACAGGTAACCAACCCGTAAAGGACCAAAAATACACATGTAGGTACAAAGCTAATCATACCAATAATAACCAGTTTAAAACCAGACAAAGAATTCTTTGAGAAAAAAGACATTGTAGTGGACTTGCAGCAGCTTCTTCTTGATGCTTAAAGACCATAACAAGCTAAGACTAGAAATGAAAAGTAGCTTGCAGATAACTGACTTGAGAAAGG	341
contig14470	-0.69461	0.289113	0.182766	0.28117	nohit	CGAGTACAGCAATTGCCGTGTCTAATTTACACAATTTCCAACAGCTACAAATAATTCACAACCAAAACCGCAACATACCTCTTTCACCTTTAAAGATGAGGAGGTAAGAAAAGCTACTGAGCTCACCATCTCCACATGCAAAGTTCAGCCCGGTGATTATCATCCGCTCAACATCTGACTGAATTTAAAGCCTAATTCTTGATGCTATCTTAGCTTACAATTTAGAAACAACCAGTGCATCTTCTTTTATCACCACCTTTCTTGCATCACTGGATAAACCGGTACATCACCAGAAGAACTTGGCGGCATGTACATGTTCAATATGTATCAGTTGATTCGTTCG	343
contig14472	3.05798	1.80618	0.0253448	0.055833	nohit	GATCGCTTCTTTACATCAACTTCTTCGGCGAAGCCGCCATCGTAGGAGCAGATGGTGGAAGCCCCAAGCCAAAGGGAAACAAGCGAACGCGTAGGAGATCCACCAGCATCGCCCCCCCAGCGCCGTGGAAACAAAAGAAGCGAACGCCGACATGGCCGAGAAGTACGTGACGAAGTGGAGGAAATCAGGGAGGAACGACGGCGGTCCACGCAAACCTCGTAGAGCGACGCTACCGATGCCGGCGCAGAGCGTCACGAGGATAGAGATGCCGAGCACAGCCACAGTCCATGGCGGTGGTGATATTGCCGAGTACTCATGAGTTGCATTTTTTATGAAGAAGGGG	343
contig14481	0.498035	0.0311274	0.787644	0.856055	nohit	TTTATTGTACAAATGTCTCAGTACATCCGTCAGGTTCTCGTTTAATAAACTAAGATCTCTTTATTACTACTATTAACAATAAACTGAAATTTCATTTTCTCAACCAGCAGTTATCTAGTGGTGTATTCTTGGAGGCAAATCATCCCCCATTTCTCTGAAGAAAACAACACATGGAACAGAATGGAAGAGCGAGAAGGTTTTTTGGACACTTCATTATGTACATAAGCAACATTAGGAGACCATATCAATTGGCTCCACTTGCTACGAAGAGTTCTGGGGCTCTTCACGTGAATCCTTTAGCTTTCTAGTTTGTTACTGTATCTGAAGTTGTTCATGCTACCC	342
contig14484	-0.791471	0.648211	0.0493731	0.0966614	nohit	TTTTTTTTACTAAAAAATCAACTTAGAAAGCAAAGCAAGAACAAGATTGTGGTTTCTTCATCGGCATGTTAAGCATTGGCCGATATACACGAATGACATTCCTTATGTTAAGCATCGACTGATACACAGAATGACATTCCTTATTTATCGACATCTCGTCAACAAAATTGCTTATCGAGGCTTAAGACATCATCCACGCGTGGATTAAACAGTAGCATGACTACAAAAATTTATTTACATAAATTTCATATCATCTCCACCCCAAAGGGCCACACGAAATGACACACCCTCGACTAGGGAGGTGGGTAAAGGTCGTCCGCTGCTCGATACGATGGG	336
contig14486	0.372504	0.0435021	0.793039	0.857838	nohit	TTCTAGTGGTAGAAAAAATAATTTCTCGATCGCTAAAGTTTGTATGTCTTTTGGATTTTTCTCCAGATTACATATTAAGCAAATTTGAGATCATCTTGGGCATGTGCTGTTGTCTAGTTAGATATGTCTTTCATTTTGTCTTTGATGCATACATAGTTTAGTAGACAAGCTTTGTGTCAGTTTTTCTACATTCTGGGAACAAGACCACCTCTAACTCACAACTTGATGGTCAAGTGGTAACTGATGCACTGTACCTTATTATGTAATTGGCTGGAATTGATCGACATGATGTCGATCTGATTTTACACTGATGGCAATTTTATATAAATCGATGCTAATCTCT	343
contig14498	2.40493	0.632122	0.106395	0.181266	nohit	GCGTGCTATAATTTCAAGATGCATCCTAAGAAATAGGATCCTTGTTCGTGATGAAAGCATCATCTACTTTTTAGGTGAAACAGGAAGTGAAATCTCAAGGTTATTTCTCAGACCAGTTGCAGTTTTGATACCCTCTTCAAAAGCATAGTTCTTTGCAGTGAAGTCAAGCAGTTACACTAGAGATTATTGCAGTTTTGATGCACTATTCAAAAGCATAGTTCTTTCCATGTAACCTTCCTAATACTAGAATGCAGCGAAAGGGTGACAGATGCTTTTAAGCAGATTGAGCTGATAGCAAAAGGGTTCAGGAAGTCATTGATCCGAACACTGATTCGAAGG	339
contig14500	-2.23893	0.632122	0.0733883	0.133564	nohit	GGCGCTTAGTTTTGTTTTTGTGTTGGCATTTTATTATGTCAACAAGACACACGATGTCGATTTCGACACAACAAAATAGTTCAAAGTCGATGCCTGAAGATCTTCATGTTCTCAGTCTTCATGGAAAATGCTGCTCCATGTCTACGTCCGAGGTGGAAACTAGTAACCACCATGGAGTATTACTGTAAATTTGAAGCAGTAAGTGCATATGGGCATTTGCTATCATTGTCGCCCCACCACTCCGCTCCACCCCTGAGGTGCGTTCTCGTTCCTATCATGGTAAGCATAAAGCAATCGCGAACAATGAGCATTTGCAGAGGAATCTGGATAGGTGATGATGA	341
contig14501	-2.917	1.34581	0.0100875	0.026527	nohit	CTTTTGCTGAATTTGTGTGGGAGAAAGCAATGTTATGAGCATGAATTCAACGAAGGGTTTCAGGGAAATAGAAGCTGGTCTCAAGAGGAAAAAGTGGATGATCGAATATGTAGTACGACTATTAAAAAGGAACGAAGGCGAGGCTGAAAGCAGCAATTTTCCTGGTTTGGCTCCGATGCTTATGTTAGATATGTTCATTCCAGGGTTTCTAGCAGATCTTCATGCTCGTGCAGTTTGGAGATGCTAAAGGATGATGTTGATACTCTTGTTCCCGGTAGATTCTTCTGTTGCGAACCACTTTTCGGCTCCTACATGTTTGATGTACGATGTTTCGTAATAT	340
contig14503	-4.30932	4.85597	2.17625e-06	1.43875e-05	nohit	ATGTCATCTCCACCATCATGTCTTTTTAGATGATCTTTTACATCTCCCATCACTTTGAACATATGTTAAAATTGTTGATGCAAGAATTATTTGATGAAGAATTCTATTTTTTTATCTTTAGACATGTTTAGAAAACAAAGTTAGAATAACCTCACCGATACTTCCTCACGTGGTTCACTTAAGATTTGATTTATTCCACTTGTGTTTCATAATTTTTGATCAATCTCGATATTGATCTGCCACTCTTGTTTTTACCTTTTTGTTTTGTTCTATTCTTAGATTAACTAATGTACATAAATAAATAATTTAAATTATGATAATTTGAGGGTAGTAAAATTAGA	341
contig14504	-0.33204	0.0311274	0.625423	0.723357	nohit	AAAAGAAACGATCGCCAACTCAATCTAACGAAATTAATCAAGGAATCTGGCAACCACCAGAAGCATCATACTGTAATCAGACACGGACATCACAAGAGAATTTATCTAAGAATGAACTTTCACAAGAATGACAAGAAATAATAAACCCGAAGTTTCACAAGAACAAGTACCTCCCCTTTTTTTCGCCCTCTGATGCCCCTCGGCGACAGAAGCCATGCGTTCTTCTGCAACGTGCAAGAGTAGGCCTTCAATTCCACGAACGACAGGGTAACAAGGGAAGGGTGACGATAGAAATCTCGCTACTCCACTCGGGAATTGGAAGAACCGGACGTCTAGGAC	339
contig14506	2.40493	0.632122	0.106395	0.181266	nohit	GTTACTCAGTTGATTGATCTAGAAATCTCCATGGAAGATTTATGGTACACACTTTTGCCACCAAGATTATGAACAAAGACAAACTTTTGAACACTAAAATAGAACCATTACCACCATTTGCAAGTAGCATGTGGTGCTTTCTTATAAATATAAAGTGGCATCCGCACGGCCTTGAAGGCTCGACCCACAAGATTACAGAAGAGAAAGAACCTCGCAGCTCCTCATGTGAGGACCAGGAATCTGTAACACACGAGAGGCATCCACAAATCCTTTAAGCTAAGGAGTTATCCTCATTAAAAATGGCACGGAGAACCAAGATAGCATCAAAATCTAGCTCCCT	340
contig14507	0.819963	0.109734	0.551521	0.658112	nohit	ACATGGTTCTCTGTGACAGTAGCATTGCAATATTAGTTTTGCCTACCAATTTGTTCTCCAAGATTTCAAAAGCAAGGCTGCCTTGATTTCACATACCAGAGATAGAATGACATGGAAGAAATTTTGATATAGTCTCCATGCCAAAAACCCCTTCTCAAGTAACTTTTTGCTTTGGACCATTGGAACAGAGGGAAGTGCATTTCCATGACTCATCTGAATGACAGCATACTACTAGTAAGAGTGAAACTGCATCTTCCACAATTGCCAGTCACAACTGAAGGTCCAACAAGGTTGCTATTTTTGATGGACTGGCTAGGTGTTTCAATGATGCGACGATTG	339
contig14514	5.05798	7.22472	6.11363e-07	4.43955e-06	nohit	CGTAAAGTGCCGGATACCAAATAGCTTTATTCTTGTTCGATGTTTTTTTTTTCTTCTGAATTTTAATGTATACGTGGAATGAAGCATAATATTTCCAGCAGTTGCATCAACTGTTTACAGCTTCAGATAATAAAAACTATACACCTTAGCAACAATATGTTCCAAAGCACGAGATCGTCGTAGTGGTGGTGGTGGTGTCTGGTGTTCCTGCGGAAGCGACAACTGCGGCTGTGGACTCCTCCCGGTGGAATCTCCTCAGCTGCTCCGAGATGAACGCCTCGATCGTCCGCCGGAACTCCTCCGCGTCGGCCTCCCTCTCCTCCTTCTCCGTCGCCGCAATC	341
contig14517	-0.33204	0.0311274	0.625423	0.723357	nohit	CATAGAACAAATTCGAGCTAGCTTTTTTACTCAAACCAGCCTCCCCAACAACCAGCTGAATGTCCCAACTATTTGAAGTCTTATGTGGATTTGCAAGTGATCTCTGCTTAAGAATGTTCACTAGTCAAACTAAAAGCAACCAAGTTTTTTTATTGTTTTTAACAAAGATTTCTTGGAGCTCCCTCTACCTGTCCTCACGCTACTAATCTTTAATAAATTCACCTCATCTAATTAAGATATCTATAGGCCTTTTCTCTTGTTTTGCCTTTGGGGGCTACAAAAATTGTTCACAAATGTAACCATTTCTAATTCTATCTTTTATACCAACCCAACACATTCAAC	342
contig14518	-0.33204	0.0311274	0.625423	0.723357	nohit	GCCGGCATTAGTTCTGTTTATTCTGGGAATGGATCGCCAACTTACAGGAACCTTCTTCCTGTACAGAAGAACATCTGCATCTCGCTGTTAAGTCTGTATTTACCTGCTGAGCTTGGTTGCAAAGACTAGACAAAAGAGGTTCCTCCTTTTTTCGGTGTTTAGTTCTTGATGGAGACTTAGACACATTGACTCGAGTAGTAGCATAAATGGGGAGAGTGGTGATAAGTTCACCAAATGTAATATGAAGCCTGAGGACTCAAGATATAGTCCCAGCACTCCGGAAACATTTATCCATTTGTTCTTTTGAGACTGGCTATGTAGACAATGACAGAGACGAGGC	340
contig14522	1.083	0.147572	0.467964	0.58199	nohit	TGGCTGCTGCTGCTGCTGCTGTTGTGATTCTGCAAAGAAAATCGCTGTTGCTGCTGCCGTGTCTTTTTAGATCTATTGATAATTGGTTTGTTCGATTAACGTGGTGCTTCATTCTAGTTGCTGGCAATATGACAACAATTGTGATCTCGGGTTAAGAAGAAGCATTAGCCACTAACTTCTCTGGTAGTCCTGCATCTAAGTAAGGTGTAGAATGGAGTTGATGGCTGCCACCGTTCCAATAGCTTTATGGAGTTCTGTTCAATGATTGAGAAGCATTTAAATCTTTAAGTAGCCAAATAGAGTCGAAGATATTATAAATCAGGACCAGTAAAGTGGTTA	339
contig14524	-2.97498	1.80618	0.0168105	0.0404228	nohit	TGAATCTAATGAACCAACATATTATTCCTTTCTTAGTCGTACAAACATATCATAATGCTGGCCTAAAGTAAAATTTATCCTTATTTTACAATTTGATCATACAAAATGCATCTGCTAAAATTTAAGTTTCAACTACAATTTAAATTAGTGGCTCTGGTCCCCTGTTTTGTTGCCCGTTTTGTCAGAGTATATCTCATCACTGTGGAGTTGATGTCAGATCATTGCTTGTGGAACAAGTTGGTAAGCCATAATTTATCAGCAAAGATGCTAAATTCTCAACAATCATTCAGAAACTCATCTCAGCCGATTTCTTGTAAGAATCCTGAAAACTCAATCCTTC	340
contig14530	-0.501965	0.174895	0.279328	0.393608	nohit	TGCCAATCTGAAGGACATTCACACAAGGGGGAACTTGTTAATATATCAGAGAAAGGTAGTCTACTCACAATTCCGTTTGCAAGTAATATTGAGTTGCTTGACAGTTTCACGCTGGGTTATTTCTTGGGTTAGTCTCTCTCTGCACCCTGAGTTGGTCGATGTAATTGATTTCACACTCTGCTTAAAGACTTCTGACTCCGAATTCAAGTAATGTAAGCATGAGCCCGAGTGCTGATGAAAGACCATTTGTGAGCAAAAATACAGACGGTGTTGATAGGGAGTATAAACTGATCATTTTGACAGTCATGGCTAAGGCTTTCTCCCAAGTTTTGTTTAGCAG	340
contig14536	-1.90493	12.3524	1.35645e-15	2.21185e-14	nohit	ATTTAAATTGGGTATATGGAAGGTTATTTTGTTTGCCTATTTGGTTTATTACATCCAGTTGTATTCTTGGCTGCTCTTTCCAGATGAAATTTGGATTTTCTGTCCTGGTTTTCTACAATTAGTTATGACGTTTGGTAGCAGGATTTTATTTTGGAGTTCATACATTTCTAAATTGGGTTAATTACATCCTTTGGTGTTCTTGGCTGGTTGTATTAGAGGAAGTCAGATAATTTTGTTGAATAACTTGAATTCTGTGGTCATCATTTCCATTGGCGTCATTGCTGTTCATTTATTGCCAAAATGCAGTCCAACAGTGCAAAGTTGTTACATTTGAAAGGT	339
contig14537	0.597571	0.115565	0.575612	0.680204	nohit	TATGATGCTGAAGAACCTGGCATCGTCGTGCACAAGCTTATACATACACATGTTACATGTTGCGTATCCTATATGAGTATACATACACATGTTACATGTTGCATATCCTGTACGAGTATACATGCACATGTTTGTGTGAAAGAGTTGTAGACTCCTTTTGCTGTTTTGTGTCATTTGCACTAGTTTTCCATATAAATCATTGTTTTCTTTTTGGATTGTTCTGCCTCGTCTGAATGCCCTATTTAACAGAAGGAAGCTAAAAACTATTTGGTAAAAGTGTCAATGGTAGTGTCTGAAGGAAATCCTTGACATGGATGATGGAAGACTGTTGCTCGTAA	338
contig14545	-6.39002	19.2659	1.01117e-16	1.75443e-15	nohit	TTCTTTCTGGTAAATTTTCTTCTTCTTGCTGTTTGCATCTAATACAATACGGTTTCAGTGATTTAGATGTTAACAAGACTAGCCACACATAATAATCAGGTTCCCAGAGGCACCTGACAAATAAAGCCAGAACTTTCTACAAGATTAACAGCAGAGTTTGATCATATCTGCAATTGATAATATTGGATGAATACAATACAGTGAATTGATACTTTTGATGTGACTTCTTTTCTAAGAATTTATTCTCAAAGTTCATGTTATTTTTAGTTTAGAAAAGCAAGTTAGATTATCTTTCATGATGGTTGTTAGATGAATGACTAATTCCTGATTAATGTTTCA	339
contig14548	-0.19711	0.0631415	0.44109	0.557525	nohit	TGAGTACAGCAATTGCCGTGTCTAATTTACACAATTTCCAACAGCTACAAATAATTCACAACCAAAACCACAACATACCTCTTTCACCTTTAAAGATGAGGGGGTAAGAAAAGCTACGGAGCTCACCATCTCCACATGCAAAGTTCAGCCCGGTGATTATCATCCGCTCAACATCTGACTGAATTTAAAGCCTAATTCTTGATGCTATCTTAGCTTACAATTTAGAAACAACCAGTGCACCTTCTTTTATCATCACCTTTCTTGCATAACTGGATAAACCGGTACATCACCAGAAGAACTTGGCGGCATGTACATGTTCAATATGTATCAGTTGATTCA	339
contig14552	0.0829977	0	0.918906	0.944097	nohit	GGTGTAGAACTCATGGAGATGTTGTAAATGTGTGGGAACTCATGCATAATAATGTATGGGAGTCTTCTGTAAGCACATTATGATTTTGACATCTACAATGAATTTCTACCTCTCAGAATCCAATTCTCTAATTATGAGTCGATCCATATGACAATTTCCCTGTTGCCTAATCTATTGTCTATATATAGAATTGCCTTTATGAATCAAGGTATAAGCTAATCCATTGTATTCAACATTGCCAAGCGCTAGAAGCTCTAAGGGTGCTAAAACACCCAAGACACTTGGTGCTTGCTAATATAATATTAAATTTAAATATATCTAAGTAGTAATATGAT	335
contig14565	0.833019	0.837264	0.0988515	0.170645	nohit	TATGAAGTTAAATGTTTATGGTGTAGTAGTATTTCCATCGTCGTAGTATGATAGTTAATAGCTGCTTTATTATTTTCTTTCACGTTGTGCTCCTTTTTCGTTCCAAGTCTTAACCAAACCGTCCATGAACATTGCTAGTAAAATGTTGAAAGTTCTCTATGACAGAACGCAGCTTATGTGCGAGTTCTTGAGACTCGAGAGCTTCCGCTGCAGGTAAACAGTTGATGACACACCAATTAGTTTTTCTCTATGTGCTCTTGCCTTGTGCTCCTCCTGTTTGGAAGTCTTTAAACAGTTGATGAACATGCGTGCAAATAATCCACGGGAACATCTTTCTAT	339
contig14566	-1.10143	1.21401	0.00920254	0.024658	nohit	GTAAGTTTGGCCTTGACTCTCTTTTTTGCAGTTTCTATTATCCAGCTGAACGATCTTATGTGTTGTTAGATTAGATCATCTCTATCTTACTGTGGAATATCTCTATGTCAAGCTTTCGGTCATGTCTTAGATTGACTGACATTCATGAAATCAGACCATTCATGATAGTATGCTTCTTTTGTATACGATTATGAGTGGAGGATTATGTGACATGTTGTGATTGTAAAGTAGGAACTGATTGTTAAGTGGGATAACTTGCCCTGAGATACTCAGTACCAACTATGCCTTCTGCCTTGGTTTCTGATATTATTTTCAACATTCTATCTATATCGAGCAG	337
contig14572	-2.08693	1.04625	0.0207403	0.0469748	nohit	AACAATCTGTAGACAGTGTTAAGATCAATCAAGTTTTACATAGATGAGACCTCAAGCGACTACTCTTCCATCACACCCATATAAAGATGAACACCCTCTCTCTCATTTCGACTGACAGATGGCTTCTAAATCCATCACACACATATGGAAGCTAACTGAGCGTGTAAACTCGACATACATGATGTGAAGAGAAAATGACTTCTAAATCCATAATACCTTGAAAAAGGCCATGATGGACAAACAGCAAGTCACATCTTTTGGGAAAGTACGGTATTTGTTGCAACTCCGAAGAAACATGAGCTGATTGCTTAGGATGAGGAAAATATCAAGCCTTAACA	338
contig14574	1.19847	0.573423	0.146835	0.234441	nohit	GTTGTTTCTTGGAGTTTCAATATTTAGATCCATAAAATATAGCACACTTTCCAACTAATTCCTCGAGTTTCAATATTTAGATCCATAAAATATAGCACACTTTCCAACCATCTTATAAGAGTCATGGATTAAAATACCGCCCTTACCAATTGATCCAATCAATGCAGGCCACTATTTACCAATTCGATTGCCAACCAGGACAAGGAACAAGCAATTTTGCACAGTTCAATCTAGTAGAGGAGGATGCACCACCTAGTAGCTGCCATAGCTATATTGTTTTTTTACTTCTCTATTTCTCTCATTCTATCTGCCTCTCCTCTTCCGCCTCTCCTCGTGGT	338
contig14575	-3.82389	3.19193	0.000102001	0.000502299	nohit	TAGATATAAAAGAAATTAAAAGATAGGCTAATTTAAAGATACGTGAAATATACTTCATTCATAAGCAAAGATTAGAATTCAAATATGAAAGAAGAATTTTTGGAATAAAGGAAGATTTTCATTTCAAATCAAGAATTCAAACGAACGAAGATAGAATTTCGTAATTTATAAGAATTCCTTGAATCCATAATTTTTTTTAATTTTGATCTCTTCCTCTTCTTTTGTTTTTTACCATTGATCTCTCTCTCTCTCTTTGATATTTTTTACCATTTTTTTACTTTTTGATTTTTTTATTTTTTTATTATGAAGTGTGAAAAAATAAACAAAAAATAGTAATAAC	340
contig14580	2.40493	0.632122	0.106395	0.181266	nohit	ATAGTGGCTGCATGATCTGCACCGGAGAAAGTCCCAATTTGCAGTGCAAGCTGATGTGTATTTGTGGTGCACGCTAAGCGCGAAAGAAGCCCAAGTCTCATTCCATCAGTTTGCTGCTTACTGCGGTGCCTCACGTGCGACAGTAGGAGCCGACTGCCATTTGGGGTGTAGTTCTGTTGTAATCTAACTTGTTTGTCTTAAGCCAGAATGTAGTTGGCATGCACTATGTGATGCCGTTTATGGAGAAAGCACCATGTCGTGTTGTATATGATGTGATTAGTATGAGGCCTTACGAAATGTCGCTGGTTTTGTCTCGAGTCTTAAACATCTGTT	333
contig14582	-0.917002	0.221359	0.258028	0.370321	nohit	GTGGTGTACTTGGATAAGCCGGTTGCCTTGCCAGCTCGTTTGGCACTCCTTGACCCAGCTCGCACGGCGTCCTCGGCCGAGCTTGTAAATAGCGGCAGCGGCAACCTGGTTTGAAGAAACAGGGCCTGATCATGATCAAGTGTAGGTATTGTCGATGATCATGTATAGAAATTAGAAAGGGAAGAGGCTTTTATTAGCAAGACAATGAACATTGTGTTCACGAGGGGGATGCAGCTGAAAATGCAATGGTATTAAGTTCCAGCTCCAGCTGCAGTTTTGTAGTTCCCATTCCTTTCTTTTTTTCCCTTTTGTTTGCCACAGGCATTTGTATTAATG	336
contig14583	0.0829977	0	0.885513	0.928784	nohit	AATTATTTATAGACTTTGTAACAATGAACCAATCCTCAATCATTTCCTGGTTTTGAAGCAATAACAGCTGAGAAATAATACAGTTGCAATGGTTTGCTTCAATGAAGAGCACATGAGGCATGAATAGGATTTACATGTAGTAGTAGTAGTCTTACAACATACTGGAGGAGAACCTGCTCATAGAAAACAATGAGCTAGGGCTTTAGAGAATTTGACAAGTAGTGAAAGTATCTCCCTTTGCAGATCCTTCAACAAGTAAACGCTGTATTATTCCGCCACCAGGAATCAACTCACTCCATGGAACATTATATACATCAGAAGCTATTATTTCTTGGCC	337
contig14584	1.40493	0.288434	0.294572	0.410845	nohit	GTGATTTGAATCGATACTTCTCAGACCTGCTTTCAGGCAGAACATTCAATGATGCCGCACCCAGTTTATTGAAATGGTACAGTTACTCAATCCGATTCAGATTTGGAATCATATCGATCACGATGACGATGATGATGATGTCGGTGTTTTCTTCGACGATGATAATGATCCGAGTCATGACTGTCGGACGCATTAGGATCTAAATGACTTCCCTTATTATACTTGCTTGCTGACTTCTTCCTCCTTTGCCTGTCCGTTTCAGTATCAGCAGATGATGAAGATTCACGACAACGTTGTTTCTTATGCTTGCTCTCTGAATCCCTCCTCCTTTCCTT	335
contig14588	1.30539	0.35735	0.247158	0.359165	nohit	CCCGGAGCAACGAATGCTTTGAGATGAGGTGGAGCAACTCATCGCTTTTAAGATTATTCTGGGTGTTCTCAGGAAAGAGTTTTCTTGACATGTCAAATAACCGTTCGGTTGGAAAGAGTCGTTTTCTGCTGTTAGTCATTACGGGATGTTCTGAGATGCACTTCGAACTCGGAGCTCGGTGAAACGCGTTGCAGTTGTGTGAAGATTCATCTTTTTCAAGAAATGTTGGGTTCTTTTGGGTTGTCAAGAAAGGGTTTTCTTGGATCCTCGGAATGTCAAATGTCGCAGAAATGTGGATAAGAAAGCGTTTTCTTTTCGTTTCTGGAATTAAAATATA	337
contig14589	-3.16493	3.4534	4.13006e-05	0.000221032	nohit	CCTGATTTCTGTATTTTGTTGGTGTCTTTGCAAGTGTATAGAAGCAGACAATGGATGGAAGCTGCTTCTCCAGGCTAAGTTTTTGTGGGCCATTTCTCTGTTTTGTTTCCTTCTATTTTTTTGTTGTAGGGGTCCATCACCATTGCTGTGGAGCAAAGGGGGATGAGGCAAAGAGGGGTGGTTGGGCAGCCACTCACAATGTGATTGTGGCAGAAATCATAGCTTCCAAAGCTGTACAAAGTCATATATATATATATATATATACATATATATTCCAGTGCCAGCTCCAAGTCCAGGTATACAGCAGCATAAAAGAGAGGGAGAGAGAGAGAGAGAGA	338
contig14595	2.05798	0.90309	NA	NA	nohit	GGAATAAGGAATAAAATCAGGATTCTATTTCATGCTCAAGAACACCACCAACCTCTGAAGAGCAGATACAGAAAAGAAGAAGAGATGCTGATAAATGTTCTTTAGTTTCTGAGAAGTCTAGGATATAACAAAGATCTTCTGGACTATTGTAGATTTATTACTACATACGACAAATTTCATACGTTGGCCCTATGAGAACTTCCAGAAAGGAAGACACCGCTTCATTTCTGCCAATGAATAGCATATGACACAACTCAAACTCTCCCTTATGGAGCAACACTTAGTCTTTGATATCTTACATGCCTGTACATTTGCAGTGATTGTATATTAAAGTGTT	337
contig14602	0.182533	0.00748932	0.969711	0.974128	nohit	AGCCAGGTACTCCCCACTGTCGTCCATGGTGGCCAGGCATGACAGGTAGCAGAAATCTGGGTGGGTGGTGTTCTACTTGCACTTTGTGTCTCTCTTCTGGATTGAGATGAGGAAGGACTTGTTCCCCCCTTTCATCTGTTTCCACATAAGCTCTTCTTCTAGGGTTCCTCTTCTTCTTCTTCTTCTTCTTGTTTCTGTGGAGCTTGAATAAGTGGTATCACTCAAGATGGTGCTCACATTCCATCTTTCTTTCATAGACATATTATATTTGTTGTTGTAATTTTACATGTACATGAAAAAAATTAAGACATGTAATACTGATGCTTAAGGCGTAAAT	337
contig14603	5.28037	8.42884	6.87178e-08	5.60863e-07	nohit	TAATCCTTACTTCTAGAGTTACATGGAGGAGCATGACGAGGAATTTGCACCTATCTTTAATGAACTCCTATAAGTTTTATGCTACTCATTATGTTTTTGAACCTGAAAAAAATGAGAAGAATGTTGGTATAATCCATGTTTGCTATTTGGTCAATTATTTCTAAACATTATGTATAAAACATTACTCAAACGAAGAGCATCACCCTGAATCTGAAGGTTGCGGTGTGGTCGACTTAAGAGCATTAGTCTCTCATCATGTTCTTCTATTAGATGAACAAACTAGTTTAGAAAATTTGAGAGAGCACTTGTATTTCGTATGTGTCGTCAACAATCAGAT	337
contig14608	-0.180037	0.0197679	0.660358	0.751141	nohit	GCCGGCCACATGCATACATATAGAGTGAGAAGAACAAGAGAGAGAGTTCATCAGACATAACAGAGGCAGTTGCATCTCGTTTCACCTCATTCTACATGCACGTCTTTACATAACCATAAGCATATCTATTATGTAGATATATAGAGACGGAGGTTTGCATGTCTACTATTTCCTCAGGCATTCACGGACGACTTTAGGACAAGTTCTAAGGCCCCTGAAAGTCCAGTGTACACTGTCAGGTATGGCTCAAAGGTTGCACTTTTGCATACCCAAAAGAGAACGCACCTCATGACAATCCAATGCTGCTTGATGTGCGTTATCGCCGGAAATCTT	333
contig14613	0.819963	0.109734	0.551521	0.658112	nohit	GCTGTGTGGATGTGGATGTCCATCTGACGTGCTCTGATGTTGCAACTTATGCTACTTCAACGGTAGCTCCGGGGAAGACAAGGGATGATGGATGTGGTTAAGAGACAGACGTTTTACATGCTGCAGTTGGCTAAATCCTTGTTATATCTCAGGTGAAATGGCGGACCCTTGAAAGTTGTGATTTTACCAAATCAAATTCCGCATGTTGCGCTAGCAAGAGCATAAGGTGGACGGATTTCTTCTTCTCTAAGAGTTCATAGAGGACATCCATTGCAGGGTCAGTATGTGCTGTGGATGTCTGAATGCCACAGGCACTCATGTTGTTCACCACCCAAT	336
contig14614	2.76107	9.54859	2.80244e-10	2.98654e-09	nohit	AGCAAGCAAGAGATAGAATACAATCTAATCAAGCATATTAATAGCAAAACGTATGCGTCCATCTTTATATCCTATCCTATGTCTTTAAATCAAAGAAACATTACTACACAATTTACTGATCCATTTAATCATTATATCTGAATTTATGTATTCAACTTAGATATTCAATTATGCATGGCAAGAAATAGATGATAATTTAATCGTTTATTTCAAGTAGCTTATTAAAAGCAAACGCATTCCGGTCTAATTTGCTGTTTTGGTTTTTAGCTTACGGTAATAAAATGCTTTGCTCATAATACGATACAGTAAATATCACCAGTAAAAACGTGACAAGTA	336
contig14615	1.49804	0.512094	0.15983	0.251568	nohit	TTCACATTACACAGAGATTAGAGTGCAAAGTCAAATACATGAATCGTACCTAAAATTTCTTAGTTTTTCCCTCTTTTCTGACATCCCAAAACAGCATCATGTTCTCCTACACTGATCATTAAATCAACCACAGCCGTTTATAAACCGTATATTTCACAACAATGATCCTACACTGATCCTCTGGCTTTTGACATGCAAATCATTTTTTTCCAAAATAAGATGGTTAGCCTAACCTAAGTCTATCAGCACTAACACGAGTAGGAAGTCAGGTTTCATCCATATGTCATAATGACATTTAGGATACTGCGCCCAGCTGAATTCATAATCATAACCA	334
contig14620	1.083	0.147572	0.467964	0.58199	nohit	ATTTTTGCACTAGAGTTCTTTACATAATAAGGAAGACTTGCCCAGAAGACTAATAGATAAAAAACAATATGGGGGAGTCACCCTCACCTAAGAAAACTTTTTGAAAACAAACAATGCATTTTTGTCGTAAAATGATTGTTTATGATGCGACAGGCTAAAATTGAAAGTTTCAAAACAAAAGAGTCATCTGATGCAACAAAAGCATTGCCAGATCGGGGAGGTTTGATCTAAATGTTGTGTAGTGATGTAAAATCCTTGAGTGGTCAAAACCTGTGACCTATCTTTGGTATCCAAATAAAAGATTGGGCACACTGCTGACAAGGTGATAGTGTGCC	335
contig14623	-2.23893	0.632122	0.0733883	0.133564	nohit	GGCTCCGATCCATCGTGCGACCTCGTCATCGCCCTCGCGGAAGCCGCTTTTTCTCACGCCGTGATCGGAGAATCCAAATCGTGCAGCAGGGACACAATGTTGGACACAAATGCAGGCCACATGTTCCTGCAAAGTATCTAGTCAGGCTGAAATATCAAAATGATGTACGCAACCAGAGGTAGACTATTCTTCATGGAGCCTTTTTATGATCACGAGCACTGTTATGGGCAATATGTAAATTCATTAATATTACTTATTGTGCACCATTTTAGTACTCCAGCCTGGTTCTCTAGTATCTGAAACTTGCCTTGCCAAATATGTTACTGATATATCAC	335
contig14625	1.083	0.147572	0.467964	0.58199	nohit	AACGCTTGTAAGCAGCAGGCATTACAACACTGGAAAACTACACAGGAGGAGAGTAGCCTTTTTTTTTGGTTAGGAACAAAGAAAGAAACATGCTCTGGCTTCACAACTCGGGCCATCGCAGTAGTTGGTTGCCAATTGATCCATCTGAGTTTCGTGGGGCGAAACTCTTTTAACACAGGAATTATATGATTGCACAGCTCAATGCTAATGTGTTTGGCATTCAACACAGGAAAGATGGAAGTACCCTGACATGCAAACTATGTTATCGATGACTGTAGCAGTACTCAGCCTTGAGCTGTAGGAATCAACGGCCGCAGACCATCGAGCGAAG	331
contig14629	-0.33204	0.0311274	0.625423	0.723357	nohit	CTATCCATGAAGTTTTTTGATTGCTTTGAGATAACTTAACAGAAAGCATTATTGGCCTTTAATTTACTACCTTCTGTTATGTAATAGTTAGAGGTTTATTATCATTTTGACTTATGAGCACTCTGATTTTTGGTTCAGACATTTAAATTAAGATTTTTATATAGAAAAGCCGTTGGAAGCCTGATTAGAGGAATTTTGCTTAATGAGCTTCAGTCACTGGATGTTTTACTATATTAGCCACAAATAATTTGCTAGTCCTTTTGTGCTTGCACCATGCCAGCAATTTCCATCAAATAGCGATGACCTTGCTTTGGTCGATGAAATGCTAATCCTTG	335
contig14630	-2.97498	1.80618	0.0168105	0.0404228	nohit	ACCTTAAACATGGATGTAGATGAAAGCCCTTGTATCACAGTAATTATTGGCTGCAAAATCATCCATCAACCAATCAAATGGTCAGGTCTTCAATTGCCCTCAACATGGTTTACAGCAGGCTTGTACCCTGAATGGATAAATATTTACTCATTAGTAGGCGATACAAACATAATAGTAAAATAATCAAATATAAATTTATATGGTTAAGTTGACAATTTATTTAGTGCTAGAGTAGTTGTTTTATATGATGATTAATGATAAGTGATAAATGATGTACATTCAACACATTTTACTGATCATCGATGCTTAATATAAGCAACATGTAAACAATTTATT	336
contig14633	-2.97498	1.80618	0.0168105	0.0404228	nohit	CATCGACCTTCAACTCTCGTAATTGCAAGTGTATATGCACACGGTACATCTTTTTTTCCTGACAGAAGGCACTTCGAAGCAGTTCTGCAACATCAACAGATTAATCGCTGCCTTGAAGCTAAGATCAGATGGCTTGTTAGATACTGAAGGGATAAATGAATAGATTTGTTAGCAGCTGTGCTATACTATACCATCATATGAGTCGTTTTCTGTTCCAAATGGCTTCCACTGGACTCCAGGTTTCCAGTCAACTAAGCCTCTATAACGTGACAAGATATCAGCTAGCAGAAACAACTGGTAAGGCAATCTCCGAAATTAGTGCACCTATATAAATA	335
contig14638	-0.917002	0.295145	0.191538	0.292399	nohit	GCAAAATAGCACACAAGAAAAGTAAAATTACAAGTTAATTCACACAAGCCGACGTAAAAGTCGCTTAATTTACATCTGATGCAATCGCAAACACTGCATCATCTTATGGCTACTACTACAAAACGTACACAGATTGACAAAGATGAGCTGCAGAAATCATTTCGGAATGAGATCCGTGAGATCATTTAAAGCCCATAAGCAGTACCGTCGTCGTATGCTCGATAGGATCCTCCACAGAGATGATGCATCATATGTTCCATTCCATGCATTTTGAAATATAGCAAGCACACTGTCACCCGACACCGGAAAACTAATCTTTATTACCC	326
contig14639	-1.13939	0.35735	0.158852	0.251237	nohit	AAAACCTGGAGCGATTTGTTGTTCATCAAAGCAAGCTGCGCTGCATGTACTGCATTACGTTATACAGAATAATGTTAAGCTAGTAAACTGTTGTACCTCTAAACTCTGATGTATGTGGGTCCTCTGTTGCTGACCTTGGCAATCGCTGTCCCATTTCACTAGTTGTTTCCATATTGCATGTTGTGATTGTTGAATGTAGTAGGTAGGCAATGGCAACCTATATTCTATCGATCATTTTGCATAGTAGACATGGATGTGGTTTTGTTTTATGGAGTTTCGGTGGCTTGTAGCCCCACAGTGCAGTGCAGTTGCATGGGTGCTGCAGTGCTTTATTT	335
contig14641	-0.180037	0.0395359	0.534314	0.643348	nohit	AAACATCAAGCTTCTGTATTATGATCAGTCGTCGTATCAGAGATGCTGTGAACTTTTTCTCTCTACATGAAGTAGTCCTTTTGCTTGTTTTCTTCTGCTGGGTGATGTGACGAGCATTTTAGGATCCTACACTCTGCTACTAGGCTATTGAGTATTTTTTTTCCCCTCTTTTGAGAGTGTTACTATGGATATACAAATCGATGTTACCTTTTAGAAGACGGTTGACGGATTGATATATAGTTCATCGTGATCATATTTCTGCCCAATTTTTCTGTTTGTTACTGTAATTAGTCTATCCAACTTGTTTCTACAAGTGATCATTGTTAATTGTCGTT	335
[truncated: 2,278 more rows]
